# Supplementary material for: Time-dependent Pax3-mediated chromatin remodeling and cooperation with Six4 and Tead2 specify the skeletal myogenic lineage in developing mesoderm
Source: PLoS Biol. 2019 Feb 26;17(2):e3000153. doi: 10.1371/journal.pbio.3000153 (PMC6390996; doi:10.1371/journal.pbio.3000153)
Supplement: S1 Table — ATAC-seq, assay for transposase-accessible chromatin sequencing. (XLSX) [file pbio.3000153.s008.xlsx]

## Sheet: ATAC-serum-free_Msgn1_only
Genomic coordinates (mm10) of loci characterized by increased chromatin accessibility upon Msgn1 induction in serum-free diffentiating cells
chr1	4412453	4412927	MACS_peak_3	91.33
chr1	4426775	4427178	MACS_peak_4	60.41
chr1	5070121	5070730	MACS_peak_11	45
chr1	6760521	6760915	MACS_peak_16	45.47
chr1	7020562	7021029	MACS_peak_17	102.29
chr1	7105036	7105733	MACS_peak_19	87.8
chr1	7395391	7396053	MACS_peak_21	81.26
chr1	9583750	9584654	MACS_peak_30	180.05
chr1	11137682	11138506	MACS_peak_42	69.81
chr1	11317917	11318472	MACS_peak_43	40.64
chr1	11329388	11329909	MACS_peak_44	50.37
chr1	11340672	11341134	MACS_peak_45	46.75
chr1	12754036	12754807	MACS_peak_52	57.81
chr1	13174297	13174813	MACS_peak_58	72.01
chr1	13188285	13188831	MACS_peak_59	47.42
chr1	13789230	13789645	MACS_peak_64	50.37
chr1	14062823	14063341	MACS_peak_65	96.18
chr1	14244700	14245371	MACS_peak_67	74.05
chr1	14256995	14257755	MACS_peak_68	123.36
chr1	14464497	14465633	MACS_peak_70	212.18
chr1	14485263	14485783	MACS_peak_71	50.77
chr1	14947234	14948314	MACS_peak_74	208.87
chr1	15034098	15034738	MACS_peak_75	43.22
chr1	15651890	15652700	MACS_peak_78	125.57
chr1	16248737	16249557	MACS_peak_85	140.5
chr1	17053369	17054019	MACS_peak_92	50.07
chr1	17054042	17054551	MACS_peak_93	64.81
chr1	17449983	17451196	MACS_peak_97	232.24
chr1	17884212	17884741	MACS_peak_99	58.42
chr1	20242515	20243070	MACS_peak_106	73.67
chr1	21010409	21010954	MACS_peak_110	49.04
chr1	21124792	21125674	MACS_peak_112	192.98
chr1	22931340	22931986	MACS_peak_117	65.83
chr1	22943414	22944258	MACS_peak_118	92.86
chr1	23896840	23897781	MACS_peak_125	137.45
chr1	24226111	24226685	MACS_peak_129	90.2
chr1	24302592	24303072	MACS_peak_130	59.49
chr1	24702722	24703567	MACS_peak_134	59.28
chr1	28565576	28566003	MACS_peak_140	40.41
chr1	30588074	30589468	MACS_peak_141	222.28
chr1	30700315	30700852	MACS_peak_142	41.77
chr1	34002855	34003446	MACS_peak_155	53.89
chr1	34033014	34033596	MACS_peak_160	128.75
chr1	34061126	34061649	MACS_peak_161	42.63
chr1	34127592	34128298	MACS_peak_162	87.02
chr1	34182804	34183705	MACS_peak_163	105.33
chr1	35823985	35824932	MACS_peak_173	127.77
chr1	36588197	36589920	MACS_peak_186	200.27
chr1	36680594	36681181	MACS_peak_188	54.83
chr1	36698281	36698852	MACS_peak_190	47.33
chr1	37122111	37122821	MACS_peak_195	53.97
chr1	37341856	37342432	MACS_peak_197	99.51
chr1	37349537	37350015	MACS_peak_198	71.04
chr1	37628632	37629162	MACS_peak_201	42.2
chr1	37871990	37872611	MACS_peak_204	59.85
chr1	37903111	37903539	MACS_peak_206	47.2
chr1	38497576	38498270	MACS_peak_211	59.55
chr1	38606628	38607287	MACS_peak_214	42.18
chr1	38897706	38898225	MACS_peak_219	67.93
chr1	39965296	39965896	MACS_peak_228	46.53
chr1	40018051	40018617	MACS_peak_229	55.64
chr1	40681422	40682069	MACS_peak_231	50.25
chr1	40822003	40822613	MACS_peak_234	60.65
chr1	41001462	41001981	MACS_peak_235	59.21
chr1	42914901	42915480	MACS_peak_242	45.59
chr1	43452433	43452836	MACS_peak_253	62.21
chr1	43497822	43498570	MACS_peak_254	67.05
chr1	43859019	43859824	MACS_peak_257	77.49
chr1	45287789	45288336	MACS_peak_265	48.9
chr1	45428612	45429401	MACS_peak_266	76.14
chr1	45905065	45905842	MACS_peak_268	145.32
chr1	46030176	46030854	MACS_peak_270	89.48
chr1	46886121	46886549	MACS_peak_276	188
chr1	46888475	46889259	MACS_peak_277	115.9
chr1	50794941	50795697	MACS_peak_278	74.56
chr1	51596876	51597407	MACS_peak_281	50
chr1	51746398	51747062	MACS_peak_282	69.45
chr1	51795269	51796496	MACS_peak_283	90.11
chr1	51879302	51879984	MACS_peak_284	89.12
chr1	51887936	51888444	MACS_peak_285	43.59
chr1	52170876	52171418	MACS_peak_291	41.47
chr1	52578315	52578940	MACS_peak_293	51.63
chr1	53019923	53020353	MACS_peak_298	57.93
chr1	55223804	55224593	MACS_peak_312	238.77
chr1	55225210	55225892	MACS_peak_313	71.83
chr1	55226501	55227028	MACS_peak_314	58.57
chr1	55399938	55400588	MACS_peak_317	65.94
chr1	55983316	55984187	MACS_peak_320	116.77
chr1	58030443	58031007	MACS_peak_331	48.28
chr1	58697418	58698242	MACS_peak_338	94.47
chr1	59406863	59407469	MACS_peak_345	323.42
chr1	59623471	59623827	MACS_peak_351	41.05
chr1	59764412	59765081	MACS_peak_355	56.57
chr1	60625938	60626738	MACS_peak_364	87.88
chr1	60627392	60628448	MACS_peak_365	172.58
chr1	60662026	60662748	MACS_peak_366	60.9
chr1	61139843	61140393	MACS_peak_367	40.99
chr1	61140607	61141828	MACS_peak_368	212.27
chr1	62716739	62717653	MACS_peak_371	140.14
chr1	62747569	62748343	MACS_peak_372	126.28
chr1	62766438	62767500	MACS_peak_373	109.39
chr1	63057193	63057791	MACS_peak_376	53.41
chr1	63225812	63226540	MACS_peak_380	121.62
chr1	63226936	63227440	MACS_peak_381	47.52
chr1	64078662	64079343	MACS_peak_383	159.14
chr1	64200571	64201083	MACS_peak_386	59.77
chr1	64225987	64226940	MACS_peak_387	164.54
chr1	64442062	64442655	MACS_peak_389	61.91
chr1	66985090	66985932	MACS_peak_408	138.14
chr1	67002197	67002649	MACS_peak_409	56.03
chr1	69656949	69657435	MACS_peak_417	59.92
chr1	69790301	69790681	MACS_peak_421	47.78
chr1	71650564	71651314	MACS_peak_427	119.31
chr1	72286664	72287436	MACS_peak_438	50.38
chr1	72609711	72610250	MACS_peak_442	41.65
chr1	73116324	73117201	MACS_peak_454	183.38
chr1	73758217	73759250	MACS_peak_457	256.27
chr1	73802642	73803152	MACS_peak_459	43.46
chr1	73942061	73942690	MACS_peak_460	83.45
chr1	74091116	74091665	MACS_peak_462	74.21
chr1	74091761	74092374	MACS_peak_463	52.41
chr1	74094251	74095155	MACS_peak_464	150.63
chr1	74295429	74296093	MACS_peak_467	73.23
chr1	74759919	74760481	MACS_peak_480	40.29
chr1	74784068	74784405	MACS_peak_482	46.7
chr1	75040145	75041024	MACS_peak_489	90.13
chr1	75370427	75371013	MACS_peak_500	46.39
chr1	75422972	75423491	MACS_peak_503	42.89
chr1	75455911	75456528	MACS_peak_506	68.46
chr1	75467591	75468009	MACS_peak_508	50.13
chr1	75662499	75663040	MACS_peak_514	68.54
chr1	75889839	75890321	MACS_peak_516	70.16
chr1	76009491	76010223	MACS_peak_517	75.61
chr1	76039123	76039628	MACS_peak_518	78.37
chr1	76433802	76434760	MACS_peak_520	107.58
chr1	77232823	77233499	MACS_peak_522	98.73
chr1	77300703	77301291	MACS_peak_523	62.29
chr1	77426664	77427504	MACS_peak_524	93.18
chr1	77462857	77463623	MACS_peak_525	73.83
chr1	78013370	78014108	MACS_peak_530	93.05
chr1	78016653	78017615	MACS_peak_531	76.33
chr1	78081590	78082237	MACS_peak_532	100.43
chr1	78110356	78110984	MACS_peak_533	113.2
chr1	78129264	78129856	MACS_peak_534	70.49
chr1	78139370	78139921	MACS_peak_535	74.03
chr1	78140388	78141266	MACS_peak_536	82.01
chr1	78157492	78158268	MACS_peak_538	57.51
chr1	78181052	78182422	MACS_peak_539	273.88
chr1	78451027	78451824	MACS_peak_542	71.64
chr1	78567001	78567461	MACS_peak_544	52.16
chr1	78567749	78568417	MACS_peak_545	90.38
chr1	78745349	78745810	MACS_peak_548	44.99
chr1	79982803	79983249	MACS_peak_552	47.93
chr1	80213800	80214315	MACS_peak_553	43.14
chr1	81281055	81281621	MACS_peak_557	91.02
chr1	81770380	81770783	MACS_peak_560	46.6
chr1	82261279	82261632	MACS_peak_562	42.45
chr1	82869682	82870237	MACS_peak_569	56.45
chr1	83697165	83698134	MACS_peak_573	192.23
chr1	84076807	84077747	MACS_peak_574	195.81
chr1	84217584	84218513	MACS_peak_575	91.52
chr1	84682480	84683366	MACS_peak_577	50.93
chr1	85079788	85080268	MACS_peak_590	45.47
chr1	85092089	85092779	MACS_peak_596	50.49
chr1	85095276	85095773	MACS_peak_597	45.9
chr1	85096449	85097051	MACS_peak_598	45.41
chr1	85104290	85104824	MACS_peak_602	105.6
chr1	85147307	85148007	MACS_peak_607	40.05
chr1	85160559	85161392	MACS_peak_609	51.96
chr1	85286362	85286888	MACS_peak_632	50.35
chr1	85333191	85333758	MACS_peak_642	40.01
chr1	87010759	87011315	MACS_peak_695	56.37
chr1	87205268	87205986	MACS_peak_698	69.16
chr1	88262191	88262745	MACS_peak_708	48.44
chr1	88276185	88276762	MACS_peak_710	71.75
chr1	89457708	89458304	MACS_peak_717	45.78
chr1	89467493	89468194	MACS_peak_718	54.53
chr1	89495704	89495979	MACS_peak_719	43.98
chr1	89646349	89647048	MACS_peak_721	124.77
chr1	89846019	89846863	MACS_peak_722	68.5
chr1	90228102	90228736	MACS_peak_728	93.58
chr1	90231878	90232537	MACS_peak_729	76.02
chr1	90531961	90532530	MACS_peak_730	47.46
chr1	90660592	90661204	MACS_peak_733	60.5
chr1	91346853	91347386	MACS_peak_742	40.47
chr1	91414777	91415118	MACS_peak_745	48.5
chr1	91500069	91500728	MACS_peak_749	82.28
chr1	91755054	91755603	MACS_peak_752	56.89
chr1	91844612	91845305	MACS_peak_753	125.44
chr1	91873490	91874156	MACS_peak_754	90.57
chr1	92070064	92070629	MACS_peak_755	59.42
chr1	92211987	92212989	MACS_peak_759	149.93
chr1	92431745	92432786	MACS_peak_760	94.58
chr1	92698963	92699666	MACS_peak_764	78.63
chr1	93257597	93257954	MACS_peak_777	51.63
chr1	93372647	93373244	MACS_peak_779	87.94
chr1	93757831	93758558	MACS_peak_787	76.75
chr1	93881706	93882235	MACS_peak_791	42.26
chr1	93949040	93949554	MACS_peak_792	42.01
chr1	94074040	94074843	MACS_peak_794	142.37
chr1	97973324	97974089	MACS_peak_806	58.17
chr1	98023926	98024488	MACS_peak_808	40.29
chr1	104754377	104754884	MACS_peak_815	57.42
chr1	105255551	105256114	MACS_peak_817	40.23
chr1	105293455	105294057	MACS_peak_818	45.41
chr1	105498464	105499201	MACS_peak_820	111.26
chr1	105555221	105556055	MACS_peak_822	54.16
chr1	106131651	106132714	MACS_peak_828	171.84
chr1	106154969	106155961	MACS_peak_829	113.27
chr1	107588364	107588999	MACS_peak_837	43.5
chr1	118476622	118477472	MACS_peak_847	90.28
chr1	118482448	118482994	MACS_peak_848	65.63
chr1	118498249	118498815	MACS_peak_850	47.65
chr1	118767946	118768705	MACS_peak_852	51.1
chr1	118824096	118824734	MACS_peak_854	46.72
chr1	118912948	118913639	MACS_peak_856	62.99
chr1	118916167	118917145	MACS_peak_857	133.91
chr1	118954536	118955303	MACS_peak_858	78.43
chr1	119097776	119098394	MACS_peak_863	52.08
chr1	120093540	120093992	MACS_peak_877	47.48
chr1	120596157	120597135	MACS_peak_881	74.82
chr1	124369491	124370768	MACS_peak_890	405.42
chr1	125996305	125997122	MACS_peak_894	150.57
chr1	126431550	126432093	MACS_peak_895	57.34
chr1	126817544	126818045	MACS_peak_896	41.53
chr1	126931697	126932168	MACS_peak_898	46.1
chr1	126993028	126993702	MACS_peak_899	41.38
chr1	127017619	127018094	MACS_peak_901	44.38
chr1	127442877	127443495	MACS_peak_904	65.86
chr1	127458871	127459390	MACS_peak_905	42.89
chr1	127989931	127990906	MACS_peak_909	111.82
chr1	128236349	128237091	MACS_peak_911	50.6
chr1	128478515	128479085	MACS_peak_917	63.68
chr1	128532504	128533064	MACS_peak_918	40.41
chr1	128560796	128561669	MACS_peak_919	116.59
chr1	128636519	128637030	MACS_peak_922	59.85
chr1	128653055	128653622	MACS_peak_923	47.59
chr1	128654602	128655238	MACS_peak_924	50.93
chr1	128711309	128711762	MACS_peak_926	67.76
chr1	128832635	128833361	MACS_peak_927	76.82
chr1	130372232	130372574	MACS_peak_932	48.04
chr1	131086571	131087099	MACS_peak_938	58.49
chr1	131120733	131121213	MACS_peak_940	45.47
chr1	131431487	131432264	MACS_peak_942	73.04
chr1	131957769	131958369	MACS_peak_951	45.53
chr1	132187423	132188012	MACS_peak_959	54.02
chr1	132374940	132375615	MACS_peak_966	48.57
chr1	132384291	132385329	MACS_peak_967	79.16
chr1	132542681	132543430	MACS_peak_971	51.67
chr1	132545510	132546273	MACS_peak_972	74.05
chr1	132624399	132624957	MACS_peak_975	46.57
chr1	133177403	133177836	MACS_peak_991	48.93
chr1	133356646	133357235	MACS_peak_995	79.58
chr1	133843318	133844091	MACS_peak_1005	145.79
chr1	134342095	134342721	MACS_peak_1012	51.57
chr1	134740247	134740599	MACS_peak_1022	60.7
chr1	135230191	135230694	MACS_peak_1027	84.84
chr1	135359082	135359781	MACS_peak_1031	70.55
chr1	135515388	135515969	MACS_peak_1036	46.7
chr1	135540426	135540795	MACS_peak_1037	60.7
chr1	135740985	135741735	MACS_peak_1042	75.01
chr1	135794494	135795392	MACS_peak_1045	88.7
chr1	135944769	135945375	MACS_peak_1046	45.17
chr1	136102907	136103502	MACS_peak_1050	53.55
chr1	136104841	136105191	MACS_peak_1051	42.26
chr1	136394440	136395088	MACS_peak_1055	107.97
chr1	136518672	136519185	MACS_peak_1059	53.68
chr1	136871914	136872567	MACS_peak_1061	42.5
chr1	138606695	138607385	MACS_peak_1069	97.4
chr1	139039526	139039964	MACS_peak_1075	57.22
chr1	140747879	140748474	MACS_peak_1080	57.76
chr1	149103210	149103829	MACS_peak_1087	51.89
chr1	151250685	151251562	MACS_peak_1096	98.71
chr1	151609993	151610559	MACS_peak_1101	64
chr1	151789527	151790065	MACS_peak_1103	41.41
chr1	152165126	152165891	MACS_peak_1106	108.55
chr1	152417586	152418309	MACS_peak_1108	59.99
chr1	152568087	152568631	MACS_peak_1110	41.35
chr1	152682534	152683057	MACS_peak_1114	42.63
chr1	152809646	152810361	MACS_peak_1117	145.13
chr1	152816949	152817579	MACS_peak_1119	51.31
chr1	153424906	153425528	MACS_peak_1124	44.24
chr1	155049940	155050699	MACS_peak_1133	66.3
chr1	155077532	155078331	MACS_peak_1135	63.68
chr1	155177978	155178658	MACS_peak_1140	48.28
chr1	155215316	155216089	MACS_peak_1142	116.99
chr1	155758884	155759763	MACS_peak_1146	134.33
chr1	155809890	155810609	MACS_peak_1149	77.37
chr1	155810671	155811101	MACS_peak_1150	49.16
chr1	157012891	157013726	MACS_peak_1166	120.15
chr1	157038948	157039609	MACS_peak_1167	42.07
chr1	157755084	157755734	MACS_peak_1173	74.35
chr1	158310373	158310904	MACS_peak_1177	50
chr1	159728648	159729390	MACS_peak_1182	52.07
chr1	159885089	159885655	MACS_peak_1183	64
chr1	161463462	161464113	MACS_peak_1195	120.4
chr1	162076612	162077125	MACS_peak_1198	77.58
chr1	162302441	162303070	MACS_peak_1200	51.38
chr1	162588299	162588689	MACS_peak_1205	52.23
chr1	162643551	162644112	MACS_peak_1208	47.98
chr1	162645743	162646670	MACS_peak_1209	138.83
chr1	162901935	162902437	MACS_peak_1214	52.08
chr1	163314419	163315052	MACS_peak_1217	51.12
chr1	163386038	163386716	MACS_peak_1218	80.67
chr1	165046702	165047336	MACS_peak_1230	148.71
chr1	165653344	165653938	MACS_peak_1236	61.83
chr1	165702368	165703346	MACS_peak_1237	79.66
chr1	165707544	165708143	MACS_peak_1238	62
chr1	165724311	165724911	MACS_peak_1239	45.41
chr1	165786186	165786664	MACS_peak_1242	100.91
chr1	165838972	165839968	MACS_peak_1245	150.53
chr1	167011267	167011987	MACS_peak_1256	121.17
chr1	167012334	167013107	MACS_peak_1257	57.69
chr1	167013316	167013997	MACS_peak_1258	167.78
chr1	167016317	167017056	MACS_peak_1259	45.03
chr1	167069507	167070137	MACS_peak_1260	42.34
chr1	167083996	167084690	MACS_peak_1262	53.31
chr1	167182051	167182678	MACS_peak_1263	51.5
chr1	168069675	168070254	MACS_peak_1276	71.58
chr1	169867454	169867921	MACS_peak_1288	54.79
chr1	170499722	170500262	MACS_peak_1296	41.59
chr1	170503043	170503643	MACS_peak_1297	78.59
chr1	170697768	170698290	MACS_peak_1301	67.67
chr1	170845639	170846171	MACS_peak_1302	41.7
chr1	170975605	170976317	MACS_peak_1303	77.91
chr1	172071215	172072349	MACS_peak_1346	183.34
chr1	172188787	172189482	MACS_peak_1351	40.31
chr1	172300071	172300554	MACS_peak_1357	45.26
chr1	172302721	172303344	MACS_peak_1358	59.71
chr1	172368790	172369377	MACS_peak_1363	46.33
chr1	172415215	172415924	MACS_peak_1365	54.04
chr1	172616898	172617753	MACS_peak_1374	100.52
chr1	173071760	173072807	MACS_peak_1377	78.6
chr1	173994843	173995399	MACS_peak_1384	48.31
chr1	174147019	174147708	MACS_peak_1386	47.76
chr1	174441877	174442354	MACS_peak_1387	45.68
chr1	174815300	174815789	MACS_peak_1390	44.85
chr1	175035449	175035854	MACS_peak_1392	79.44
chr1	175260132	175260647	MACS_peak_1393	68.29
chr1	177010791	177011667	MACS_peak_1404	98.79
chr1	177188654	177189244	MACS_peak_1407	52.41
chr1	177444103	177444875	MACS_peak_1410	166.05
chr1	177490800	177491687	MACS_peak_1412	73.46
chr1	177642897	177643520	MACS_peak_1415	44.18
chr1	177645330	177645864	MACS_peak_1416	104.24
chr1	177684382	177684902	MACS_peak_1417	42.82
chr1	177700346	177701356	MACS_peak_1418	197.3
chr1	178639749	178640562	MACS_peak_1435	51.91
chr1	178770452	178771374	MACS_peak_1436	86.94
chr1	178979719	178980194	MACS_peak_1437	54.15
chr1	179026621	179027264	MACS_peak_1438	74.92
chr1	179567481	179568088	MACS_peak_1446	52.81
chr1	179695422	179696009	MACS_peak_1449	46.33
chr1	180517631	180518184	MACS_peak_1458	65.05
chr1	180518336	180518924	MACS_peak_1459	79.67
chr1	180605517	180605922	MACS_peak_1462	43.08
chr1	180888644	180889200	MACS_peak_1472	48.31
chr1	181000335	181001338	MACS_peak_1476	114.08
chr1	181447510	181448248	MACS_peak_1481	52.31
chr1	181511179	181511721	MACS_peak_1482	49.24
chr1	181743003	181743672	MACS_peak_1483	64.55
chr1	181876745	181877548	MACS_peak_1485	55.91
chr1	181893780	181894247	MACS_peak_1486	46.38
chr1	182052953	182053621	MACS_peak_1489	108.88
chr1	182250558	182251259	MACS_peak_1493	96.37
chr1	182460850	182461804	MACS_peak_1497	136.19
chr1	182461886	182462343	MACS_peak_1498	158.56
chr1	182493817	182494986	MACS_peak_1500	179.7
chr1	182508842	182509813	MACS_peak_1501	143.74
chr1	182776689	182777489	MACS_peak_1506	105.3
chr1	182868577	182869347	MACS_peak_1507	50.49
chr1	182954717	182955185	MACS_peak_1510	54.71
chr1	184559327	184560157	MACS_peak_1527	77.35
chr1	184644821	184645607	MACS_peak_1528	174.53
chr1	184902736	184903304	MACS_peak_1531	53.73
chr1	185219058	185219682	MACS_peak_1535	44.12
chr1	185481931	185483079	MACS_peak_1541	127.86
chr1	185969146	185969669	MACS_peak_1545	50.21
chr1	186118544	186118995	MACS_peak_1546	65.07
chr1	186358175	186358877	MACS_peak_1547	70.33
chr1	186610084	186610400	MACS_peak_1548	55.36
chr1	187265820	187266417	MACS_peak_1553	53.48
chr1	187407653	187408578	MACS_peak_1554	78.76
chr1	187665805	187666969	MACS_peak_1555	86.46
chr1	187825514	187826133	MACS_peak_1556	52.02
chr1	188080204	188080905	MACS_peak_1558	105.54
chr1	188736673	188737971	MACS_peak_1560	108.57
chr1	188983907	188984745	MACS_peak_1561	93.34
chr1	188993140	188993849	MACS_peak_1562	69.81
chr1	189494824	189495455	MACS_peak_1566	51.25
chr1	189495562	189496359	MACS_peak_1567	173.1
chr1	189726148	189726661	MACS_peak_1569	59.99
chr1	190129423	190129978	MACS_peak_1571	73.67
chr1	190767480	190768204	MACS_peak_1575	44.25
chr1	190808727	190809494	MACS_peak_1576	43.6
chr1	190902692	190903117	MACS_peak_1577	49.16
chr1	191178387	191179228	MACS_peak_1585	101.71
chr1	191254180	191254834	MACS_peak_1588	74.03
chr1	191301871	191302296	MACS_peak_1589	52.42
chr1	191391167	191391789	MACS_peak_1592	43.67
chr1	191470018	191470578	MACS_peak_1596	58.93
chr1	191748289	191748886	MACS_peak_1600	61.61
chr1	192166482	192167195	MACS_peak_1610	104.36
chr1	192524950	192525496	MACS_peak_1613	65.63
chr1	192726970	192727591	MACS_peak_1614	47.65
chr1	192814610	192815171	MACS_peak_1617	64.4
chr1	192854605	192855144	MACS_peak_1620	41.65
chr1	192900901	192901546	MACS_peak_1621	49.7
chr1	193174265	193174759	MACS_peak_1625	44.51
chr1	193347759	193348393	MACS_peak_1629	58.93
chr1	193543847	193544528	MACS_peak_1634	49.62
chr1	193751657	193752165	MACS_peak_1635	60.09
chr1	194354212	194354867	MACS_peak_1638	73.95
chr1	194677821	194678354	MACS_peak_1642	75.68
chr1	194680048	194681060	MACS_peak_1643	162.94
chr1	194720178	194720890	MACS_peak_1644	53.85
chr1	194816967	194817341	MACS_peak_1645	48.7
chr1	194929747	194930431	MACS_peak_1647	55.6
chr10	3411043	3411867	MACS_peak_1657	62.12
chr10	3535999	3536840	MACS_peak_1658	76.58
chr10	3596505	3597310	MACS_peak_1659	96.05
chr10	3633396	3634653	MACS_peak_1660	131.05
chr10	3941060	3941555	MACS_peak_1662	70.22
chr10	4210255	4210766	MACS_peak_1665	43.4
chr10	4308156	4308911	MACS_peak_1667	82.98
chr10	6130187	6130878	MACS_peak_1681	71.15
chr10	7148822	7150066	MACS_peak_1685	89.07
chr10	7232657	7233276	MACS_peak_1687	114.21
chr10	7260282	7260910	MACS_peak_1688	43.89
chr10	7293216	7293961	MACS_peak_1689	159.25
chr10	7582056	7582664	MACS_peak_1693	77.89
chr10	7583028	7583582	MACS_peak_1694	40.76
chr10	8227943	8228510	MACS_peak_1704	47.59
chr10	8287174	8288097	MACS_peak_1705	86.87
chr10	8760547	8761100	MACS_peak_1707	82.96
chr10	8847961	8848569	MACS_peak_1710	77.89
chr10	8945084	8945611	MACS_peak_1712	58.57
chr10	9095218	9095609	MACS_peak_1713	51.63
chr10	11305847	11306535	MACS_peak_1721	135.91
chr10	12941089	12941989	MACS_peak_1732	114.91
chr10	13635841	13636512	MACS_peak_1736	72.68
chr10	13739620	13740401	MACS_peak_1737	89.41
chr10	14470969	14471426	MACS_peak_1741	55.61
chr10	16993630	16994301	MACS_peak_1744	127.96
chr10	17196392	17197005	MACS_peak_1745	59.23
chr10	17373884	17374756	MACS_peak_1747	135.04
chr10	17472632	17473165	MACS_peak_1748	42.01
chr10	17511574	17512451	MACS_peak_1750	116.22
chr10	17727187	17727731	MACS_peak_1752	41.35
chr10	19277087	19277653	MACS_peak_1767	55.5
chr10	19373560	19374502	MACS_peak_1769	101.99
chr10	19815181	19815968	MACS_peak_1771	56.85
chr10	19915156	19915754	MACS_peak_1773	61.53
chr10	21346929	21347719	MACS_peak_1787	80.28
chr10	21375578	21376080	MACS_peak_1788	43.98
chr10	21445284	21446012	MACS_peak_1789	68.44
chr10	21514446	21515125	MACS_peak_1790	41.12
chr10	22283039	22283338	MACS_peak_1801	48.11
chr10	24923386	24923893	MACS_peak_1818	60.17
chr10	24927137	24927722	MACS_peak_1819	71.07
chr10	24928246	24928699	MACS_peak_1820	207.3
chr10	25386866	25387220	MACS_peak_1825	60.92
chr10	25465787	25466817	MACS_peak_1827	165.83
chr10	27616564	27617153	MACS_peak_1834	79.36
chr10	27821291	27821633	MACS_peak_1835	54.16
chr10	27822901	27823363	MACS_peak_1836	42.42
chr10	28128161	28128907	MACS_peak_1838	119.73
chr10	30647346	30647988	MACS_peak_1850	75.01
chr10	30655608	30656075	MACS_peak_1851	102.29
chr10	30980168	30980992	MACS_peak_1855	69.81
chr10	31544404	31545109	MACS_peak_1858	229.35
chr10	33624109	33624934	MACS_peak_1865	62.06
chr10	34172295	34172670	MACS_peak_1869	43.79
chr10	34172672	34173645	MACS_peak_1870	143.54
chr10	34175871	34176606	MACS_peak_1871	111.46
chr10	34904140	34904801	MACS_peak_1878	49.4
chr10	37342577	37343250	MACS_peak_1886	127.73
chr10	37907760	37908390	MACS_peak_1891	84.85
chr10	38100908	38101408	MACS_peak_1892	42.01
chr10	39321017	39321792	MACS_peak_1897	155.52
chr10	39458611	39459188	MACS_peak_1899	89.9
chr10	39462040	39462386	MACS_peak_1900	54.08
chr10	39534165	39534952	MACS_peak_1902	80.5
chr10	39558472	39559091	MACS_peak_1903	59.99
chr10	39577372	39578063	MACS_peak_1904	88.32
chr10	39638646	39639462	MACS_peak_1907	55.17
chr10	39640343	39641537	MACS_peak_1908	275.96
chr10	39646507	39646999	MACS_peak_1909	52.84
chr10	39658984	39660357	MACS_peak_1910	187.32
chr10	40902680	40903625	MACS_peak_1926	77.43
chr10	41071165	41071716	MACS_peak_1927	40.93
chr10	41505362	41506008	MACS_peak_1935	50.31
chr10	41766250	41766688	MACS_peak_1937	66.31
chr10	42193635	42194026	MACS_peak_1941	51.06
chr10	42488424	42489326	MACS_peak_1945	128.6
chr10	42680538	42681262	MACS_peak_1948	68.73
chr10	43002918	43003759	MACS_peak_1953	76.58
chr10	43420422	43421199	MACS_peak_1956	81.26
chr10	43440127	43440591	MACS_peak_1958	49.72
chr10	43928399	43929029	MACS_peak_1965	43.78
chr10	44465614	44466040	MACS_peak_1967	97.22
chr10	45335455	45336188	MACS_peak_1971	68.09
chr10	50137679	50138288	MACS_peak_1983	132.18
chr10	50773700	50774283	MACS_peak_1985	70.24
chr10	50891976	50893216	MACS_peak_1986	89.31
chr10	50897432	50898270	MACS_peak_1988	101.96
chr10	51508368	51508986	MACS_peak_1991	77.02
chr10	51982224	51982849	MACS_peak_1994	59.57
chr10	52384805	52385368	MACS_peak_2001	40.23
chr10	55713245	55713829	MACS_peak_2015	80.03
chr10	56474603	56475549	MACS_peak_2021	146.25
chr10	56884703	56885437	MACS_peak_2022	76.21
chr10	56920779	56921857	MACS_peak_2023	160.92
chr10	56979636	56980308	MACS_peak_2024	82.82
chr10	57848245	57848786	MACS_peak_2029	41.53
chr10	59162339	59163195	MACS_peak_2040	165.81
chr10	59931093	59931509	MACS_peak_2050	48.31
chr10	59933910	59934601	MACS_peak_2051	79.6
chr10	59964370	59965249	MACS_peak_2053	58.65
chr10	60194896	60195459	MACS_peak_2058	64.24
chr10	60350745	60351218	MACS_peak_2061	45.96
chr10	60363490	60364039	MACS_peak_2062	41.05
chr10	60557633	60559145	MACS_peak_2063	157.88
chr10	60605463	60606022	MACS_peak_2064	49.94
chr10	60826904	60827356	MACS_peak_2067	44.59
chr10	60964837	60965377	MACS_peak_2070	41.59
chr10	60973556	60973992	MACS_peak_2071	57.4
chr10	61068580	61069367	MACS_peak_2073	64.45
chr10	61225604	61226085	MACS_peak_2076	71.42
chr10	61226682	61227364	MACS_peak_2077	53.97
chr10	61239943	61240499	MACS_peak_2078	48.31
chr10	61362552	61363173	MACS_peak_2079	47.2
chr10	61536676	61537226	MACS_peak_2085	65.3
chr10	61854799	61856127	MACS_peak_2094	158.96
chr10	61936577	61937064	MACS_peak_2096	70.85
chr10	61943365	61943970	MACS_peak_2097	45.23
chr10	61976950	61977462	MACS_peak_2098	43.33
chr10	62016745	62017441	MACS_peak_2100	79.19
chr10	62043297	62044072	MACS_peak_2102	81.42
chr10	62128020	62128970	MACS_peak_2103	127.49
chr10	62265288	62265731	MACS_peak_2106	59.87
chr10	63410121	63410816	MACS_peak_2128	62.72
chr10	64083631	64084600	MACS_peak_2131	99.88
chr10	67295377	67295852	MACS_peak_2141	45.82
chr10	67512915	67513398	MACS_peak_2142	45.26
chr10	67608082	67608731	MACS_peak_2147	57.9
chr10	67818952	67819637	MACS_peak_2148	47.99
chr10	68060523	68061298	MACS_peak_2150	81.42
chr10	68104494	68104837	MACS_peak_2151	44.41
chr10	69044231	69044818	MACS_peak_2157	62.36
chr10	69238363	69238860	MACS_peak_2159	82.86
chr10	69533281	69533903	MACS_peak_2163	76.06
chr10	69583745	69584646	MACS_peak_2165	141.46
chr10	69764190	69764657	MACS_peak_2166	46.38
chr10	70150143	70150673	MACS_peak_2171	45.12
chr10	70368746	70369207	MACS_peak_2172	46.81
chr10	73613080	73613648	MACS_peak_2184	48.28
chr10	73787993	73788557	MACS_peak_2185	64.16
chr10	73792121	73792628	MACS_peak_2186	58.72
chr10	75056160	75057007	MACS_peak_2193	76.16
chr10	75327890	75328873	MACS_peak_2198	142.56
chr10	75444306	75445090	MACS_peak_2199	49.72
chr10	75465709	75466653	MACS_peak_2200	303.19
chr10	75512304	75512918	MACS_peak_2201	52.35
chr10	75943846	75944854	MACS_peak_2214	217.81
chr10	75978141	75979022	MACS_peak_2216	107.02
chr10	76246235	76247035	MACS_peak_2219	77.96
chr10	77007683	77008437	MACS_peak_2228	58.86
chr10	77188358	77188907	MACS_peak_2233	48.77
chr10	77271141	77271764	MACS_peak_2237	59.71
chr10	77447729	77448312	MACS_peak_2239	43.95
chr10	77472307	77472838	MACS_peak_2240	52.28
chr10	77484217	77484859	MACS_peak_2241	50.56
chr10	77814469	77815380	MACS_peak_2247	87.74
chr10	77862229	77862674	MACS_peak_2249	48.01
chr10	78104659	78105250	MACS_peak_2253	62.06
chr10	78118667	78119330	MACS_peak_2254	56.96
chr10	78399075	78399676	MACS_peak_2258	45.47
chr10	78780261	78780925	MACS_peak_2265	44.82
chr10	79917977	79918713	MACS_peak_2287	52.25
chr10	79932550	79933371	MACS_peak_2289	118.44
chr10	79946812	79947419	MACS_peak_2290	45.12
chr10	80649056	80649453	MACS_peak_2339	51.63
chr10	81129079	81129791	MACS_peak_2359	53.85
chr10	81164914	81165553	MACS_peak_2361	195.99
chr10	81178566	81179213	MACS_peak_2367	47.2
chr10	81327930	81329185	MACS_peak_2379	180.4
chr10	81335125	81335992	MACS_peak_2380	59.57
chr10	81407465	81408187	MACS_peak_2387	68.87
chr10	81460712	81461413	MACS_peak_2390	54.53
chr10	82690334	82691232	MACS_peak_2417	160.95
chr10	83030469	83031688	MACS_peak_2428	161.66
chr10	83078904	83079400	MACS_peak_2429	52.53
chr10	83620168	83620889	MACS_peak_2434	60.97
chr10	84060630	84061375	MACS_peak_2438	59.42
chr10	84387032	84388001	MACS_peak_2440	125.76
chr10	84467297	84467988	MACS_peak_2445	71.15
chr10	84793430	84793944	MACS_peak_2454	59.61
chr10	85003636	85004114	MACS_peak_2457	45.23
chr10	85616920	85617695	MACS_peak_2466	50.38
chr10	86264610	86265098	MACS_peak_2472	53.14
chr10	86331077	86331791	MACS_peak_2474	46.37
chr10	86341225	86342134	MACS_peak_2476	148.75
chr10	87812206	87813050	MACS_peak_2491	84.49
chr10	89491202	89491899	MACS_peak_2506	70.7
chr10	89676553	89677036	MACS_peak_2507	45.26
chr10	90728861	90729299	MACS_peak_2513	40.7
chr10	90771329	90772115	MACS_peak_2514	56.91
chr10	90897533	90898221	MACS_peak_2515	63.2
chr10	90983389	90984333	MACS_peak_2516	69.85
chr10	91799128	91799851	MACS_peak_2524	60.84
chr10	91825022	91825659	MACS_peak_2525	84.22
chr10	91827049	91827649	MACS_peak_2526	96.98
chr10	92277901	92278603	MACS_peak_2528	48.24
chr10	92314483	92315171	MACS_peak_2529	55.34
chr10	92687780	92688584	MACS_peak_2531	87.56
chr10	92698920	92699605	MACS_peak_2532	136.27
chr10	92788495	92789306	MACS_peak_2534	62.92
chr10	93194795	93195380	MACS_peak_2537	71.07
chr10	93255187	93255897	MACS_peak_2538	53.97
chr10	93308949	93309594	MACS_peak_2540	50.37
chr10	93945370	93946091	MACS_peak_2551	45.99
chr10	93969201	93969684	MACS_peak_2552	71.23
chr10	94011103	94011730	MACS_peak_2553	59.42
chr10	94116129	94116695	MACS_peak_2556	47.65
chr10	94350687	94351590	MACS_peak_2560	80.25
chr10	94567768	94568554	MACS_peak_2562	115.7
chr10	94819240	94819889	MACS_peak_2566	50.13
chr10	95254571	95255370	MACS_peak_2571	48.92
chr10	95273104	95273622	MACS_peak_2572	42.95
chr10	95407731	95408299	MACS_peak_2576	47.52
chr10	95544785	95545561	MACS_peak_2580	56.55
chr10	97160259	97160906	MACS_peak_2594	50.25
chr10	98645649	98646200	MACS_peak_2598	112.23
chr10	99115327	99116309	MACS_peak_2602	133.54
chr10	99229017	99229923	MACS_peak_2603	309.82
chr10	99555888	99556597	MACS_peak_2608	95.64
chr10	100259328	100259887	MACS_peak_2614	48.11
chr10	100519769	100520521	MACS_peak_2616	51.5
chr10	105982358	105983053	MACS_peak_2634	47.42
chr10	107488634	107489106	MACS_peak_2641	63.16
chr10	108765719	108766072	MACS_peak_2648	60.7
chr10	109905995	109907105	MACS_peak_2651	97.74
chr10	110918251	110918981	MACS_peak_2655	76.52
chr10	111201211	111201773	MACS_peak_2661	55.93
chr10	111443921	111444829	MACS_peak_2663	79.91
chr10	111519561	111519983	MACS_peak_2666	40.98
chr10	111669330	111670184	MACS_peak_2667	109.37
chr10	111672565	111673406	MACS_peak_2668	76.58
chr10	111724063	111724588	MACS_peak_2669	50.42
chr10	111724681	111725437	MACS_peak_2670	502.65
chr10	111801916	111802398	MACS_peak_2672	53.6
chr10	111834747	111835369	MACS_peak_2673	59.78
chr10	111841899	111842862	MACS_peak_2674	244.94
chr10	111936355	111937347	MACS_peak_2675	150.94
chr10	112138481	112139138	MACS_peak_2677	46.97
chr10	112378301	112378774	MACS_peak_2683	45.96
chr10	114142983	114143690	MACS_peak_2687	61.9
chr10	114890615	114891402	MACS_peak_2690	64.45
chr10	114914045	114914475	MACS_peak_2691	67.09
chr10	115247729	115248619	MACS_peak_2692	81.16
chr10	115520201	115521092	MACS_peak_2698	81.09
chr10	116205680	116206440	MACS_peak_2704	276.21
chr10	116761530	116762293	MACS_peak_2708	81.42
chr10	116798031	116798556	MACS_peak_2709	42.51
chr10	117013817	117014313	MACS_peak_2711	44.38
chr10	117034933	117035926	MACS_peak_2714	141.59
chr10	119080565	119081106	MACS_peak_2734	41.53
chr10	119131682	119132436	MACS_peak_2735	128.41
chr10	119414896	119415780	MACS_peak_2738	124.61
chr10	120201202	120201824	MACS_peak_2743	44.24
chr10	120388507	120389009	MACS_peak_2746	60.59
chr10	120428491	120428985	MACS_peak_2747	57.7
chr10	120575754	120576684	MACS_peak_2750	111.55
chr10	120646885	120647482	MACS_peak_2751	61.61
chr10	120949974	120950595	MACS_peak_2756	44.3
chr10	121059203	121059727	MACS_peak_2759	58.86
chr10	121305378	121306038	MACS_peak_2760	65.2
chr10	121393687	121394387	MACS_peak_2762	69.28
chr10	121436202	121436852	MACS_peak_2765	57.83
chr10	122226854	122227346	MACS_peak_2779	44.65
chr10	122717471	122718377	MACS_peak_2781	113.63
chr10	122789713	122790241	MACS_peak_2782	50.21
chr10	123236234	123236741	MACS_peak_2793	51.71
chr10	123342633	123343093	MACS_peak_2794	46.89
chr10	125317254	125317771	MACS_peak_2795	50.35
chr10	125322670	125323274	MACS_peak_2796	45.29
chr10	125598639	125599285	MACS_peak_2798	50.31
chr10	125844870	125845555	MACS_peak_2804	79.03
chr10	125973787	125974373	MACS_peak_2807	79.85
chr10	125977877	125979133	MACS_peak_2808	171.18
chr10	125994843	125995335	MACS_peak_2809	52.84
chr10	126094226	126094918	MACS_peak_2810	71.08
chr10	127332208	127332864	MACS_peak_2842	65.49
chr10	127461033	127461538	MACS_peak_2845	43.79
chr10	127604654	127605171	MACS_peak_2855	50.99
chr10	128362582	128363015	MACS_peak_2879	48.93
chr10	128440267	128440960	MACS_peak_2885	62.86
chr10	128918116	128918842	MACS_peak_2907	76.82
chr10	130111907	130112622	MACS_peak_2911	77.6
chr10	130126173	130126848	MACS_peak_2912	89.75
chr11	3572788	3573787	MACS_peak_2939	147.96
chr11	3590962	3591533	MACS_peak_2940	72.26
chr11	3818228	3818843	MACS_peak_2942	85.58
chr11	3886514	3886962	MACS_peak_2944	47.78
chr11	4732083	4732740	MACS_peak_2956	73.79
chr11	4966392	4967041	MACS_peak_2962	57.9
chr11	5181901	5182301	MACS_peak_2968	60.7
chr11	5892805	5893244	MACS_peak_2980	48.46
chr11	6404607	6405318	MACS_peak_2986	113.89
chr11	6410288	6410665	MACS_peak_2987	70.18
chr11	6677573	6677957	MACS_peak_2995	100.8
chr11	7067106	7067603	MACS_peak_2998	69.92
chr11	7214700	7215245	MACS_peak_3000	56.5
chr11	7272412	7272964	MACS_peak_3001	48.57
chr11	8237179	8238043	MACS_peak_3003	238
chr11	8481716	8482204	MACS_peak_3005	41.71
chr11	8784198	8784848	MACS_peak_3009	48.57
chr11	8970460	8970953	MACS_peak_3010	61.34
chr11	8973868	8974576	MACS_peak_3011	78.23
chr11	9117568	9118232	MACS_peak_3014	73.23
chr11	11657041	11657730	MACS_peak_3019	106.73
chr11	11844241	11844966	MACS_peak_3025	53.07
chr11	11853727	11854200	MACS_peak_3026	81.67
chr11	12039821	12040380	MACS_peak_3032	64.56
chr11	12812206	12813088	MACS_peak_3037	89.9
chr11	14700357	14701140	MACS_peak_3038	154.56
chr11	17460698	17461362	MACS_peak_3050	127.77
chr11	18262692	18263322	MACS_peak_3053	51.31
chr11	18747701	18748630	MACS_peak_3054	63.32
chr11	18751265	18751935	MACS_peak_3055	56.5
chr11	18894985	18895672	MACS_peak_3058	47.88
chr11	19026999	19027670	MACS_peak_3061	72.68
chr11	19218364	19218830	MACS_peak_3062	46.46
chr11	19224411	19225007	MACS_peak_3063	45.78
chr11	19714698	19715573	MACS_peak_3066	168.58
chr11	19986568	19986939	MACS_peak_3073	51.63
chr11	20010953	20011895	MACS_peak_3075	119.29
chr11	20212743	20213190	MACS_peak_3081	47.85
chr11	20812124	20812599	MACS_peak_3091	58.81
chr11	20878409	20879033	MACS_peak_3093	49.82
chr11	21170436	21171430	MACS_peak_3096	81.99
chr11	22610186	22610959	MACS_peak_3104	55.28
chr11	22762743	22764315	MACS_peak_3105	309.41
chr11	22938951	22939314	MACS_peak_3107	51.63
chr11	24370366	24370944	MACS_peak_3126	46.89
chr11	25168177	25168774	MACS_peak_3127	45.71
chr11	26489560	26490510	MACS_peak_3131	156.83
chr11	28692651	28693222	MACS_peak_3135	47.33
chr11	28853001	28853637	MACS_peak_3137	75.5
chr11	30161087	30161591	MACS_peak_3148	60.42
chr11	31796156	31796785	MACS_peak_3166	59.28
chr11	31828061	31828503	MACS_peak_3167	48.23
chr11	32141732	32142579	MACS_peak_3172	46.47
chr11	32262303	32263078	MACS_peak_3177	145.56
chr11	32341115	32341464	MACS_peak_3180	60.7
chr11	32374859	32375451	MACS_peak_3181	61.98
chr11	32615495	32616147	MACS_peak_3185	49.94
chr11	32794976	32795757	MACS_peak_3187	64.84
chr11	32890451	32891226	MACS_peak_3188	98.64
chr11	33119227	33119729	MACS_peak_3190	56.63
chr11	33931782	33932439	MACS_peak_3197	42.29
chr11	33962837	33963592	MACS_peak_3198	189.25
chr11	34144319	34145099	MACS_peak_3199	107.14
chr11	34284369	34285099	MACS_peak_3200	52.77
chr11	34401098	34401839	MACS_peak_3201	63.04
chr11	34973222	34974053	MACS_peak_3204	179
chr11	35012329	35012943	MACS_peak_3205	44.7
chr11	35037995	35038449	MACS_peak_3206	55.86
chr11	35098701	35099223	MACS_peak_3207	42.7
chr11	35336549	35337040	MACS_peak_3209	89.41
chr11	35383968	35384669	MACS_peak_3210	56.73
chr11	35451479	35452102	MACS_peak_3211	44.18
chr11	35470726	35471297	MACS_peak_3212	78.77
chr11	35668161	35668621	MACS_peak_3216	113.66
chr11	35877686	35878698	MACS_peak_3222	121.98
chr11	36106600	36107134	MACS_peak_3225	58.03
chr11	36225601	36226380	MACS_peak_3226	64.97
chr11	39412080	39412690	MACS_peak_3230	75.88
chr11	40394720	40395411	MACS_peak_3233	62.99
chr11	40491509	40492060	MACS_peak_3234	122.44
chr11	40599902	40600771	MACS_peak_3236	66.92
chr11	40850386	40851051	MACS_peak_3241	49.16
chr11	42754631	42755714	MACS_peak_3243	179.24
chr11	44318854	44319692	MACS_peak_3252	220.17
chr11	44655180	44655783	MACS_peak_3256	45.35
chr11	44700368	44700760	MACS_peak_3258	43.05
chr11	44806445	44807003	MACS_peak_3259	56.22
chr11	44866496	44867496	MACS_peak_3260	123.02
chr11	46089182	46089915	MACS_peak_3269	160.78
chr11	48787913	48788451	MACS_peak_3276	59.62
chr11	48838258	48838660	MACS_peak_3282	57.57
chr11	49763352	49764164	MACS_peak_3291	62.67
chr11	49794738	49795288	MACS_peak_3293	40.99
chr11	50062062	50062626	MACS_peak_3298	40.18
chr11	50769305	50769837	MACS_peak_3308	49.93
chr11	51485148	51485877	MACS_peak_3316	60.45
chr11	51582574	51583183	MACS_peak_3318	52.67
chr11	52346406	52347058	MACS_peak_3332	49.7
chr11	52641863	52642425	MACS_peak_3335	55.93
chr11	53317742	53318091	MACS_peak_3337	59.29
chr11	54057336	54058215	MACS_peak_3349	73.99
chr11	54060197	54060845	MACS_peak_3350	57.97
chr11	54067114	54067641	MACS_peak_3351	50.28
chr11	54068648	54069509	MACS_peak_3352	50.73
chr11	55323673	55324518	MACS_peak_3366	73.59
chr11	55427986	55428565	MACS_peak_3368	43.95
chr11	55444788	55445171	MACS_peak_3369	50.49
chr11	55633573	55634432	MACS_peak_3373	155.59
chr11	55974519	55974966	MACS_peak_3375	92.61
chr11	57298400	57298792	MACS_peak_3377	51.63
chr11	57458052	57458568	MACS_peak_3380	96.41
chr11	57615821	57616316	MACS_peak_3384	44.45
chr11	57624079	57624879	MACS_peak_3385	87.88
chr11	58210801	58211729	MACS_peak_3394	129.55
chr11	58866877	58867490	MACS_peak_3401	52.41
chr11	59664898	59665592	MACS_peak_3419	85.42
chr11	59885076	59885868	MACS_peak_3423	64.13
chr11	59964019	59964578	MACS_peak_3425	40.47
chr11	60016808	60017294	MACS_peak_3426	51.29
chr11	61684102	61684587	MACS_peak_3456	66.31
chr11	62820256	62820813	MACS_peak_3478	56.3
chr11	63712069	63712737	MACS_peak_3481	56.63
chr11	63906929	63907557	MACS_peak_3482	76.17
chr11	64750009	64750457	MACS_peak_3488	71.81
chr11	64763924	64764554	MACS_peak_3489	103.35
chr11	64956819	64957227	MACS_peak_3490	99.62
chr11	65124914	65125619	MACS_peak_3493	157.99
chr11	65240358	65240908	MACS_peak_3495	40.99
chr11	65303731	65304444	MACS_peak_3497	153.08
chr11	65402860	65403246	MACS_peak_3498	70.18
chr11	65839989	65840485	MACS_peak_3502	44.38
chr11	66399650	66400692	MACS_peak_3504	102.63
chr11	67772549	67773319	MACS_peak_3514	57.87
chr11	68038039	68038549	MACS_peak_3516	57.9
chr11	68379407	68380138	MACS_peak_3519	60.32
chr11	68589992	68590648	MACS_peak_3524	42.34
chr11	68717183	68717812	MACS_peak_3527	76.09
chr11	69099780	69100272	MACS_peak_3540	44.65
chr11	69211315	69211956	MACS_peak_3545	66.61
chr11	69510832	69511455	MACS_peak_3556	40.15
chr11	71389668	71390136	MACS_peak_3613	102.16
chr11	71436530	71437244	MACS_peak_3614	77.76
chr11	71439736	71440297	MACS_peak_3615	47.98
chr11	71636602	71637310	MACS_peak_3616	86.85
chr11	71887116	71887859	MACS_peak_3618	52.02
chr11	71985079	71986051	MACS_peak_3619	91.44
chr11	72378221	72379033	MACS_peak_3624	71.91
chr11	73140222	73140715	MACS_peak_3641	77
chr11	73281579	73282145	MACS_peak_3644	40.06
chr11	74105031	74105815	MACS_peak_3645	206.53
chr11	74376707	74377224	MACS_peak_3647	68.11
chr11	74570588	74571388	MACS_peak_3650	96.48
chr11	75198613	75199313	MACS_peak_3665	54.59
chr11	75322864	75323304	MACS_peak_3666	46.59
chr11	75443520	75444233	MACS_peak_3670	77.84
chr11	75550388	75551042	MACS_peak_3677	42.45
chr11	76221930	76222483	MACS_peak_3692	56.59
chr11	76253618	76254201	MACS_peak_3693	46.57
chr11	76290241	76291019	MACS_peak_3694	98.38
chr11	76645756	76646425	MACS_peak_3703	81.43
chr11	76724748	76725569	MACS_peak_3705	130.86
chr11	77815899	77816452	MACS_peak_3724	45.84
chr11	77931742	77932425	MACS_peak_3727	63.55
chr11	78522962	78523559	MACS_peak_3750	53.48
chr11	78624359	78624930	MACS_peak_3753	47.33
chr11	79590796	79591623	MACS_peak_3759	54.55
chr11	79696464	79697725	MACS_peak_3760	196.19
chr11	80145846	80146386	MACS_peak_3766	41.59
chr11	80489300	80489850	MACS_peak_3773	56.82
chr11	80913443	80913811	MACS_peak_3774	51.63
chr11	82345647	82346128	MACS_peak_3778	121.37
chr11	82423436	82424138	MACS_peak_3780	47.03
chr11	82487397	82488272	MACS_peak_3781	74.25
chr11	83462699	83463314	MACS_peak_3793	44.64
chr11	83924983	83925934	MACS_peak_3795	68.12
chr11	83941792	83942600	MACS_peak_3796	87.25
chr11	84172912	84173446	MACS_peak_3799	72.61
chr11	84425341	84425811	MACS_peak_3801	46.17
chr11	84968939	84969531	MACS_peak_3812	61.98
chr11	85832116	85833271	MACS_peak_3820	94.7
chr11	86395548	86396235	MACS_peak_3826	97.68
chr11	86571386	86571663	MACS_peak_3830	49.93
chr11	86898169	86898705	MACS_peak_3833	41.83
chr11	87421578	87422139	MACS_peak_3839	72.61
chr11	87603884	87604261	MACS_peak_3848	100.72
chr11	88380969	88381570	MACS_peak_3865	53.21
chr11	88394960	88395575	MACS_peak_3866	44.64
chr11	88524894	88525797	MACS_peak_3870	80.25
chr11	89314109	89314948	MACS_peak_3879	79.09
chr11	90062383	90063404	MACS_peak_3883	96.01
chr11	90169844	90170354	MACS_peak_3884	43.46
chr11	90369185	90370087	MACS_peak_3886	64.9
chr11	91260881	91261448	MACS_peak_3894	63.92
chr11	93273611	93274311	MACS_peak_3897	70.48
chr11	93817920	93818397	MACS_peak_3899	52.99
chr11	94129693	94130126	MACS_peak_3905	57.66
chr11	94246231	94246769	MACS_peak_3908	75.21
chr11	94386091	94386613	MACS_peak_3911	42.7
chr11	94428975	94429718	MACS_peak_3912	52.02
chr11	94725476	94726002	MACS_peak_3921	40.76
chr11	94741114	94741654	MACS_peak_3922	66.13
chr11	94881958	94882574	MACS_peak_3924	68.54
chr11	95047068	95047444	MACS_peak_3933	90.09
chr11	95584513	95585077	MACS_peak_3942	40.18
chr11	96010892	96011392	MACS_peak_3952	78.87
chr11	96081007	96081357	MACS_peak_3955	58.81
chr11	96332653	96333216	MACS_peak_3962	47.85
chr11	96342537	96343834	MACS_peak_3963	116.55
chr11	96396641	96397780	MACS_peak_3968	91.16
chr11	96578974	96579343	MACS_peak_3969	51.63
chr11	96756503	96757478	MACS_peak_3970	144.06
chr11	97050584	97051194	MACS_peak_3986	44.94
chr11	97957087	97957740	MACS_peak_4010	58.86
chr11	98925378	98926557	MACS_peak_4037	276.98
chr11	99065660	99066429	MACS_peak_4043	50.55
chr11	99069633	99070368	MACS_peak_4044	57.99
chr11	99071531	99072381	MACS_peak_4045	70.47
chr11	99074977	99075828	MACS_peak_4046	127.82
chr11	100097769	100098398	MACS_peak_4051	43.84
chr11	100282069	100282572	MACS_peak_4054	52.01
chr11	100415569	100416077	MACS_peak_4060	45.65
chr11	101282807	101283294	MACS_peak_4086	42.08
chr11	101700167	101701565	MACS_peak_4100	389.73
chr11	101851876	101852338	MACS_peak_4106	46.75
chr11	101893963	101894679	MACS_peak_4107	77.6
chr11	102009894	102010671	MACS_peak_4111	68.5
chr11	102051891	102052526	MACS_peak_4113	75.58
chr11	102166473	102167095	MACS_peak_4116	51.83
chr11	102438202	102438884	MACS_peak_4127	40.97
chr11	102638632	102639250	MACS_peak_4136	59.49
chr11	102739313	102739908	MACS_peak_4137	51.19
chr11	102985215	102985812	MACS_peak_4141	45.23
chr11	103639641	103640288	MACS_peak_4152	58.04
chr11	104155063	104155645	MACS_peak_4160	71.32
chr11	104626096	104626605	MACS_peak_4166	40.81
chr11	105282317	105282852	MACS_peak_4170	114.2
chr11	105285611	105286506	MACS_peak_4171	72.94
chr11	105293813	105294402	MACS_peak_4174	46.2
chr11	105312663	105313467	MACS_peak_4175	71.16
chr11	106155041	106155456	MACS_peak_4183	59.29
chr11	106333864	106334430	MACS_peak_4190	40.06
chr11	106674524	106675303	MACS_peak_4194	91.95
chr11	107278820	107279785	MACS_peak_4205	117.28
chr11	107376223	107376645	MACS_peak_4206	43.22
chr11	107383915	107384595	MACS_peak_4207	50.1
chr11	107413215	107413805	MACS_peak_4208	72.06
chr11	108224145	108224674	MACS_peak_4215	42.26
chr11	108261163	108262003	MACS_peak_4216	63.73
chr11	108268404	108269437	MACS_peak_4217	111.66
chr11	108820046	108820621	MACS_peak_4220	119.41
chr11	108865626	108866234	MACS_peak_4221	52.74
chr11	108909130	108909589	MACS_peak_4222	55.45
chr11	109265558	109265999	MACS_peak_4230	48.31
chr11	109418028	109418533	MACS_peak_4232	43.08
chr11	109485394	109486429	MACS_peak_4235	194.33
chr11	109529883	109530447	MACS_peak_4236	47.78
chr11	109648381	109648876	MACS_peak_4238	44.45
chr11	109845634	109846874	MACS_peak_4241	200.61
chr11	109876650	109877226	MACS_peak_4242	44.18
chr11	110167940	110168533	MACS_peak_4243	53.19
chr11	110459171	110459814	MACS_peak_4250	57.9
chr11	111333181	111333713	MACS_peak_4253	42.08
chr11	111583571	111584306	MACS_peak_4254	212.47
chr11	111731889	111732589	MACS_peak_4255	70.48
chr11	111865047	111865567	MACS_peak_4256	67.85
chr11	112282775	112283687	MACS_peak_4257	71.85
chr11	112413640	112414495	MACS_peak_4258	106.17
chr11	112783314	112783855	MACS_peak_4261	41.53
chr11	112784960	112785482	MACS_peak_4262	42.7
chr11	113308576	113309056	MACS_peak_4269	53.6
chr11	113539330	113540282	MACS_peak_4273	164.65
chr11	113651008	113651760	MACS_peak_4278	91.84
chr11	113782096	113782781	MACS_peak_4283	55.53
chr11	113806759	113807835	MACS_peak_4285	179.99
chr11	113974500	113975246	MACS_peak_4289	67.19
chr11	113976820	113977737	MACS_peak_4290	130.59
chr11	113989951	113991048	MACS_peak_4291	140.06
chr11	114016738	114017553	MACS_peak_4294	71.4
chr11	114064786	114065323	MACS_peak_4297	41.77
chr11	114379539	114380406	MACS_peak_4300	199.9
chr11	114404454	114404890	MACS_peak_4301	57.4
chr11	114823069	114824103	MACS_peak_4312	79.41
chr11	114844247	114844838	MACS_peak_4314	46.08
chr11	115098408	115099281	MACS_peak_4318	59.22
chr11	115099330	115099936	MACS_peak_4319	105.91
chr11	115172646	115173323	MACS_peak_4322	41.23
chr11	115266957	115267495	MACS_peak_4326	41.41
chr11	115356322	115356909	MACS_peak_4328	79.76
chr11	115378314	115378800	MACS_peak_4329	45.06
chr11	115466899	115467915	MACS_peak_4335	130.44
chr11	115473269	115474532	MACS_peak_4336	194.93
chr11	115633944	115634597	MACS_peak_4344	65.71
chr11	115942074	115942458	MACS_peak_4355	80.02
chr11	116239741	116240363	MACS_peak_4366	44.24
chr11	116241573	116242046	MACS_peak_4367	45.96
chr11	116418214	116419160	MACS_peak_4372	168.28
chr11	116621133	116621944	MACS_peak_4377	171.32
chr11	116668723	116669333	MACS_peak_4381	68.44
chr11	116749978	116751280	MACS_peak_4383	185
chr11	116751845	116752108	MACS_peak_4384	54.34
chr11	116780871	116781399	MACS_peak_4387	66.43
chr11	117129643	117129988	MACS_peak_4395	50.04
chr11	117319437	117319919	MACS_peak_4401	53.6
chr11	117941788	117942189	MACS_peak_4412	70.07
chr11	118172503	118173097	MACS_peak_4418	45.9
chr11	118211658	118212427	MACS_peak_4419	81.88
chr11	118254643	118255089	MACS_peak_4421	47.93
chr11	118364995	118365646	MACS_peak_4423	57.76
chr11	118603057	118603663	MACS_peak_4428	51.95
chr11	118744738	118745522	MACS_peak_4430	144.52
chr11	118807334	118807854	MACS_peak_4431	42.82
chr11	119144977	119145522	MACS_peak_4440	48.16
chr11	119251073	119251594	MACS_peak_4444	50.7
chr11	119419199	119420021	MACS_peak_4448	115.23
chr11	119514795	119515661	MACS_peak_4450	108.32
chr11	119631330	119631874	MACS_peak_4452	144.55
chr11	120069169	120069797	MACS_peak_4456	51.44
chr11	120082146	120083038	MACS_peak_4457	96.79
chr11	120262402	120262895	MACS_peak_4466	57.36
chr11	120296386	120296991	MACS_peak_4468	61.01
chr11	120307666	120308750	MACS_peak_4470	102.64
chr11	120397599	120398161	MACS_peak_4477	121.03
chr11	120515605	120516018	MACS_peak_4481	41.53
chr12	3788361	3789123	MACS_peak_4524	50.93
chr12	3836818	3837476	MACS_peak_4527	73.71
chr12	3924309	3925115	MACS_peak_4531	113.78
chr12	4007074	4008318	MACS_peak_4534	145.68
chr12	4008589	4009212	MACS_peak_4535	44.18
chr12	4128665	4129211	MACS_peak_4538	74.48
chr12	5086670	5087309	MACS_peak_4550	83.86
chr12	5189560	5190196	MACS_peak_4552	50.93
chr12	5247356	5248124	MACS_peak_4553	81.96
chr12	5319130	5320089	MACS_peak_4554	100.65
chr12	5338994	5339780	MACS_peak_4555	72.41
chr12	7732322	7732681	MACS_peak_4557	81.24
chr12	8252607	8253301	MACS_peak_4560	58.36
chr12	8320007	8320530	MACS_peak_4563	58.89
chr12	8427052	8427601	MACS_peak_4566	41.05
chr12	8434523	8435105	MACS_peak_4567	47.59
chr12	8869275	8869904	MACS_peak_4575	51.38
chr12	9438667	9439259	MACS_peak_4583	45.06
chr12	9450625	9450986	MACS_peak_4584	51.63
chr12	9657026	9657979	MACS_peak_4586	96.3
chr12	11208241	11209026	MACS_peak_4589	106.49
chr12	12176208	12177088	MACS_peak_4593	90.05
chr12	12501337	12501844	MACS_peak_4596	142.24
chr12	12796808	12797802	MACS_peak_4598	123.54
chr12	13043439	13044288	MACS_peak_4603	76.02
chr12	13100182	13101307	MACS_peak_4606	223.45
chr12	14037270	14037835	MACS_peak_4610	40.12
chr12	14301520	14302083	MACS_peak_4612	40.23
chr12	15842947	15843371	MACS_peak_4614	49.64
chr12	16548684	16549533	MACS_peak_4618	68.18
chr12	16653558	16654136	MACS_peak_4620	54.79
chr12	16771577	16772271	MACS_peak_4622	47.48
chr12	16866306	16867090	MACS_peak_4627	97.85
chr12	17150390	17151085	MACS_peak_4630	70.85
chr12	17176215	17176858	MACS_peak_4631	43.05
chr12	17576130	17576516	MACS_peak_4636	90.21
chr12	17619870	17620920	MACS_peak_4637	110.32
chr12	17621542	17622453	MACS_peak_4638	101.12
chr12	18853215	18853669	MACS_peak_4645	45.06
chr12	19606199	19606751	MACS_peak_4651	48.57
chr12	20415369	20416052	MACS_peak_4656	55.66
chr12	24931952	24932613	MACS_peak_4682	82.11
chr12	25725689	25726364	MACS_peak_4688	108.16
chr12	26191232	26192196	MACS_peak_4689	90.87
chr12	26723409	26724105	MACS_peak_4691	125.11
chr12	26734433	26735105	MACS_peak_4692	56.37
chr12	27465736	27466230	MACS_peak_4698	41.38
chr12	28621389	28621850	MACS_peak_4701	50.44
chr12	28784720	28785574	MACS_peak_4706	53.07
chr12	29050566	29051288	MACS_peak_4708	68.87
chr12	29534540	29535046	MACS_peak_4714	60.26
chr12	31149540	31150061	MACS_peak_4723	50.7
chr12	31265781	31266265	MACS_peak_4724	53.45
chr12	31271419	31272314	MACS_peak_4726	57.98
chr12	31320819	31321562	MACS_peak_4727	180.32
chr12	31559316	31559811	MACS_peak_4731	49.93
chr12	31825851	31826285	MACS_peak_4733	46.46
chr12	31977771	31978340	MACS_peak_4735	63.76
chr12	32015011	32015860	MACS_peak_4736	118.82
chr12	32580225	32580907	MACS_peak_4739	48.16
chr12	33301958	33302635	MACS_peak_4744	89.57
chr12	33302907	33303591	MACS_peak_4745	93.48
chr12	33717302	33718043	MACS_peak_4749	224.19
chr12	33962175	33962859	MACS_peak_4751	55.6
chr12	33967477	33968295	MACS_peak_4753	112.65
chr12	35200137	35200852	MACS_peak_4756	46.31
chr12	37108266	37109091	MACS_peak_4763	94.39
chr12	37164601	37165234	MACS_peak_4764	75.75
chr12	37396032	37396720	MACS_peak_4765	244.75
chr12	38832998	38833411	MACS_peak_4771	68.81
chr12	38906722	38907264	MACS_peak_4772	57.42
chr12	39154719	39155157	MACS_peak_4773	116.78
chr12	40498820	40499690	MACS_peak_4782	116.86
chr12	40651284	40652070	MACS_peak_4783	239.26
chr12	40789861	40790432	MACS_peak_4784	45.06
chr12	42745605	42745954	MACS_peak_4789	60.7
chr12	45013094	45013898	MACS_peak_4796	144.14
chr12	45689394	45689971	MACS_peak_4798	46.95
chr12	47162598	47163337	MACS_peak_4802	202.39
chr12	47164199	47165495	MACS_peak_4803	100.95
chr12	51058326	51059064	MACS_peak_4810	52.31
chr12	51579887	51580703	MACS_peak_4814	93.42
chr12	52012935	52013899	MACS_peak_4820	108.72
chr12	53758631	53759500	MACS_peak_4831	73.33
chr12	54199223	54199896	MACS_peak_4834	41.44
chr12	54789321	54789808	MACS_peak_4845	58.86
chr12	55495215	55495771	MACS_peak_4857	47.78
chr12	56439822	56440770	MACS_peak_4863	174.85
chr12	56480356	56480891	MACS_peak_4865	70.24
chr12	56691252	56691881	MACS_peak_4867	67.53
chr12	56959534	56960158	MACS_peak_4871	113.65
chr12	57542034	57542657	MACS_peak_4875	44.18
chr12	61723265	61723725	MACS_peak_4886	55.36
chr12	64829748	64830345	MACS_peak_4887	78.86
chr12	64832092	64832659	MACS_peak_4888	55.57
chr12	66559545	66560081	MACS_peak_4896	57.88
chr12	69364072	69364522	MACS_peak_4908	47.63
chr12	69635638	69636264	MACS_peak_4911	44.01
chr12	69814048	69814806	MACS_peak_4916	91.33
chr12	69894796	69895571	MACS_peak_4918	126.18
chr12	70877633	70878212	MACS_peak_4930	54.72
chr12	70881210	70881707	MACS_peak_4931	44.7
chr12	71227605	71228417	MACS_peak_4940	80.95
chr12	71307333	71307780	MACS_peak_4941	56.45
chr12	71310639	71311384	MACS_peak_4943	54.83
chr12	71353204	71353734	MACS_peak_4944	42.2
chr12	71354686	71355618	MACS_peak_4945	133.35
chr12	71437975	71439015	MACS_peak_4947	290.04
chr12	71855632	71856591	MACS_peak_4949	126.67
chr12	71887049	71887552	MACS_peak_4950	52.01
chr12	72025184	72025956	MACS_peak_4952	65.43
chr12	72197783	72198619	MACS_peak_4954	85.09
chr12	72301276	72302123	MACS_peak_4956	76.16
chr12	72303883	72304753	MACS_peak_4957	154.35
chr12	72756983	72757567	MACS_peak_4962	46.51
chr12	72976878	72977241	MACS_peak_4964	51.63
chr12	73050304	73051149	MACS_peak_4967	53.56
chr12	73051748	73052671	MACS_peak_4968	187.79
chr12	73110401	73111132	MACS_peak_4970	93.66
chr12	73241972	73242387	MACS_peak_4972	88.32
chr12	73382780	73383315	MACS_peak_4974	41.89
chr12	73393497	73394671	MACS_peak_4975	175.18
chr12	73448291	73449118	MACS_peak_4976	54.55
chr12	73450799	73451387	MACS_peak_4977	62.29
chr12	73452351	73453010	MACS_peak_4978	82.28
chr12	73500472	73501163	MACS_peak_4980	79.6
chr12	73525294	73526088	MACS_peak_4981	116.77
chr12	73529040	73529737	MACS_peak_4982	82.87
chr12	74320366	74320933	MACS_peak_4991	45.06
chr12	74458404	74458980	MACS_peak_4992	47.01
chr12	75720515	75721457	MACS_peak_5000	93.65
chr12	76073171	76073885	MACS_peak_5003	173.77
chr12	76820067	76821352	MACS_peak_5012	150.87
chr12	76895748	76896260	MACS_peak_5014	59.77
chr12	76931820	76932368	MACS_peak_5015	41.11
chr12	77678134	77678586	MACS_peak_5019	62.06
chr12	77738783	77739274	MACS_peak_5020	52.91
chr12	77854751	77855070	MACS_peak_5021	72.79
chr12	79600170	79600722	MACS_peak_5035	40.87
chr12	79707024	79707631	MACS_peak_5036	45.12
chr12	79888816	79889412	MACS_peak_5041	61.68
chr12	79890956	79891407	MACS_peak_5042	47.55
chr12	79944477	79945427	MACS_peak_5045	155.27
chr12	79993749	79994369	MACS_peak_5047	51.95
chr12	80022437	80023376	MACS_peak_5048	128.51
chr12	80123233	80123877	MACS_peak_5051	50.44
chr12	80177796	80178759	MACS_peak_5056	76.27
chr12	80191092	80192040	MACS_peak_5057	136.77
chr12	80216060	80216841	MACS_peak_5059	72.76
chr12	80217928	80218609	MACS_peak_5060	281.73
chr12	80227763	80228645	MACS_peak_5061	117.71
chr12	80557001	80557635	MACS_peak_5072	60.64
chr12	80598156	80598753	MACS_peak_5073	61.61
chr12	80757556	80758695	MACS_peak_5075	73.19
chr12	80807316	80808065	MACS_peak_5077	138.7
chr12	80846087	80846688	MACS_peak_5079	45.47
chr12	80861754	80862399	MACS_peak_5080	83.5
chr12	80883061	80883605	MACS_peak_5081	41.35
chr12	80885363	80886032	MACS_peak_5082	46.92
chr12	81002427	81003538	MACS_peak_5084	157.69
chr12	81031202	81031831	MACS_peak_5086	59.28
chr12	81108301	81109230	MACS_peak_5088	84.41
chr12	81532686	81533222	MACS_peak_5090	64.05
chr12	81803609	81804318	MACS_peak_5094	84.27
chr12	82225799	82226680	MACS_peak_5100	73.86
chr12	82234435	82235118	MACS_peak_5101	113.19
chr12	83481119	83482000	MACS_peak_5105	122.73
chr12	83484343	83484968	MACS_peak_5106	60.06
chr12	83495348	83496353	MACS_peak_5108	326.89
chr12	84163790	84164309	MACS_peak_5119	67.93
chr12	84252849	84253152	MACS_peak_5123	49.16
chr12	84532263	84532902	MACS_peak_5130	58.59
chr12	84752263	84752759	MACS_peak_5134	52.53
chr12	84784454	84785072	MACS_peak_5136	43.85
chr12	85197886	85198448	MACS_peak_5140	47.91
chr12	85262352	85262891	MACS_peak_5143	41.65
chr12	85926941	85927464	MACS_peak_5157	66.81
chr12	86077600	86078407	MACS_peak_5158	41.66
chr12	86152916	86153517	MACS_peak_5161	61.31
chr12	86174361	86174683	MACS_peak_5162	60.7
chr12	86181064	86182156	MACS_peak_5163	159.53
chr12	86276827	86277397	MACS_peak_5167	47.4
chr12	86644798	86645485	MACS_peak_5170	40.71
chr12	86816126	86816904	MACS_peak_5176	57.39
chr12	86855622	86856099	MACS_peak_5178	62.72
chr12	87042842	87043437	MACS_peak_5184	45.84
chr12	88468672	88469132	MACS_peak_5194	61.26
chr12	88850121	88850828	MACS_peak_5197	61.9
chr12	90027065	90027524	MACS_peak_5203	46.96
chr12	90183049	90183576	MACS_peak_5204	76.24
chr12	90643662	90644618	MACS_peak_5205	203.99
chr12	91029072	91029371	MACS_peak_5206	60.7
chr12	91641654	91642354	MACS_peak_5211	62.38
chr12	91709194	91709989	MACS_peak_5213	77.49
chr12	91710790	91711426	MACS_peak_5214	112.31
chr12	93885803	93886660	MACS_peak_5223	52.91
chr12	94252930	94253378	MACS_peak_5224	46.6
chr12	95230401	95230909	MACS_peak_5226	87.55
chr12	95239119	95239739	MACS_peak_5227	68.23
chr12	95641573	95642348	MACS_peak_5228	116.19
chr12	97858402	97858979	MACS_peak_5236	63.13
chr12	98010898	98011688	MACS_peak_5238	153.72
chr12	98179720	98180289	MACS_peak_5239	47.46
chr12	98930049	98930501	MACS_peak_5251	93.58
chr12	99087889	99088492	MACS_peak_5255	78.33
chr12	99290136	99290641	MACS_peak_5256	51.86
chr12	99336447	99337180	MACS_peak_5257	93.48
chr12	99514124	99515190	MACS_peak_5261	92.84
chr12	99529645	99530597	MACS_peak_5262	164.65
chr12	99579041	99579663	MACS_peak_5265	64.33
chr12	100002932	100003582	MACS_peak_5272	120.51
chr12	100235002	100235441	MACS_peak_5278	70.03
chr12	100293201	100293758	MACS_peak_5280	48.24
chr12	100668901	100669577	MACS_peak_5284	56.11
chr12	100980593	100981352	MACS_peak_5289	88.04
chr12	100997511	100998448	MACS_peak_5291	293.04
chr12	101012613	101013211	MACS_peak_5292	45.65
chr12	102202668	102203527	MACS_peak_5299	67.1
chr12	102539622	102540919	MACS_peak_5302	132.89
chr12	102546294	102546998	MACS_peak_5303	46.92
chr12	102567146	102567628	MACS_peak_5305	62.28
chr12	102600274	102600790	MACS_peak_5306	51.06
chr12	102691729	102692226	MACS_peak_5307	44.31
chr12	103326481	103327816	MACS_peak_5318	278.24
chr12	103353451	103353999	MACS_peak_5319	41.11
chr12	103359201	103359867	MACS_peak_5320	64.76
chr12	104724298	104724866	MACS_peak_5329	48.45
chr12	104727457	104727946	MACS_peak_5330	70.66
chr12	104817336	104817897	MACS_peak_5332	40.06
chr12	104864797	104865569	MACS_peak_5333	54.16
chr12	104903940	104904665	MACS_peak_5334	130.97
chr12	104992588	104993269	MACS_peak_5336	123.56
chr12	105531884	105532404	MACS_peak_5345	59.13
chr12	105545968	105546610	MACS_peak_5346	111.65
chr12	105611774	105612390	MACS_peak_5348	57.43
chr12	106233872	106234413	MACS_peak_5356	74.93
chr12	106922367	106922888	MACS_peak_5359	48.17
chr12	107159881	107160604	MACS_peak_5360	60.84
chr12	107582562	107583448	MACS_peak_5362	124.42
chr12	107799405	107799995	MACS_peak_5363	46.14
chr12	108213514	108214000	MACS_peak_5367	89.97
chr12	108932134	108932529	MACS_peak_5381	51.63
chr12	109005481	109006188	MACS_peak_5383	86.94
chr12	109397090	109397744	MACS_peak_5384	49.82
chr12	109436199	109437129	MACS_peak_5386	94.55
chr12	109455177	109455637	MACS_peak_5389	55.36
chr12	109608278	109608941	MACS_peak_5391	90.84
chr12	109845278	109845858	MACS_peak_5393	40.26
chr12	110801866	110802422	MACS_peak_5404	56.37
chr12	110807944	110808725	MACS_peak_5405	57.21
chr12	111664243	111664821	MACS_peak_5422	46.83
chr12	111724777	111725474	MACS_peak_5424	90.23
chr12	111848100	111848963	MACS_peak_5430	145.46
chr12	112026267	112026681	MACS_peak_5433	50.45
chr12	112106453	112107172	MACS_peak_5434	55.8
chr12	112141450	112141939	MACS_peak_5435	40.12
chr12	112151363	112152112	MACS_peak_5438	92.09
chr12	112700263	112701173	MACS_peak_5453	96.09
chr12	112869693	112870125	MACS_peak_5460	76.41
chr12	112875393	112875967	MACS_peak_5461	72.01
chr12	113028051	113028579	MACS_peak_5471	146.93
chr12	113028783	113029398	MACS_peak_5472	86.23
chr12	113118619	113119389	MACS_peak_5476	50.49
chr12	113144229	113144990	MACS_peak_5481	74.2
chr12	114711755	114712339	MACS_peak_5496	123.9
chr12	115064874	115065417	MACS_peak_5497	41.41
chr12	115191874	115192387	MACS_peak_5499	43.27
chr12	116622863	116623681	MACS_peak_5519	70.21
chr12	117162085	117162650	MACS_peak_5528	81.8
chr12	117265337	117265755	MACS_peak_5530	59.01
chr12	117436342	117437001	MACS_peak_5533	65.27
chr12	117585880	117586515	MACS_peak_5535	66.03
chr12	117638869	117639774	MACS_peak_5538	78.22
chr12	117671943	117672747	MACS_peak_5539	50.53
chr12	117770058	117770655	MACS_peak_5541	45.71
chr12	117770858	117771613	MACS_peak_5542	66.57
chr12	117835239	117835715	MACS_peak_5543	45.19
chr12	117903042	117903700	MACS_peak_5545	91.3
chr12	118346788	118347145	MACS_peak_5548	50.5
chr12	118376588	118377298	MACS_peak_5549	53.97
chr12	118511335	118511953	MACS_peak_5551	63.62
chr13	3046461	3047339	MACS_peak_5562	193.5
chr13	3742417	3742967	MACS_peak_5574	48.7
chr13	5433329	5434105	MACS_peak_5582	298.83
chr13	6897617	6898073	MACS_peak_5586	83.52
chr13	8806782	8807372	MACS_peak_5591	46.14
chr13	9016914	9017574	MACS_peak_5596	63.48
chr13	9161365	9161978	MACS_peak_5599	77.45
chr13	11920510	11921090	MACS_peak_5607	118.8
chr13	13415279	13415845	MACS_peak_5626	58.92
chr13	13438431	13438951	MACS_peak_5627	47.65
chr13	13481708	13482141	MACS_peak_5628	48.93
chr13	13742977	13743797	MACS_peak_5630	91.36
chr13	17185087	17185584	MACS_peak_5644	61
chr13	18614741	18615317	MACS_peak_5652	47.01
chr13	20466229	20467098	MACS_peak_5664	52.27
chr13	21478489	21479321	MACS_peak_5679	46.33
chr13	21911182	21911718	MACS_peak_5695	53.48
chr13	22992280	22992878	MACS_peak_5709	53.41
chr13	23629750	23630606	MACS_peak_5741	116.31
chr13	23747716	23748246	MACS_peak_5747	42.2
chr13	24545526	24546094	MACS_peak_5754	75.53
chr13	24576601	24577216	MACS_peak_5755	52.28
chr13	25082983	25083890	MACS_peak_5764	72.16
chr13	25268937	25269632	MACS_peak_5766	40.31
chr13	25691073	25691668	MACS_peak_5768	45.84
chr13	27030984	27032416	MACS_peak_5770	276.36
chr13	28586140	28586591	MACS_peak_5772	74.41
chr13	28718077	28719041	MACS_peak_5773	117.37
chr13	28757883	28758454	MACS_peak_5774	55.28
chr13	28947656	28948020	MACS_peak_5777	42.01
chr13	28974527	28975187	MACS_peak_5781	42.12
chr13	29177884	29178764	MACS_peak_5783	98.47
chr13	29271363	29272036	MACS_peak_5784	81.09
chr13	29656057	29656526	MACS_peak_5785	136.89
chr13	29759572	29760437	MACS_peak_5786	164.75
chr13	30221809	30222253	MACS_peak_5793	48.08
chr13	30495286	30495739	MACS_peak_5795	47.41
chr13	30567499	30568036	MACS_peak_5797	49.58
chr13	30966502	30967085	MACS_peak_5800	63.34
chr13	31623918	31624394	MACS_peak_5806	40.52
chr13	31759858	31760953	MACS_peak_5807	115.18
chr13	31803029	31803590	MACS_peak_5809	56.01
chr13	31911806	31912630	MACS_peak_5812	61.63
chr13	32043134	32043702	MACS_peak_5814	81.52
chr13	32418949	32419682	MACS_peak_5817	54.44
chr13	32493515	32494488	MACS_peak_5818	83.39
chr13	32518815	32519664	MACS_peak_5819	109.82
chr13	33762693	33763235	MACS_peak_5822	74.84
chr13	34156634	34157111	MACS_peak_5830	45.68
chr13	34244105	34244710	MACS_peak_5833	52.94
chr13	35189066	35189832	MACS_peak_5840	131.56
chr13	35348327	35348940	MACS_peak_5841	52.41
chr13	36351591	36352087	MACS_peak_5848	61.09
chr13	37214674	37215437	MACS_peak_5852	50.88
chr13	37853953	37854236	MACS_peak_5856	40.64
chr13	38263678	38264208	MACS_peak_5862	58.34
chr13	39350472	39350995	MACS_peak_5868	42.63
chr13	39403446	39403918	MACS_peak_5869	81.77
chr13	39472661	39473011	MACS_peak_5872	43.79
chr13	39516041	39516564	MACS_peak_5873	50.56
chr13	39537889	39538639	MACS_peak_5875	66.91
chr13	40933863	40934596	MACS_peak_5880	102.46
chr13	41530411	41531118	MACS_peak_5888	86.94
chr13	43172152	43172652	MACS_peak_5894	44.11
chr13	44168305	44168702	MACS_peak_5902	51.63
chr13	44946794	44947487	MACS_peak_5909	71
chr13	45213013	45214363	MACS_peak_5910	236.65
chr13	45261881	45262588	MACS_peak_5911	69.96
chr13	45469458	45470464	MACS_peak_5913	149.54
chr13	46008690	46009349	MACS_peak_5918	57.23
chr13	48307938	48308350	MACS_peak_5927	42.12
chr13	48497758	48498339	MACS_peak_5928	46.7
chr13	48706047	48706871	MACS_peak_5932	77.78
chr13	48929695	48930247	MACS_peak_5935	69.83
chr13	49016350	49016879	MACS_peak_5938	43.5
chr13	49788908	49789791	MACS_peak_5948	162.66
chr13	50061727	50062472	MACS_peak_5949	92.94
chr13	50752310	50753641	MACS_peak_5951	229.08
chr13	51159718	51160597	MACS_peak_5953	58.88
chr13	51202616	51203158	MACS_peak_5954	93.53
chr13	51258592	51259242	MACS_peak_5955	50.07
chr13	51408430	51409000	MACS_peak_5959	47.4
chr13	51412139	51412704	MACS_peak_5960	40.12
chr13	51833496	51834194	MACS_peak_5964	54.71
chr13	51840471	51841069	MACS_peak_5965	53.41
chr13	51903220	51903725	MACS_peak_5968	51.86
chr13	51961973	51962514	MACS_peak_5970	41.53
chr13	52024637	52025886	MACS_peak_5971	279.12
chr13	52818734	52819376	MACS_peak_5973	50.56
chr13	53183085	53183738	MACS_peak_5978	70.11
chr13	53247922	53248607	MACS_peak_5980	57.27
chr13	53276413	53277039	MACS_peak_5982	59.49
chr13	53808048	53808782	MACS_peak_5986	79.75
chr13	53897744	53898445	MACS_peak_5988	79.98
chr13	54222875	54223821	MACS_peak_5990	93.35
chr13	54412363	54412905	MACS_peak_5994	74.84
chr13	54806312	54807020	MACS_peak_6005	69.89
chr13	54811536	54812113	MACS_peak_6006	46.95
chr13	54879127	54879615	MACS_peak_6007	44.92
chr13	54887147	54888061	MACS_peak_6008	159.16
chr13	55075516	55076202	MACS_peak_6009	210.75
chr13	55606940	55607693	MACS_peak_6027	109.7
chr13	55825199	55825667	MACS_peak_6031	63.52
chr13	56023258	56023960	MACS_peak_6032	54.47
chr13	56569086	56569549	MACS_peak_6037	59.77
chr13	56601245	56601700	MACS_peak_6039	51.42
chr13	56678355	56678911	MACS_peak_6040	40.64
chr13	56853545	56854028	MACS_peak_6042	71.23
chr13	57316206	57316740	MACS_peak_6043	49.79
chr13	57908886	57909455	MACS_peak_6044	52.91
chr13	57959217	57960216	MACS_peak_6045	213.25
chr13	60019156	60019951	MACS_peak_6062	79.9
chr13	60172075	60172726	MACS_peak_6066	57.76
chr13	60173337	60173866	MACS_peak_6067	50.14
chr13	61804028	61804452	MACS_peak_6076	67.69
chr13	62749576	62750116	MACS_peak_6086	60.51
chr13	63102852	63103731	MACS_peak_6091	81.94
chr13	63170409	63171426	MACS_peak_6092	96.3
chr13	63203860	63204617	MACS_peak_6093	61.57
chr13	63294352	63294883	MACS_peak_6094	75.86
chr13	63330038	63330817	MACS_peak_6095	107.23
chr13	63360031	63360574	MACS_peak_6096	57.34
chr13	63951530	63952656	MACS_peak_6105	203.5
chr13	63990516	63991194	MACS_peak_6106	52.95
chr13	64497614	64498121	MACS_peak_6120	43.66
chr13	65380202	65380941	MACS_peak_6126	52.25
chr13	66637991	66638425	MACS_peak_6134	47.4
chr13	66997091	66997906	MACS_peak_6140	70.41
chr13	68635250	68636153	MACS_peak_6169	80.25
chr13	68636587	68637406	MACS_peak_6170	55
chr13	68973374	68974033	MACS_peak_6172	57.23
chr13	69696301	69696809	MACS_peak_6179	43.59
chr13	70037498	70038763	MACS_peak_6185	237.59
chr13	71962713	71963174	MACS_peak_6188	46.82
chr13	72133768	72134555	MACS_peak_6190	124.73
chr13	72726900	72727655	MACS_peak_6195	66.57
chr13	72924327	72924942	MACS_peak_6197	60.21
chr13	73446375	73446802	MACS_peak_6201	58.19
chr13	73887344	73888079	MACS_peak_6206	111.46
chr13	74129877	74130344	MACS_peak_6212	46.38
chr13	74360347	74361139	MACS_peak_6218	56.55
chr13	75931013	75931703	MACS_peak_6238	145.77
chr13	76189219	76189850	MACS_peak_6243	51.25
chr13	76809766	76810273	MACS_peak_6245	69
chr13	76921700	76922239	MACS_peak_6246	57.65
chr13	77304805	77305172	MACS_peak_6248	51.63
chr13	78101598	78102143	MACS_peak_6254	41.29
chr13	78998591	78999256	MACS_peak_6264	128.66
chr13	79028044	79028516	MACS_peak_6266	54.39
chr13	79029868	79030548	MACS_peak_6267	63.76
chr13	80347346	80347711	MACS_peak_6268	51.63
chr13	81595862	81596576	MACS_peak_6274	69.45
chr13	81890085	81890603	MACS_peak_6280	42.82
chr13	83046494	83047325	MACS_peak_6282	384.74
chr13	83330824	83331287	MACS_peak_6283	55.12
chr13	83571877	83572423	MACS_peak_6287	46.33
chr13	83987832	83988399	MACS_peak_6293	66.98
chr13	84639105	84639598	MACS_peak_6297	44.58
chr13	89030022	89030739	MACS_peak_6306	122.8
chr13	89334440	89334922	MACS_peak_6307	53.6
chr13	89767376	89767856	MACS_peak_6312	45.47
chr13	90191761	90192281	MACS_peak_6314	42.7
chr13	90729137	90729488	MACS_peak_6315	70.18
chr13	90761929	90762966	MACS_peak_6316	103
chr13	91175343	91175809	MACS_peak_6318	46.46
chr13	91520039	91520799	MACS_peak_6323	127.77
chr13	91696298	91697616	MACS_peak_6325	174.42
chr13	92475854	92476759	MACS_peak_6329	150.52
chr13	93630870	93631537	MACS_peak_6341	49.04
chr13	93793085	93793753	MACS_peak_6343	54.59
chr13	93838958	93839991	MACS_peak_6344	299.75
chr13	93918828	93919173	MACS_peak_6346	60.7
chr13	94089278	94089956	MACS_peak_6350	80.67
chr13	94106652	94107241	MACS_peak_6351	49.82
chr13	94143079	94143799	MACS_peak_6352	46.04
chr13	94171174	94172133	MACS_peak_6353	76.52
chr13	94173555	94174200	MACS_peak_6354	58.17
chr13	94607626	94608254	MACS_peak_6360	67.6
chr13	94608412	94609271	MACS_peak_6361	91.67
chr13	95130752	95131529	MACS_peak_6368	116.59
chr13	95177162	95177721	MACS_peak_6369	48.11
chr13	95287813	95288167	MACS_peak_6370	60.7
chr13	95326643	95327166	MACS_peak_6371	50.56
chr13	95348416	95349069	MACS_peak_6372	82.8
chr13	95778715	95779177	MACS_peak_6377	87.87
chr13	97297548	97297867	MACS_peak_6390	42.08
chr13	97428192	97428599	MACS_peak_6391	69.43
chr13	97572121	97572901	MACS_peak_6392	64.9
chr13	97573713	97574286	MACS_peak_6393	47.2
chr13	97662671	97663506	MACS_peak_6394	231.5
chr13	97829356	97830191	MACS_peak_6395	219.58
chr13	98390637	98391802	MACS_peak_6400	101.87
chr13	98476210	98476607	MACS_peak_6401	70.18
chr13	98971127	98971813	MACS_peak_6406	55.47
chr13	99275632	99276221	MACS_peak_6408	46.2
chr13	99369654	99370315	MACS_peak_6413	57.09
chr13	99395685	99396168	MACS_peak_6414	41.47
chr13	99837768	99838232	MACS_peak_6423	46.6
chr13	100526160	100526777	MACS_peak_6429	60.14
chr13	100596463	100597174	MACS_peak_6430	46.53
chr13	101547721	101548243	MACS_peak_6439	41.47
chr13	101694007	101694541	MACS_peak_6441	49.79
chr13	101757476	101758380	MACS_peak_6443	101.59
chr13	101895212	101896455	MACS_peak_6445	143.58
chr13	102625053	102625702	MACS_peak_6446	74.43
chr13	102669653	102670532	MACS_peak_6447	58.88
chr13	102874717	102875318	MACS_peak_6448	53.21
chr13	102912542	102913011	MACS_peak_6450	46.24
chr13	103027673	103028234	MACS_peak_6452	50.5
chr13	103201075	103202122	MACS_peak_6454	119.04
chr13	104031436	104032390	MACS_peak_6462	84.69
chr13	105105983	105106660	MACS_peak_6470	168.34
chr13	106760075	106760842	MACS_peak_6472	58.05
chr13	107347230	107347897	MACS_peak_6477	41.07
chr13	107506871	107507262	MACS_peak_6478	80.02
chr13	107668220	107669095	MACS_peak_6481	82.22
chr13	107846413	107847384	MACS_peak_6483	243.79
chr13	107989244	107989772	MACS_peak_6487	67.06
chr13	109268208	109268661	MACS_peak_6496	47.41
chr13	109277668	109278132	MACS_peak_6497	63.88
chr13	109293081	109293718	MACS_peak_6498	58.72
chr13	109627036	109627670	MACS_peak_6502	58.93
chr13	109815710	109816221	MACS_peak_6503	69.99
chr13	110665025	110665747	MACS_peak_6510	58.09
chr13	111366014	111366757	MACS_peak_6512	50.71
chr13	113090672	113091309	MACS_peak_6531	50.87
chr13	113373709	113374467	MACS_peak_6535	178.26
chr13	113379286	113379801	MACS_peak_6536	68.29
chr13	113379851	113380336	MACS_peak_6537	188.61
chr13	113409768	113410563	MACS_peak_6538	109.95
chr13	113515001	113515751	MACS_peak_6540	71.47
chr13	113621742	113622884	MACS_peak_6543	136.99
chr13	113880174	113881318	MACS_peak_6546	201.46
chr13	113888596	113889075	MACS_peak_6548	53.84
chr13	114151711	114152281	MACS_peak_6550	43.39
chr13	114387742	114388377	MACS_peak_6551	51
chr13	114641840	114642558	MACS_peak_6554	103.88
chr13	115742061	115742492	MACS_peak_6560	57.84
chr13	116160678	116161157	MACS_peak_6561	53.84
chr13	116489518	116489882	MACS_peak_6566	70.18
chr13	116889610	116890086	MACS_peak_6570	71.91
chr13	117062566	117063115	MACS_peak_6572	59.28
chr13	117235518	117236231	MACS_peak_6576	76.82
chr13	118026363	118026963	MACS_peak_6579	69.83
chr13	118490608	118491007	MACS_peak_6581	51.63
chr13	118758771	118759420	MACS_peak_6583	92.15
chr13	119280827	119281439	MACS_peak_6584	68.86
chr14	3050043	3050760	MACS_peak_6606	53.55
chr14	3922397	3922998	MACS_peak_6620	116.29
chr14	4088963	4089518	MACS_peak_6635	73.67
chr14	4200743	4201580	MACS_peak_6645	66.48
chr14	5742687	5743249	MACS_peak_6678	40.29
chr14	5758723	5759261	MACS_peak_6680	57.72
chr14	6060718	6061395	MACS_peak_6695	52.66
chr14	7201982	7202456	MACS_peak_6721	54.16
chr14	7290905	7291447	MACS_peak_6727	49.24
chr14	7559647	7560253	MACS_peak_6734	45.17
chr14	7822389	7822997	MACS_peak_6740	45.06
chr14	7888663	7889465	MACS_peak_6741	89.76
chr14	8206744	8207575	MACS_peak_6748	129.83
chr14	8208845	8209659	MACS_peak_6749	141.16
chr14	8369600	8370150	MACS_peak_6752	40.99
chr14	9393196	9393831	MACS_peak_6755	122.24
chr14	9621082	9621605	MACS_peak_6756	72.22
chr14	9651496	9652065	MACS_peak_6757	72.44
chr14	11160603	11161455	MACS_peak_6760	109.55
chr14	11434745	11435221	MACS_peak_6762	62.81
chr14	11618496	11618938	MACS_peak_6767	48.23
chr14	11775212	11775691	MACS_peak_6770	166.23
chr14	11883190	11883993	MACS_peak_6772	114.07
chr14	12334680	12335223	MACS_peak_6776	41.41
chr14	13620490	13621042	MACS_peak_6782	52.15
chr14	13901423	13902340	MACS_peak_6784	79.3
chr14	14294189	14295017	MACS_peak_6789	85.7
chr14	14947326	14947875	MACS_peak_6795	41.05
chr14	16434517	16434870	MACS_peak_6805	44.94
chr14	16762722	16763313	MACS_peak_6807	53.89
chr14	17784342	17784831	MACS_peak_6813	44.85
chr14	19612428	19613011	MACS_peak_6825	46.02
chr14	20064678	20065127	MACS_peak_6833	354.14
chr14	20302909	20303569	MACS_peak_6838	72.92
chr14	20891643	20892313	MACS_peak_6851	64.47
chr14	21115857	21116459	MACS_peak_6855	69.96
chr14	21661885	21662385	MACS_peak_6861	44.11
chr14	21719580	21720298	MACS_peak_6863	78.02
chr14	22089420	22090331	MACS_peak_6874	96.01
chr14	22154946	22155561	MACS_peak_6876	104.94
chr14	22946095	22946638	MACS_peak_6879	83.55
chr14	23831274	23831756	MACS_peak_6881	53.6
chr14	23897564	23898267	MACS_peak_6882	124.33
chr14	23898753	23899318	MACS_peak_6883	40.12
chr14	24132061	24132594	MACS_peak_6885	42.01
chr14	24215995	24216636	MACS_peak_6886	43.16
chr14	24397663	24398280	MACS_peak_6889	58.31
chr14	25461030	25461608	MACS_peak_6901	54.79
chr14	25517192	25517641	MACS_peak_6902	57.29
chr14	25519601	25520435	MACS_peak_6903	77.07
chr14	25555573	25556187	MACS_peak_6904	52.35
chr14	25623447	25624296	MACS_peak_6906	84.82
chr14	25710655	25711457	MACS_peak_6909	63.49
chr14	25718452	25719163	MACS_peak_6910	70.01
chr14	25774183	25774862	MACS_peak_6914	147.16
chr14	25795499	25795986	MACS_peak_6915	53.22
chr14	26488183	26488719	MACS_peak_6919	49.65
chr14	26913620	26914250	MACS_peak_6923	175.23
chr14	28375758	28376935	MACS_peak_6933	299.67
chr14	28506413	28506901	MACS_peak_6936	44.92
chr14	28509542	28510344	MACS_peak_6938	63.49
chr14	28675591	28676022	MACS_peak_6939	46.33
chr14	28946554	28947105	MACS_peak_6940	40.93
chr14	29040566	29041349	MACS_peak_6943	54.16
chr14	29267359	29267968	MACS_peak_6944	77.8
chr14	30136944	30137468	MACS_peak_6948	42.57
chr14	30138349	30139051	MACS_peak_6949	87.37
chr14	30624976	30625792	MACS_peak_6955	62.61
chr14	31166301	31166881	MACS_peak_6966	46.76
chr14	31385960	31386620	MACS_peak_6974	86.16
chr14	31433651	31434495	MACS_peak_6976	46.62
chr14	32076676	32077734	MACS_peak_6985	135.56
chr14	32633673	32634441	MACS_peak_6997	81.96
chr14	32684386	32685546	MACS_peak_6999	86.71
chr14	33246247	33246852	MACS_peak_7001	45.23
chr14	33247634	33248268	MACS_peak_7002	43.55
chr14	33473476	33474130	MACS_peak_7005	42.45
chr14	33549766	33550315	MACS_peak_7006	41.05
chr14	33819007	33819605	MACS_peak_7007	69.99
chr14	33883148	33883640	MACS_peak_7008	44.65
chr14	34595743	34596280	MACS_peak_7015	41.77
chr14	34763682	34764514	MACS_peak_7018	186.57
chr14	34780848	34781626	MACS_peak_7021	98.38
chr14	36414619	36415122	MACS_peak_7026	40.87
chr14	36910542	36911172	MACS_peak_7027	47.31
chr14	36965329	36965816	MACS_peak_7028	71.23
chr14	37098004	37098525	MACS_peak_7030	42.76
chr14	37228197	37228876	MACS_peak_7032	63.83
chr14	37271110	37272354	MACS_peak_7034	163.29
chr14	38118405	38119049	MACS_peak_7036	206.45
chr14	38570915	38571480	MACS_peak_7037	49.34
chr14	40952490	40953393	MACS_peak_7039	105.16
chr14	41000547	41001451	MACS_peak_7043	131.85
chr14	41072586	41073220	MACS_peak_7046	68.94
chr14	44099987	44100457	MACS_peak_7055	101.9
chr14	44988779	44989322	MACS_peak_7056	48.24
chr14	45699497	45699848	MACS_peak_7067	60.7
chr14	45722196	45722800	MACS_peak_7068	50.68
chr14	46545959	46546631	MACS_peak_7070	70.03
chr14	46955941	46956428	MACS_peak_7076	44.99
chr14	47001326	47002195	MACS_peak_7077	99.36
chr14	47532873	47533763	MACS_peak_7085	81.16
chr14	47533798	47534250	MACS_peak_7086	47.48
chr14	47839351	47839977	MACS_peak_7089	44.01
chr14	48086692	48087580	MACS_peak_7092	81.3
chr14	48134220	48134771	MACS_peak_7094	40.93
chr14	48246138	48246706	MACS_peak_7095	62.1
chr14	48255141	48255743	MACS_peak_7096	43.11
chr14	48371827	48372288	MACS_peak_7098	82.97
chr14	48651738	48652301	MACS_peak_7100	40.23
chr14	48665877	48666483	MACS_peak_7101	47.82
chr14	48837207	48838186	MACS_peak_7102	113.33
chr14	50870015	50870884	MACS_peak_7110	90.89
chr14	50895886	50896662	MACS_peak_7111	107.51
chr14	50897114	50897773	MACS_peak_7112	65.27
chr14	51242447	51243367	MACS_peak_7120	112.41
chr14	51930840	51931317	MACS_peak_7124	52.53
chr14	52045117	52045663	MACS_peak_7133	65.63
chr14	54143873	54144374	MACS_peak_7141	60.67
chr14	54387415	54388177	MACS_peak_7148	231.97
chr14	54409540	54410182	MACS_peak_7149	43.11
chr14	54493984	54494592	MACS_peak_7155	69.18
chr14	54996641	54997511	MACS_peak_7175	66.85
chr14	55121857	55122597	MACS_peak_7179	44.36
chr14	55194209	55194728	MACS_peak_7180	42.89
chr14	55617679	55618412	MACS_peak_7190	88.49
chr14	55824542	55826315	MACS_peak_7198	231.07
chr14	55940141	55940920	MACS_peak_7201	135.33
chr14	56685411	56685860	MACS_peak_7205	74.61
chr14	57145685	57146235	MACS_peak_7212	65.3
chr14	57344674	57345501	MACS_peak_7213	111.82
chr14	57606837	57607376	MACS_peak_7219	41.65
chr14	57723703	57724518	MACS_peak_7222	62.67
chr14	58985343	58985862	MACS_peak_7233	67.93
chr14	58992646	58993555	MACS_peak_7234	79.84
chr14	59627645	59628220	MACS_peak_7239	47.08
chr14	59641633	59642256	MACS_peak_7240	57.36
chr14	59915739	59916272	MACS_peak_7241	49.86
chr14	59916756	59917345	MACS_peak_7242	70.74
chr14	60176971	60177478	MACS_peak_7243	43.66
chr14	60256326	60256795	MACS_peak_7245	58.57
chr14	60597541	60598055	MACS_peak_7249	86.91
chr14	60885264	60885740	MACS_peak_7252	62.81
chr14	62573425	62574116	MACS_peak_7269	47.65
chr14	62638057	62638649	MACS_peak_7270	49.58
chr14	62882020	62882501	MACS_peak_7275	53.68
chr14	63054648	63055132	MACS_peak_7276	80.51
chr14	63132265	63132794	MACS_peak_7278	58.42
chr14	63695792	63696622	MACS_peak_7286	69.42
chr14	63713019	63713632	MACS_peak_7287	58.38
chr14	64164094	64164710	MACS_peak_7290	44.59
chr14	64725470	64725861	MACS_peak_7296	60.7
chr14	64804097	64804750	MACS_peak_7297	42.5
chr14	65052919	65053319	MACS_peak_7299	51.63
chr14	65069284	65069821	MACS_peak_7300	46.95
chr14	65306630	65307168	MACS_peak_7305	41.71
chr14	65618248	65618895	MACS_peak_7310	58.04
chr14	65876769	65877272	MACS_peak_7312	42.7
chr14	65882181	65882720	MACS_peak_7313	66.21
chr14	65900686	65901307	MACS_peak_7314	245.63
chr14	66077315	66078298	MACS_peak_7316	114.17
chr14	66441773	66442601	MACS_peak_7322	185.9
chr14	66791693	66792234	MACS_peak_7324	46.15
chr14	66808460	66809604	MACS_peak_7325	128.19
chr14	66847569	66848115	MACS_peak_7327	41.23
chr14	66873315	66873863	MACS_peak_7330	41.11
chr14	66956934	66957656	MACS_peak_7333	71.02
chr14	67484420	67485046	MACS_peak_7338	44.01
chr14	67631649	67632277	MACS_peak_7340	59.35
chr14	67755818	67756385	MACS_peak_7342	55.57
chr14	67862307	67862930	MACS_peak_7343	76.59
chr14	67864528	67865150	MACS_peak_7344	76.68
chr14	67954813	67955837	MACS_peak_7345	215.76
chr14	67959603	67960301	MACS_peak_7346	47.25
chr14	69329102	69329509	MACS_peak_7355	51.03
chr14	69385560	69386239	MACS_peak_7357	80.59
chr14	69467724	69468242	MACS_peak_7359	42.95
chr14	69604011	69604669	MACS_peak_7361	42.23
chr14	69685792	69686608	MACS_peak_7362	54.38
chr14	69767336	69767883	MACS_peak_7365	57.76
chr14	69965383	69966036	MACS_peak_7368	91.77
chr14	70170351	70170987	MACS_peak_7374	50.93
chr14	70181068	70181503	MACS_peak_7376	57.49
chr14	70204466	70204954	MACS_peak_7378	44.92
chr14	70473555	70474280	MACS_peak_7384	60.71
chr14	70474596	70475271	MACS_peak_7385	48.57
chr14	70513182	70513771	MACS_peak_7386	54.02
chr14	70832607	70833447	MACS_peak_7397	76.65
chr14	70949414	70950569	MACS_peak_7401	302.9
chr14	71491142	71491600	MACS_peak_7403	46.6
chr14	72158648	72159244	MACS_peak_7404	45.78
chr14	72371823	72372355	MACS_peak_7406	58.18
chr14	72389433	72390190	MACS_peak_7407	58.67
chr14	72854172	72854760	MACS_peak_7411	79.67
chr14	72877009	72877604	MACS_peak_7412	63.06
chr14	73172392	73172806	MACS_peak_7414	75.81
chr14	73476507	73477032	MACS_peak_7418	58.73
chr14	74555737	74556208	MACS_peak_7423	46.1
chr14	74758593	74759381	MACS_peak_7425	174.27
chr14	74969425	74970108	MACS_peak_7429	71.76
chr14	75151100	75152073	MACS_peak_7432	107.99
chr14	75517367	75517986	MACS_peak_7434	59.99
chr14	75820959	75821584	MACS_peak_7438	94.46
chr14	75828241	75828742	MACS_peak_7439	103.09
chr14	76333586	76334636	MACS_peak_7447	78.42
chr14	76466716	76467327	MACS_peak_7449	60.57
chr14	76499979	76500645	MACS_peak_7450	55.6
chr14	76532662	76533433	MACS_peak_7453	73.47
chr14	76739587	76740923	MACS_peak_7458	117.96
chr14	76882855	76883599	MACS_peak_7460	40.69
chr14	77004581	77005228	MACS_peak_7461	159.14
chr14	77706504	77707057	MACS_peak_7463	56.59
chr14	78318452	78319123	MACS_peak_7465	48.81
chr14	78678226	78678832	MACS_peak_7467	45.34
chr14	78878498	78879044	MACS_peak_7471	48.97
chr14	79142236	79142870	MACS_peak_7473	75.01
chr14	79742335	79743197	MACS_peak_7483	91.44
chr14	79754624	79755245	MACS_peak_7484	59.85
chr14	79780287	79781041	MACS_peak_7486	109.6
chr14	79872296	79872886	MACS_peak_7487	88.61
chr14	80196005	80197056	MACS_peak_7490	163.65
chr14	80232938	80233563	MACS_peak_7492	85.3
chr14	80845479	80846031	MACS_peak_7493	54.4
chr14	85354543	85355361	MACS_peak_7495	103.7
chr14	85930377	85930868	MACS_peak_7497	141.61
chr14	86489889	86490580	MACS_peak_7499	72.48
chr14	87438415	87438939	MACS_peak_7504	42.57
chr14	87800614	87801075	MACS_peak_7506	73.39
chr14	88469249	88469847	MACS_peak_7507	65.13
chr14	93713296	93714233	MACS_peak_7515	62.13
chr14	96324926	96325301	MACS_peak_7519	60.7
chr14	96661933	96662861	MACS_peak_7521	148.1
chr14	96700128	96700838	MACS_peak_7522	95.54
chr14	98035252	98035677	MACS_peak_7523	41.19
chr14	98038388	98039212	MACS_peak_7524	73.79
chr14	98139134	98139853	MACS_peak_7525	62.49
chr14	98448434	98449040	MACS_peak_7530	64.05
chr14	99199846	99200269	MACS_peak_7535	114.2
chr14	99219802	99220316	MACS_peak_7536	43.2
chr14	99282989	99283529	MACS_peak_7537	41.59
chr14	99913524	99914042	MACS_peak_7540	50.92
chr14	99984761	99985401	MACS_peak_7541	48.11
chr14	100111716	100112280	MACS_peak_7543	55.79
chr14	100883238	100883687	MACS_peak_7546	47.7
chr14	101560977	101561885	MACS_peak_7547	137.16
chr14	101942813	101943463	MACS_peak_7552	50.07
chr14	101984219	101985040	MACS_peak_7553	54.88
chr14	102020313	102020826	MACS_peak_7554	58.65
chr14	102925899	102926530	MACS_peak_7555	84.76
chr14	102938959	102939492	MACS_peak_7556	42.01
chr14	103009348	103010051	MACS_peak_7559	59.42
chr14	103127749	103128288	MACS_peak_7565	66.21
chr14	103571641	103572271	MACS_peak_7568	51.31
chr14	103679918	103680655	MACS_peak_7570	45.13
chr14	104453859	104454277	MACS_peak_7574	43.44
chr14	104678355	104678823	MACS_peak_7580	43.33
chr14	104688501	104688891	MACS_peak_7581	51.63
chr14	104791414	104792016	MACS_peak_7583	69.67
chr14	105016097	105016706	MACS_peak_7584	68.37
chr14	105377011	105378307	MACS_peak_7587	368.72
chr14	105432743	105433174	MACS_peak_7588	49.09
chr14	105799295	105799815	MACS_peak_7594	42.82
chr14	106269544	106270158	MACS_peak_7602	53.61
chr14	106378906	106379418	MACS_peak_7603	117.15
chr14	106690208	106690872	MACS_peak_7605	52.07
chr14	111413604	111413985	MACS_peak_7610	181.65
chr14	116938100	116938872	MACS_peak_7625	50.38
chr14	117379797	117380574	MACS_peak_7627	50.1
chr14	118093832	118094297	MACS_peak_7631	46.53
chr14	118094513	118095212	MACS_peak_7632	54.65
chr14	118551593	118552410	MACS_peak_7640	55.11
chr14	118701815	118702677	MACS_peak_7641	83.16
chr14	118799818	118800647	MACS_peak_7644	77.42
chr14	118804044	118804484	MACS_peak_7645	47.4
chr14	119851968	119852525	MACS_peak_7655	101.15
chr14	120014104	120014935	MACS_peak_7656	61.69
chr14	120155585	120156120	MACS_peak_7658	49.72
chr14	121059244	121059905	MACS_peak_7670	57.09
chr14	121246662	121247320	MACS_peak_7672	57.03
chr14	121264479	121264874	MACS_peak_7673	60.7
chr14	121358980	121359481	MACS_peak_7674	69.55
chr14	121588487	121589136	MACS_peak_7678	42.72
chr14	121625864	121626381	MACS_peak_7680	50.99
chr14	122224449	122225349	MACS_peak_7690	160.72
chr14	122225418	122226195	MACS_peak_7691	125.97
chr14	122247817	122248469	MACS_peak_7693	91.86
chr14	122288286	122289064	MACS_peak_7695	57.39
chr14	122423442	122424062	MACS_peak_7697	58.31
chr14	122481889	122482804	MACS_peak_7701	56.89
chr14	122485123	122485940	MACS_peak_7702	55.11
chr14	122574080	122574549	MACS_peak_7704	51.42
chr14	122835985	122836729	MACS_peak_7705	92.53
chr14	122977220	122977893	MACS_peak_7706	80.17
chr14	123239940	123240655	MACS_peak_7708	69.38
chr14	123659910	123660461	MACS_peak_7712	40.93
chr14	124195359	124195938	MACS_peak_7715	64.13
chr15	3563726	3564611	MACS_peak_7720	64.9
chr15	4818134	4818853	MACS_peak_7726	53.43
chr15	5158640	5159328	MACS_peak_7729	63.2
chr15	5189612	5190076	MACS_peak_7731	46.6
chr15	5241600	5241928	MACS_peak_7732	40.81
chr15	5280865	5281541	MACS_peak_7734	44.72
chr15	5871478	5872188	MACS_peak_7735	123.01
chr15	6564927	6565565	MACS_peak_7740	65.2
chr15	6909551	6910183	MACS_peak_7743	51.19
chr15	7078159	7079033	MACS_peak_7744	59.16
chr15	7167687	7168553	MACS_peak_7746	70.3
chr15	7725420	7726020	MACS_peak_7749	45.53
chr15	8442182	8442669	MACS_peak_7753	44.99
chr15	8582586	8583418	MACS_peak_7758	54.27
chr15	10075647	10076386	MACS_peak_7769	52.25
chr15	10505980	10506805	MACS_peak_7772	89.45
chr15	10583364	10583881	MACS_peak_7773	43.01
chr15	11160555	11161267	MACS_peak_7778	77.91
chr15	11501377	11502049	MACS_peak_7781	64.33
chr15	11882665	11883389	MACS_peak_7782	94.28
chr15	12203388	12203970	MACS_peak_7786	46.64
chr15	12631259	12631848	MACS_peak_7792	98.12
chr15	12762407	12762994	MACS_peak_7794	46.08
chr15	14524310	14524882	MACS_peak_7800	74.03
chr15	19114912	19115549	MACS_peak_7804	152.72
chr15	21656333	21656692	MACS_peak_7807	100.72
chr15	24906835	24907330	MACS_peak_7810	44.45
chr15	25120205	25120874	MACS_peak_7812	158.87
chr15	25364383	25364882	MACS_peak_7813	47.63
chr15	25680088	25681174	MACS_peak_7818	141.94
chr15	25723240	25724205	MACS_peak_7820	213.1
chr15	25774718	25775181	MACS_peak_7824	46.67
chr15	26795432	26795966	MACS_peak_7830	58.03
chr15	27779034	27780152	MACS_peak_7842	121.79
chr15	27788132	27789054	MACS_peak_7843	168.01
chr15	27801170	27801978	MACS_peak_7844	95.8
chr15	27925835	27926582	MACS_peak_7845	75.23
chr15	29437663	29438071	MACS_peak_7851	50.95
chr15	30471455	30471906	MACS_peak_7854	52.16
chr15	31021949	31022498	MACS_peak_7856	40.36
chr15	31417807	31418315	MACS_peak_7860	53.73
chr15	31541981	31542495	MACS_peak_7864	43.2
chr15	31576061	31576821	MACS_peak_7865	154.56
chr15	31868950	31869691	MACS_peak_7868	49.08
chr15	32324058	32324564	MACS_peak_7871	46.14
chr15	32328362	32329318	MACS_peak_7872	120.96
chr15	32413303	32413616	MACS_peak_7873	70.18
chr15	33342334	33342762	MACS_peak_7879	76.85
chr15	34234358	34235075	MACS_peak_7882	75.53
chr15	36294910	36295489	MACS_peak_7893	89.7
chr15	36701748	36702586	MACS_peak_7896	40.24
chr15	37317629	37318487	MACS_peak_7902	67.61
chr15	37432716	37433265	MACS_peak_7903	41.05
chr15	37435633	37436141	MACS_peak_7904	43.59
chr15	37788845	37789561	MACS_peak_7906	102.93
chr15	38268366	38269351	MACS_peak_7911	142.37
chr15	38472451	38473224	MACS_peak_7914	145.79
chr15	38950808	38951224	MACS_peak_7918	50.44
chr15	38990266	38990846	MACS_peak_7919	62.9
chr15	39273088	39273819	MACS_peak_7922	344.78
chr15	40566410	40566882	MACS_peak_7926	105.58
chr15	41587475	41587887	MACS_peak_7929	88.7
chr15	41948777	41949302	MACS_peak_7931	42.51
chr15	42694594	42695110	MACS_peak_7934	43.08
chr15	43613929	43614682	MACS_peak_7937	100.61
chr15	51773579	51774121	MACS_peak_7949	47.08
chr15	52413066	52414060	MACS_peak_7956	89.88
chr15	52480786	52481266	MACS_peak_7958	53.76
chr15	52928248	52928779	MACS_peak_7960	50
chr15	53353902	53354265	MACS_peak_7965	51.63
chr15	55120762	55121374	MACS_peak_7976	95.75
chr15	55385602	55386230	MACS_peak_7980	59.35
chr15	55526468	55527340	MACS_peak_7981	107.5
chr15	56162537	56163124	MACS_peak_7983	46.33
chr15	56623360	56623821	MACS_peak_7984	44.38
chr15	56741886	56742516	MACS_peak_7987	63.9
chr15	57796140	57797134	MACS_peak_7995	106.31
chr15	57808963	57809534	MACS_peak_7996	42.67
chr15	59030039	59030792	MACS_peak_8013	100.61
chr15	59054614	59055384	MACS_peak_8015	68.63
chr15	59077231	59077942	MACS_peak_8016	69.67
chr15	59078374	59079005	MACS_peak_8017	67.37
chr15	59082799	59083435	MACS_peak_8020	77.42
chr15	59363144	59363965	MACS_peak_8022	54.88
chr15	61717298	61718055	MACS_peak_8030	100.25
chr15	61770659	61771175	MACS_peak_8031	59.45
chr15	63820033	63820759	MACS_peak_8037	68.59
chr15	64269080	64269823	MACS_peak_8041	59.55
chr15	64834313	64834973	MACS_peak_8045	65.2
chr15	65285891	65286345	MACS_peak_8046	47.33
chr15	65795371	65795976	MACS_peak_8050	61.01
chr15	66192166	66192795	MACS_peak_8052	67.53
chr15	66242946	66243822	MACS_peak_8053	292.1
chr15	66249506	66250069	MACS_peak_8054	40.23
chr15	66267353	66268035	MACS_peak_8055	55.72
chr15	66424288	66424645	MACS_peak_8058	51.63
chr15	67388378	67388935	MACS_peak_8065	40.58
chr15	68194268	68194775	MACS_peak_8066	56.01
chr15	68286831	68287578	MACS_peak_8068	67.12
chr15	68444790	68445728	MACS_peak_8070	117.98
chr15	68937313	68937978	MACS_peak_8072	49.89
chr15	71029179	71029531	MACS_peak_8074	56.89
chr15	71555551	71556022	MACS_peak_8075	101.78
chr15	71927260	71927845	MACS_peak_8077	71.07
chr15	72048174	72048659	MACS_peak_8079	65.86
chr15	72924876	72925373	MACS_peak_8080	44.31
chr15	73170425	73171000	MACS_peak_8085	47.08
chr15	73202332	73203062	MACS_peak_8087	76.52
chr15	73361251	73361930	MACS_peak_8088	55.92
chr15	73677529	73678287	MACS_peak_8093	51.16
chr15	74368559	74369038	MACS_peak_8098	73.58
chr15	74968237	74968722	MACS_peak_8109	53.37
chr15	75724212	75725179	MACS_peak_8118	83.79
chr15	75856711	75857298	MACS_peak_8122	70.9
chr15	76050438	76051277	MACS_peak_8128	91.05
chr15	76446451	76447185	MACS_peak_8142	52.54
chr15	76598130	76598722	MACS_peak_8150	46.02
chr15	76667366	76668138	MACS_peak_8156	65.43
chr15	77014750	77015247	MACS_peak_8168	52.46
chr15	77036681	77037213	MACS_peak_8169	42.08
chr15	77254410	77255042	MACS_peak_8173	93.77
chr15	77291520	77292074	MACS_peak_8174	101.93
chr15	77298477	77298993	MACS_peak_8175	68.2
chr15	77301212	77301643	MACS_peak_8176	64.98
chr15	77344580	77345099	MACS_peak_8180	42.89
chr15	77366820	77367402	MACS_peak_8182	46.64
chr15	78031945	78032682	MACS_peak_8191	102.08
chr15	78318912	78319602	MACS_peak_8195	63.06
chr15	78320920	78321481	MACS_peak_8196	56.01
chr15	78826564	78827056	MACS_peak_8204	52.84
chr15	78839566	78840245	MACS_peak_8205	107.75
chr15	79307896	79308800	MACS_peak_8218	88.25
chr15	79697680	79698555	MACS_peak_8230	98.87
chr15	79803846	79804233	MACS_peak_8233	45.12
chr15	79961326	79962000	MACS_peak_8238	137.61
chr15	80158477	80159029	MACS_peak_8241	40.87
chr15	80159172	80160240	MACS_peak_8242	161.92
chr15	80227716	80228440	MACS_peak_8245	53.13
chr15	80306038	80306759	MACS_peak_8250	103.59
chr15	80306952	80307596	MACS_peak_8251	121.2
chr15	81025552	81026324	MACS_peak_8258	43.35
chr15	81062057	81062737	MACS_peak_8259	80.51
chr15	81235252	81235810	MACS_peak_8261	40.52
chr15	81329619	81330234	MACS_peak_8262	44.64
chr15	81834670	81835342	MACS_peak_8277	56.37
chr15	81989454	81990319	MACS_peak_8286	59.68
chr15	83795984	83796535	MACS_peak_8317	56.74
chr15	83991272	83992316	MACS_peak_8318	71.33
chr15	84115824	84116533	MACS_peak_8321	61.77
chr15	84576737	84577258	MACS_peak_8325	105.78
chr15	84973961	84974660	MACS_peak_8332	78.95
[truncated: 3,521 more rows]

## Sheet: ATAC-serum-free_Pax3_only
Genomic coordinates (mm10) of loci characterized by increased chromatin accessibility upon Pax3 induction in serum-free diffentiating cells
chr1	4097870	4098455	MACS_peak_6	146.46
chr1	9583756	9584434	MACS_peak_41	77.26
chr1	9848303	9848885	MACS_peak_47	57.17
chr1	12636701	12637296	MACS_peak_63	212
chr1	12671014	12671611	MACS_peak_64	81.3
chr1	12806242	12807155	MACS_peak_69	113.28
chr1	12814252	12815357	MACS_peak_71	165.03
chr1	16127474	16128441	MACS_peak_99	405.58
chr1	16201815	16202640	MACS_peak_100	131.77
chr1	16210330	16210716	MACS_peak_101	54.02
chr1	16248637	16249779	MACS_peak_102	704.27
chr1	17123361	17124036	MACS_peak_111	91.24
chr1	19234718	19235324	MACS_peak_129	81
chr1	21073937	21074951	MACS_peak_147	154
chr1	23443321	23443873	MACS_peak_166	95.4
chr1	23656056	23656803	MACS_peak_167	121.56
chr1	24107417	24108091	MACS_peak_176	133.28
chr1	24302601	24303092	MACS_peak_181	67.67
chr1	24586612	24587129	MACS_peak_185	50.4
chr1	25312265	25313012	MACS_peak_193	133.85
chr1	25527106	25527743	MACS_peak_195	171.13
chr1	29271006	29271602	MACS_peak_201	45
chr1	33305508	33305928	MACS_peak_211	72.19
chr1	34387111	34387892	MACS_peak_227	127.79
chr1	35694963	35695695	MACS_peak_241	104.85
chr1	36996710	36997444	MACS_peak_267	76.55
chr1	37350929	37351352	MACS_peak_272	51.77
chr1	37498909	37499463	MACS_peak_274	48.05
chr1	37871930	37872588	MACS_peak_278	84.84
chr1	38263230	38263949	MACS_peak_283	48.99
chr1	39901959	39902539	MACS_peak_308	52.13
chr1	41358948	41359503	MACS_peak_317	133.59
chr1	41438893	41439387	MACS_peak_319	297.65
chr1	42888422	42889116	MACS_peak_333	111.79
chr1	45287850	45288493	MACS_peak_361	142.23
chr1	45765652	45766240	MACS_peak_366	78.24
chr1	45904982	45905703	MACS_peak_369	104.8
chr1	51333892	51334581	MACS_peak_379	96.4
chr1	51596850	51597452	MACS_peak_381	86.79
chr1	51650368	51650980	MACS_peak_384	51.65
chr1	51879252	51880081	MACS_peak_389	105.96
chr1	52578315	52578802	MACS_peak_402	158.47
chr1	54907018	54907588	MACS_peak_423	234.45
chr1	57112145	57112718	MACS_peak_449	96.5
chr1	57428933	57429543	MACS_peak_453	80.59
chr1	59270032	59270427	MACS_peak_472	43.88
chr1	59406604	59407449	MACS_peak_475	179.46
chr1	62016743	62017349	MACS_peak_498	117.8
chr1	62209511	62210044	MACS_peak_500	71.51
chr1	62766804	62767243	MACS_peak_505	50.29
chr1	62830226	62830849	MACS_peak_507	214.72
chr1	62976720	62977115	MACS_peak_510	56.14
chr1	63129976	63130457	MACS_peak_513	54.52
chr1	63367811	63368432	MACS_peak_522	129.16
chr1	65334662	65335430	MACS_peak_545	183.67
chr1	66003895	66004819	MACS_peak_547	144.54
chr1	66895883	66896239	MACS_peak_559	49.6
chr1	72309646	72310383	MACS_peak_597	212.14
chr1	72414525	72415261	MACS_peak_598	103.08
chr1	73170051	73170624	MACS_peak_612	53.63
chr1	73757906	73759142	MACS_peak_614	904.91
chr1	75455879	75456601	MACS_peak_678	70.46
chr1	75467491	75468057	MACS_peak_682	69.19
chr1	75656440	75656881	MACS_peak_691	40.78
chr1	75833232	75834011	MACS_peak_694	167.79
chr1	76130239	76130594	MACS_peak_696	42.54
chr1	78013313	78013906	MACS_peak_707	80.89
chr1	78110126	78110972	MACS_peak_710	167.78
chr1	78138892	78139822	MACS_peak_711	204.62
chr1	78181829	78182335	MACS_peak_713	113.33
chr1	78195122	78195786	MACS_peak_715	83.07
chr1	78395555	78396112	MACS_peak_719	51.45
chr1	79401211	79402029	MACS_peak_727	171.07
chr1	79458319	79459057	MACS_peak_729	84.16
chr1	79982652	79983492	MACS_peak_737	208.74
chr1	80757066	80757405	MACS_peak_740	60.49
chr1	81608603	81609249	MACS_peak_748	171.3
chr1	82220973	82221479	MACS_peak_752	110.47
chr1	84076735	84077786	MACS_peak_767	206.52
chr1	84380989	84381526	MACS_peak_771	55.35
chr1	84963582	84964332	MACS_peak_781	90.32
chr1	85234360	85235031	MACS_peak_810	84.54
chr1	85235825	85236563	MACS_peak_811	76.2
chr1	85246713	85247531	MACS_peak_816	84.01
chr1	85309671	85310050	MACS_peak_835	42.09
chr1	85344873	85345396	MACS_peak_839	44.9
chr1	85481155	85481827	MACS_peak_840	74.6
chr1	85498815	85499133	MACS_peak_844	47.52
chr1	86300050	86300725	MACS_peak_888	130.96
chr1	89235214	89235940	MACS_peak_956	49.36
chr1	89714293	89714768	MACS_peak_968	71.41
chr1	90334853	90335427	MACS_peak_978	120.07
chr1	90506526	90507146	MACS_peak_981	55.03
chr1	91346884	91347356	MACS_peak_997	63.46
chr1	91605662	91606381	MACS_peak_1004	93.77
chr1	91844586	91845184	MACS_peak_1006	224.9
chr1	92698873	92699638	MACS_peak_1014	122.23
chr1	92848325	92849070	MACS_peak_1018	63.05
chr1	93176582	93177125	MACS_peak_1030	69.49
chr1	93272451	93272937	MACS_peak_1032	58.51
chr1	93667754	93668297	MACS_peak_1040	41.78
chr1	93966370	93966973	MACS_peak_1047	42.92
chr1	95582298	95582865	MACS_peak_1057	234.67
chr1	97698549	97699287	MACS_peak_1065	313.49
chr1	100223968	100224393	MACS_peak_1078	40.05
chr1	102185908	102186737	MACS_peak_1082	142.71
chr1	105555172	105555786	MACS_peak_1092	88.25
chr1	106712465	106713002	MACS_peak_1108	53.55
chr1	107529395	107530052	MACS_peak_1115	117.08
chr1	107860290	107860773	MACS_peak_1117	50.26
chr1	109971995	109972512	MACS_peak_1121	61.55
chr1	112451515	112452045	MACS_peak_1129	55.14
chr1	116295001	116295605	MACS_peak_1132	79.52
chr1	118794825	118795560	MACS_peak_1142	130.97
chr1	118954701	118955305	MACS_peak_1144	44.45
chr1	119351614	119352105	MACS_peak_1160	43.38
chr1	120033043	120033415	MACS_peak_1174	41.05
chr1	120596277	120597062	MACS_peak_1182	79.07
chr1	120962019	120962548	MACS_peak_1189	59.3
chr1	121013894	121014305	MACS_peak_1191	79.59
chr1	121366975	121367743	MACS_peak_1194	193.67
chr1	124369647	124370171	MACS_peak_1208	143.81
chr1	124692921	124693321	MACS_peak_1210	43.78
chr1	125996176	125997445	MACS_peak_1220	628.6
chr1	126457156	126457662	MACS_peak_1223	46.49
chr1	126737884	126738447	MACS_peak_1229	48.33
chr1	126765398	126766143	MACS_peak_1230	52.53
chr1	126931674	126932259	MACS_peak_1233	47.96
chr1	127400630	127401070	MACS_peak_1239	40.78
chr1	127677587	127678174	MACS_peak_1245	83.21
chr1	128832454	128833010	MACS_peak_1260	81
chr1	128875371	128875890	MACS_peak_1261	43.74
chr1	130217257	130218013	MACS_peak_1268	120.15
chr1	130936219	130937061	MACS_peak_1275	266.97
chr1	131270006	131270582	MACS_peak_1283	40.43
chr1	131613887	131614589	MACS_peak_1289	201.82
chr1	132291205	132291721	MACS_peak_1311	78.05
chr1	132540953	132541842	MACS_peak_1325	76.88
chr1	133306859	133307298	MACS_peak_1354	42.79
chr1	133353479	133354079	MACS_peak_1355	108.96
chr1	134516499	134517032	MACS_peak_1385	42.72
chr1	134518587	134519154	MACS_peak_1386	95.81
chr1	135014534	135015820	MACS_peak_1397	283.35
chr1	135324558	135325141	MACS_peak_1409	108.52
chr1	135484814	135485355	MACS_peak_1413	198.97
chr1	135615862	135616579	MACS_peak_1420	64.55
chr1	135835985	135836343	MACS_peak_1431	60.15
chr1	136118932	136119440	MACS_peak_1438	70.49
chr1	136212799	136213266	MACS_peak_1442	47.84
chr1	136768874	136769548	MACS_peak_1462	59.82
chr1	138515393	138515853	MACS_peak_1477	74.72
chr1	138848593	138849250	MACS_peak_1488	71.3
chr1	139000514	139001319	MACS_peak_1491	107.19
chr1	140747964	140748472	MACS_peak_1505	138.81
chr1	141136855	141137691	MACS_peak_1506	147.94
chr1	143631323	143631869	MACS_peak_1510	48.66
chr1	143645232	143645921	MACS_peak_1511	72.28
chr1	143837056	143837353	MACS_peak_1518	48.35
chr1	145004404	145004889	MACS_peak_1528	87.07
chr1	146030093	146030360	MACS_peak_1531	44.52
chr1	150535817	150536338	MACS_peak_1542	50.65
chr1	150583662	150584258	MACS_peak_1545	87.65
chr1	150949866	150950799	MACS_peak_1550	380.4
chr1	150991763	150992244	MACS_peak_1551	93.63
chr1	153664976	153665518	MACS_peak_1601	75.15
chr1	154102757	154103814	MACS_peak_1607	194.03
chr1	154726660	154726973	MACS_peak_1613	42.01
chr1	155093418	155093973	MACS_peak_1623	52.99
chr1	155233980	155234550	MACS_peak_1633	42.22
chr1	155758884	155759886	MACS_peak_1639	551.31
chr1	156222538	156223043	MACS_peak_1646	79.07
chr1	156758244	156758993	MACS_peak_1662	90.68
chr1	157077063	157077442	MACS_peak_1673	54.19
chr1	157507000	157507617	MACS_peak_1681	114.59
chr1	158169900	158170554	MACS_peak_1687	68.29
chr1	158343040	158343861	MACS_peak_1691	131.44
chr1	158654048	158654606	MACS_peak_1696	49.69
chr1	158953492	158954046	MACS_peak_1698	94.31
chr1	158960364	158960885	MACS_peak_1699	43.59
chr1	159750936	159751359	MACS_peak_1704	84.55
chr1	162216513	162218197	MACS_peak_1741	729.04
chr1	162281800	162282779	MACS_peak_1743	233.96
chr1	162313505	162314035	MACS_peak_1744	68.67
chr1	163176939	163177533	MACS_peak_1754	65.82
chr1	163314220	163314796	MACS_peak_1757	88.3
chr1	163618016	163618751	MACS_peak_1760	402.07
chr1	164482805	164483643	MACS_peak_1773	82.29
chr1	165702633	165703135	MACS_peak_1788	115.63
chr1	165785878	165786887	MACS_peak_1794	466.06
chr1	166023887	166024439	MACS_peak_1798	103.23
chr1	166044920	166045328	MACS_peak_1799	188.53
chr1	166964572	166964921	MACS_peak_1813	52.44
chr1	167915199	167915688	MACS_peak_1838	54.91
chr1	168964507	168965064	MACS_peak_1851	191.44
chr1	169670656	169671150	MACS_peak_1856	45.64
chr1	169986133	169986653	MACS_peak_1862	82.14
chr1	171387132	171387690	MACS_peak_1908	47.75
chr1	171672946	171673460	MACS_peak_1936	50.04
chr1	172129052	172129516	MACS_peak_1950	41.45
chr1	172240944	172241737	MACS_peak_1958	78.14
chr1	172299959	172300622	MACS_peak_1961	114.35
chr1	172302873	172303465	MACS_peak_1962	80.02
chr1	172357395	172357981	MACS_peak_1970	45.49
chr1	172516154	172516697	MACS_peak_1982	136.5
chr1	172567794	172568447	MACS_peak_1989	143.08
chr1	173852710	173853474	MACS_peak_2003	46.35
chr1	174999709	175000233	MACS_peak_2016	54.91
chr1	175035235	175036099	MACS_peak_2018	213.89
chr1	177544863	177545685	MACS_peak_2053	466.15
chr1	177623322	177623866	MACS_peak_2054	63.03
chr1	181916200	181916663	MACS_peak_2136	48.35
chr1	182052898	182053551	MACS_peak_2140	90.36
chr1	182861639	182862269	MACS_peak_2154	80.79
chr1	182991011	182991341	MACS_peak_2160	41.05
chr1	184668042	184668769	MACS_peak_2178	192.63
chr1	184743522	184744330	MACS_peak_2181	84.8
chr1	185472155	185472547	MACS_peak_2195	51.1
chr1	186609826	186610330	MACS_peak_2200	51.98
chr1	187651653	187652227	MACS_peak_2209	75.66
chr1	189142775	189143739	MACS_peak_2218	310.97
chr1	190808572	190809679	MACS_peak_2234	167.19
chr1	192061727	192062356	MACS_peak_2263	51.1
chr1	192691852	192692417	MACS_peak_2270	68.76
chr1	192796624	192796985	MACS_peak_2273	158.02
chr1	194756305	194757306	MACS_peak_2317	104.97
chr1	194929871	194930378	MACS_peak_2318	214.98
chr1	194938732	194939239	MACS_peak_2319	90.32
chr10	3596669	3597316	MACS_peak_2334	122.89
chr10	5289299	5289841	MACS_peak_2357	97.92
chr10	5309279	5309788	MACS_peak_2359	98.54
chr10	6035856	6036259	MACS_peak_2367	80.46
chr10	7392362	7392885	MACS_peak_2377	42.28
chr10	8195131	8195742	MACS_peak_2394	232.84
chr10	8760544	8761232	MACS_peak_2400	92.95
chr10	10300766	10301833	MACS_peak_2413	191.67
chr10	10321064	10321731	MACS_peak_2414	65.91
chr10	12614778	12615344	MACS_peak_2437	74.82
chr10	13170854	13171452	MACS_peak_2452	312.88
chr10	17472443	17473220	MACS_peak_2483	130.28
chr10	18602167	18602521	MACS_peak_2502	44.11
chr10	19116873	19117682	MACS_peak_2505	125.62
chr10	20040154	20040457	MACS_peak_2518	56.31
chr10	20954203	20954733	MACS_peak_2527	42.93
chr10	21304859	21305408	MACS_peak_2532	50.7
chr10	22273739	22274500	MACS_peak_2547	82.72
chr10	22287500	22288015	MACS_peak_2548	55.21
chr10	24926920	24927465	MACS_peak_2576	90.27
chr10	25219269	25219595	MACS_peak_2578	46.64
chr10	27285065	27285545	MACS_peak_2591	55.02
chr10	27344157	27344693	MACS_peak_2592	77.31
chr10	28061630	28061998	MACS_peak_2600	75.98
chr10	29921524	29922527	MACS_peak_2614	450.82
chr10	30979908	30981036	MACS_peak_2630	197.29
chr10	31596807	31597554	MACS_peak_2634	72.1
chr10	31606916	31607477	MACS_peak_2635	40.78
chr10	33624185	33625038	MACS_peak_2641	64.07
chr10	34175998	34176671	MACS_peak_2649	154.69
chr10	34328211	34328682	MACS_peak_2656	50.35
chr10	34792084	34792475	MACS_peak_2658	61.66
chr10	35149119	35149753	MACS_peak_2661	47.78
chr10	37636916	37637719	MACS_peak_2674	376.14
chr10	39534434	39534706	MACS_peak_2690	80.46
chr10	39658977	39660737	MACS_peak_2698	452.45
chr10	41004216	41004756	MACS_peak_2710	78.36
chr10	42562324	42562789	MACS_peak_2735	99.6
chr10	42859748	42860413	MACS_peak_2742	211.15
chr10	42987455	42988163	MACS_peak_2745	110.21
chr10	43002840	43003639	MACS_peak_2746	303.53
chr10	43723337	43723897	MACS_peak_2759	105.96
chr10	44134211	44135038	MACS_peak_2764	105.76
chr10	45289126	45289765	MACS_peak_2774	72.54
chr10	45345011	45345765	MACS_peak_2776	53.99
chr10	45473733	45474180	MACS_peak_2779	49.57
chr10	45686171	45686689	MACS_peak_2782	96.31
chr10	45893625	45894980	MACS_peak_2786	659.85
chr10	46064894	46065422	MACS_peak_2788	102.71
chr10	46071272	46071792	MACS_peak_2789	106.74
chr10	50900904	50901414	MACS_peak_2802	54.98
chr10	50910738	50911453	MACS_peak_2804	127.88
chr10	51677532	51678139	MACS_peak_2814	89.01
chr10	54047904	54048426	MACS_peak_2840	83.17
chr10	56431471	56432249	MACS_peak_2853	459.76
chr10	56920780	56921937	MACS_peak_2857	289.97
chr10	57794567	57795404	MACS_peak_2864	54.97
chr10	59292497	59293051	MACS_peak_2886	40.31
chr10	60351516	60352557	MACS_peak_2920	216.7
chr10	60778564	60779020	MACS_peak_2926	49.92
chr10	61167302	61167777	MACS_peak_2932	61.96
chr10	61943391	61944188	MACS_peak_2951	134.33
chr10	62410913	62411302	MACS_peak_2962	44.48
chr10	63781924	63782635	MACS_peak_2988	86.28
chr10	66482150	66482903	MACS_peak_2992	146.36
chr10	66901785	66902338	MACS_peak_2995	78.78
chr10	67110830	67111521	MACS_peak_3002	133.23
chr10	67743450	67743993	MACS_peak_3016	79.94
chr10	68759499	68760500	MACS_peak_3027	675.71
chr10	69533386	69534043	MACS_peak_3035	106.41
chr10	69583633	69584787	MACS_peak_3036	618.48
chr10	69826340	69827421	MACS_peak_3041	144.4
chr10	70485032	70485598	MACS_peak_3054	45.49
chr10	71678922	71679932	MACS_peak_3073	165.02
chr10	75059178	75059851	MACS_peak_3088	49.69
chr10	75116488	75117333	MACS_peak_3093	287.77
chr10	75117940	75118530	MACS_peak_3093	287.77
chr10	75156872	75157348	MACS_peak_3096	90.17
chr10	75444380	75444978	MACS_peak_3100	51.67
chr10	77070084	77070534	MACS_peak_3145	47.45
chr10	78290836	78291369	MACS_peak_3180	138.62
chr10	79595197	79595880	MACS_peak_3206	105.45
chr10	79834871	79835249	MACS_peak_3227	42.57
chr10	79946901	79947424	MACS_peak_3240	44.8
chr10	80075365	80075938	MACS_peak_3251	77.64
chr10	80323429	80323973	MACS_peak_3287	41.94
chr10	80744156	80744915	MACS_peak_3326	80.05
chr10	81178497	81179092	MACS_peak_3364	85.91
chr10	81335193	81335996	MACS_peak_3382	141.13
chr10	81363590	81364283	MACS_peak_3386	130.28
chr10	82690533	82690904	MACS_peak_3433	93.67
chr10	83030762	83031471	MACS_peak_3443	112.78
chr10	83069727	83070288	MACS_peak_3444	92.64
chr10	83133779	83134599	MACS_peak_3445	208.38
chr10	84855470	84855965	MACS_peak_3477	40.98
chr10	84879856	84880471	MACS_peak_3479	62.03
chr10	84903687	84904289	MACS_peak_3480	52.73
chr10	87477757	87478312	MACS_peak_3524	40.44
chr10	87812192	87812976	MACS_peak_3528	239.53
chr10	88045878	88046753	MACS_peak_3529	332.31
chr10	88605916	88606515	MACS_peak_3537	49.03
chr10	89435023	89435346	MACS_peak_3545	41.96
chr10	90771268	90772121	MACS_peak_3559	95.86
chr10	91241466	91242138	MACS_peak_3569	95.13
chr10	92189038	92189881	MACS_peak_3575	113.18
chr10	92277996	92278338	MACS_peak_3577	48.69
chr10	94458602	94459218	MACS_peak_3605	50.33
chr10	95684837	95685621	MACS_peak_3636	122.59
chr10	95708990	95709788	MACS_peak_3637	398.07
chr10	95729723	95730398	MACS_peak_3639	91.81
chr10	96213945	96214304	MACS_peak_3646	55.21
chr10	98598570	98599315	MACS_peak_3661	71.93
chr10	99229166	99229944	MACS_peak_3671	108.44
chr10	99875733	99876151	MACS_peak_3684	70.41
chr10	100017409	100018377	MACS_peak_3686	258.25
chr10	100263511	100264096	MACS_peak_3690	353.83
chr10	100264111	100264712	MACS_peak_3690	353.83
chr10	102042376	102042832	MACS_peak_3695	48.78
chr10	102365523	102366638	MACS_peak_3697	168.11
chr10	102511457	102512180	MACS_peak_3699	228.17
chr10	105430458	105431263	MACS_peak_3712	111.2
chr10	106896273	106896886	MACS_peak_3725	53.52
chr10	106903217	106903792	MACS_peak_3726	59.38
chr10	107483849	107484410	MACS_peak_3732	40.78
chr10	107484905	107485317	MACS_peak_3733	40.44
chr10	107486686	107487226	MACS_peak_3734	99.69
chr10	108446226	108446578	MACS_peak_3746	43.58
chr10	110641990	110642715	MACS_peak_3765	92.74
chr10	110762037	110762852	MACS_peak_3769	288.09
chr10	110774684	110775362	MACS_peak_3770	244.05
chr10	111658511	111659301	MACS_peak_3788	102.11
chr10	111834347	111835506	MACS_peak_3792	115.61
chr10	112394356	112394899	MACS_peak_3804	46.71
chr10	112969907	112970605	MACS_peak_3807	93.01
chr10	115556861	115557557	MACS_peak_3824	177.02
chr10	117544413	117545068	MACS_peak_3850	126.17
chr10	117857993	117858758	MACS_peak_3858	129.64
chr10	118111643	118112050	MACS_peak_3862	97.22
chr10	118169101	118169926	MACS_peak_3864	168.85
chr10	118195264	118195798	MACS_peak_3865	56.95
chr10	119850720	119851272	MACS_peak_3881	94.15
chr10	120646726	120647325	MACS_peak_3891	131.97
chr10	121995415	121995937	MACS_peak_3924	52.42
chr10	122717766	122718263	MACS_peak_3930	58.32
chr10	122823430	122824052	MACS_peak_3935	184.23
chr10	122903313	122904047	MACS_peak_3941	62.18
chr10	122912836	122913404	MACS_peak_3942	128.98
chr10	123147100	123147626	MACS_peak_3947	55.02
chr10	124418736	124419314	MACS_peak_3956	78.05
chr10	125317272	125317705	MACS_peak_3957	54.16
chr10	125334542	125335039	MACS_peak_3958	55.44
chr10	126691142	126691888	MACS_peak_3973	146.68
chr10	127569412	127570111	MACS_peak_4029	57.17
chr10	127616002	127616471	MACS_peak_4033	49.82
chr10	127643436	127644176	MACS_peak_4037	76.2
chr10	128612667	128613316	MACS_peak_4091	85.6
chr10	128668602	128669418	MACS_peak_4096	108.54
chr10	128779309	128779801	MACS_peak_4103	73.65
chr11	3348521	3349126	MACS_peak_4138	58.29
chr11	4308636	4309321	MACS_peak_4166	97.34
chr11	5691708	5692220	MACS_peak_4197	83.07
chr11	5861804	5862204	MACS_peak_4204	92.28
chr11	6562351	6562742	MACS_peak_4223	41.25
chr11	6988114	6988853	MACS_peak_4234	160.57
chr11	7237697	7238239	MACS_peak_4238	58.79
chr11	8068742	8069657	MACS_peak_4242	380.41
chr11	8600801	8602139	MACS_peak_4248	280.43
chr11	8691616	8692333	MACS_peak_4254	367.96
chr11	8825933	8826547	MACS_peak_4257	42.09
chr11	9793383	9793923	MACS_peak_4266	46.35
chr11	9908052	9908657	MACS_peak_4268	64.2
chr11	9962801	9963190	MACS_peak_4269	45.99
chr11	11828330	11828697	MACS_peak_4281	161.54
chr11	11854836	11855672	MACS_peak_4283	347.94
chr11	11885675	11886446	MACS_peak_4286	339.6
chr11	13770891	13771850	MACS_peak_4303	90.4
chr11	17750328	17750911	MACS_peak_4322	45.92
chr11	18151801	18152210	MACS_peak_4326	51.02
chr11	18882980	18883535	MACS_peak_4335	41.18
chr11	19027165	19027937	MACS_peak_4338	66.23
chr11	20048498	20049186	MACS_peak_4346	88.56
chr11	22868089	22868977	MACS_peak_4383	190.11
chr11	24363573	24364342	MACS_peak_4409	213.96
chr11	26183646	26184108	MACS_peak_4420	94.62
chr11	28692533	28693596	MACS_peak_4432	242.15
chr11	28852924	28853707	MACS_peak_4434	52.07
chr11	28934352	28935055	MACS_peak_4437	56.55
chr11	30404321	30404716	MACS_peak_4451	142.01
chr11	31827978	31828624	MACS_peak_4466	48.19
chr11	32001386	32002189	MACS_peak_4469	339.84
chr11	32090209	32090738	MACS_peak_4473	130.38
chr11	32262505	32263175	MACS_peak_4480	132.75
chr11	33931853	33932509	MACS_peak_4513	72.58
chr11	36045608	36046117	MACS_peak_4542	50.98
chr11	40286466	40287050	MACS_peak_4557	145.62
chr11	40309551	40310122	MACS_peak_4558	222.02
chr11	40491523	40492117	MACS_peak_4561	116.75
chr11	40738009	40738410	MACS_peak_4568	66.64
chr11	41644933	41645921	MACS_peak_4572	985.26
chr11	41999497	41999865	MACS_peak_4573	49.68
chr11	45154566	45154940	MACS_peak_4602	42.65
chr11	46294454	46294871	MACS_peak_4613	52.34
chr11	46431122	46431624	MACS_peak_4615	51.58
chr11	46665957	46666507	MACS_peak_4619	70.86
chr11	47378927	47379770	MACS_peak_4620	296.91
chr11	47845736	47846350	MACS_peak_4623	245.32
chr11	48858003	48858601	MACS_peak_4639	87.99
chr11	48885575	48886100	MACS_peak_4640	50.32
chr11	49903317	49903736	MACS_peak_4653	47.09
chr11	50848140	50848658	MACS_peak_4678	123.4
chr11	51615634	51616121	MACS_peak_4696	41.71
chr11	53763344	53764126	MACS_peak_4730	85.35
chr11	55428170	55428872	MACS_peak_4756	44.21
chr11	57624292	57624752	MACS_peak_4766	59.89
chr11	58866882	58867505	MACS_peak_4784	40.05
chr11	59263613	59264945	MACS_peak_4799	619.24
chr11	59293476	59294018	MACS_peak_4801	42.92
chr11	59449768	59450461	MACS_peak_4808	72.72
chr11	59505349	59505833	MACS_peak_4810	43.96
chr11	60140924	60141615	MACS_peak_4832	103.45
chr11	61743727	61744330	MACS_peak_4868	49.25
chr11	62575124	62575816	MACS_peak_4885	124.73
chr11	62921000	62921464	MACS_peak_4897	145.41
chr11	64799932	64800820	MACS_peak_4907	164.1
chr11	65125234	65125596	MACS_peak_4911	80.89
chr11	67017796	67018508	MACS_peak_4919	71.08
chr11	68271150	68271705	MACS_peak_4929	61.17
chr11	68601395	68602242	MACS_peak_4936	226.92
chr11	68623280	68623934	MACS_peak_4937	84.07
chr11	69414852	69415734	MACS_peak_4983	1569.1
chr11	69546572	69547377	MACS_peak_4985	80.52
chr11	69600001	69600464	MACS_peak_4990	50.98
chr11	69855294	69855761	MACS_peak_5010	47.84
chr11	71517504	71517826	MACS_peak_5059	71.05
chr11	72072144	72073045	MACS_peak_5070	146.91
chr11	73160135	73160981	MACS_peak_5093	97.2
chr11	74105004	74105498	MACS_peak_5099	198.84
chr11	75274594	75275395	MACS_peak_5125	172.22
chr11	76309922	76310430	MACS_peak_5160	126.27
chr11	76645774	76646493	MACS_peak_5174	84.02
chr11	76676988	76677500	MACS_peak_5175	46.44
chr11	77766465	77767082	MACS_peak_5197	77.22
chr11	77884409	77885655	MACS_peak_5200	274.96
chr11	78194254	78194586	MACS_peak_5218	45.07
chr11	78972055	78972788	MACS_peak_5239	108.07
chr11	79805822	79806775	MACS_peak_5248	162.18
chr11	82943268	82943877	MACS_peak_5278	45.79
chr11	83442876	83443284	MACS_peak_5285	57.68
chr11	83942051	83942355	MACS_peak_5293	54.02
chr11	87725851	87726454	MACS_peak_5362	64.28
chr11	88394650	88395532	MACS_peak_5393	152.5
chr11	89293204	89293836	MACS_peak_5417	240.48
chr11	90237621	90238092	MACS_peak_5425	43.08
chr11	90423840	90425084	MACS_peak_5430	556.12
chr11	90741848	90742956	MACS_peak_5436	217.25
chr11	93500276	93500919	MACS_peak_5446	51.3
chr11	94129709	94130050	MACS_peak_5458	44.41
chr11	94159343	94159912	MACS_peak_5461	514.23
chr11	94413079	94413621	MACS_peak_5470	41.39
chr11	94441208	94441624	MACS_peak_5471	57.32
chr11	94490804	94491624	MACS_peak_5475	68.07
chr11	94881866	94882711	MACS_peak_5491	395.59
chr11	95676121	95676671	MACS_peak_5525	46.42
chr11	96064396	96064930	MACS_peak_5534	116.74
chr11	97050570	97051098	MACS_peak_5581	50.08
chr11	98925607	98926543	MACS_peak_5669	287.38
chr11	99055426	99056183	MACS_peak_5685	72.54
chr11	100295268	100295764	MACS_peak_5695	83.25
chr11	100851235	100851584	MACS_peak_5717	41.18
chr11	101143791	101144182	MACS_peak_5730	64.2
chr11	105153160	105154082	MACS_peak_5860	209.15
chr11	105313126	105313737	MACS_peak_5868	176.9
chr11	105362905	105363482	MACS_peak_5871	69.41
chr11	106154890	106155465	MACS_peak_5883	76.18
chr11	107016877	107017388	MACS_peak_5904	47
chr11	107341157	107341791	MACS_peak_5910	57.36
chr11	107785224	107786017	MACS_peak_5919	83.75
chr11	108890951	108891462	MACS_peak_5931	145.81
chr11	109842995	109843765	MACS_peak_5951	66.38
chr11	110459116	110460105	MACS_peak_5961	113.64
chr11	112137394	112138055	MACS_peak_5971	332.38
chr11	114016077	114016897	MACS_peak_6007	104.25
chr11	114016907	114017585	MACS_peak_6008	123.16
chr11	114446646	114447130	MACS_peak_6017	120.57
chr11	114687579	114688234	MACS_peak_6025	147.97
chr11	114822822	114824017	MACS_peak_6034	248.11
chr11	114850395	114850990	MACS_peak_6036	74.18
chr11	115202280	115202769	MACS_peak_6043	89.99
chr11	115830812	115831293	MACS_peak_6077	55.94
chr11	116078265	116079029	MACS_peak_6089	236.64
chr11	116239561	116240325	MACS_peak_6097	69.43
chr11	116247106	116247766	MACS_peak_6098	44.84
chr11	116387281	116387876	MACS_peak_6104	51.9
chr11	116418084	116418881	MACS_peak_6106	256.65
chr11	116463783	116464458	MACS_peak_6108	76.55
chr11	116621194	116621842	MACS_peak_6113	65.82
chr11	116653936	116654616	MACS_peak_6116	121.18
chr11	116694363	116694960	MACS_peak_6119	61.06
chr11	116750382	116750969	MACS_peak_6121	45.63
chr11	116812433	116813325	MACS_peak_6124	117.31
chr11	116813890	116815314	MACS_peak_6125	278.96
chr11	117081478	117082277	MACS_peak_6132	61.27
chr11	117319514	117320299	MACS_peak_6139	79.72
chr11	118365101	118365674	MACS_peak_6169	46.64
chr11	119036837	119037444	MACS_peak_6177	44.25
chr11	119078614	119079143	MACS_peak_6182	45.22
chr11	119190232	119190854	MACS_peak_6187	69.86
chr11	119514885	119515516	MACS_peak_6197	74.24
chr11	120259168	120259722	MACS_peak_6224	90.77
chr11	120307673	120308258	MACS_peak_6227	71.94
chr12	3101745	3102425	MACS_peak_6286	98.42
chr12	4859209	4859688	MACS_peak_6322	46.71
chr12	5189055	5190393	MACS_peak_6328	106
chr12	5373673	5374238	MACS_peak_6332	111.88
chr12	5435823	5436338	MACS_peak_6336	45.99
chr12	8031275	8032735	MACS_peak_6342	662.14
chr12	8436668	8437002	MACS_peak_6354	41.18
chr12	8547369	8547909	MACS_peak_6361	42.22
chr12	8913713	8914271	MACS_peak_6370	162.23
chr12	11221480	11222194	MACS_peak_6382	86.69
chr12	12840650	12841382	MACS_peak_6400	82.64
chr12	13188246	13188795	MACS_peak_6406	66.07
chr12	14149916	14150683	MACS_peak_6411	81.69
chr12	17176054	17176817	MACS_peak_6437	124.94
chr12	19246694	19247195	MACS_peak_6453	48.12
chr12	20415282	20415852	MACS_peak_6461	40.18
chr12	23597688	23598148	MACS_peak_6482	63.95
chr12	24462015	24462619	MACS_peak_6485	47.92
chr12	25159890	25160656	MACS_peak_6507	51.3
chr12	26469000	26469483	MACS_peak_6514	44.73
chr12	26631537	26632178	MACS_peak_6515	62.48
chr12	27338890	27339459	MACS_peak_6523	79.94
chr12	31236888	31237444	MACS_peak_6557	216.57
chr12	33084606	33085113	MACS_peak_6580	71.79
chr12	33731850	33732480	MACS_peak_6592	53.72
chr12	33955785	33956366	MACS_peak_6595	72.99
chr12	33964199	33964883	MACS_peak_6597	482.2
chr12	34636966	34637648	MACS_peak_6599	74.65
chr12	34906693	34907611	MACS_peak_6600	99.12
chr12	35175773	35176569	MACS_peak_6603	188.81
chr12	36316855	36317856	MACS_peak_6615	216.5
chr12	36426208	36426954	MACS_peak_6617	134.83
chr12	36815090	36815621	MACS_peak_6618	70.56
chr12	37108216	37108880	MACS_peak_6620	244.37
chr12	37109021	37109889	MACS_peak_6621	93.8
chr12	39224093	39224442	MACS_peak_6629	62.21
chr12	40008221	40008825	MACS_peak_6637	63.86
chr12	40392377	40393489	MACS_peak_6641	189.37
chr12	42716208	42716687	MACS_peak_6650	87.08
chr12	44602346	44602764	MACS_peak_6659	41.65
chr12	45070150	45070650	MACS_peak_6663	45.17
chr12	45161935	45162564	MACS_peak_6665	68.62
chr12	45467084	45467778	MACS_peak_6666	65.33
chr12	49484032	49484731	MACS_peak_6682	127.04
chr12	50626270	50626760	MACS_peak_6686	174.23
chr12	51504455	51505069	MACS_peak_6694	143.5
chr12	51744832	51745470	MACS_peak_6699	153.4
chr12	53885075	53885660	MACS_peak_6724	112.19
chr12	54316679	54317454	MACS_peak_6730	95.42
chr12	54789321	54790214	MACS_peak_6740	194.84
chr12	55124152	55124720	MACS_peak_6747	59.2
chr12	55573814	55574387	MACS_peak_6760	85.88
chr12	56439879	56440663	MACS_peak_6768	306.01
chr12	56689603	56690179	MACS_peak_6775	52.33
chr12	56696908	56697842	MACS_peak_6778	243.34
chr12	56959210	56960076	MACS_peak_6781	414.23
chr12	57530263	57530810	MACS_peak_6786	41.73
chr12	57776476	57777198	MACS_peak_6791	149.22
chr12	64641368	64641904	MACS_peak_6813	65.74
chr12	64832069	64833172	MACS_peak_6816	333.21
chr12	68577491	68577919	MACS_peak_6836	46.35
chr12	69501834	69502810	MACS_peak_6851	152.9
chr12	69555851	69556485	MACS_peak_6853	164.91
chr12	70727210	70728120	MACS_peak_6868	131.39
chr12	71227703	71228241	MACS_peak_6877	123.2
chr12	72373617	72374440	MACS_peak_6889	161.89
chr12	73052181	73052756	MACS_peak_6905	226.93
chr12	73110423	73111018	MACS_peak_6908	246.01
chr12	73111767	73112340	MACS_peak_6908	246.01
chr12	73367423	73368193	MACS_peak_6912	307.38
chr12	73517261	73517755	MACS_peak_6915	63.34
chr12	73529082	73529658	MACS_peak_6917	222.74
chr12	73693312	73693807	MACS_peak_6922	60.46
chr12	74009297	74009807	MACS_peak_6927	81.41
chr12	74188809	74189432	MACS_peak_6930	49.82
chr12	74951114	74951649	MACS_peak_6938	121.94
chr12	76073135	76073885	MACS_peak_6952	129.77
chr12	76596328	76596777	MACS_peak_6962	51.58
chr12	77657529	77658366	MACS_peak_6973	97.37
chr12	79929021	79929468	MACS_peak_7001	60.85
chr12	80022521	80023533	MACS_peak_7002	314.52
chr12	80083801	80084557	MACS_peak_7004	50.24
chr12	80107080	80107594	MACS_peak_7005	66.65
chr12	80757590	80758558	MACS_peak_7029	213.45
chr12	81095043	81095606	MACS_peak_7040	40.64
chr12	81108333	81109186	MACS_peak_7041	180.3
chr12	81532438	81533165	MACS_peak_7047	100.54
chr12	84531972	84533161	MACS_peak_7086	323.22
chr12	84784271	84785016	MACS_peak_7092	95.17
chr12	84907351	84907868	MACS_peak_7094	118.46
chr12	86037329	86037837	MACS_peak_7121	96.05
chr12	86433202	86433917	MACS_peak_7130	70.04
chr12	86815933	86816679	MACS_peak_7140	378.09
chr12	86851130	86851868	MACS_peak_7144	114.68
chr12	86855496	86856131	MACS_peak_7145	187.48
chr12	88532006	88532557	MACS_peak_7182	81.79
chr12	88850354	88850875	MACS_peak_7186	242.38
chr12	89505057	89505493	MACS_peak_7193	52.49
chr12	89530761	89531470	MACS_peak_7194	151.87
chr12	90333122	90333716	MACS_peak_7202	116.44
chr12	91014858	91015454	MACS_peak_7204	45
chr12	91668614	91668998	MACS_peak_7213	49.13
chr12	92246842	92247444	MACS_peak_7220	44.59
chr12	93087774	93088630	MACS_peak_7222	205.01
chr12	93850845	93851632	MACS_peak_7224	186.83
chr12	94031167	94031798	MACS_peak_7225	53.99
chr12	94253019	94253449	MACS_peak_7227	133.33
chr12	94804313	94805651	MACS_peak_7229	308.03
chr12	95546049	95546639	MACS_peak_7230	200.95
chr12	96130010	96130766	MACS_peak_7233	88.82
chr12	96130827	96131439	MACS_peak_7234	220.61
chr12	98107797	98108670	MACS_peak_7248	231.49
chr12	99039743	99040323	MACS_peak_7264	305.63
chr12	99467742	99468474	MACS_peak_7273	82.8
chr12	99528913	99529398	MACS_peak_7275	56.28
chr12	100639604	100640290	MACS_peak_7302	89.33
chr12	100907697	100908581	MACS_peak_7305	85.68
chr12	100997682	100998616	MACS_peak_7311	372.04
chr12	102183264	102183679	MACS_peak_7325	67.89
chr12	102202946	102203522	MACS_peak_7326	118.27
chr12	102550461	102550943	MACS_peak_7334	48.66
chr12	103326379	103327989	MACS_peak_7354	346.67
chr12	104247457	104248081	MACS_peak_7363	168.37
chr12	104919072	104919711	MACS_peak_7373	256.09
chr12	105531731	105532287	MACS_peak_7392	103.64
chr12	105611686	105612223	MACS_peak_7395	73.4
chr12	105850560	105851196	MACS_peak_7403	102.99
chr12	107457864	107458595	MACS_peak_7414	67.24
chr12	107652186	107652731	MACS_peak_7415	266.03
chr12	108408345	108409840	MACS_peak_7433	290.04
chr12	108564933	108565559	MACS_peak_7440	111.96
chr12	108997398	108998148	MACS_peak_7447	177.44
chr12	109314793	109315257	MACS_peak_7450	48.09
chr12	109773698	109774526	MACS_peak_7460	147.8
chr12	109950523	109950905	MACS_peak_7462	78.82
chr12	111272569	111272987	MACS_peak_7489	43.85
chr12	111348554	111349148	MACS_peak_7490	59.13
chr12	111504823	111505400	MACS_peak_7499	54.82
chr12	111696416	111696947	MACS_peak_7509	58.96
chr12	111821945	111822835	MACS_peak_7517	164.12
chr12	111829383	111830147	MACS_peak_7518	108.91
chr12	111848127	111848991	MACS_peak_7519	692.47
chr12	112155229	112156149	MACS_peak_7531	128.54
chr12	112301437	112302112	MACS_peak_7536	122.59
chr12	112473691	112474335	MACS_peak_7540	55.14
chr12	113144212	113144860	MACS_peak_7597	133.64
chr12	113148391	113148899	MACS_peak_7599	72.08
chr12	113300819	113301154	MACS_peak_7610	44.33
chr12	113896140	113896620	MACS_peak_7622	68.71
chr12	115064554	115065314	MACS_peak_7628	115.2
chr12	115647711	115648307	MACS_peak_7646	51.83
chr12	117264929	117265943	MACS_peak_7668	244.43
chr12	117273107	117273571	MACS_peak_7669	44.03
chr12	117764794	117765303	MACS_peak_7677	75.11
chr12	117831902	117832665	MACS_peak_7680	205.43
chr12	117989089	117989543	MACS_peak_7684	40.98
chr12	118521217	118521801	MACS_peak_7691	52.75
chr12	119426758	119427287	MACS_peak_7707	47.67
chr13	3219086	3220051	MACS_peak_7711	124.55
chr13	3531831	3532393	MACS_peak_7717	226.62
chr13	6157484	6158651	MACS_peak_7740	216.24
chr13	7195817	7196473	MACS_peak_7749	126.04
chr13	7373141	7374088	MACS_peak_7750	129.19
chr13	8333215	8334079	MACS_peak_7753	94.85
chr13	11920430	11921012	MACS_peak_7777	88.45
chr13	12837771	12838238	MACS_peak_7798	63.39
chr13	13437287	13438128	MACS_peak_7810	144.43
chr13	14717684	14718222	MACS_peak_7826	62.54
chr13	15395076	15395582	MACS_peak_7828	63.65
chr13	15444321	15444926	MACS_peak_7829	205.35
chr13	15664603	15665334	MACS_peak_7834	209
chr13	15901854	15902286	MACS_peak_7837	49.53
chr13	16332469	16333475	MACS_peak_7842	287.12
chr13	18218665	18219141	MACS_peak_7854	62.32
chr13	19365487	19366026	MACS_peak_7866	42.29
chr13	19394148	19394612	MACS_peak_7867	46.6
chr13	20311519	20311963	MACS_peak_7876	42.41
chr13	21279347	21279951	MACS_peak_7893	120.82
chr13	21478757	21479164	MACS_peak_7903	60.06
chr13	21930997	21931404	MACS_peak_7928	50.62
chr13	23018036	23018531	MACS_peak_7946	60.46
chr13	23450378	23451143	MACS_peak_7965	115.27
chr13	23582744	23583328	MACS_peak_7991	88.76
chr13	23772458	23773213	MACS_peak_8006	124.02
chr13	24182753	24183395	MACS_peak_8008	137.03
chr13	24576477	24577109	MACS_peak_8012	63.15
chr13	24617959	24618580	MACS_peak_8014	49.96
chr13	28417399	28418457	MACS_peak_8041	201.12
chr13	28718492	28719002	MACS_peak_8046	44.41
chr13	29156616	29157136	MACS_peak_8058	66.32
chr13	29416329	29416901	MACS_peak_8060	105.36
chr13	29775406	29776131	MACS_peak_8062	251.12
chr13	30002991	30003587	MACS_peak_8067	72.72
chr13	30966533	30967222	MACS_peak_8073	68.14
chr13	31397099	31397851	MACS_peak_8076	194.11
chr13	31624058	31624643	MACS_peak_8081	43.98
chr13	31761032	31761785	MACS_peak_8084	74.07
chr13	31810436	31811111	MACS_peak_8087	47.89
chr13	31911692	31912465	MACS_peak_8089	115.26
chr13	32903207	32903690	MACS_peak_8098	46.52
chr13	34057362	34057783	MACS_peak_8107	80.48
chr13	34187582	34187936	MACS_peak_8115	85.5
chr13	35189166	35189832	MACS_peak_8127	440.64
chr13	35389936	35390776	MACS_peak_8128	245.17
chr13	37966820	37967658	MACS_peak_8148	63.25
chr13	39011665	39012251	MACS_peak_8161	52.92
chr13	39516168	39516551	MACS_peak_8163	46.27
chr13	40703967	40704633	MACS_peak_8168	44.25
chr13	40854346	40854944	MACS_peak_8174	44.8
chr13	40916311	40916982	MACS_peak_8176	104.43
chr13	41375685	41376163	MACS_peak_8183	72.18
chr13	42526910	42527364	MACS_peak_8193	99.46
chr13	42948653	42949265	MACS_peak_8195	57.64
chr13	45469329	45470487	MACS_peak_8219	303.6
chr13	48706169	48707027	MACS_peak_8255	60.04
chr13	51017752	51019067	MACS_peak_8277	270.81
chr13	51202641	51203145	MACS_peak_8279	135.52
chr13	51279412	51280644	MACS_peak_8281	459.67
chr13	51379156	51380192	MACS_peak_8284	238.31
chr13	51408399	51409099	MACS_peak_8285	72.18
chr13	52297153	52297885	MACS_peak_8304	76.73
chr13	53236653	53237393	MACS_peak_8317	104.59
chr13	53464171	53465143	MACS_peak_8325	85.65
chr13	54611123	54611514	MACS_peak_8344	44.87
chr13	55168878	55169628	MACS_peak_8359	114.45
chr13	55171511	55172204	MACS_peak_8360	144.98
chr13	56256490	56257047	MACS_peak_8394	43.98
chr13	56428986	56429501	MACS_peak_8397	47.67
chr13	56600065	56600886	MACS_peak_8402	131.87
chr13	57939093	57939815	MACS_peak_8408	63.76
chr13	59073508	59073991	MACS_peak_8425	61.62
chr13	59256029	59256578	MACS_peak_8427	108.74
chr13	59971255	59971784	MACS_peak_8440	47.9
chr13	60069095	60069782	MACS_peak_8441	390.96
chr13	60173622	60174467	MACS_peak_8448	175.86
chr13	60409703	60410334	MACS_peak_8453	236.13
chr13	62736331	62737314	MACS_peak_8471	163.71
chr13	63102948	63103785	MACS_peak_8478	172.72
chr13	63112590	63113486	MACS_peak_8479	135.44
chr13	63278696	63279459	MACS_peak_8485	158.07
chr13	63293973	63294982	MACS_peak_8486	257.52
chr13	63512107	63512951	MACS_peak_8491	110.56
chr13	63527971	63528995	MACS_peak_8492	229.46
chr13	63951945	63952601	MACS_peak_8499	221.32
chr13	64344001	64344664	MACS_peak_8513	130.63
chr13	70037851	70038587	MACS_peak_8588	116.07
chr13	70145120	70146091	MACS_peak_8589	90.65
chr13	70840101	70840605	MACS_peak_8595	44.64
chr13	71000313	71001035	MACS_peak_8596	56.02
chr13	71582262	71583145	MACS_peak_8601	415.04
chr13	71956468	71956978	MACS_peak_8604	66.85
chr13	73041465	73042329	MACS_peak_8620	134.83
chr13	73887243	73887969	MACS_peak_8638	182.74
chr13	75930994	75931555	MACS_peak_8676	77.63
chr13	77393997	77394644	MACS_peak_8686	138.72
chr13	78207825	78208319	MACS_peak_8706	47.2
chr13	78524341	78524951	MACS_peak_8712	59.12
chr13	78628985	78629473	MACS_peak_8715	55.75
chr13	78650477	78651469	MACS_peak_8716	84.08
chr13	78998747	78999279	MACS_peak_8720	57.07
chr13	80647294	80648065	MACS_peak_8725	156.62
chr13	83046255	83047321	MACS_peak_8745	135.64
chr13	85503458	85504329	MACS_peak_8779	104.66
chr13	86726490	86727322	MACS_peak_8782	73.22
chr13	89029950	89030771	MACS_peak_8787	111.11
chr13	90728924	90729643	MACS_peak_8801	67.24
chr13	91824731	91825250	MACS_peak_8812	42.15
chr13	92636817	92637367	MACS_peak_8823	158.9
chr13	95130875	95131563	MACS_peak_8853	222.29
chr13	95287008	95287477	MACS_peak_8855	76.6
chr13	95548405	95549125	MACS_peak_8861	94.74
chr13	96648170	96648591	MACS_peak_8876	42.34
chr13	97007290	97007879	MACS_peak_8882	41.52
chr13	98391004	98391783	MACS_peak_8906	80.02
chr13	98587565	98588301	MACS_peak_8909	80.28
chr13	99100441	99101063	MACS_peak_8918	63.97
chr13	99201209	99201740	MACS_peak_8919	42.86
chr13	99441632	99442675	MACS_peak_8926	149.52
chr13	100174934	100175619	MACS_peak_8939	58.97
chr13	100331148	100331750	MACS_peak_8943	91.11
chr13	101924474	101925239	MACS_peak_8962	44.36
chr13	102624954	102625950	MACS_peak_8966	382.61
chr13	104482345	104482903	MACS_peak_8989	46.29
chr13	106166345	106167003	MACS_peak_9004	89.68
chr13	106180629	106181122	MACS_peak_9006	80.7
chr13	107461028	107461421	MACS_peak_9018	41.87
chr13	108538620	108539471	MACS_peak_9038	357.72
chr13	111788266	111788747	MACS_peak_9072	45
chr13	112237633	112238126	MACS_peak_9080	44.66
chr13	112253196	112253668	MACS_peak_9081	76.64
chr13	112416568	112417522	MACS_peak_9084	258.22
chr13	113622072	113622974	MACS_peak_9111	194.84
chr13	113705535	113706931	MACS_peak_9113	520.72
chr13	113917963	113918523	MACS_peak_9119	40.05
chr13	114151649	114152305	MACS_peak_9124	54.23
chr13	114382124	114382592	MACS_peak_9125	61.92
chr13	114387674	114388325	MACS_peak_9126	132.16
chr13	114641722	114642495	MACS_peak_9131	213.85
chr13	115631165	115631973	MACS_peak_9138	395.73
chr13	115718675	115719331	MACS_peak_9140	155.31
chr13	117210779	117212005	MACS_peak_9158	509.1
chr13	117235332	117236278	MACS_peak_9160	181.43
chr13	117604170	117604545	MACS_peak_9169	42.6
chr13	118593939	118594560	MACS_peak_9177	43.32
chr13	118758930	118759508	MACS_peak_9180	229.01
chr13	119351298	119351830	MACS_peak_9181	105.87
chr13	119837709	119838304	MACS_peak_9197	51.9
chr13	119886872	119887421	MACS_peak_9198	71.51
chr13	120046427	120046812	MACS_peak_9202	40.64
chr14	3032237	3032868	MACS_peak_9208	81.36
chr14	3034612	3035068	MACS_peak_9210	65.26
chr14	3046077	3046675	MACS_peak_9211	51.52
chr14	3922197	3922982	MACS_peak_9226	72.26
chr14	4074966	4075436	MACS_peak_9234	44.45
chr14	4156636	4157155	MACS_peak_9246	50.24
chr14	4592426	4593032	MACS_peak_9255	54.06
chr14	4723803	4724400	MACS_peak_9257	44.18
chr14	5249545	5249981	MACS_peak_9271	50.56
chr14	5742976	5743464	MACS_peak_9287	67.4
chr14	6137909	6138141	MACS_peak_9306	45.49
chr14	6893080	6893674	MACS_peak_9319	101.53
chr14	7266791	7267426	MACS_peak_9337	47.24
chr14	7513883	7514440	MACS_peak_9343	61.72
chr14	7771615	7772130	MACS_peak_9348	106.67
chr14	7822431	7823433	MACS_peak_9351	357.63
chr14	7964434	7964918	MACS_peak_9356	46.64
chr14	9597286	9598052	MACS_peak_9371	124.18
chr14	11775144	11775458	MACS_peak_9384	50.93
chr14	11865064	11865895	MACS_peak_9385	119.25
chr14	13901624	13902152	MACS_peak_9401	65.6
chr14	15075751	15076453	MACS_peak_9416	117.72
chr14	18210764	18211219	MACS_peak_9439	58.54
chr14	19769674	19770304	MACS_peak_9460	56.21
chr14	20451788	20452361	MACS_peak_9472	88.76
chr14	21722093	21722644	MACS_peak_9497	86.02
chr14	22651048	22651831	MACS_peak_9515	268.56
chr14	24500440	24501034	MACS_peak_9527	76.56
chr14	24827354	24827946	MACS_peak_9530	153.23
chr14	25389315	25389839	MACS_peak_9538	44.73
chr14	25550097	25550609	MACS_peak_9543	65.92
chr14	26488107	26488996	MACS_peak_9559	161.16
chr14	28375722	28376402	MACS_peak_9575	142.97
chr14	29229459	29229888	MACS_peak_9584	98.63
chr14	30136965	30137483	MACS_peak_9588	69.15
chr14	33067318	33068424	MACS_peak_9641	258.37
chr14	33819023	33819746	MACS_peak_9650	181.23
chr14	33882950	33883741	MACS_peak_9651	91.63
chr14	34080285	34080841	MACS_peak_9654	47.9
chr14	34196100	34197145	MACS_peak_9655	154.73
chr14	34362909	34363771	MACS_peak_9659	64.27
chr14	34781039	34781554	MACS_peak_9670	75.8
chr14	34868988	34869592	MACS_peak_9673	97.71
chr14	36652797	36653774	MACS_peak_9678	191.11
chr14	37097876	37098363	MACS_peak_9681	56.14
chr14	37355694	37356589	MACS_peak_9684	137.9
chr14	40412108	40413150	MACS_peak_9692	173.04
chr14	40952536	40953277	MACS_peak_9697	91.32
chr14	41072467	41073145	MACS_peak_9706	110.78
chr14	41336462	41336853	MACS_peak_9708	45
chr14	41425298	41426247	MACS_peak_9709	108.72
chr14	41723608	41724040	MACS_peak_9712	48.61
chr14	43250715	43251329	MACS_peak_9715	53.14
chr14	43296495	43297080	MACS_peak_9718	54.61
chr14	43877589	43878176	MACS_peak_9727	86.12
chr14	44099983	44100483	MACS_peak_9730	46.77
chr14	44850475	44851034	MACS_peak_9734	46.84
chr14	44859011	44859616	MACS_peak_9735	65.66
chr14	44988487	44989081	MACS_peak_9736	42.09
chr14	45565507	45566147	MACS_peak_9746	48.61
chr14	46604991	46605698	MACS_peak_9758	176.65
chr14	46941773	46942382	MACS_peak_9766	102.16
chr14	47533553	47534347	MACS_peak_9774	250.45
chr14	47986451	47987282	MACS_peak_9778	88.35
chr14	48246185	48246741	MACS_peak_9782	62.45
chr14	48255324	48255894	MACS_peak_9783	61.19
chr14	48334153	48334802	MACS_peak_9784	92.64
chr14	48456530	48457182	MACS_peak_9787	221.86
chr14	50870158	50870934	MACS_peak_9803	194.89
chr14	51007092	51007586	MACS_peak_9811	40.64
chr14	51098238	51098910	MACS_peak_9815	147.54
chr14	51242447	51243077	MACS_peak_9817	276.62
chr14	55121889	55122377	MACS_peak_9907	131.41
chr14	55825333	55826407	MACS_peak_9935	1083.15
chr14	61599428	61599931	MACS_peak_10007	58.68
chr14	62829320	62830154	MACS_peak_10018	95.77
chr14	66004775	66005395	MACS_peak_10054	66.46
chr14	66460674	66461163	MACS_peak_10058	52.13
chr14	66478237	66479165	MACS_peak_10060	207.2
chr14	66635059	66635686	MACS_peak_10062	80.27
chr14	66921209	66921596	MACS_peak_10068	45.17
chr14	67917285	67917958	MACS_peak_10081	106.55
chr14	67959441	67960262	MACS_peak_10084	74.39
chr14	70135185	70136069	MACS_peak_10115	106.96
chr14	70159100	70159689	MACS_peak_10117	87.25
chr14	70204648	70205569	MACS_peak_10124	226.15
chr14	70457090	70457911	MACS_peak_10130	136.07
chr14	70646844	70647476	MACS_peak_10143	63.23
chr14	70832479	70833472	MACS_peak_10147	145.55
chr14	73632598	73633287	MACS_peak_10171	70.07
chr14	74882316	74883282	MACS_peak_10177	220.25
chr14	76077182	76077673	MACS_peak_10199	43.59
chr14	76281628	76282493	MACS_peak_10203	363.93
chr14	76290252	76291207	MACS_peak_10204	236.33
chr14	76882761	76883446	MACS_peak_10214	72.02
chr14	77036150	77036973	MACS_peak_10215	199.98
chr14	77706302	77707042	MACS_peak_10219	156.03
chr14	77942365	77942700	MACS_peak_10221	50.11
chr14	78527060	78527480	MACS_peak_10225	78.88
chr14	79637875	79638591	MACS_peak_10243	56.66
chr14	79779954	79781723	MACS_peak_10251	1113.6
chr14	79881134	79882578	MACS_peak_10253	466.29
chr14	80845688	80846233	MACS_peak_10263	51.81
chr14	84659016	84659810	MACS_peak_10266	149.69
chr14	84987911	84988387	MACS_peak_10267	45.56
chr14	86487417	86488001	MACS_peak_10271	80.21
chr14	87553801	87554298	MACS_peak_10281	75.37
chr14	87567063	87567547	MACS_peak_10282	136.04
chr14	87712860	87713591	MACS_peak_10284	71.85
chr14	90889439	90890276	MACS_peak_10298	116.33
chr14	93163877	93164285	MACS_peak_10302	56.31
chr14	93246337	93246878	MACS_peak_10304	317.59
chr14	93246972	93247474	MACS_peak_10304	317.59
chr14	96081647	96082217	MACS_peak_10310	53.87
chr14	96518758	96519260	MACS_peak_10312	67.66
chr14	96690948	96691354	MACS_peak_10313	47.01
chr14	97511377	97511767	MACS_peak_10317	103.81
chr14	98707523	98708029	MACS_peak_10323	118.79
chr14	98708032	98708629	MACS_peak_10323	118.79
chr14	99480265	99481039	MACS_peak_10331	70.68
chr14	100158068	100158440	MACS_peak_10333	79.77
chr14	101942772	101943343	MACS_peak_10346	46.78
chr14	101984212	101984903	MACS_peak_10347	87.36
chr14	102024620	102025138	MACS_peak_10349	245.77
chr14	102705411	102706206	MACS_peak_10352	83.15
chr14	102902925	102903371	MACS_peak_10355	57.38
chr14	103541474	103542083	MACS_peak_10371	61.17
chr14	103644052	103644749	MACS_peak_10373	87.65
chr14	103682799	103683649	MACS_peak_10375	91.33
chr14	105016038	105016723	MACS_peak_10393	63.03
chr14	105376836	105378335	MACS_peak_10397	228.7
chr14	105480208	105480765	MACS_peak_10399	103.37
chr14	105542455	105543116	MACS_peak_10405	46.97
chr14	106313898	106314547	MACS_peak_10416	253.93
chr14	106557867	106558461	MACS_peak_10418	252.25
chr14	106720957	106721374	MACS_peak_10419	45.02
chr14	106835989	106836666	MACS_peak_10421	64.28
chr14	107452679	107453617	MACS_peak_10424	727.25
chr14	110723909	110724402	MACS_peak_10434	51.58
chr14	110754851	110755446	MACS_peak_10436	81.36
chr14	112477755	112478197	MACS_peak_10443	58.4
chr14	113633986	113634914	MACS_peak_10447	189.79
chr14	114842909	114843818	MACS_peak_10452	95.09
chr14	114877427	114878032	MACS_peak_10453	84.98
chr14	115500777	115501293	MACS_peak_10464	69.6
chr14	116551444	116552042	MACS_peak_10469	81.83
chr14	116938178	116938772	MACS_peak_10471	138.15
chr14	118085911	118087329	MACS_peak_10479	333.59
chr14	119125580	119126493	MACS_peak_10503	196.2
chr14	119581841	119582546	MACS_peak_10507	156.03
chr14	120224203	120225009	MACS_peak_10510	261.45
chr14	120381232	120382166	MACS_peak_10512	135.19
chr14	120758387	120759101	MACS_peak_10514	101.94
chr14	121108875	121109394	MACS_peak_10524	51.3
chr14	121111913	121112804	MACS_peak_10525	437.7
chr14	121246688	121247784	MACS_peak_10527	344.72
chr14	121753103	121753605	MACS_peak_10539	82.97
chr14	122225357	122225955	MACS_peak_10549	85.68
chr14	122482860	122483168	MACS_peak_10567	311.64
chr14	122755463	122756231	MACS_peak_10573	94.76
chr14	122835819	122836923	MACS_peak_10574	431.66
chr14	122981613	122982333	MACS_peak_10578	1116.83
chr14	124036700	124037234	MACS_peak_10586	62.08
chr14	124195303	124195752	MACS_peak_10588	59.9
chr15	5045775	5046280	MACS_peak_10605	43.65
chr15	5069018	5069525	MACS_peak_10606	57.73
chr15	5847562	5848045	MACS_peak_10615	50.33
chr15	5869095	5869841	MACS_peak_10616	126.04
chr15	6909760	6910105	MACS_peak_10627	70.74
chr15	7641952	7642493	MACS_peak_10634	46.23
chr15	8442188	8442845	MACS_peak_10642	931.02
chr15	8565269	8566198	MACS_peak_10645	397.21
chr15	8586744	8587280	MACS_peak_10647	47.44
chr15	8710238	8710746	MACS_peak_10650	181.68
chr15	8733565	8734109	MACS_peak_10651	54.68
chr15	11165814	11166582	MACS_peak_10681	94.54
chr15	11210995	11211631	MACS_peak_10683	146.34
chr15	11355725	11356333	MACS_peak_10684	115.03
chr15	11904163	11904747	MACS_peak_10687	63.12
chr15	13244157	13244852	MACS_peak_10710	111.6
chr15	14524319	14524876	MACS_peak_10713	47.99
chr15	15184891	15185311	MACS_peak_10715	52.06
chr15	15636910	15637470	MACS_peak_10716	40.84
chr15	21656330	21656704	MACS_peak_10728	129.3
chr15	22341508	22342030	MACS_peak_10730	137.19
chr15	25020838	25021328	MACS_peak_10741	45.96
chr15	25120417	25120855	MACS_peak_10742	46.18
chr15	25364540	25365099	MACS_peak_10743	69.81
chr15	25606652	25607537	MACS_peak_10746	98.51
chr15	25673453	25674302	MACS_peak_10748	138.44
chr15	25680279	25680820	MACS_peak_10749	53.87
chr15	25769565	25770310	MACS_peak_10758	127.75
chr15	25774841	25775285	MACS_peak_10760	68.51
chr15	26016223	26016802	MACS_peak_10763	52.72
chr15	26717751	26718831	MACS_peak_10768	120.15
chr15	27496749	27497792	MACS_peak_10774	116.19
chr15	27779219	27780348	MACS_peak_10780	249.81
chr15	27784097	27784581	MACS_peak_10782	51.67
chr15	27788076	27788878	MACS_peak_10783	70.9
chr15	27810982	27811652	MACS_peak_10784	275.96
chr15	27998736	27999264	MACS_peak_10790	62.73
chr15	29437671	29438302	MACS_peak_10800	215.63
chr15	30471474	30472123	MACS_peak_10804	284.45
chr15	31168107	31168743	MACS_peak_10807	70.17
chr15	31306448	31307523	MACS_peak_10811	297.06
chr15	31317992	31318786	MACS_peak_10812	215.78
chr15	32153904	32154425	MACS_peak_10825	57.48
chr15	32278503	32279325	MACS_peak_10828	134.53
chr15	34710103	34710666	MACS_peak_10844	85.4
chr15	36140124	36140716	MACS_peak_10854	44.18
chr15	36173725	36174240	MACS_peak_10857	88.73
chr15	36979862	36980278	MACS_peak_10871	102.99
chr15	37432543	37432946	MACS_peak_10878	57.61
chr15	37534459	37534849	MACS_peak_10882	46.64
chr15	38050851	38051346	MACS_peak_10888	54.2
chr15	38283803	38284295	MACS_peak_10895	70.15
chr15	38384373	38384951	MACS_peak_10899	66.03
chr15	41883689	41884163	MACS_peak_10927	52.06
chr15	42372872	42373288	MACS_peak_10931	59.51
chr15	43073999	43074565	MACS_peak_10937	152.62
chr15	44851152	44852121	MACS_peak_10955	277.31
chr15	45315576	45316443	MACS_peak_10959	113.17
chr15	46733143	46733915	MACS_peak_10960	390.23
chr15	51924959	51925503	MACS_peak_10978	232.89
chr15	52623053	52623537	MACS_peak_10986	53.81
chr15	54763463	54764323	MACS_peak_11002	236.45
chr15	54985206	54985907	MACS_peak_11006	75.42
chr15	55648203	55648911	MACS_peak_11012	86.44
chr15	55746468	55747385	MACS_peak_11013	306.84
chr15	56807564	56808040	MACS_peak_11023	42.47
chr15	56881570	56882208	MACS_peak_11025	76.32
chr15	57589405	57590136	MACS_peak_11029	170.08
chr15	57982823	57983493	MACS_peak_11049	115.45
chr15	58538114	58538735	MACS_peak_11063	98.65
chr15	59828361	59828893	MACS_peak_11077	49.76
chr15	60565063	60565464	MACS_peak_11080	79.45
chr15	60568282	60568595	MACS_peak_11081	48.43
chr15	60883876	60884633	MACS_peak_11085	60.72
chr15	64313327	64313922	MACS_peak_11106	433.29
chr15	65987484	65988077	MACS_peak_11116	51.1
chr15	66673943	66674656	MACS_peak_11121	55.31
chr15	68014687	68015448	MACS_peak_11134	81.38
chr15	73170422	73171085	MACS_peak_11174	103.7
chr15	73472567	73473235	MACS_peak_11182	82.04
chr15	73667937	73668344	MACS_peak_11187	68.84
chr15	74516157	74516745	MACS_peak_11198	45.56
chr15	74968056	74968568	MACS_peak_11209	72.66
chr15	75788769	75789552	MACS_peak_11222	61.4
chr15	76196462	76197173	MACS_peak_11243	181.91
chr15	76267681	76268235	MACS_peak_11250	83.16
chr15	77013798	77014456	MACS_peak_11290	47.37
chr15	77254392	77255090	MACS_peak_11295	124.28
chr15	77857614	77858204	MACS_peak_11308	96.99
chr15	78134704	78135144	MACS_peak_11319	66.09
chr15	78320761	78321353	MACS_peak_11323	52.13
chr15	78447625	78448371	MACS_peak_11327	66.1
chr15	78826507	78827108	MACS_peak_11337	88.76
chr15	78834225	78836607	MACS_peak_11339	484.61
chr15	78839596	78840546	MACS_peak_11340	111.76
chr15	78851694	78852347	MACS_peak_11342	62.41
chr15	79228873	79229630	MACS_peak_11365	57.09
chr15	79832130	79832642	MACS_peak_11390	59.38
chr15	79945918	79946652	MACS_peak_11396	76.55
chr15	80158602	80159153	MACS_peak_11401	40.71
chr15	80159340	80160142	MACS_peak_11402	85.43
chr15	80704306	80704847	MACS_peak_11410	55.8
chr15	81061915	81062587	MACS_peak_11415	117.79
chr15	81235394	81235957	MACS_peak_11417	69.41
chr15	83037812	83038419	MACS_peak_11462	74.57
chr15	83991449	83992171	MACS_peak_11483	126.39
chr15	84216491	84216944	MACS_peak_11488	76.99
chr15	84298817	84299565	MACS_peak_11491	61.13
chr15	84591341	84591987	MACS_peak_11495	66.82
chr15	84714603	84715335	MACS_peak_11499	97.08
chr15	85166068	85166995	MACS_peak_11511	291.48
chr15	85610628	85611145	MACS_peak_11523	58.96
chr15	85710036	85710726	MACS_peak_11526	45.28
chr15	85832015	85832574	MACS_peak_11529	51.79
chr15	86473307	86474066	MACS_peak_11541	159.49
chr15	89532322	89532893	MACS_peak_11579	40.11
chr15	90819854	90820664	MACS_peak_11591	139.38
chr15	91378809	91379443	MACS_peak_11599	63.18
chr15	92347942	92348500	MACS_peak_11605	62.26
chr15	94463216	94463872	MACS_peak_11622	51.24
chr15	95288897	95289472	MACS_peak_11629	46.49
chr15	95482077	95482628	MACS_peak_11631	41.45
chr15	95887179	95887853	MACS_peak_11636	59.1
chr15	97000617	97001376	MACS_peak_11650	118.58
chr15	97839980	97840599	MACS_peak_11670	48.4
chr15	98768238	98768903	MACS_peak_11698	85.16
chr15	99332753	99333349	MACS_peak_11733	75.15
chr15	101227931	101228495	MACS_peak_11794	40.57
chr15	101236987	101237407	MACS_peak_11795	45.07
chr15	102101655	102102454	MACS_peak_11814	344.17
chr15	102381633	102382124	MACS_peak_11834	53.19
chr15	103101796	103102358	MACS_peak_11858	65.96
chr15	103254990	103255744	MACS_peak_11869	55.17
chr15	103338868	103339383	MACS_peak_11880	197.8
chr15	103339718	103340466	MACS_peak_11880	197.8
chr15	103352855	103353303	MACS_peak_11883	54.53
chr16	4552807	4553361	MACS_peak_11916	86.64
chr16	4640465	4641288	MACS_peak_11927	328.1
chr16	4658812	4659364	MACS_peak_11928	187.39
chr16	5368824	5369243	MACS_peak_11950	41.45
chr16	11908932	11909457	MACS_peak_11989	50.32
chr16	12162232	12162940	MACS_peak_11991	300.68
chr16	14291353	14291990	MACS_peak_12013	84.43
chr16	16253569	16254189	MACS_peak_12029	57
chr16	17619046	17619492	MACS_peak_12064	57.38
chr16	18036397	18037041	MACS_peak_12082	48.33
chr16	18339968	18340392	MACS_peak_12090	53.99
chr16	18696377	18696998	MACS_peak_12108	66.17
chr16	21701602	21702678	MACS_peak_12153	368.7
chr16	21865257	21865677	MACS_peak_12156	103.03
chr16	22880826	22881516	MACS_peak_12170	132.61
chr16	24128759	24129298	MACS_peak_12183	42.29
chr16	24490652	24491249	MACS_peak_12186	45.21
chr16	26041365	26042002	MACS_peak_12192	81.32
chr16	26523718	26524446	MACS_peak_12196	160.7
chr16	28104466	28105445	MACS_peak_12203	280.93
chr16	28517789	28518284	MACS_peak_12206	77.42
chr16	28859666	28860462	MACS_peak_12211	81.79
chr16	28866480	28867554	MACS_peak_12212	179.82
chr16	28893237	28893715	MACS_peak_12214	70.46
chr16	29734264	29734980	MACS_peak_12221	115.44
chr16	29813966	29814420	MACS_peak_12223	57.54
chr16	29837245	29837903	MACS_peak_12224	266.66
chr16	29837927	29838375	MACS_peak_12224	266.66
chr16	29839128	29840051	MACS_peak_12225	146.34
chr16	29851704	29852352	MACS_peak_12227	79.8
chr16	29996076	29996519	MACS_peak_12229	42.22
chr16	30145382	30145962	MACS_peak_12237	78.36
chr16	30774820	30775605	MACS_peak_12255	522.08
chr16	31070618	31071275	MACS_peak_12260	60.1
chr16	31534605	31535459	MACS_peak_12270	212.38
chr16	32200559	32201321	MACS_peak_12285	91.72
chr16	32484277	32484741	MACS_peak_12291	54.85
chr16	33833656	33834338	MACS_peak_12315	51.44
chr16	33907877	33908345	MACS_peak_12317	44.59
chr16	34322508	34323044	MACS_peak_12322	81.52
chr16	35110309	35111033	MACS_peak_12334	100.86
chr16	35221470	35221959	MACS_peak_12336	91.6
chr16	35483994	35484532	MACS_peak_12339	49.28
chr16	35681144	35682006	MACS_peak_12347	524.22
chr16	36470323	36470881	MACS_peak_12355	50.29
chr16	37550061	37550383	MACS_peak_12366	46.71
chr16	40709811	40710793	MACS_peak_12399	83.85
chr16	40897724	40898327	MACS_peak_12400	51.58
chr16	41975305	41975793	MACS_peak_12405	60.06
chr16	42152364	42153353	MACS_peak_12407	129.29
chr16	42336518	42337147	MACS_peak_12412	169.67
chr16	42702279	42703020	MACS_peak_12418	84.8
chr16	44108869	44109516	MACS_peak_12437	58.51
chr16	44494501	44494875	MACS_peak_12447	108.18
chr16	44545008	44545877	MACS_peak_12451	281.59
chr16	44547954	44548425	MACS_peak_12452	65.16
chr16	44601860	44603013	MACS_peak_12455	389.04
chr16	44725779	44726251	MACS_peak_12460	883.38
chr16	45408431	45409030	MACS_peak_12464	88.17
chr16	46184650	46185186	MACS_peak_12473	46.13
chr16	46388924	46389885	MACS_peak_12475	166.6
chr16	46894754	46895451	MACS_peak_12480	46.83
chr16	47475266	47475942	MACS_peak_12481	59.66
chr16	48078437	48079147	MACS_peak_12483	76.2
chr16	49803807	49804610	MACS_peak_12493	241.98
chr16	50184945	50185631	MACS_peak_12499	86.69
chr16	51589709	51590759	MACS_peak_12511	181.09
chr16	52186844	52187749	MACS_peak_12516	119.23
chr16	55852782	55853304	MACS_peak_12531	41.9
chr16	56611264	56611645	MACS_peak_12545	61.33
chr16	57303153	57303984	MACS_peak_12558	443.05
chr16	57319119	57319712	MACS_peak_12559	58.74
chr16	57412791	57413231	MACS_peak_12562	54.68
chr16	57755198	57755750	MACS_peak_12568	45.77
chr16	58303048	58303865	MACS_peak_12571	212.61
chr16	58512265	58513193	MACS_peak_12575	123.98
chr16	62088511	62089263	MACS_peak_12598	138.34
chr16	63497296	63497921	MACS_peak_12610	43.05
chr16	65160262	65160892	MACS_peak_12625	58.53
chr16	65561408	65561972	MACS_peak_12626	371.06
chr16	65629176	65629620	MACS_peak_12627	40.98
chr16	66265027	66265850	MACS_peak_12630	146.91
chr16	67589497	67590064	MACS_peak_12633	50.29
chr16	70239240	70239965	MACS_peak_12640	302.75
chr16	70351650	70352412	MACS_peak_12643	167.51
chr16	71678075	71678681	MACS_peak_12647	245.73
chr16	71717041	71717788	MACS_peak_12648	103.54
chr16	72028974	72029626	MACS_peak_12650	68.89
chr16	72402209	72402814	MACS_peak_12653	116.02
chr16	72810849	72811379	MACS_peak_12659	69.68
chr16	73007427	73007945	MACS_peak_12660	50.48
chr16	73096570	73097249	MACS_peak_12662	468.59
chr16	73647119	73647861	MACS_peak_12665	102.2
chr16	74801281	74801809	MACS_peak_12670	51.81
chr16	78236521	78237269	MACS_peak_12706	580.9
chr16	79176762	79178010	MACS_peak_12717	85.74
chr16	79534359	79535103	MACS_peak_12721	75.13
chr16	82226246	82226713	MACS_peak_12726	53.23
chr16	82226765	82227010	MACS_peak_12727	52.06
chr16	84510030	84510893	MACS_peak_12730	128.76
chr16	87083431	87084319	MACS_peak_12759	210.79
chr16	87318191	87318842	MACS_peak_12762	45.99
chr16	87319080	87319654	MACS_peak_12763	59.28
chr16	89798113	89798502	MACS_peak_12790	51.37
chr16	90689687	90690164	MACS_peak_12820	51.23
chr16	90703540	90704087	MACS_peak_12821	127.14
chr16	90741668	90742274	MACS_peak_12825	85.35
chr16	90899526	90899994	MACS_peak_12829	63.13
chr16	91935208	91935738	MACS_peak_12859	50.11
chr16	93576625	93577201	MACS_peak_12872	75.75
chr16	93807977	93808457	MACS_peak_12882	57.89
chr16	94179392	94180045	MACS_peak_12888	194.26
chr16	94307789	94308534	MACS_peak_12893	94.25
chr16	94781731	94782724	MACS_peak_12906	230.46
chr16	95267352	95268217	MACS_peak_12910	130.69
chr16	95353577	95354511	MACS_peak_12913	118.84
chr16	96362821	96363537	MACS_peak_12929	87.48
chr16	97356440	97356957	MACS_peak_12935	45.21
chr16	97462708	97463181	MACS_peak_12937	54.81
chr17	3244703	3245363	MACS_peak_12964	77.47
chr17	3432557	3433214	MACS_peak_12971	320.86
chr17	4996159	4996847	MACS_peak_12978	627.27
chr17	6298205	6299092	MACS_peak_13002	140.45
chr17	6447739	6448606	MACS_peak_13011	368.2
chr17	6619576	6620311	MACS_peak_13021	153.75
chr17	6778583	6779461	MACS_peak_13024	142.45
chr17	9291490	9292035	MACS_peak_13052	71.26
chr17	11214480	11215180	MACS_peak_13061	151.03
chr17	12265956	12266527	MACS_peak_13073	46.78
chr17	12790661	12791138	MACS_peak_13082	147.15
chr17	13659030	13659554	MACS_peak_13100	53.79
chr17	13700237	13700801	MACS_peak_13102	79.16
chr17	14203521	14203926	MACS_peak_13106	98.89
chr17	14301645	14302481	MACS_peak_13107	366.14
chr17	14372304	14373131	MACS_peak_13108	118.75
chr17	15088252	15088890	MACS_peak_13127	92.62
chr17	15194947	15195561	MACS_peak_13128	75.75
chr17	17345793	17346398	MACS_peak_13164	63.98
chr17	17491085	17491754	MACS_peak_13170	267.1
chr17	21062520	21063049	MACS_peak_13181	72.91
chr17	21164112	21164673	MACS_peak_13182	72.5
chr17	21535238	21536080	MACS_peak_13195	203.25
chr17	21648704	21649222	MACS_peak_13198	78.58
chr17	21702235	21702917	MACS_peak_13201	45.09
chr17	22360355	22360953	MACS_peak_13212	446.44
chr17	25083126	25084001	MACS_peak_13305	248.36
chr17	25175387	25176206	MACS_peak_13309	62.74
chr17	25397651	25398346	MACS_peak_13316	77.97
chr17	26380650	26381443	MACS_peak_13362	77.14
chr17	26466655	26467294	MACS_peak_13363	61.66
chr17	26780903	26781571	MACS_peak_13370	100.8
chr17	27056049	27056757	MACS_peak_13385	104.85
chr17	27401080	27401731	MACS_peak_13392	75.85
chr17	27825940	27826593	MACS_peak_13407	51.51
chr17	29188928	29189358	MACS_peak_13451	52.49
chr17	29416176	29416832	MACS_peak_13459	453.4
chr17	29467443	29468053	MACS_peak_13464	96.01
chr17	30547180	30547503	MACS_peak_13480	75.24
chr17	31309221	31309856	MACS_peak_13495	138.24
chr17	32100153	32100689	MACS_peak_13511	104.59
chr17	32161985	32162461	MACS_peak_13515	40.05
chr17	32947072	32947897	MACS_peak_13533	157.02
chr17	33778982	33780094	MACS_peak_13550	289.77
chr17	34287789	34288138	MACS_peak_13584	59.51
chr17	34949518	34950184	MACS_peak_13606	56.95
chr17	35126073	35126653	MACS_peak_13619	60.32
chr17	35195623	35196124	MACS_peak_13624	43.46
chr17	35424502	35425781	MACS_peak_13632	169.98
chr17	36237529	36237905	MACS_peak_13675	45.56
chr17	37083460	37083785	MACS_peak_13687	65.54
chr17	37246727	37247314	MACS_peak_13690	43.18
chr17	40567348	40567812	MACS_peak_13694	49.25
chr17	42612966	42613721	MACS_peak_13701	53.39
chr17	42743952	42744563	MACS_peak_13703	49.75
chr17	44317961	44318544	MACS_peak_13725	54.4
chr17	44397869	44398608	MACS_peak_13726	80.29
chr17	45208697	45209611	MACS_peak_13730	137.44
chr17	45251348	45251938	MACS_peak_13731	44.8
chr17	45730927	45731616	MACS_peak_13749	52.07
chr17	45752790	45753205	MACS_peak_13752	52.6
chr17	45863403	45863919	MACS_peak_13753	86.45
chr17	45886334	45887335	MACS_peak_13754	407.39
chr17	46063322	46063909	MACS_peak_13757	52.52
chr17	46104299	46105023	MACS_peak_13760	87.66
chr17	47395408	47396124	MACS_peak_13804	87.74
chr17	47805190	47805962	MACS_peak_13821	397.6
chr17	47830965	47831690	MACS_peak_13823	81.38
chr17	47978497	47979120	MACS_peak_13836	137.33
chr17	47988638	47989538	MACS_peak_13837	197.5
chr17	48099132	48099422	MACS_peak_13842	78.62
chr17	49384354	49385019	MACS_peak_13857	278.51
chr17	51223231	51223625	MACS_peak_13880	58.36
chr17	53101730	53102270	MACS_peak_13887	81.7
chr17	53596297	53596953	MACS_peak_13897	120.76
chr17	55366948	55367804	MACS_peak_13903	413.19
chr17	56005508	56006066	MACS_peak_13918	40.98
chr17	56022297	56023197	MACS_peak_13922	387.11
chr17	56382803	56383338	MACS_peak_13953	55.94
chr17	56606983	56607547	MACS_peak_13967	77.51
chr17	56726881	56727713	MACS_peak_13980	113.64
chr17	56810153	56810808	MACS_peak_13986	69.08
chr17	57099498	57100344	MACS_peak_14000	78.54
chr17	58972975	58973677	MACS_peak_14015	136.96
chr17	62735824	62736434	MACS_peak_14019	75.06
chr17	62818335	62818848	MACS_peak_14022	41.25
chr17	63185609	63186133	MACS_peak_14031	50.49
chr17	65767473	65768027	MACS_peak_14056	59.3
chr17	65930248	65930947	MACS_peak_14065	143.84
chr17	66131233	66131703	MACS_peak_14072	66.93
chr17	66446252	66446727	MACS_peak_14082	73.7
chr17	66693679	66694363	MACS_peak_14087	67.32
chr17	67585327	67585762	MACS_peak_14092	61.13
chr17	67684961	67685622	MACS_peak_14094	52.07
chr17	67837675	67838205	MACS_peak_14098	44.66
chr17	67988728	67989534	MACS_peak_14102	54.02
chr17	68071424	68072210	MACS_peak_14106	91.23
chr17	69076190	69076661	MACS_peak_14112	136.91
chr17	69156508	69158079	MACS_peak_14113	350.52
chr17	69477536	69478252	MACS_peak_14122	92.16
chr17	70515507	70516101	MACS_peak_14126	78.14
chr17	70588850	70589883	MACS_peak_14127	137.27
chr17	70720575	70721128	MACS_peak_14131	75.59
chr17	70781157	70781568	MACS_peak_14135	44.11
chr17	70881028	70881874	MACS_peak_14139	53.64
chr17	70967031	70967533	MACS_peak_14143	103.12
chr17	71988957	71989922	MACS_peak_14160	228.92
chr17	72077897	72078255	MACS_peak_14161	74.61
chr17	72332673	72333459	MACS_peak_14162	73.4
chr17	73412807	73413337	MACS_peak_14174	40.98
chr17	74967237	74967823	MACS_peak_14186	198.78
chr17	75087291	75087795	MACS_peak_14190	51.83
chr17	78023857	78024540	MACS_peak_14199	59.12
chr17	78325856	78326470	MACS_peak_14205	88.7
chr17	79501046	79501701	MACS_peak_14220	113.44
chr17	79563543	79564476	MACS_peak_14222	92.28
chr17	80710111	80710827	MACS_peak_14255	188.37
chr17	81336293	81336864	MACS_peak_14260	138.27
chr17	82198881	82199705	MACS_peak_14269	184.55
chr17	82664762	82665445	MACS_peak_14273	81.22
chr17	83377961	83378523	MACS_peak_14288	92.33
chr17	84112127	84112841	MACS_peak_14303	115.56
chr17	84327640	84328050	MACS_peak_14308	42.36
chr17	84709419	84709973	MACS_peak_14314	56.92
chr17	84736646	84737171	MACS_peak_14315	83.99
chr17	85256892	85257371	MACS_peak_14321	40.64
chr17	85530366	85531011	MACS_peak_14324	92.07
chr17	85651540	85652088	MACS_peak_14328	43.98
chr17	85803644	85804147	MACS_peak_14338	66.74
chr17	85857950	85858685	MACS_peak_14339	92.51
chr17	85928338	85929046	MACS_peak_14341	49.62
chr17	86271277	86271803	MACS_peak_14348	87.65
chr17	86414479	86415083	MACS_peak_14350	75.25
chr17	86484182	86484760	MACS_peak_14352	45.49
chr17	86905182	86905995	MACS_peak_14354	115.81
chr17	86906005	86906491	MACS_peak_14355	95.04
chr17	87044452	87045015	MACS_peak_14360	40.18
chr17	87376860	87377870	MACS_peak_14370	148.88
chr17	87693171	87693605	MACS_peak_14378	76.36
chr17	87878798	87879372	MACS_peak_14385	149.22
chr17	88042281	88043054	MACS_peak_14388	43.13
chr17	88095320	88095991	MACS_peak_14390	205.14
chr17	88327763	88328252	MACS_peak_14393	42.65
chr17	89454145	89454863	MACS_peak_14406	204.97
chr17	90435250	90436187	MACS_peak_14414	223.23
chr17	90584796	90585306	MACS_peak_14418	47.52
chr17	93311841	93312792	MACS_peak_14432	214.11
chr17	93761028	93761377	MACS_peak_14434	44.71
chr17	94094018	94094735	MACS_peak_14435	333.58
chr17	94241107	94241903	MACS_peak_14437	103.91
chr18	3117990	3118526	MACS_peak_14446	42.5
chr18	3280715	3281383	MACS_peak_14449	48.99
chr18	4839898	4840693	MACS_peak_14461	138.36
chr18	6055644	6056078	MACS_peak_14475	62.82
chr18	7702060	7702460	MACS_peak_14493	47.52
chr18	9210647	9211471	MACS_peak_14497	183.62
chr18	9743116	9743798	MACS_peak_14506	136.18
chr18	9819023	9819506	MACS_peak_14508	114.32
chr18	10382640	10383234	MACS_peak_14516	98.66
chr18	11144906	11145649	MACS_peak_14525	135.41
chr18	11883297	11884031	MACS_peak_14530	393.7
chr18	12234685	12235459	MACS_peak_14538	46.35
chr18	13785395	13786132	MACS_peak_14558	61.96
chr18	14017930	14018543	MACS_peak_14561	189.01
chr18	14331463	14331993	MACS_peak_14563	42.93
chr18	14415165	14415803	MACS_peak_14564	84.54
chr18	14647667	14648227	MACS_peak_14566	64.93
chr18	15021253	15021867	MACS_peak_14569	155.37
chr18	15543750	15544482	MACS_peak_14572	93.97
chr18	15759840	15760360	MACS_peak_14573	74.49
chr18	21952804	21953491	MACS_peak_14605	88.08
chr18	22241705	22242516	MACS_peak_14606	63.18
chr18	24653616	24654444	MACS_peak_14636	68.9
chr18	29029073	29029792	MACS_peak_14662	110.82
chr18	29470253	29471052	MACS_peak_14665	101.08
chr18	30530038	30530566	MACS_peak_14673	42.47
chr18	30958632	30959390	MACS_peak_14677	83.86
chr18	32552472	32553042	MACS_peak_14696	109.29
chr18	32816525	32817313	MACS_peak_14698	56.15
chr18	34004462	34004807	MACS_peak_14707	44.94
chr18	34004823	34005246	MACS_peak_14708	108.42
chr18	35832419	35832945	MACS_peak_14763	52.06
chr18	35854353	35855035	MACS_peak_14765	68.19
chr18	35954516	35955128	MACS_peak_14781	50.62
chr18	36068934	36069750	MACS_peak_14785	135.77
chr18	37836139	37836810	MACS_peak_14833	200.45
chr18	38013733	38014444	MACS_peak_14842	70.35
chr18	38494717	38495199	MACS_peak_14862	49.44
chr18	41494208	41495083	MACS_peak_14877	109.39
chr18	43235559	43236169	MACS_peak_14889	50.15
chr18	44524299	44525320	MACS_peak_14898	301.3
chr18	44574427	44575133	MACS_peak_14900	86.78
chr18	44811848	44812141	MACS_peak_14906	43.88
chr18	45743821	45744309	MACS_peak_14915	49.03
chr18	46621216	46621954	MACS_peak_14926	129.15
chr18	47537032	47537562	MACS_peak_14933	42.93
chr18	47703526	47704312	MACS_peak_14935	54.18
chr18	49325979	49326727	MACS_peak_14942	77.89
chr18	50051738	50052259	MACS_peak_14953	80.65
chr18	52806044	52806761	MACS_peak_14963	172.61
chr18	52861070	52861591	MACS_peak_14965	100.96
chr18	54978570	54979179	MACS_peak_14984	49.1
chr18	56763355	56764038	MACS_peak_15003	97.13
chr18	56974917	56975340	MACS_peak_15006	45.88
chr18	57818668	57819433	MACS_peak_15013	66.89
chr18	58106072	58106687	MACS_peak_15015	200.68
chr18	58520374	58520859	MACS_peak_15020	89.7
chr18	59062783	59063532	MACS_peak_15025	487.94
chr18	59102005	59102480	MACS_peak_15028	58.38
chr18	61042369	61043023	MACS_peak_15058	83.46
chr18	61506521	61507026	MACS_peak_15069	54.97
chr18	61664658	61665040	MACS_peak_15077	61.13
chr18	61911248	61912173	MACS_peak_15086	93.39
chr18	62705076	62705811	MACS_peak_15091	345.48
chr18	65547235	65548220	MACS_peak_15125	221.64
chr18	66075338	66075826	MACS_peak_15139	53.46
chr18	66084628	66085259	MACS_peak_15141	42.15
chr18	66165539	66166247	MACS_peak_15143	153.62
chr18	66214086	66214601	MACS_peak_15145	85.12
chr18	67269961	67270419	MACS_peak_15158	48.18
chr18	69198181	69198832	MACS_peak_15194	73.34
chr18	69498846	69499456	MACS_peak_15199	57.81
chr18	69656203	69656894	MACS_peak_15203	70.83
chr18	69794251	69795168	MACS_peak_15204	241.34
chr18	69796009	69796491	MACS_peak_15205	86.96
chr18	70420096	70420767	MACS_peak_15209	95.62
chr18	70582290	70582848	MACS_peak_15215	86.64
chr18	70976530	70977380	MACS_peak_15217	180.73
chr18	74002044	74002874	MACS_peak_15244	59.77
chr18	75695359	75695662	MACS_peak_15270	59.24
chr18	77732669	77733395	MACS_peak_15298	119.04
chr18	77846276	77846735	MACS_peak_15303	43.96
chr18	80636791	80637512	MACS_peak_15330	93.14
chr18	80987419	80988168	MACS_peak_15341	213.81
chr18	81830830	81831669	MACS_peak_15343	114.9
chr18	82125983	82126846	MACS_peak_15346	448.61
chr18	82475775	82476150	MACS_peak_15352	45.85
chr18	82513210	82513497	MACS_peak_15354	45.1
chr18	82513503	82513971	MACS_peak_15355	127.71
chr18	82567324	82567868	MACS_peak_15359	74.63
chr18	82659286	82660051	MACS_peak_15360	123.22
chr18	82733500	82734000	MACS_peak_15364	61.96
chr18	82888345	82889276	MACS_peak_15371	68.18
chr18	83344413	83345133	MACS_peak_15383	54.75
chr18	84066857	84067451	MACS_peak_15389	45.14
chr18	84092151	84092731	MACS_peak_15392	71.93
chr18	87025859	87026328	MACS_peak_15414	103.03
chr18	90550317	90551136	MACS_peak_15423	97.6
chr19	3934883	3935462	MACS_peak_15436	44.8
chr19	4441657	4442668	MACS_peak_15462	122.79
chr19	5056191	5056895	MACS_peak_15482	57.54
chr19	5067852	5068396	MACS_peak_15483	41.94
chr19	5463683	5464186	MACS_peak_15498	65.81
chr19	5474566	5475176	MACS_peak_15499	57.81
chr19	6014905	6016048	MACS_peak_15534	129.67
chr19	7160434	7161018	MACS_peak_15586	63.03
chr19	7264052	7264559	MACS_peak_15592	285.02
chr19	7345154	7345735	MACS_peak_15595	44.59
chr19	8617695	8618308	MACS_peak_15605	133.94
chr19	8770572	8771425	MACS_peak_15612	136.12
chr19	8989087	8990798	MACS_peak_15637	556.25
chr19	10012581	10013652	MACS_peak_15645	539.6
chr19	10013797	10014486	MACS_peak_15645	539.6
chr19	10059701	10060350	MACS_peak_15649	84.57
chr19	10248083	10248733	MACS_peak_15654	143.84
chr19	10486328	10486882	MACS_peak_15663	78.38
chr19	10951697	10952686	MACS_peak_15680	98.63
chr19	12517888	12518450	MACS_peak_15702	47.08
chr19	17591098	17591793	MACS_peak_15726	169.49
chr19	21151930	21152479	MACS_peak_15737	48.43
chr19	22847506	22848500	MACS_peak_15750	205.96
chr19	22850961	22851774	MACS_peak_15751	217.73
chr19	23134555	23135369	MACS_peak_15753	181.21
chr19	24224875	24225379	MACS_peak_15765	85.34
chr19	24812530	24813191	MACS_peak_15774	116.57
chr19	25207799	25208504	MACS_peak_15778	121.29
chr19	25923426	25924336	MACS_peak_15787	182.24
chr19	26051331	26052189	MACS_peak_15788	153.2
chr19	28963623	28964361	MACS_peak_15802	72.54
chr19	31061390	31062120	MACS_peak_15822	153.15
chr19	32723830	32724487	MACS_peak_15840	64.9
chr19	33065246	33065814	MACS_peak_15844	64.36
chr19	34290376	34291011	MACS_peak_15851	55.66
chr19	34550421	34551348	MACS_peak_15854	188.08
chr19	34746751	34747352	MACS_peak_15856	44.66
chr19	34965820	34966350	MACS_peak_15860	58.12
chr19	37018289	37018905	MACS_peak_15876	94.94
chr19	37907283	37907899	MACS_peak_15883	64.61
chr19	37955502	37955841	MACS_peak_15884	60.17
chr19	41718345	41718832	MACS_peak_15921	45.99
chr19	42035343	42035846	MACS_peak_15932	71
chr19	42325920	42326455	MACS_peak_15943	118.65
chr19	43231473	43231959	MACS_peak_15952	64.26
chr19	44997583	44998168	MACS_peak_15991	206.79
chr19	45031757	45032286	MACS_peak_15995	41.25
chr19	45541514	45542146	MACS_peak_16012	51.03
chr19	45675629	45676293	MACS_peak_16016	65.74
chr19	45737486	45738039	MACS_peak_16017	55.27
chr19	47168894	47169455	MACS_peak_16068	40.78
chr19	47228727	47229229	MACS_peak_16070	52.24
chr19	47323377	47323929	MACS_peak_16077	85.94
chr19	47330542	47331420	MACS_peak_16079	101.16
chr19	47441892	47442805	MACS_peak_16084	186.53
chr19	47658948	47659506	MACS_peak_16092	43.98
chr19	48207978	48208656	MACS_peak_16103	103.75
chr19	48700100	48700820	MACS_peak_16106	108.96
chr19	48804364	48805003	MACS_peak_16108	63.03
chr19	50146345	50147043	MACS_peak_16109	122
chr19	51482152	51482765	MACS_peak_16113	136.7
chr19	51603359	51603905	MACS_peak_16114	56.53
chr19	53008009	53008672	MACS_peak_16119	75.43
chr19	55600671	55601273	MACS_peak_16166	97.95
chr19	56105228	56106092	MACS_peak_16174	180.65
chr19	56320338	56321182	MACS_peak_16176	110.53
chr19	56651756	56652651	MACS_peak_16178	73.59
chr19	58309595	58310426	MACS_peak_16194	122.61
chr19	58395768	58396444	MACS_peak_16195	130.65
chr19	59458088	59458856	MACS_peak_16208	187.47
chr2	3926524	3927217	MACS_peak_16240	46.53
chr2	4587446	4588072	MACS_peak_16261	190.62
chr2	5923788	5924291	MACS_peak_16277	72.81
chr2	6359563	6360237	MACS_peak_16286	88.15
chr2	6796122	6796407	MACS_peak_16290	52.64
chr2	6985698	6986313	MACS_peak_16293	132.51
chr2	7444362	7444637	MACS_peak_16296	48.78
chr2	8112382	8113031	MACS_peak_16299	58.74
chr2	9881115	9882530	MACS_peak_16302	202.12
chr2	9882627	9882913	MACS_peak_16303	41.73
chr2	9995936	9996655	MACS_peak_16310	118.08
chr2	11164215	11164619	MACS_peak_16324	40.57
chr2	13407027	13407954	MACS_peak_16348	81.93
chr2	14446790	14447238	MACS_peak_16358	64.78
chr2	14608425	14609056	MACS_peak_16360	85.12
chr2	17523642	17524190	MACS_peak_16375	46.78
chr2	18229423	18229937	MACS_peak_16394	44.93
chr2	18370581	18371084	MACS_peak_16396	52.15
chr2	18689274	18689820	MACS_peak_16401	45.66
chr2	19095939	19096561	MACS_peak_16406	44.59
chr2	20642825	20643357	MACS_peak_16424	41.05
chr2	21632963	21633437	MACS_peak_16440	45.88
chr2	22721659	22722124	MACS_peak_16448	40.31
chr2	23320894	23321703	MACS_peak_16460	110.94
chr2	24427890	24428691	MACS_peak_16468	157.41
chr2	25240474	25241372	MACS_peak_16493	85.25
chr2	26309564	26310162	MACS_peak_16532	64.76
chr2	26488577	26489444	MACS_peak_16540	59.44
chr2	27106668	27107349	MACS_peak_16562	234.66
chr2	29716478	29717088	MACS_peak_16608	188.74
chr2	30084591	30085103	MACS_peak_16628	82.8
chr2	30445214	30445850	MACS_peak_16645	116.24
chr2	30783291	30783741	MACS_peak_16666	71.94
chr2	30929358	30929886	MACS_peak_16675	48.97
chr2	31256431	31257071	MACS_peak_16685	40.67
chr2	31501712	31502180	MACS_peak_16693	381.77
chr2	31749235	31749880	MACS_peak_16699	48.19
chr2	32055209	32055997	MACS_peak_16706	142.35
chr2	32133982	32134678	MACS_peak_16708	43.07
chr2	32139687	32140427	MACS_peak_16710	120.9
chr2	32166458	32167016	MACS_peak_16713	171.32
chr2	32167048	32167795	MACS_peak_16713	171.32
chr2	32317673	32318561	MACS_peak_16719	239.03
chr2	32486963	32487534	MACS_peak_16729	40.11
chr2	32741068	32741950	MACS_peak_16750	71.27
chr2	32928175	32928686	MACS_peak_16761	135.19
chr2	33584907	33585669	MACS_peak_16774	140.49
chr2	33597121	33597893	MACS_peak_16776	88
chr2	33628818	33629472	MACS_peak_16777	162.89
chr2	34639125	34639572	MACS_peak_16791	43.74
chr2	34646313	34646708	MACS_peak_16792	58.22
chr2	35265109	35265836	MACS_peak_16808	121.75
chr2	35270358	35271006	MACS_peak_16810	87.33
chr2	35273469	35274069	MACS_peak_16811	135.53
chr2	35463401	35463968	MACS_peak_16816	78.42
chr2	35581381	35582180	MACS_peak_16818	73.44
chr2	35620459	35620951	MACS_peak_16822	95.63
chr2	35898738	35899290	MACS_peak_16827	89.49
chr2	36211652	36212340	MACS_peak_16835	215.79
chr2	37842231	37842689	MACS_peak_16854	40.43
chr2	37869631	37870092	MACS_peak_16855	87.61
chr2	37931015	37931392	MACS_peak_16857	51.83
chr2	38645942	38646349	MACS_peak_16870	76.03
chr2	39339227	39339758	MACS_peak_16891	61.25
chr2	44474575	44475124	MACS_peak_16904	47.24
chr2	44556918	44557434	MACS_peak_16907	66
chr2	45067123	45067696	MACS_peak_16911	145.66
chr2	45095751	45096379	MACS_peak_16912	93.58
chr2	45102933	45103267	MACS_peak_16913	45.21
chr2	46669470	46670301	MACS_peak_16920	386.97
chr2	47785755	47786328	MACS_peak_16924	55.52
chr2	49609670	49610194	MACS_peak_16937	98.05
chr2	49647831	49649098	MACS_peak_16939	877.73
chr2	50687275	50687649	MACS_peak_16949	43.32
chr2	52039120	52039649	MACS_peak_16960	61.65
chr2	53440166	53440723	MACS_peak_16979	45.03
chr2	53501600	53502266	MACS_peak_16980	96.52
chr2	56335944	56336425	MACS_peak_16993	48.58
chr2	58533443	58534049	MACS_peak_17013	142.89
chr2	58906888	58907616	MACS_peak_17017	92.44
chr2	60021265	60022238	MACS_peak_17029	96.14
chr2	60553347	60553852	MACS_peak_17036	44.79
chr2	60883706	60884464	MACS_peak_17041	133.11
chr2	61453722	61454230	MACS_peak_17045	44.56
chr2	61802544	61803175	MACS_peak_17050	167.34
chr2	61862414	61862867	MACS_peak_17056	40.38
chr2	62573401	62574784	MACS_peak_17058	694.26
chr2	63572940	63573526	MACS_peak_17064	56.14
chr2	63819396	63819830	MACS_peak_17066	57.69
chr2	64172493	64173000	MACS_peak_17069	165.82
chr2	65450690	65451065	MACS_peak_17085	119.08
chr2	65818257	65818935	MACS_peak_17089	172.95
chr2	66043747	66044647	MACS_peak_17094	99.01
chr2	66178043	66178625	MACS_peak_17098	133.14
chr2	66784689	66785518	MACS_peak_17101	95.75
chr2	67480840	67481256	MACS_peak_17102	45
chr2	67672660	67673340	MACS_peak_17106	80.71
chr2	69761021	69761471	MACS_peak_17135	68.71
chr2	71542862	71543423	MACS_peak_17164	88.08
chr2	74604019	74604702	MACS_peak_17201	78.97
chr2	75269372	75269933	MACS_peak_17209	184.33
chr2	75964579	75965346	MACS_peak_17220	83.21
chr2	75990786	75991532	MACS_peak_17223	242.73
chr2	76780682	76781057	MACS_peak_17235	158.19
chr2	77064956	77065719	MACS_peak_17236	112.22
chr2	77169860	77170614	MACS_peak_17237	89.88
chr2	78049148	78049745	MACS_peak_17245	115.95
chr2	78064265	78064838	MACS_peak_17246	63.91
chr2	79647593	79648140	MACS_peak_17264	115.12
chr2	80128693	80129302	MACS_peak_17267	96.17
chr2	80672459	80672956	MACS_peak_17277	110.94
chr2	83696999	83697358	MACS_peak_17288	98.13
chr2	84956243	84956750	MACS_peak_17327	48.58
chr2	85135872	85136503	MACS_peak_17336	163.96
chr2	85163026	85164135	MACS_peak_17339	255.39
chr2	89648342	89648901	MACS_peak_17349	67.08
chr2	90534537	90535178	MACS_peak_17356	51.58
chr2	91255761	91256304	MACS_peak_17379	42.01
chr2	92486541	92486860	MACS_peak_17426	40.98
chr2	92877383	92878277	MACS_peak_17431	99.66
chr2	92988164	92988682	MACS_peak_17435	82.8
chr2	93313674	93314305	MACS_peak_17450	53.65
chr2	93501284	93501798	MACS_peak_17458	93.86
chr2	93662406	93663073	MACS_peak_17459	64.21
chr2	93899905	93900417	MACS_peak_17467	72.7
chr2	94572268	94572953	MACS_peak_17487	129.8
chr2	99200169	99200699	MACS_peak_17509	57.24
chr2	102003073	102003676	MACS_peak_17532	51.3
chr2	102005478	102006480	MACS_peak_17533	257.64
chr2	104069533	104070253	MACS_peak_17561	43.42
chr2	105122152	105122752	MACS_peak_17574	314.07
chr2	105311920	105312527	MACS_peak_17579	80.89
chr2	105710610	105711001	MACS_peak_17594	62.21
chr2	106576824	106577512	MACS_peak_17605	244.8
chr2	106578002	106578433	MACS_peak_17606	43.45
chr2	106756247	106756996	MACS_peak_17610	205.16
chr2	108743345	108743998	MACS_peak_17625	394.35
chr2	109510485	109510967	MACS_peak_17632	57.89
chr2	110085305	110086268	MACS_peak_17645	103.73
chr2	110192428	110193309	MACS_peak_17647	93.31
chr2	110614228	110614851	MACS_peak_17654	219.7
chr2	110985634	110986402	MACS_peak_17656	332.96
chr2	112284260	112284993	MACS_peak_17662	125.83
chr2	113430753	113431309	MACS_peak_17678	41.59
chr2	115483190	115483911	MACS_peak_17695	158.92
chr2	116069510	116070081	MACS_peak_17716	127.57
chr2	117231041	117231609	MACS_peak_17733	61.37
chr2	118510236	118510741	MACS_peak_17749	187.49
chr2	118544273	118545120	MACS_peak_17753	263.79
chr2	120136244	120137024	MACS_peak_17803	100.59
chr2	121571724	121572245	MACS_peak_17831	97.78
chr2	124612081	124613039	MACS_peak_17871	396.39
chr2	124792471	124793166	MACS_peak_17874	72.55
chr2	125323197	125323876	MACS_peak_17880	108.02
chr2	125723700	125724105	MACS_peak_17888	146.53
chr2	125973050	125973763	MACS_peak_17895	56.88
chr2	127511172	127512080	MACS_peak_17917	174.81
chr2	127831456	127832439	MACS_peak_17926	121.99
chr2	129574329	129574835	MACS_peak_17947	57.89
chr2	132111170	132111800	MACS_peak_18004	47.37
chr2	133400799	133401493	MACS_peak_18028	102.04
chr2	133708892	133709725	MACS_peak_18032	372.59
chr2	136058162	136058429	MACS_peak_18054	44.52
chr2	137509175	137509763	MACS_peak_18079	76.64
chr2	138279614	138280104	MACS_peak_18086	102.88
chr2	139494571	139495103	MACS_peak_18092	41.73
chr2	139722605	139723369	MACS_peak_18097	41.16
chr2	141173173	141173823	MACS_peak_18111	111.2
chr2	141201519	141202149	MACS_peak_18112	78.97
chr2	142608528	142609465	MACS_peak_18123	169.46
chr2	142859425	142859948	MACS_peak_18124	43.44
chr2	143536390	143536989	MACS_peak_18132	51.6
chr2	143950478	143951330	MACS_peak_18141	162.3
chr2	144101376	144101991	MACS_peak_18145	63.54
chr2	144724589	144725080	MACS_peak_18163	50.48
chr2	145950230	145950839	MACS_peak_18187	192.38
chr2	146226528	146227014	MACS_peak_18195	66.46
chr2	146262121	146262794	MACS_peak_18196	139.11
chr2	146823775	146824490	MACS_peak_18203	78.2
chr2	147424541	147425164	MACS_peak_18214	172.55
chr2	147758487	147759037	MACS_peak_18217	45.42
chr2	149573433	149574282	MACS_peak_18245	218.72
chr2	149724242	149724985	MACS_peak_18246	122.58
chr2	149990715	149991370	MACS_peak_18251	76.2
chr2	151842409	151843194	MACS_peak_18290	100.4
chr2	151876064	151876593	MACS_peak_18292	98.62
chr2	151930290	151930862	MACS_peak_18294	83.45
chr2	151959190	151959898	MACS_peak_18295	215.07
chr2	151964026	151964721	MACS_peak_18296	147.86
chr2	151999629	152000139	MACS_peak_18303	77.57
chr2	152143177	152144109	MACS_peak_18315	245.59
chr2	152153128	152153918	MACS_peak_18316	138.88
chr2	152741586	152742301	MACS_peak_18343	247.61
chr2	153224987	153225451	MACS_peak_18354	43.44
chr2	154300533	154301032	MACS_peak_18378	45.99
chr2	154372369	154373087	MACS_peak_18380	125.39
chr2	154459873	154460374	MACS_peak_18385	84.37
chr2	155619633	155620244	MACS_peak_18411	43.98
chr2	155945921	155946455	MACS_peak_18421	42.65
chr2	156420694	156420976	MACS_peak_18432	42.72
chr2	156430096	156430799	MACS_peak_18433	116.89
chr2	157422908	157423385	MACS_peak_18456	47.01
chr2	157466489	157467579	MACS_peak_18463	92.3
chr2	157533404	157533732	MACS_peak_18466	134.31
chr2	157746448	157746905	MACS_peak_18471	44.79
chr2	157791519	157792217	MACS_peak_18472	58.53
chr2	157943462	157944159	MACS_peak_18476	57.63
chr2	159284279	159285046	MACS_peak_18495	94.05
chr2	160419111	160419999	MACS_peak_18501	85.35
chr2	160739633	160740427	MACS_peak_18509	103.54
chr2	162734157	162734814	MACS_peak_18523	66.82
chr2	162810282	162811205	MACS_peak_18524	120.17
chr2	162972630	162973126	MACS_peak_18527	254.73
chr2	163433789	163434651	MACS_peak_18536	102.53
chr2	163711797	163712799	MACS_peak_18542	315.96
chr2	164389438	164390073	MACS_peak_18550	78.31
chr2	164862263	164862756	MACS_peak_18570	48.26
chr2	165564464	165565258	MACS_peak_18602	77.19
chr2	165700024	165701002	MACS_peak_18603	315.91
chr2	166305589	166306343	MACS_peak_18628	53.99
chr2	166426351	166427467	MACS_peak_18632	148.04
chr2	166557858	166558872	MACS_peak_18635	134.06
chr2	166559334	166559941	MACS_peak_18636	181.05
chr2	167079276	167080101	MACS_peak_18658	88.15
chr2	167899951	167900705	MACS_peak_18687	95.92
chr2	172583108	172583734	MACS_peak_18758	184.89
chr2	172938640	172939340	MACS_peak_18773	525.46
chr2	173184100	173184535	MACS_peak_18785	40.78
chr2	173406599	173407406	MACS_peak_18791	84.72
chr2	173409233	173409812	MACS_peak_18792	67.95
chr2	173966049	173966836	MACS_peak_18801	80.71
chr2	174008444	174008748	MACS_peak_18804	73.61
chr2	174116928	174117505	MACS_peak_18808	104.79
chr2	174314181	174314879	MACS_peak_18817	51.24
chr2	174343994	174344566	MACS_peak_18821	48.67
chr2	174622450	174623370	MACS_peak_18827	305.23
chr2	174661455	174662072	MACS_peak_18828	221
chr2	174903532	174904093	MACS_peak_18834	81.29
chr2	176121349	176122137	MACS_peak_18857	163.22
chr2	178277206	178277631	MACS_peak_18901	59.51
chr2	178493838	178494370	MACS_peak_18907	42.79
chr2	179913441	179913912	MACS_peak_18924	54.99
chr2	180432138	180432668	MACS_peak_18946	98.07
chr2	180963875	180964553	MACS_peak_18961	96.41
chr2	181333986	181334482	MACS_peak_18975	48.06
chr2	181487576	181488200	MACS_peak_18979	58.51
chr3	3027799	3028395	MACS_peak_19008	48.19
chr3	5211174	5211688	MACS_peak_19015	443.98
chr3	6984948	6985488	MACS_peak_19030	63.92
chr3	8662323	8662804	MACS_peak_19043	48.75
chr3	8698118	8698904	MACS_peak_19048	58.97
chr3	8968624	8969093	MACS_peak_19059	48.35
chr3	9033392	9035031	MACS_peak_19063	420.8
chr3	9064742	9065193	MACS_peak_19065	64.9
chr3	9520095	9520755	MACS_peak_19073	122.09
chr3	10211128	10211772	MACS_peak_19084	196.3
chr3	10249233	10249800	MACS_peak_19086	111.5
chr3	14150743	14151315	MACS_peak_19095	48.96
chr3	14861934	14862272	MACS_peak_19106	837.42
chr3	17106192	17106722	MACS_peak_19117	64.87
chr3	19060240	19060845	MACS_peak_19134	109.77
chr3	19233491	19234300	MACS_peak_19137	275.77
chr3	19959977	19960740	MACS_peak_19149	80.29
chr3	20366889	20367473	MACS_peak_19153	91.24
chr3	20661661	20662363	MACS_peak_19155	131.71
chr3	21545487	21546180	MACS_peak_19158	63.42
chr3	22074958	22075459	MACS_peak_19166	731.36
chr3	23472905	23473709	MACS_peak_19169	195.13
chr3	26152863	26153124	MACS_peak_19176	40.18
chr3	26333263	26333870	MACS_peak_19179	146.31
chr3	27612701	27613027	MACS_peak_19190	45.14
chr3	27656472	27657493	MACS_peak_19192	109.29
chr3	30012887	30013541	MACS_peak_19211	75.43
chr3	30482922	30483709	MACS_peak_19215	70.35
chr3	31191267	31191972	MACS_peak_19237	137.36
chr3	32496006	32496940	MACS_peak_19243	93.63
chr3	32909999	32910627	MACS_peak_19251	66.46
chr3	36688780	36689341	MACS_peak_19291	45.7
chr3	37672292	37673449	MACS_peak_19299	179.42
chr3	37906601	37907691	MACS_peak_19301	250.91
chr3	37916609	37917708	MACS_peak_19302	375.23
chr3	38263026	38264099	MACS_peak_19305	210.4
chr3	38553563	38553909	MACS_peak_19307	49.68
chr3	38625543	38626039	MACS_peak_19308	88.51
chr3	40685813	40686625	MACS_peak_19320	163.56
chr3	40686815	40687438	MACS_peak_19321	88.86
chr3	41081508	41081786	MACS_peak_19329	1540.53
chr3	41182245	41182731	MACS_peak_19330	45.28
chr3	41284780	41285407	MACS_peak_19331	347.79
chr3	41376926	41377441	MACS_peak_19332	82.87
chr3	42342786	42343337	MACS_peak_19340	70.66
chr3	43352661	43353319	MACS_peak_19342	64.2
chr3	45379675	45380013	MACS_peak_19346	61.82
chr3	46722073	46722657	MACS_peak_19350	170.75
chr3	48449733	48450090	MACS_peak_19352	170.55
chr3	49641358	49641842	MACS_peak_19356	41.25
chr3	49642170	49642792	MACS_peak_19357	42.54
chr3	50386369	50387100	MACS_peak_19366	134.78
chr3	51234337	51234852	MACS_peak_19374	97.52
chr3	51360850	51361514	MACS_peak_19378	64.12
chr3	51611965	51612382	MACS_peak_19386	56.37
chr3	53353401	53353941	MACS_peak_19411	41.66
chr3	54413309	54413762	MACS_peak_19422	57.73
chr3	55161112	55161545	MACS_peak_19433	61.57
chr3	55170071	55170702	MACS_peak_19434	51.49
chr3	55780098	55780807	MACS_peak_19439	97.74
chr3	55782201	55782721	MACS_peak_19440	50.73
chr3	57487172	57488079	MACS_peak_19452	201.91
chr3	58163665	58164314	MACS_peak_19461	67.59
chr3	58245257	58245806	MACS_peak_19462	70.86
chr3	58731462	58732074	MACS_peak_19476	91.99
chr3	59059079	59059662	MACS_peak_19481	81.26
chr3	59079224	59079731	MACS_peak_19482	62.31
chr3	59228798	59229595	MACS_peak_19484	50.61
chr3	61623835	61624425	MACS_peak_19498	74.67
chr3	62409588	62410192	MACS_peak_19501	66.15
chr3	62962286	62963032	MACS_peak_19507	228.82
chr3	63895411	63896401	MACS_peak_19516	247.81
chr3	64039660	64040669	MACS_peak_19521	310.04
chr3	64427992	64429015	MACS_peak_19524	197.32
chr3	64996195	64996828	MACS_peak_19527	142.58
chr3	65108803	65109842	MACS_peak_19528	124.34
chr3	65418104	65418659	MACS_peak_19532	47.97
chr3	66634089	66634670	MACS_peak_19549	75.35
chr3	66935429	66935995	MACS_peak_19550	77.7
chr3	66978637	66979208	MACS_peak_19553	56.62
chr3	68544685	68545185	MACS_peak_19573	85.88
chr3	68761416	68762048	MACS_peak_19578	42.6
chr3	69536105	69536871	MACS_peak_19589	278.92
chr3	71908941	71909800	MACS_peak_19595	95.31
chr3	75579232	75579732	MACS_peak_19604	52.41
chr3	75747763	75748250	MACS_peak_19606	86.08
chr3	78209575	78210329	MACS_peak_19610	163.11
chr3	78594754	78595360	MACS_peak_19615	201.41
chr3	79329696	79330307	MACS_peak_19621	293.64
chr3	79408362	79409004	MACS_peak_19622	171.76
chr3	79852477	79853239	MACS_peak_19633	74.87
chr3	79936143	79936659	MACS_peak_19636	107.31
chr3	80901552	80902165	MACS_peak_19645	119.17
chr3	81044818	81045381	MACS_peak_19650	40.64
chr3	81292158	81293145	MACS_peak_19652	292.7
chr3	81835434	81836002	MACS_peak_19653	54.03
chr3	82145382	82145676	MACS_peak_19659	46.68
chr3	82547972	82549210	MACS_peak_19662	108.12
chr3	82659715	82660259	MACS_peak_19663	47.9
chr3	83789455	83790308	MACS_peak_19678	157.91
chr3	84259236	84259923	MACS_peak_19690	78.84
chr3	84344898	84345506	MACS_peak_19693	49.23
chr3	85571294	85571774	MACS_peak_19701	46.6
chr3	86550188	86551022	MACS_peak_19710	94.31
chr3	88042760	88043432	MACS_peak_19752	67.95
chr3	88237493	88237947	MACS_peak_19763	47.82
chr3	89251387	89251731	MACS_peak_19819	51.31
chr3	89388921	89389238	MACS_peak_19837	56.14
chr3	89396177	89397036	MACS_peak_19840	194.97
chr3	89508206	89508637	MACS_peak_19850	45.02
chr3	92244770	92245728	MACS_peak_19907	662.3
chr3	92279603	92280618	MACS_peak_19908	719.8
chr3	92306974	92307760	MACS_peak_19909	100.98
chr3	93130378	93130896	MACS_peak_19911	43.81
chr3	93537150	93537776	MACS_peak_19914	54.16
chr3	93554815	93555584	MACS_peak_19915	88.45
chr3	94038335	94038944	MACS_peak_19927	57.64
chr3	94371588	94372344	MACS_peak_19930	88
chr3	95235722	95236429	MACS_peak_19968	136.48
chr3	95674017	95674672	MACS_peak_19981	249.67
chr3	95695343	95697121	MACS_peak_19984	975.25
chr3	97681692	97682237	MACS_peak_20070	108.72
chr3	98180747	98181295	MACS_peak_20084	40.18
chr3	98224099	98224657	MACS_peak_20086	72.2
chr3	98312928	98313364	MACS_peak_20088	58.38
chr3	98355540	98356379	MACS_peak_20092	244.39
chr3	98990559	98991285	MACS_peak_20100	238.96
chr3	99249943	99250400	MACS_peak_20109	59.51
chr3	99666346	99666862	MACS_peak_20114	64.05
chr3	100358959	100359437	MACS_peak_20120	78.88
chr3	100681482	100682074	MACS_peak_20123	155.62
chr3	101130408	101131150	MACS_peak_20135	159.48
chr3	102353465	102354239	MACS_peak_20160	238.17
chr3	104714068	104714857	MACS_peak_20189	64.97
chr3	104758400	104758963	MACS_peak_20190	69.48
chr3	105099324	105100245	MACS_peak_20205	89.15
chr3	105116603	105117512	MACS_peak_20207	131.07
chr3	105151586	105152198	MACS_peak_20208	76.74
chr3	105701839	105702538	MACS_peak_20215	79.71
chr3	105717998	105718732	MACS_peak_20219	75.91
chr3	106482237	106482844	MACS_peak_20228	46.31
chr3	107291031	107291505	MACS_peak_20241	83.17
chr3	107466504	107466940	MACS_peak_20244	66.54
chr3	107472066	107472640	MACS_peak_20245	49.75
chr3	108287722	108288567	MACS_peak_20275	70.34
chr3	110022695	110023204	MACS_peak_20319	44.48
chr3	111694826	111695329	MACS_peak_20324	51.56
chr3	112208423	112209067	MACS_peak_20325	126.94
chr3	116125845	116126952	MACS_peak_20349	347.97
chr3	116835721	116836618	MACS_peak_20362	162.89
chr3	117001710	117002650	MACS_peak_20365	788.99
chr3	117520443	117521217	MACS_peak_20368	144.82
chr3	118126831	118127372	MACS_peak_20373	40.18
chr3	118500147	118500988	MACS_peak_20377	241.33
chr3	118547691	118548264	MACS_peak_20378	158.68
chr3	120809025	120809749	MACS_peak_20389	110.34
chr3	121389621	121390958	MACS_peak_20397	359.11
chr3	121500221	121500706	MACS_peak_20405	51.07
chr3	121588929	121589618	MACS_peak_20407	155.12
chr3	122169730	122170154	MACS_peak_20419	59.61
chr3	122805059	122805765	MACS_peak_20438	135.06
chr3	124548748	124549438	MACS_peak_20458	86.78
chr3	124789256	124789860	MACS_peak_20459	130.42
chr3	126771378	126772011	MACS_peak_20473	66.74
chr3	127493146	127493633	MACS_peak_20484	107.26
chr3	129221479	129222138	MACS_peak_20509	493.41
chr3	129225585	129226355	MACS_peak_20511	162.61
chr3	131237668	131238205	MACS_peak_20537	46.9
chr3	131837379	131838047	MACS_peak_20544	94.14
chr3	131917529	131918116	MACS_peak_20545	42.47
[truncated: 1,261 more rows]

## Sheet: ATAC-serum-free_Myf5_only
Genomic coordinates (mm10) of loci characterized by increased chromatin accessibility upon Myf5 induction in serum-free diffentiating cells
chr1	3552301	3553010	MACS_peak_2	469.96
chr1	4017370	4018452	MACS_peak_5	424.15
chr1	4910381	4911272	MACS_peak_15	134.83
chr1	4966759	4967362	MACS_peak_16	122.48
chr1	4970614	4971050	MACS_peak_17	62.13
chr1	5228749	5229324	MACS_peak_23	52.64
chr1	6276717	6277497	MACS_peak_30	93.54
chr1	7206050	7207089	MACS_peak_38	332.35
chr1	8320303	8320985	MACS_peak_43	78.74
chr1	8363239	8363667	MACS_peak_44	71.04
chr1	10228548	10229423	MACS_peak_62	240.71
chr1	10278727	10279458	MACS_peak_64	304.64
chr1	12291843	12292315	MACS_peak_70	90
chr1	12754069	12754547	MACS_peak_73	128.47
chr1	13240377	13240793	MACS_peak_79	103.83
chr1	13289929	13290934	MACS_peak_80	535.31
chr1	13290949	13291945	MACS_peak_80	535.31
chr1	13385132	13385789	MACS_peak_83	173.27
chr1	13529305	13529974	MACS_peak_84	68.96
chr1	14304456	14304940	MACS_peak_89	70.62
chr1	14770309	14770957	MACS_peak_93	82.8
chr1	16660920	16661462	MACS_peak_109	130.98
chr1	16996571	16997192	MACS_peak_113	329.25
chr1	17053762	17054356	MACS_peak_114	195.6
chr1	18334376	18334897	MACS_peak_122	57.07
chr1	18711223	18712069	MACS_peak_123	101.01
chr1	18980706	18981652	MACS_peak_125	238.52
chr1	19209938	19210547	MACS_peak_129	43.26
chr1	20058220	20058878	MACS_peak_132	552.77
chr1	20558407	20559038	MACS_peak_135	459.48
chr1	20619266	20619790	MACS_peak_136	60.59
chr1	20632825	20634199	MACS_peak_137	566.87
chr1	20655101	20655680	MACS_peak_138	97.3
chr1	20666065	20666711	MACS_peak_139	160.64
chr1	20667452	20668246	MACS_peak_140	458.95
chr1	20669350	20669735	MACS_peak_141	52.75
chr1	20669785	20670285	MACS_peak_142	275.53
chr1	20673172	20673743	MACS_peak_143	96.86
chr1	20683736	20684577	MACS_peak_147	1417.11
chr1	20684791	20685770	MACS_peak_147	1417.11
chr1	21008784	21009477	MACS_peak_151	177.06
chr1	21010332	21010920	MACS_peak_152	150.46
chr1	21284468	21285058	MACS_peak_157	44.56
chr1	21460785	21461457	MACS_peak_158	146.62
chr1	23099787	23100305	MACS_peak_167	57.34
chr1	23335577	23336301	MACS_peak_169	103.91
chr1	24068705	24069395	MACS_peak_179	129.68
chr1	24286096	24286960	MACS_peak_182	105.73
chr1	24302593	24303200	MACS_peak_183	79.6
chr1	24335845	24336632	MACS_peak_184	117.49
chr1	24364950	24365521	MACS_peak_185	103.52
chr1	24549833	24550449	MACS_peak_187	66.76
chr1	24553499	24554114	MACS_peak_188	101.31
chr1	24586322	24586893	MACS_peak_189	144.4
chr1	24758286	24759380	MACS_peak_194	124.49
chr1	28375229	28375730	MACS_peak_200	97.79
chr1	28565760	28566232	MACS_peak_202	136.02
chr1	30819037	30819971	MACS_peak_206	123.51
chr1	32506699	32507165	MACS_peak_211	87.49
chr1	33042115	33042906	MACS_peak_212	108.16
chr1	33593983	33594438	MACS_peak_213	107.24
chr1	33966395	33967019	MACS_peak_222	96.6
chr1	33991010	33991496	MACS_peak_223	68.26
chr1	33996417	33997000	MACS_peak_224	184.25
chr1	34041131	34041875	MACS_peak_228	451.32
chr1	34043190	34043854	MACS_peak_229	70.45
chr1	34127482	34128299	MACS_peak_231	155.58
chr1	34182771	34183326	MACS_peak_232	67.44
chr1	34375935	34376717	MACS_peak_235	100.73
chr1	34387202	34388012	MACS_peak_236	61.39
chr1	34479182	34479862	MACS_peak_240	111.53
chr1	34750247	34750977	MACS_peak_244	101.53
chr1	34828825	34829360	MACS_peak_247	77.79
chr1	35575096	35575675	MACS_peak_250	165.81
chr1	35805544	35806294	MACS_peak_252	258.6
chr1	35879463	35880469	MACS_peak_253	191.15
chr1	35888149	35888641	MACS_peak_254	75.78
chr1	36082050	36082692	MACS_peak_258	126.11
chr1	36148527	36149998	MACS_peak_259	179.52
chr1	36308507	36309056	MACS_peak_263	978.57
chr1	36333085	36333544	MACS_peak_265	47.99
chr1	36435154	36435659	MACS_peak_267	58.53
chr1	36469656	36470535	MACS_peak_269	210.98
chr1	36492362	36492980	MACS_peak_271	70.77
chr1	36533515	36534114	MACS_peak_274	61.71
chr1	36536081	36536857	MACS_peak_276	253.43
chr1	36539280	36539702	MACS_peak_277	55.35
chr1	36647513	36648261	MACS_peak_282	182.8
chr1	36796362	36797378	MACS_peak_286	255.77
chr1	36844921	36845587	MACS_peak_287	52.6
chr1	36934830	36935167	MACS_peak_288	50.09
chr1	37081460	37082336	MACS_peak_291	333.89
chr1	37116603	37117128	MACS_peak_292	116.87
chr1	37185256	37185826	MACS_peak_293	74.78
chr1	37341921	37342305	MACS_peak_295	55.23
chr1	37871908	37872579	MACS_peak_304	168.09
chr1	38221972	38222764	MACS_peak_313	263.56
chr1	38491197	38491838	MACS_peak_315	56.75
chr1	39396297	39396877	MACS_peak_330	172.33
chr1	39613023	39613670	MACS_peak_337	53.9
chr1	39746630	39747083	MACS_peak_341	62.47
chr1	39749568	39750031	MACS_peak_342	77.54
chr1	40167273	40168154	MACS_peak_349	259.36
chr1	40169226	40169631	MACS_peak_350	55.74
chr1	40266367	40267042	MACS_peak_351	83.76
chr1	40586591	40587105	MACS_peak_352	107.82
chr1	40667134	40668058	MACS_peak_353	101.29
chr1	40677281	40677760	MACS_peak_354	56.06
chr1	40805277	40805987	MACS_peak_357	207.97
chr1	40855186	40855774	MACS_peak_358	115.59
chr1	41157621	41158031	MACS_peak_359	89.48
chr1	42763347	42764084	MACS_peak_368	322.98
chr1	43426527	43427085	MACS_peak_377	119.78
chr1	43698200	43699194	MACS_peak_379	306.32
chr1	43814163	43814859	MACS_peak_380	62.25
chr1	43871025	43871669	MACS_peak_382	72.7
chr1	44591723	44592409	MACS_peak_392	158.68
chr1	44691950	44692389	MACS_peak_393	105.19
chr1	45905053	45905728	MACS_peak_397	128.31
chr1	46175828	46176216	MACS_peak_402	135.41
chr1	47961758	47962255	MACS_peak_407	51.78
chr1	51148549	51149198	MACS_peak_413	99.37
chr1	51514103	51514688	MACS_peak_417	80.35
chr1	51600390	51600883	MACS_peak_419	47.03
chr1	51879184	51879982	MACS_peak_421	185.94
chr1	53085198	53085744	MACS_peak_432	148.9
chr1	53157491	53158198	MACS_peak_433	71.27
chr1	53626508	53627184	MACS_peak_438	84.22
chr1	53791377	53791962	MACS_peak_440	115.06
chr1	54679534	54680025	MACS_peak_448	125.96
chr1	54830279	54830705	MACS_peak_449	92.96
chr1	54872786	54873313	MACS_peak_450	42.36
chr1	54930721	54931230	MACS_peak_452	124.5
chr1	55201809	55202270	MACS_peak_457	152.66
chr1	55383144	55383522	MACS_peak_460	52.71
chr1	57387792	57388323	MACS_peak_470	101.2
chr1	57955701	57956192	MACS_peak_477	45.07
chr1	58697573	58698075	MACS_peak_487	60.72
chr1	59367986	59368447	MACS_peak_495	45.27
chr1	59384288	59384828	MACS_peak_497	98.51
chr1	59409641	59410300	MACS_peak_498	67.25
chr1	59475569	59476041	MACS_peak_503	43.07
chr1	60565221	60565924	MACS_peak_518	56.53
chr1	61151500	61152090	MACS_peak_523	98.42
chr1	61203104	61203795	MACS_peak_524	64.4
chr1	61276561	61276948	MACS_peak_525	74.44
chr1	62429864	62430300	MACS_peak_527	74.15
chr1	62828133	62828613	MACS_peak_533	46.32
chr1	63225835	63226312	MACS_peak_541	124.32
chr1	63239644	63240260	MACS_peak_542	215.53
chr1	63395122	63395972	MACS_peak_548	124.32
chr1	63820714	63821327	MACS_peak_551	184.64
chr1	64124130	64124801	MACS_peak_554	54.57
chr1	64228080	64228528	MACS_peak_558	43.93
chr1	64609285	64609777	MACS_peak_561	55.23
chr1	66646327	66646761	MACS_peak_574	64.44
chr1	66922095	66922926	MACS_peak_579	145.23
chr1	66922989	66923488	MACS_peak_580	100.87
chr1	66935322	66935752	MACS_peak_581	115.73
chr1	66939981	66940675	MACS_peak_582	147.25
chr1	66940762	66941429	MACS_peak_583	89.4
chr1	66950858	66951498	MACS_peak_584	156.27
chr1	66985043	66985870	MACS_peak_585	167.66
chr1	68501423	68501976	MACS_peak_590	109.93
chr1	68503013	68503717	MACS_peak_591	99.3
chr1	69093017	69093669	MACS_peak_594	211.13
chr1	69247696	69248307	MACS_peak_597	79.19
chr1	69659766	69660395	MACS_peak_599	210.21
chr1	69838028	69838425	MACS_peak_603	51.69
chr1	70443620	70443920	MACS_peak_604	61.87
chr1	71099798	71100466	MACS_peak_609	397.68
chr1	72286509	72287575	MACS_peak_622	149.67
chr1	72309626	72310230	MACS_peak_624	172.62
chr1	72418574	72419158	MACS_peak_625	54.27
chr1	72536915	72537527	MACS_peak_626	56.9
chr1	72806162	72806657	MACS_peak_632	70.33
chr1	72824371	72824995	MACS_peak_634	46.85
chr1	72864426	72864991	MACS_peak_636	116.51
chr1	72936082	72936777	MACS_peak_640	70.22
chr1	72944307	72944708	MACS_peak_641	223.8
chr1	72946139	72946780	MACS_peak_642	47.61
chr1	72951478	72952325	MACS_peak_643	406.04
chr1	72960152	72960676	MACS_peak_644	121.23
chr1	73040439	73041894	MACS_peak_647	453.74
chr1	73116590	73117264	MACS_peak_649	73.08
chr1	73743942	73744583	MACS_peak_652	95.76
chr1	74124430	74125086	MACS_peak_664	69.61
chr1	74295233	74296288	MACS_peak_669	404.68
chr1	74321447	74321804	MACS_peak_672	45.59
chr1	74538542	74539397	MACS_peak_681	154.03
chr1	74749281	74749777	MACS_peak_686	404.2
chr1	75248017	75248671	MACS_peak_704	60.34
chr1	75359457	75360628	MACS_peak_709	706.61
chr1	75374931	75375575	MACS_peak_713	276.34
chr1	75379081	75379723	MACS_peak_714	463.46
chr1	75379817	75380548	MACS_peak_714	463.46
chr1	75385148	75385764	MACS_peak_716	93.3
chr1	75387335	75388074	MACS_peak_717	130.74
chr1	75408260	75408842	MACS_peak_720	45.8
chr1	75448723	75449438	MACS_peak_726	219.53
chr1	75467658	75468300	MACS_peak_731	140.19
chr1	75505682	75505906	MACS_peak_737	61.28
chr1	75662355	75663070	MACS_peak_744	111.26
chr1	76009581	76010074	MACS_peak_745	72.81
chr1	77406724	77407152	MACS_peak_747	42.21
chr1	78181709	78182382	MACS_peak_753	245.6
chr1	78595300	78595941	MACS_peak_759	68.33
chr1	78601715	78602394	MACS_peak_760	69.75
chr1	78610804	78611755	MACS_peak_761	253.64
chr1	79317052	79317675	MACS_peak_769	121.56
chr1	79401045	79401617	MACS_peak_770	125.83
chr1	80801660	80802637	MACS_peak_780	126.95
chr1	80854253	80854866	MACS_peak_781	263.74
chr1	80868724	80869263	MACS_peak_782	61.41
chr1	81266676	81267240	MACS_peak_783	78.18
chr1	81795239	81796051	MACS_peak_785	160.09
chr1	82065289	82065856	MACS_peak_788	87.41
chr1	82199719	82200627	MACS_peak_789	215.55
chr1	82257568	82257955	MACS_peak_791	87.52
chr1	82267528	82267987	MACS_peak_792	106.7
chr1	82270365	82270991	MACS_peak_793	65.23
chr1	82320512	82321419	MACS_peak_799	150.34
chr1	83697137	83697947	MACS_peak_807	83.23
chr1	84417617	84418397	MACS_peak_811	94.68
chr1	84524383	84525098	MACS_peak_812	97.57
chr1	84825082	84825484	MACS_peak_814	80.53
chr1	85092208	85092746	MACS_peak_837	308.84
chr1	85246803	85247487	MACS_peak_863	60.8
chr1	85306660	85307124	MACS_peak_888	42.65
chr1	85310915	85311305	MACS_peak_889	88.89
chr1	85499962	85500497	MACS_peak_907	184.54
chr1	85758213	85759196	MACS_peak_935	137.56
chr1	85900572	85901367	MACS_peak_943	129.22
chr1	85956364	85956977	MACS_peak_944	63.75
chr1	85974152	85974746	MACS_peak_945	53.54
chr1	85981731	85982408	MACS_peak_946	171.28
chr1	86470685	86471217	MACS_peak_961	96.71
chr1	86757778	86758636	MACS_peak_975	252.57
chr1	87155701	87156025	MACS_peak_977	59.04
chr1	87200756	87201415	MACS_peak_982	84.03
chr1	87204425	87206160	MACS_peak_983	766.24
chr1	87836482	87837195	MACS_peak_992	152.3
chr1	87846790	87847591	MACS_peak_993	484.89
chr1	88254774	88255520	MACS_peak_1002	60.13
chr1	88259136	88259438	MACS_peak_1003	40.2
chr1	88272666	88273421	MACS_peak_1006	46.77
chr1	89332614	89333432	MACS_peak_1021	82.53
chr1	89509867	89510343	MACS_peak_1025	129.04
chr1	89513622	89514321	MACS_peak_1026	160.17
chr1	89521134	89521911	MACS_peak_1027	235.44
chr1	89538272	89539341	MACS_peak_1028	690.1
chr1	89547372	89548524	MACS_peak_1029	208.78
chr1	89763876	89764609	MACS_peak_1036	170.56
chr1	90161444	90163166	MACS_peak_1043	352.82
chr1	90164286	90164931	MACS_peak_1044	93.54
chr1	91032502	91033170	MACS_peak_1060	109.93
chr1	91086260	91086852	MACS_peak_1064	46.52
chr1	91216687	91217569	MACS_peak_1068	155.8
chr1	91483259	91484052	MACS_peak_1078	272.51
chr1	92099268	92100261	MACS_peak_1085	507.03
chr1	92176976	92177952	MACS_peak_1087	189.59
chr1	92676265	92676980	MACS_peak_1095	122.54
chr1	92698671	92699869	MACS_peak_1096	481.38
chr1	92708337	92709016	MACS_peak_1098	98.6
chr1	92782633	92783121	MACS_peak_1100	79.7
chr1	92978836	92979421	MACS_peak_1114	83.97
chr1	93372762	93373505	MACS_peak_1123	246.08
chr1	93897135	93897815	MACS_peak_1138	128.77
chr1	93937756	93938212	MACS_peak_1140	160.64
chr1	93949038	93949563	MACS_peak_1141	56.71
chr1	93966325	93966920	MACS_peak_1142	88.96
chr1	95267429	95268757	MACS_peak_1147	2184.36
chr1	95339724	95340204	MACS_peak_1149	58.04
chr1	95605376	95605995	MACS_peak_1151	312.21
chr1	95618631	95619095	MACS_peak_1152	215.02
chr1	97038088	97038920	MACS_peak_1156	79
chr1	98492404	98493019	MACS_peak_1163	62.97
chr1	101371533	101372195	MACS_peak_1169	94.99
chr1	101943620	101945173	MACS_peak_1170	397.76
chr1	104612706	104613480	MACS_peak_1172	219.69
chr1	104903211	104904260	MACS_peak_1176	279.61
chr1	104944676	104945172	MACS_peak_1177	44.06
chr1	105646832	105647404	MACS_peak_1181	57.89
chr1	106039219	106039904	MACS_peak_1189	182.77
chr1	106063695	106064254	MACS_peak_1190	194.45
chr1	106065719	106066351	MACS_peak_1191	106.15
chr1	106202051	106202554	MACS_peak_1195	129.54
chr1	106204355	106204867	MACS_peak_1196	84.09
chr1	106618916	106619485	MACS_peak_1203	193.7
chr1	106695558	106696095	MACS_peak_1207	67.35
chr1	106717174	106717598	MACS_peak_1209	46.58
chr1	113919337	113919816	MACS_peak_1224	59.2
chr1	114673825	114674522	MACS_peak_1226	84.22
chr1	115932069	115932933	MACS_peak_1228	206.63
chr1	117253673	117254255	MACS_peak_1231	43.53
chr1	117288921	117289835	MACS_peak_1232	104.1
chr1	117290448	117291143	MACS_peak_1233	128.79
chr1	118296194	118296668	MACS_peak_1234	93.13
chr1	118410809	118411440	MACS_peak_1239	90.77
chr1	118444508	118446192	MACS_peak_1240	854.09
chr1	118476866	118477311	MACS_peak_1242	84.87
chr1	118481654	118482205	MACS_peak_1243	40.67
chr1	118483537	118484069	MACS_peak_1244	83.32
chr1	119010065	119010686	MACS_peak_1249	189.61
chr1	119421643	119422094	MACS_peak_1259	47.03
chr1	119450728	119451115	MACS_peak_1261	78.47
chr1	119540762	119541862	MACS_peak_1267	381.35
chr1	119902352	119902893	MACS_peak_1273	48.17
chr1	120037012	120037673	MACS_peak_1280	65.77
chr1	120245515	120246069	MACS_peak_1288	204.96
chr1	121226376	121226896	MACS_peak_1298	79.96
chr1	121605122	121605556	MACS_peak_1304	72.84
chr1	121631305	121631980	MACS_peak_1305	262.86
chr1	122517236	122517814	MACS_peak_1308	45.41
chr1	124653295	124654105	MACS_peak_1313	242.26
chr1	125911502	125912122	MACS_peak_1321	59.28
chr1	126484590	126485064	MACS_peak_1322	103.77
chr1	126660288	126661164	MACS_peak_1325	255.33
chr1	127078649	127079333	MACS_peak_1326	78.27
chr1	127134329	127134718	MACS_peak_1327	120.79
chr1	127220195	127220722	MACS_peak_1329	55.56
chr1	127432541	127433153	MACS_peak_1332	105.37
chr1	127945811	127946658	MACS_peak_1339	97.57
chr1	127989874	127990900	MACS_peak_1340	198.58
chr1	128141591	128142224	MACS_peak_1342	214.86
chr1	128170012	128170590	MACS_peak_1343	225.49
chr1	128444107	128444990	MACS_peak_1348	459.11
chr1	128532673	128533215	MACS_peak_1350	55.23
chr1	128856667	128857412	MACS_peak_1357	105.06
chr1	129705463	129706109	MACS_peak_1359	83.51
chr1	129944466	129944958	MACS_peak_1361	44.99
chr1	130372066	130372507	MACS_peak_1362	101
chr1	131062761	131063269	MACS_peak_1376	209.97
chr1	131359545	131360426	MACS_peak_1385	165.47
chr1	131427123	131427534	MACS_peak_1386	80.23
chr1	131431610	131432411	MACS_peak_1387	529.28
chr1	131565317	131565784	MACS_peak_1394	51.57
chr1	131659445	131659948	MACS_peak_1398	85.21
chr1	131751073	131751691	MACS_peak_1399	130.39
chr1	131794632	131795094	MACS_peak_1400	132.59
chr1	131844814	131845513	MACS_peak_1403	266
chr1	132298525	132299101	MACS_peak_1415	45.56
chr1	132389979	132390897	MACS_peak_1421	103.29
chr1	132830880	132831500	MACS_peak_1432	78.37
chr1	132852950	132853877	MACS_peak_1434	364.51
chr1	132881277	132881738	MACS_peak_1436	82.01
chr1	132918108	132918709	MACS_peak_1437	102.03
chr1	133663370	133664012	MACS_peak_1458	54.27
chr1	133891585	133891969	MACS_peak_1461	73.76
chr1	133893123	133893747	MACS_peak_1462	257.3
chr1	134071087	134072098	MACS_peak_1467	359.89
chr1	134193085	134193557	MACS_peak_1475	136.64
chr1	134193595	134194275	MACS_peak_1475	136.64
chr1	134195687	134196630	MACS_peak_1476	235.15
chr1	134245027	134245781	MACS_peak_1478	595.13
chr1	134285431	134286216	MACS_peak_1482	89.4
chr1	134289235	134290406	MACS_peak_1483	846.41
chr1	134302477	134303125	MACS_peak_1485	125.29
chr1	134307306	134308084	MACS_peak_1486	232.38
chr1	134320474	134321602	MACS_peak_1487	448.68
chr1	134332889	134333380	MACS_peak_1488	57.82
chr1	134338776	134339770	MACS_peak_1489	204.84
chr1	134518641	134519071	MACS_peak_1498	64.98
chr1	135172030	135172488	MACS_peak_1508	40.63
chr1	135324499	135325145	MACS_peak_1512	137.28
chr1	135484710	135485481	MACS_peak_1520	302.98
chr1	135590607	135591242	MACS_peak_1526	170.82
chr1	135598869	135599384	MACS_peak_1527	55.12
chr1	135615716	135616580	MACS_peak_1528	76.44
chr1	135659599	135660446	MACS_peak_1529	81.6
chr1	135686698	135687283	MACS_peak_1531	55.27
chr1	135698156	135699222	MACS_peak_1533	257.12
chr1	135699240	135699595	MACS_peak_1534	50.43
chr1	135731797	135732446	MACS_peak_1537	175.57
chr1	135740952	135741611	MACS_peak_1538	103.01
chr1	135763415	135764290	MACS_peak_1540	278.46
chr1	135770855	135771514	MACS_peak_1542	63.2
chr1	135793473	135794211	MACS_peak_1543	788.28
chr1	135794335	135795344	MACS_peak_1543	788.28
chr1	135798987	135799627	MACS_peak_1544	157.35
chr1	135800324	135801318	MACS_peak_1545	268.07
chr1	135833952	135834702	MACS_peak_1546	96.75
chr1	135835564	135836632	MACS_peak_1547	741.39
chr1	136102575	136103545	MACS_peak_1560	200.58
chr1	136136560	136137104	MACS_peak_1562	205.61
chr1	136175133	136175671	MACS_peak_1565	57.43
chr1	136212789	136213349	MACS_peak_1566	40.06
chr1	136253356	136254003	MACS_peak_1569	88.57
chr1	137074752	137075353	MACS_peak_1581	80.22
chr1	137396645	137397114	MACS_peak_1584	196.62
chr1	137973192	137974130	MACS_peak_1591	83.78
chr1	138596222	138596762	MACS_peak_1595	48.25
chr1	138831328	138831950	MACS_peak_1598	50.01
chr1	138846047	138846854	MACS_peak_1600	218.89
chr1	139173022	139173631	MACS_peak_1604	102.81
chr1	139378284	139379003	MACS_peak_1606	70.78
chr1	140922119	140922710	MACS_peak_1612	126.52
chr1	142621214	142621946	MACS_peak_1615	147.02
chr1	143503480	143504378	MACS_peak_1617	461.82
chr1	143524016	143525099	MACS_peak_1618	765.06
chr1	143640566	143641212	MACS_peak_1619	47.27
chr1	143773892	143774299	MACS_peak_1623	50.56
chr1	143808753	143810526	MACS_peak_1626	725.74
chr1	143903782	143904517	MACS_peak_1629	293.55
chr1	148802722	148803551	MACS_peak_1637	82.08
chr1	149971267	149971867	MACS_peak_1638	61.29
chr1	150088915	150089636	MACS_peak_1639	94.43
chr1	150089941	150090933	MACS_peak_1640	103.74
chr1	150832290	150832779	MACS_peak_1643	43.81
chr1	151062230	151062877	MACS_peak_1645	121.15
chr1	151096024	151096628	MACS_peak_1646	228.63
chr1	151250559	151251494	MACS_peak_1649	343.29
chr1	151717633	151718368	MACS_peak_1658	75.13
chr1	151947463	151948327	MACS_peak_1662	112.09
chr1	151959003	151959456	MACS_peak_1663	74.75
chr1	152202756	152203744	MACS_peak_1665	352.75
chr1	152229443	152230161	MACS_peak_1666	74.93
chr1	153424848	153425563	MACS_peak_1685	87.8
chr1	153665251	153665792	MACS_peak_1694	43.74
chr1	153667373	153667921	MACS_peak_1695	40.88
chr1	153705025	153705488	MACS_peak_1697	84.31
chr1	153732935	153733757	MACS_peak_1698	524.71
chr1	153739980	153740779	MACS_peak_1699	196.45
chr1	153741911	153742185	MACS_peak_1700	43.91
chr1	153748306	153749014	MACS_peak_1702	103.23
chr1	153922485	153923255	MACS_peak_1706	709.34
chr1	154175202	154175771	MACS_peak_1708	140.23
chr1	154704454	154705391	MACS_peak_1710	105.65
chr1	154843452	154843836	MACS_peak_1712	96.84
chr1	155108283	155108799	MACS_peak_1717	76.13
chr1	156065053	156065708	MACS_peak_1736	72.61
chr1	156074562	156075188	MACS_peak_1737	294.59
chr1	156778683	156779799	MACS_peak_1748	515.41
chr1	156931224	156931604	MACS_peak_1750	128.1
chr1	156963788	156964562	MACS_peak_1753	57.75
chr1	157002102	157002652	MACS_peak_1754	220.38
chr1	157179269	157179798	MACS_peak_1761	124.77
chr1	157417375	157417891	MACS_peak_1764	121.8
chr1	157425700	157426531	MACS_peak_1765	128.25
chr1	157506579	157506986	MACS_peak_1769	46.77
chr1	158733014	158733656	MACS_peak_1778	89.37
chr1	160036852	160037331	MACS_peak_1782	53.36
chr1	160520730	160521248	MACS_peak_1789	75.89
chr1	161463670	161464278	MACS_peak_1799	124.32
chr1	161894250	161894678	MACS_peak_1801	60.72
chr1	161962405	161962898	MACS_peak_1802	146.24
chr1	162016638	162017322	MACS_peak_1804	127.56
chr1	162509382	162509928	MACS_peak_1806	70.02
chr1	163708462	163709102	MACS_peak_1818	68.74
chr1	164571841	164572684	MACS_peak_1830	278.47
chr1	164787830	164788281	MACS_peak_1831	80.35
chr1	164896230	164896839	MACS_peak_1832	56.86
chr1	164955561	164956230	MACS_peak_1834	252.52
chr1	165618192	165618839	MACS_peak_1844	132.37
chr1	165653376	165654169	MACS_peak_1847	56.77
chr1	165702589	165703356	MACS_peak_1850	65.66
chr1	165707505	165708057	MACS_peak_1851	40.6
chr1	165874536	165875146	MACS_peak_1855	79.29
chr1	166014506	166014996	MACS_peak_1857	127.53
chr1	166127656	166128178	MACS_peak_1860	152.44
chr1	166843419	166844056	MACS_peak_1874	77.25
chr1	167016048	167016728	MACS_peak_1878	138.82
chr1	167269247	167269716	MACS_peak_1883	178.18
chr1	167320379	167320859	MACS_peak_1888	132.73
chr1	167618013	167618450	MACS_peak_1895	102.42
chr1	167702885	167703621	MACS_peak_1898	163.21
chr1	167888816	167889274	MACS_peak_1903	52.38
chr1	167914997	167915886	MACS_peak_1904	98.4
chr1	167969567	167970015	MACS_peak_1905	75.34
chr1	168416833	168417598	MACS_peak_1912	163.07
chr1	168743221	168743792	MACS_peak_1914	172.24
chr1	170655175	170656320	MACS_peak_1931	361.58
chr1	170657677	170658378	MACS_peak_1932	79.85
chr1	170702178	170702872	MACS_peak_1934	64.16
chr1	170790826	170791678	MACS_peak_1935	106.81
chr1	171416615	171417355	MACS_peak_1971	176.32
chr1	171505904	171506653	MACS_peak_1976	329.38
chr1	171524863	171525352	MACS_peak_1978	42.79
chr1	171766956	171767496	MACS_peak_1998	107.04
chr1	172070208	172070835	MACS_peak_2009	62.55
chr1	172071379	172072024	MACS_peak_2010	145.29
chr1	172133069	172133925	MACS_peak_2014	401.29
chr1	172169832	172170242	MACS_peak_2017	194.77
chr1	172221345	172222486	MACS_peak_2022	193.38
chr1	172242211	172243049	MACS_peak_2023	73.73
chr1	172357617	172357981	MACS_peak_2036	57.26
chr1	173645279	173645813	MACS_peak_2053	59.12
chr1	173736583	173737376	MACS_peak_2054	159.09
chr1	174239753	174240547	MACS_peak_2060	158.95
chr1	175368069	175368439	MACS_peak_2068	72.58
chr1	175522531	175523015	MACS_peak_2070	101.75
chr1	176459784	176460281	MACS_peak_2078	51.15
chr1	176754026	176754717	MACS_peak_2082	384.65
chr1	176774343	176775184	MACS_peak_2083	278.01
chr1	177008549	177009398	MACS_peak_2088	206.26
chr1	177010369	177011560	MACS_peak_2089	524.98
chr1	177011572	177012474	MACS_peak_2089	524.98
chr1	177188725	177189105	MACS_peak_2091	100.05
chr1	177444174	177444925	MACS_peak_2095	171.77
chr1	177445422	177446068	MACS_peak_2096	49.45
chr1	177518947	177519340	MACS_peak_2099	53.91
chr1	177584220	177584724	MACS_peak_2101	60.15
chr1	177605426	177605986	MACS_peak_2102	46.05
chr1	177623156	177624131	MACS_peak_2103	508.32
chr1	177642510	177643535	MACS_peak_2105	290.36
chr1	177797312	177798152	MACS_peak_2108	339.6
chr1	178488950	178489607	MACS_peak_2119	123.62
chr1	178661543	178662064	MACS_peak_2123	88.96
chr1	178716303	178716918	MACS_peak_2125	42.87
chr1	178819936	178820491	MACS_peak_2127	90.79
chr1	179054487	179054790	MACS_peak_2131	60.92
chr1	179609629	179610459	MACS_peak_2138	225.64
chr1	179824451	179824992	MACS_peak_2143	62.8
chr1	180167774	180168295	MACS_peak_2146	102.21
chr1	180219835	180220233	MACS_peak_2148	53.18
chr1	180250974	180252008	MACS_peak_2149	299.54
chr1	180458135	180458938	MACS_peak_2158	65.25
chr1	180462415	180462984	MACS_peak_2159	161.79
chr1	180510196	180510907	MACS_peak_2160	225.78
chr1	180604423	180604968	MACS_peak_2163	295.53
chr1	180606791	180607741	MACS_peak_2164	459.09
chr1	180945623	180946162	MACS_peak_2180	87.07
chr1	181907950	181908489	MACS_peak_2194	106.25
chr1	182052294	182053676	MACS_peak_2198	192.13
chr1	182055025	182055799	MACS_peak_2199	303.98
chr1	182113148	182114132	MACS_peak_2202	389.35
chr1	182115751	182116427	MACS_peak_2203	234.51
chr1	182520202	182520688	MACS_peak_2211	41.57
chr1	182612437	182613045	MACS_peak_2212	65.77
chr1	182620139	182620999	MACS_peak_2213	141.63
chr1	183159116	183159590	MACS_peak_2223	195.48
chr1	183299878	183300421	MACS_peak_2227	50.58
chr1	183309387	183310140	MACS_peak_2228	268.28
chr1	183717126	183717431	MACS_peak_2232	45.71
chr1	184170906	184171457	MACS_peak_2236	102.9
chr1	184383937	184384501	MACS_peak_2238	186.77
chr1	184675405	184676308	MACS_peak_2240	216.65
chr1	184922766	184923259	MACS_peak_2249	59.67
chr1	185292744	185293468	MACS_peak_2252	96.96
chr1	186635006	186635427	MACS_peak_2263	59.01
chr1	186682588	186683188	MACS_peak_2264	57.6
chr1	186714989	186715782	MACS_peak_2266	145.74
chr1	186739734	186740261	MACS_peak_2267	237.03
chr1	187135878	187136455	MACS_peak_2269	132.93
chr1	188118070	188118515	MACS_peak_2274	56.57
chr1	188332600	188333092	MACS_peak_2275	41.25
chr1	188389998	188390520	MACS_peak_2276	115.83
chr1	189879208	189879689	MACS_peak_2283	122.79
chr1	190161261	190161842	MACS_peak_2292	64.4
chr1	190968614	190969175	MACS_peak_2303	75.92
chr1	190972181	190973108	MACS_peak_2304	434.23
chr1	191282874	191283738	MACS_peak_2316	326.34
chr1	191981142	191982281	MACS_peak_2333	585.95
chr1	192061637	192062500	MACS_peak_2335	358.71
chr1	192076057	192076562	MACS_peak_2336	82.65
chr1	192089060	192089733	MACS_peak_2337	369.31
chr1	192806264	192807113	MACS_peak_2354	143.95
chr1	192814609	192815241	MACS_peak_2355	229.08
chr1	193189252	193189775	MACS_peak_2364	137.85
chr1	193197990	193198624	MACS_peak_2365	135.57
chr1	193203826	193204364	MACS_peak_2366	140.8
chr1	193315938	193316431	MACS_peak_2370	52.36
chr1	193317027	193317812	MACS_peak_2371	277.99
chr1	194610536	194610948	MACS_peak_2380	104.41
chr1	194622530	194623269	MACS_peak_2382	91.69
chr1	194739760	194740504	MACS_peak_2387	341.65
chr1	194742734	194743437	MACS_peak_2388	118.23
chr10	3336551	3337996	MACS_peak_2397	329.56
chr10	3417036	3417997	MACS_peak_2400	98.86
chr10	3536215	3536750	MACS_peak_2401	59.91
chr10	3596599	3597231	MACS_peak_2402	58.81
chr10	4069104	4069805	MACS_peak_2408	66.85
chr10	4356209	4356625	MACS_peak_2413	55.59
chr10	4732356	4732873	MACS_peak_2421	57.43
chr10	4837886	4838572	MACS_peak_2422	148.9
chr10	5253645	5254157	MACS_peak_2425	43.46
chr10	5309999	5310517	MACS_peak_2427	76.19
chr10	5419608	5420064	MACS_peak_2428	102.54
chr10	6007305	6007860	MACS_peak_2435	59.68
chr10	7158938	7159624	MACS_peak_2441	65.31
chr10	7182995	7183806	MACS_peak_2442	220.91
chr10	7200687	7201138	MACS_peak_2443	112.25
chr10	8802676	8803412	MACS_peak_2466	171.46
chr10	8804248	8804893	MACS_peak_2467	350.73
chr10	10320799	10321555	MACS_peak_2475	77.11
chr10	10355547	10356051	MACS_peak_2476	42.43
chr10	10814842	10815241	MACS_peak_2480	96.84
chr10	11305861	11306461	MACS_peak_2484	64.98
chr10	11388001	11388507	MACS_peak_2486	217.9
chr10	11709590	11710174	MACS_peak_2488	58.94
chr10	11962894	11963516	MACS_peak_2489	41.19
chr10	12821144	12821760	MACS_peak_2495	88.39
chr10	12931511	12932030	MACS_peak_2501	108.9
chr10	12987016	12987566	MACS_peak_2504	99.62
chr10	13121986	13122674	MACS_peak_2507	47.8
chr10	13150018	13151054	MACS_peak_2508	276.6
chr10	13842814	13843288	MACS_peak_2516	45.34
chr10	14017589	14018499	MACS_peak_2526	293.16
chr10	14041416	14041895	MACS_peak_2528	58.57
chr10	14045956	14046711	MACS_peak_2529	45.5
chr10	14048932	14049806	MACS_peak_2530	87.74
chr10	14474204	14475064	MACS_peak_2532	324.84
chr10	14520900	14521725	MACS_peak_2533	167.91
chr10	15453448	15454164	MACS_peak_2541	80.49
chr10	16640119	16640632	MACS_peak_2545	44.77
chr10	16789540	16790119	MACS_peak_2546	66.83
chr10	18147225	18147716	MACS_peak_2559	45.07
chr10	18371917	18372479	MACS_peak_2563	112.07
chr10	18430941	18431468	MACS_peak_2566	93.75
chr10	18859587	18860386	MACS_peak_2569	106.67
chr10	18959808	18960528	MACS_peak_2570	240.18
chr10	19061952	19062483	MACS_peak_2572	78.28
chr10	19168210	19168985	MACS_peak_2574	400.64
chr10	19815485	19815977	MACS_peak_2576	44.99
chr10	19885621	19886107	MACS_peak_2577	42.43
chr10	19915351	19915741	MACS_peak_2579	61.28
chr10	20990436	20990818	MACS_peak_2586	40.88
chr10	21632660	21633392	MACS_peak_2589	223.96
chr10	21923434	21924003	MACS_peak_2591	106.6
chr10	22273951	22274383	MACS_peak_2603	54.58
chr10	23195273	23196132	MACS_peak_2616	215.89
chr10	23449643	23450176	MACS_peak_2618	41.93
chr10	24596762	24597633	MACS_peak_2626	627.21
chr10	25533479	25534384	MACS_peak_2635	573.37
chr10	25707983	25708577	MACS_peak_2636	87.85
chr10	25754084	25754748	MACS_peak_2637	90.69
chr10	25884219	25884542	MACS_peak_2639	77.34
chr10	26077866	26078474	MACS_peak_2641	128.84
chr10	27190388	27190954	MACS_peak_2648	146.77
chr10	27616420	27617292	MACS_peak_2652	190.68
chr10	27617513	27618045	MACS_peak_2652	190.68
chr10	27821099	27821716	MACS_peak_2654	52.93
chr10	28083382	28084024	MACS_peak_2658	95.02
chr10	28185364	28185927	MACS_peak_2659	391.64
chr10	28492176	28492651	MACS_peak_2660	160.64
chr10	29208250	29209353	MACS_peak_2664	259.71
chr10	30655454	30656149	MACS_peak_2676	102.42
chr10	31596321	31597691	MACS_peak_2686	1037.04
chr10	31650465	31650763	MACS_peak_2690	43.26
chr10	33027066	33027427	MACS_peak_2693	129.87
chr10	33082964	33083991	MACS_peak_2695	124.97
chr10	33121361	33121917	MACS_peak_2696	147.93
chr10	33179875	33180204	MACS_peak_2697	42.87
chr10	33253861	33254381	MACS_peak_2699	92.78
chr10	33623998	33624946	MACS_peak_2701	122.17
chr10	34280623	34280998	MACS_peak_2708	53.97
chr10	37250891	37251692	MACS_peak_2725	84.03
chr10	37300041	37300704	MACS_peak_2726	313.71
chr10	38691775	38692112	MACS_peak_2732	57.46
chr10	39106422	39107070	MACS_peak_2735	85.57
chr10	39517077	39517884	MACS_peak_2745	195.31
chr10	39536266	39536684	MACS_peak_2746	46.95
chr10	39563733	39564336	MACS_peak_2747	142.82
chr10	39659051	39660149	MACS_peak_2751	539.05
chr10	39686726	39687396	MACS_peak_2752	102.86
chr10	39691372	39691966	MACS_peak_2753	171.38
chr10	40070629	40071358	MACS_peak_2759	101.25
chr10	41071897	41072493	MACS_peak_2770	50.88
chr10	41552559	41553506	MACS_peak_2781	491.39
chr10	41598044	41598786	MACS_peak_2785	322.68
chr10	41675882	41676379	MACS_peak_2787	83.03
chr10	41678708	41679380	MACS_peak_2788	130.56
chr10	41760700	41761258	MACS_peak_2789	79.49
chr10	42987263	42988296	MACS_peak_2808	344.3
chr10	43723470	43723934	MACS_peak_2822	41.44
chr10	43756804	43757308	MACS_peak_2824	51.18
chr10	44284788	44285516	MACS_peak_2827	391.89
chr10	44316489	44317134	MACS_peak_2828	76.44
chr10	45075348	45077313	MACS_peak_2835	610.86
chr10	45083576	45084419	MACS_peak_2836	159.47
chr10	45109873	45110585	MACS_peak_2839	98.21
chr10	45122503	45122968	MACS_peak_2840	47.19
chr10	45174050	45174398	MACS_peak_2842	102.7
chr10	45311586	45312161	MACS_peak_2843	292.86
chr10	45335468	45336215	MACS_peak_2844	99.66
chr10	45473038	45473703	MACS_peak_2846	54.76
chr10	45972314	45972709	MACS_peak_2850	106.42
chr10	46071270	46071773	MACS_peak_2851	237.02
chr10	46241646	46242091	MACS_peak_2853	48.46
chr10	50892560	50893295	MACS_peak_2863	41.64
chr10	50910427	50911683	MACS_peak_2866	169.51
chr10	51233480	51234226	MACS_peak_2869	138.77
chr10	51271297	51271791	MACS_peak_2871	110.71
chr10	51929344	51929824	MACS_peak_2873	60.5
chr10	51945495	51946755	MACS_peak_2874	457.56
chr10	51981674	51982392	MACS_peak_2878	131.84
chr10	52029131	52030108	MACS_peak_2881	368.63
chr10	52036680	52037062	MACS_peak_2882	65.14
chr10	52401010	52401594	MACS_peak_2888	95.89
chr10	53398087	53398934	MACS_peak_2895	242.33
chr10	53467259	53467971	MACS_peak_2896	90.35
chr10	53537446	53538073	MACS_peak_2899	55.43
chr10	56431546	56432535	MACS_peak_2911	161.83
chr10	57003091	57003491	MACS_peak_2912	42.6
chr10	57447877	57448336	MACS_peak_2913	88.12
chr10	57794541	57795546	MACS_peak_2920	99.56
chr10	58394148	58394608	MACS_peak_2931	148.3
chr10	58540312	58541093	MACS_peak_2934	136.78
chr10	58559000	58559708	MACS_peak_2935	48.05
chr10	58636488	58637000	MACS_peak_2937	43.46
chr10	59114197	59115140	MACS_peak_2942	101.18
chr10	59514726	59515308	MACS_peak_2950	169.88
chr10	59539545	59540155	MACS_peak_2951	168.57
chr10	59629088	59629879	MACS_peak_2953	150.07
chr10	59664579	59665157	MACS_peak_2954	45.41
chr10	59953498	59954052	MACS_peak_2966	96.33
chr10	60350725	60351223	MACS_peak_2974	83.49
chr10	60351623	60352388	MACS_peak_2975	156.14
chr10	60432673	60433170	MACS_peak_2977	157.38
chr10	61068211	61069559	MACS_peak_2984	406.26
chr10	61086440	61087208	MACS_peak_2985	119.56
chr10	61089193	61089791	MACS_peak_2986	44.01
chr10	61275644	61275992	MACS_peak_2990	50.38
chr10	61357559	61358184	MACS_peak_2992	149.65
chr10	61365947	61366397	MACS_peak_2994	59.28
chr10	61426064	61426609	MACS_peak_2997	47.4
chr10	61510890	61511290	MACS_peak_3001	77.63
chr10	61759466	61759972	MACS_peak_3006	206.28
chr10	61865881	61866621	MACS_peak_3011	145.6
chr10	61936441	61937274	MACS_peak_3015	169.84
chr10	61943169	61944157	MACS_peak_3016	395.35
chr10	61977015	61977563	MACS_peak_3018	76.52
chr10	61978907	61979646	MACS_peak_3020	91.89
chr10	62016908	62017456	MACS_peak_3021	103.19
chr10	62404862	62405475	MACS_peak_3029	88.29
chr10	62740085	62740322	MACS_peak_3037	44.42
chr10	63202870	63203623	MACS_peak_3050	154.74
chr10	66819164	66820151	MACS_peak_3067	191.07
chr10	67018608	67019673	MACS_peak_3071	833.16
chr10	67104286	67105147	MACS_peak_3073	65.03
chr10	67113878	67114251	MACS_peak_3075	106.42
chr10	68117466	68118284	MACS_peak_3088	201.2
chr10	68956318	68956990	MACS_peak_3092	143.23
chr10	69207728	69208997	MACS_peak_3094	450.09
chr10	69238295	69238734	MACS_peak_3096	43.67
chr10	69435182	69435676	MACS_peak_3101	57.35
chr10	70204200	70205134	MACS_peak_3116	153.02
chr10	71136382	71136792	MACS_peak_3121	44.76
chr10	71291801	71292894	MACS_peak_3127	500.43
chr10	72981220	72982066	MACS_peak_3136	192.59
chr10	74220246	74220919	MACS_peak_3141	96.68
chr10	75117028	75117671	MACS_peak_3148	740.59
chr10	75121033	75121700	MACS_peak_3149	62.25
chr10	75233286	75234050	MACS_peak_3153	119.37
chr10	75313817	75315140	MACS_peak_3155	131.75
chr10	75912774	75913465	MACS_peak_3176	133.47
chr10	76714397	76715105	MACS_peak_3193	292.19
chr10	77007856	77008329	MACS_peak_3197	143.35
chr10	77137998	77138899	MACS_peak_3200	113.99
chr10	77447818	77448171	MACS_peak_3207	52.04
chr10	77449268	77449953	MACS_peak_3208	113.9
chr10	78304913	78305694	MACS_peak_3229	158.81
chr10	78398949	78399971	MACS_peak_3232	623.24
chr10	78683848	78684551	MACS_peak_3241	296
chr10	78778491	78779066	MACS_peak_3244	58.5
chr10	79106346	79107000	MACS_peak_3248	227.32
chr10	79116265	79117155	MACS_peak_3249	115.37
chr10	79595151	79595621	MACS_peak_3256	54.89
chr10	79705949	79706428	MACS_peak_3268	124.57
chr10	79932526	79933134	MACS_peak_3284	153.82
chr10	80042237	80042794	MACS_peak_3295	171.71
chr10	80051754	80052734	MACS_peak_3296	251.82
chr10	80075016	80075793	MACS_peak_3299	102.77
chr10	80162688	80163167	MACS_peak_3309	2574.15
chr10	80227548	80228208	MACS_peak_3315	164.44
chr10	80627494	80628224	MACS_peak_3349	156.56
chr10	80666975	80667686	MACS_peak_3352	159.98
chr10	80696428	80697396	MACS_peak_3355	129.91
chr10	80812457	80813263	MACS_peak_3367	142.29
chr10	80813337	80813795	MACS_peak_3368	88.54
chr10	80837789	80838447	MACS_peak_3370	50.13
chr10	80868231	80868744	MACS_peak_3372	109.52
chr10	80911090	80911991	MACS_peak_3375	313.05
chr10	80913998	80914717	MACS_peak_3376	386.83
chr10	80921882	80922642	MACS_peak_3378	158.62
chr10	80940570	80941384	MACS_peak_3382	131.13
chr10	80960985	80961816	MACS_peak_3383	235.62
chr10	81120436	81121142	MACS_peak_3395	76.99
chr10	81184618	81185471	MACS_peak_3406	203.83
chr10	81193874	81195665	MACS_peak_3407	1002.9
chr10	81201803	81202814	MACS_peak_3408	261
chr10	81206029	81206507	MACS_peak_3409	123.3
chr10	81363171	81364071	MACS_peak_3427	326.84
chr10	81486394	81487264	MACS_peak_3441	105.44
chr10	81551456	81552030	MACS_peak_3445	45.7
chr10	81564886	81566056	MACS_peak_3447	429.43
chr10	82833628	82834450	MACS_peak_3478	129.47
chr10	83030195	83031512	MACS_peak_3485	412.26
chr10	83060374	83061198	MACS_peak_3487	486.17
chr10	83135033	83135520	MACS_peak_3488	93.51
chr10	83561380	83562626	MACS_peak_3495	380.1
chr10	83644687	83645426	MACS_peak_3499	75.83
chr10	84026718	84027241	MACS_peak_3503	230.31
chr10	84060755	84061331	MACS_peak_3504	67.11
chr10	84450354	84451193	MACS_peak_3510	103.21
chr10	84937051	84937582	MACS_peak_3522	62.9
chr10	85003644	85004070	MACS_peak_3523	102.27
chr10	85114313	85114819	MACS_peak_3526	276.69
chr10	85420973	85421798	MACS_peak_3531	256.69
chr10	86933171	86933653	MACS_peak_3550	66.32
chr10	86937951	86938437	MACS_peak_3551	188.09
chr10	87540944	87541442	MACS_peak_3560	63.94
chr10	88425280	88425742	MACS_peak_3568	65.72
chr10	90112555	90113198	MACS_peak_3586	345.27
chr10	90973709	90974307	MACS_peak_3592	151.17
chr10	91109878	91110431	MACS_peak_3594	143.1
chr10	91241490	91242137	MACS_peak_3601	307.17
chr10	93128593	93129046	MACS_peak_3607	50.67
chr10	93194556	93195444	MACS_peak_3609	86.22
chr10	93247855	93248531	MACS_peak_3611	112.56
chr10	93723855	93724552	MACS_peak_3624	69.24
chr10	93932660	93933364	MACS_peak_3627	135.52
chr10	94549697	94550636	MACS_peak_3636	75.43
chr10	95085548	95086480	MACS_peak_3646	228.56
chr10	95302327	95302924	MACS_peak_3649	68.02
chr10	95342735	95343314	MACS_peak_3652	71.59
chr10	95465669	95466260	MACS_peak_3656	104.01
chr10	95471855	95472388	MACS_peak_3658	56.86
chr10	95677722	95678394	MACS_peak_3664	86.38
chr10	96213938	96214373	MACS_peak_3667	86.21
chr10	96265923	96266717	MACS_peak_3668	164.35
chr10	96273955	96274426	MACS_peak_3669	183.95
chr10	96370702	96371484	MACS_peak_3671	173.54
chr10	96520810	96521798	MACS_peak_3674	527.02
chr10	96874681	96875224	MACS_peak_3680	116.37
chr10	98298884	98299353	MACS_peak_3682	180.9
chr10	98882203	98883204	MACS_peak_3684	328.5
chr10	98961776	98962625	MACS_peak_3686	110.04
chr10	98973278	98973817	MACS_peak_3687	58.03
chr10	99131774	99132863	MACS_peak_3691	628.72
chr10	99229013	99229886	MACS_peak_3694	92.39
chr10	99591988	99592661	MACS_peak_3699	184.83
chr10	103148040	103148642	MACS_peak_3707	89.54
chr10	105119967	105120853	MACS_peak_3713	199.54
chr10	105510644	105511024	MACS_peak_3715	53
chr10	105571601	105572478	MACS_peak_3716	98.12
chr10	106593117	106594016	MACS_peak_3726	118.96
chr10	107483839	107484367	MACS_peak_3732	97.01
chr10	107485181	107486240	MACS_peak_3733	159.62
chr10	107779197	107780000	MACS_peak_3734	164.89
chr10	108831830	108832239	MACS_peak_3742	169.56
chr10	109852235	109852818	MACS_peak_3745	55.12
chr10	110192826	110193280	MACS_peak_3748	48.13
chr10	111519647	111519946	MACS_peak_3768	55.12
chr10	111672615	111673276	MACS_peak_3771	69.49
chr10	111724507	111725498	MACS_peak_3772	855.25
chr10	111825885	111826577	MACS_peak_3774	238.78
chr10	111842295	111842833	MACS_peak_3775	77.84
chr10	111928760	111929301	MACS_peak_3776	77.3
chr10	113946608	113947185	MACS_peak_3786	62.18
chr10	114200628	114201680	MACS_peak_3788	242.19
chr10	115774150	115774967	MACS_peak_3803	175.04
chr10	115985921	115986478	MACS_peak_3804	61.31
chr10	116354330	116355021	MACS_peak_3808	104.62
chr10	116986565	116987080	MACS_peak_3814	125.51
chr10	117013831	117014442	MACS_peak_3815	95.42
chr10	117390292	117391212	MACS_peak_3827	306.4
chr10	117571297	117571959	MACS_peak_3832	76.52
chr10	118003793	118004718	MACS_peak_3842	134.04
chr10	118639953	118640965	MACS_peak_3849	195.6
chr10	119065373	119065916	MACS_peak_3856	108.2
chr10	119270343	119271314	MACS_peak_3859	173.29
chr10	120026463	120027020	MACS_peak_3866	45.53
chr10	121386029	121386985	MACS_peak_3888	208.54
chr10	121411517	121412144	MACS_peak_3889	181.65
chr10	121532060	121532853	MACS_peak_3892	251.51
chr10	121995242	121995781	MACS_peak_3900	100.63
chr10	122016654	122017502	MACS_peak_3903	261.19
chr10	122018361	122019010	MACS_peak_3904	134.13
chr10	123146791	123147683	MACS_peak_3920	794.74
chr10	123191037	123191589	MACS_peak_3922	66.49
chr10	124175365	124176035	MACS_peak_3928	125.63
chr10	124732078	124732824	MACS_peak_3931	285.89
chr10	125598637	125599152	MACS_peak_3934	49.43
chr10	125784894	125785435	MACS_peak_3937	70.7
chr10	125845089	125845657	MACS_peak_3940	54.94
chr10	125896517	125897226	MACS_peak_3941	44.09
chr10	125994904	125995340	MACS_peak_3943	55.69
chr10	126004950	126005686	MACS_peak_3944	89.85
chr10	126015616	126016055	MACS_peak_3945	49.83
chr10	126661284	126661677	MACS_peak_3948	44.43
chr10	126758563	126759185	MACS_peak_3950	72.4
chr10	126950542	126951105	MACS_peak_3955	57.27
chr10	127226270	127226943	MACS_peak_3980	50.83
chr10	127501353	127501977	MACS_peak_3994	288.08
chr10	127643588	127644230	MACS_peak_4005	55.96
chr10	127668858	127669179	MACS_peak_4008	45.48
chr10	127702537	127703528	MACS_peak_4011	124.82
chr10	128344724	128345469	MACS_peak_4039	103.02
chr10	128490002	128490888	MACS_peak_4048	248.13
chr10	128496327	128497404	MACS_peak_4051	447.07
chr10	128587900	128588872	MACS_peak_4059	1258.59
chr10	128612626	128613220	MACS_peak_4060	41.12
chr10	128737264	128737871	MACS_peak_4068	95.23
chr10	128937739	128938470	MACS_peak_4082	141.26
chr10	130259165	130260011	MACS_peak_4089	421.72
chr11	3525343	3526196	MACS_peak_4112	293.62
chr11	3526819	3528511	MACS_peak_4113	375.4
chr11	3727776	3728354	MACS_peak_4119	259.33
chr11	4146258	4146866	MACS_peak_4136	135.13
chr11	4574007	4574450	MACS_peak_4149	70.94
chr11	5189171	5190090	MACS_peak_4167	271.33
chr11	5193035	5193450	MACS_peak_4168	103.33
chr11	5277472	5278235	MACS_peak_4171	325.47
chr11	5731911	5733059	MACS_peak_4179	416.7
chr11	5803518	5804126	MACS_peak_4184	653.78
chr11	5892195	5892738	MACS_peak_4188	73.25
chr11	6216733	6217514	MACS_peak_4198	78.91
chr11	6410221	6410711	MACS_peak_4205	52.38
chr11	6476829	6478070	MACS_peak_4210	563.04
chr11	6480930	6482290	MACS_peak_4211	1091.81
chr11	6489825	6490514	MACS_peak_4213	189.62
chr11	6668891	6669690	MACS_peak_4222	43.92
chr11	7055513	7056189	MACS_peak_4225	150.74
chr11	7149185	7149950	MACS_peak_4227	130.93
chr11	7197225	7197758	MACS_peak_4229	72.01
chr11	7281564	7282403	MACS_peak_4234	105.96
chr11	7408652	7409548	MACS_peak_4235	240.56
chr11	7852368	7853069	MACS_peak_4237	127.11
chr11	8429257	8429658	MACS_peak_4238	48.8
chr11	8496595	8497070	MACS_peak_4240	69.44
chr11	8604838	8605280	MACS_peak_4241	73.2
chr11	8680788	8681257	MACS_peak_4243	164.47
chr11	9117917	9118406	MACS_peak_4247	72.13
chr11	9131778	9132302	MACS_peak_4248	120.44
chr11	9821310	9821741	MACS_peak_4249	101.27
chr11	10841003	10841631	MACS_peak_4251	297.72
chr11	11823926	11824575	MACS_peak_4262	244.3
chr11	11844013	11845105	MACS_peak_4264	499.93
chr11	11850330	11850870	MACS_peak_4265	43.13
chr11	11854576	11855734	MACS_peak_4266	700.36
chr11	11856719	11857620	MACS_peak_4267	232.34
chr11	11872319	11872912	MACS_peak_4268	140.35
chr11	11892820	11893702	MACS_peak_4269	240.56
chr11	11948208	11948920	MACS_peak_4271	114.48
chr11	11962430	11963027	MACS_peak_4272	169.02
chr11	11963305	11963918	MACS_peak_4272	169.02
chr11	12351287	12351612	MACS_peak_4277	46.44
chr11	12396131	12396694	MACS_peak_4281	82.55
chr11	12434669	12435623	MACS_peak_4283	319.35
chr11	12458153	12458800	MACS_peak_4284	149.14
chr11	12464416	12465283	MACS_peak_4285	60.08
chr11	12659792	12660221	MACS_peak_4288	43.63
chr11	13885756	13886276	MACS_peak_4292	154.71
chr11	15867867	15868931	MACS_peak_4294	411.45
chr11	16904452	16905016	MACS_peak_4301	87.61
chr11	16948394	16949244	MACS_peak_4302	376.39
chr11	19027018	19027680	MACS_peak_4315	81.9
chr11	19997961	19998398	MACS_peak_4319	52.06
chr11	20299779	20300391	MACS_peak_4324	306.42
chr11	20603256	20603849	MACS_peak_4337	44.36
chr11	20922800	20923556	MACS_peak_4345	173.66
chr11	20985620	20986233	MACS_peak_4347	75.34
chr11	21337737	21338539	MACS_peak_4350	88.66
chr11	22011180	22011584	MACS_peak_4359	123.44
chr11	22301019	22301857	MACS_peak_4361	123.73
chr11	22518471	22519025	MACS_peak_4364	96.77
chr11	25422334	25423240	MACS_peak_4389	225.36
chr11	28692549	28693241	MACS_peak_4399	139.51
chr11	29241958	29242395	MACS_peak_4404	105.06
chr11	29636547	29637391	MACS_peak_4411	358.33
chr11	29637967	29638987	MACS_peak_4412	158.19
chr11	29773735	29775064	MACS_peak_4415	573.88
chr11	29808290	29809384	MACS_peak_4417	529.97
chr11	29812428	29812933	MACS_peak_4418	70.14
chr11	30161000	30161807	MACS_peak_4423	143.94
chr11	31563987	31565214	MACS_peak_4441	326.11
chr11	31693233	31693826	MACS_peak_4443	181.5
chr11	31724502	31724934	MACS_peak_4445	120.75
chr11	31932721	31933490	MACS_peak_4449	130.41
chr11	31935664	31936080	MACS_peak_4450	59.54
chr11	32320262	32321564	MACS_peak_4459	241.04
chr11	32362835	32363335	MACS_peak_4461	42.65
chr11	32676741	32677415	MACS_peak_4470	61.33
chr11	32736193	32736822	MACS_peak_4472	77.72
chr11	33607510	33608448	MACS_peak_4481	819.31
chr11	33962870	33963481	MACS_peak_4483	117.38
chr11	33998372	33998876	MACS_peak_4484	65.48
chr11	34166341	34166855	MACS_peak_4486	57.7
chr11	34276252	34276915	MACS_peak_4488	98.42
chr11	34710331	34710867	MACS_peak_4490	178.36
chr11	34909902	34910208	MACS_peak_4492	42.94
chr11	35892225	35892703	MACS_peak_4502	220.34
chr11	40850734	40851364	MACS_peak_4521	68.51
chr11	41644880	41645691	MACS_peak_4522	437.06
chr11	41999437	41999885	MACS_peak_4523	53.08
chr11	42181906	42182520	MACS_peak_4524	84.75
chr11	43549613	43550272	MACS_peak_4536	101.11
chr11	43559737	43560277	MACS_peak_4537	77.81
chr11	43652945	43653618	MACS_peak_4541	204.88
chr11	43698094	43698658	MACS_peak_4543	107.89
chr11	43889626	43890253	MACS_peak_4549	41.44
chr11	43927037	43927512	MACS_peak_4551	140.63
chr11	46025800	46026606	MACS_peak_4565	215.89
chr11	46069247	46070025	MACS_peak_4568	107
chr11	46119375	46120001	MACS_peak_4569	137.84
chr11	46127272	46128095	MACS_peak_4570	302.51
chr11	46755661	46756127	MACS_peak_4576	54.28
chr11	47376827	47378211	MACS_peak_4578	546.06
chr11	47378911	47379827	MACS_peak_4579	394.41
chr11	47765631	47766463	MACS_peak_4580	145.63
chr11	48788704	48788989	MACS_peak_4583	71.72
chr11	48850054	48850713	MACS_peak_4591	161.53
chr11	48866694	48867529	MACS_peak_4594	142.73
chr11	49247225	49247791	MACS_peak_4598	79.65
chr11	50153983	50154563	MACS_peak_4613	51.88
chr11	50720940	50721338	MACS_peak_4630	122.72
chr11	50746280	50746950	MACS_peak_4631	295.77
chr11	51459430	51460246	MACS_peak_4641	138.5
chr11	51677835	51678421	MACS_peak_4652	100.19
chr11	52365061	52365547	MACS_peak_4669	94.78
chr11	52451869	52452311	MACS_peak_4671	56.86
chr11	52565493	52566058	MACS_peak_4673	149.31
chr11	52765357	52766046	MACS_peak_4675	143.53
chr11	52919224	52919895	MACS_peak_4677	50.7
chr11	53546272	53546736	MACS_peak_4689	64
chr11	54027853	54028528	MACS_peak_4697	45.33
chr11	54067313	54068143	MACS_peak_4699	86.22
chr11	54068697	54069493	MACS_peak_4700	81.93
chr11	54122441	54122869	MACS_peak_4705	312.01
chr11	54684860	54685276	MACS_peak_4711	50.56
chr11	54973696	54974443	MACS_peak_4720	150.11
chr11	55031585	55032458	MACS_peak_4721	639.74
chr11	55077230	55077770	MACS_peak_4722	102.85
chr11	55113514	55114226	MACS_peak_4724	96.39
chr11	57457939	57458525	MACS_peak_4736	44.84
chr11	57644245	57644626	MACS_peak_4739	80.11
chr11	58193756	58194484	MACS_peak_4751	134.06
chr11	58211011	58211684	MACS_peak_4752	495.84
chr11	58223421	58223907	MACS_peak_4753	68.57
chr11	58867076	58867648	MACS_peak_4764	52.59
chr11	58986599	58987124	MACS_peak_4772	93.05
chr11	59138289	59139601	MACS_peak_4773	617.57
chr11	59154103	59154687	MACS_peak_4774	152.06
chr11	59161344	59161860	MACS_peak_4776	206.92
chr11	59449757	59450466	MACS_peak_4787	47.35
chr11	59715278	59715803	MACS_peak_4792	46.97
chr11	59805250	59805962	MACS_peak_4794	272.51
chr11	60161357	60161787	MACS_peak_4808	49.01
chr11	60787596	60788018	MACS_peak_4821	92.25
chr11	60791856	60792366	MACS_peak_4822	48.1
chr11	61022143	61022844	MACS_peak_4832	86.1
chr11	61038485	61038859	MACS_peak_4833	40.74
chr11	61042594	61043111	MACS_peak_4834	85.47
chr11	61319473	61320329	MACS_peak_4838	137.81
chr11	62265460	62266104	MACS_peak_4852	47.41
chr11	62518821	62519385	MACS_peak_4858	103.44
chr11	62622776	62623348	MACS_peak_4864	91.93
chr11	62820019	62820757	MACS_peak_4875	51.8
chr11	63131310	63131934	MACS_peak_4878	80.91
chr11	65678941	65679511	MACS_peak_4892	133.91
chr11	66813139	66814068	MACS_peak_4897	87.54
chr11	67077317	67078509	MACS_peak_4902	213.16
chr11	67104569	67105365	MACS_peak_4904	545.59
chr11	67105504	67106249	MACS_peak_4904	545.59
chr11	67119276	67119994	MACS_peak_4908	116.39
chr11	67144631	67144994	MACS_peak_4910	47.53
chr11	67313653	67314355	MACS_peak_4911	161.59
chr11	67454727	67455454	MACS_peak_4912	61.56
chr11	68044106	68044867	MACS_peak_4917	119.73
chr11	68270828	68271689	MACS_peak_4919	86.1
chr11	68623298	68623865	MACS_peak_4925	117.18
chr11	69087092	69087564	MACS_peak_4945	63.15
chr11	69099801	69100355	MACS_peak_4950	126.98
chr11	69433089	69433956	MACS_peak_4972	82.67
chr11	69546523	69547377	MACS_peak_4974	59.11
chr11	69600040	69600728	MACS_peak_4977	87.94
chr11	70430937	70431641	MACS_peak_5017	46.65
chr11	70605058	70605559	MACS_peak_5023	46.54
chr11	70651975	70652528	MACS_peak_5027	96.29
chr11	70657715	70658252	MACS_peak_5028	1116.13
chr11	70763986	70764996	MACS_peak_5033	329.59
chr11	70821971	70822795	MACS_peak_5036	159.31
chr11	71636891	71637199	MACS_peak_5044	42.87
chr11	71902761	71903310	MACS_peak_5045	199.2
chr11	72135626	72136040	MACS_peak_5052	46.5
chr11	72355084	72355523	MACS_peak_5058	43.74
chr11	72378261	72378789	MACS_peak_5059	290.27
chr11	72416968	72418107	MACS_peak_5062	267.77
chr11	72951127	72951666	MACS_peak_5073	61.37
chr11	72955500	72955945	MACS_peak_5074	51.99
chr11	72996965	72998212	MACS_peak_5077	372.36
chr11	73014604	73015863	MACS_peak_5079	246.89
chr11	73036500	73037475	MACS_peak_5083	496.19
chr11	73063221	73063780	MACS_peak_5085	68.74
chr11	73160054	73161449	MACS_peak_5087	332.9
chr11	73324398	73324963	MACS_peak_5090	126.59
chr11	74375422	74375995	MACS_peak_5092	64.82
chr11	74376804	74377487	MACS_peak_5093	112.13
chr11	74404150	74404738	MACS_peak_5094	355
chr11	74481718	74482258	MACS_peak_5098	116.62
chr11	74523995	74524698	MACS_peak_5102	61.11
chr11	74653038	74653866	MACS_peak_5108	146.35
chr11	74747726	74748546	MACS_peak_5110	280.69
chr11	75260109	75260829	MACS_peak_5129	122.14
chr11	75400115	75400578	MACS_peak_5131	94.86
chr11	75551533	75552578	MACS_peak_5140	288.59
chr11	75813026	75813652	MACS_peak_5152	60.15
chr11	75965714	75966152	MACS_peak_5154	57.26
chr11	76255639	76256361	MACS_peak_5160	178.6
chr11	76349696	76350318	MACS_peak_5161	148.54
chr11	76493657	76494355	MACS_peak_5166	344.61
chr11	76645859	76646405	MACS_peak_5170	47.79
chr11	77149790	77150253	MACS_peak_5176	47.36
chr11	77766444	77767193	MACS_peak_5192	112.79
chr11	77800518	77801529	MACS_peak_5195	389.95
chr11	77816119	77816469	MACS_peak_5196	61.94
chr11	78162297	78162978	MACS_peak_5209	189.61
chr11	78465892	78466477	MACS_peak_5224	44.92
chr11	79047283	79047801	MACS_peak_5233	167.2
chr11	79054910	79055855	MACS_peak_5234	163.64
chr11	79327021	79327507	MACS_peak_5239	43.61
chr11	79590805	79591406	MACS_peak_5241	66.71
chr11	79593407	79593950	MACS_peak_5242	170.65
chr11	79730337	79730882	MACS_peak_5248	78.01
chr11	79792646	79793154	MACS_peak_5250	64.1
chr11	80498937	80499417	MACS_peak_5266	50.42
chr11	80508619	80509521	MACS_peak_5267	346.25
chr11	81323042	81323802	MACS_peak_5277	106.02
chr11	82845645	82846367	MACS_peak_5281	99.46
chr11	82910425	82911532	MACS_peak_5286	624.78
chr11	84062740	84063227	MACS_peak_5300	164.96
chr11	84570297	84570996	MACS_peak_5309	121.49
chr11	84659346	84660025	MACS_peak_5310	108.94
chr11	85095054	85095625	MACS_peak_5318	155.12
chr11	85832158	85833176	MACS_peak_5327	103.79
chr11	86051438	86051869	MACS_peak_5330	63.17
chr11	87247268	87247874	MACS_peak_5344	178.89
chr11	87570544	87571279	MACS_peak_5357	165.6
chr11	87573724	87574417	MACS_peak_5358	115.77
chr11	87779996	87780583	MACS_peak_5364	131.45
chr11	87966076	87966801	MACS_peak_5367	159.24
chr11	88156105	88156876	MACS_peak_5375	153.26
chr11	88192650	88193157	MACS_peak_5380	50.92
chr11	88230955	88231836	MACS_peak_5382	269.42
chr11	88524488	88525733	MACS_peak_5389	502.78
chr11	88557063	88557917	MACS_peak_5391	306.14
chr11	88559247	88560028	MACS_peak_5392	261.93
chr11	88560941	88561918	MACS_peak_5393	238.81
chr11	88605031	88605855	MACS_peak_5395	299.6
chr11	88618799	88619390	MACS_peak_5396	167.06
chr11	88620016	88620723	MACS_peak_5397	72.71
chr11	88709831	88710266	MACS_peak_5401	59.86
chr11	89025611	89026172	MACS_peak_5416	74.9
chr11	89175404	89176070	MACS_peak_5419	222.35
chr11	89527773	89528649	MACS_peak_5425	372.97
chr11	89673999	89674500	MACS_peak_5426	42.57
chr11	89856275	89856913	MACS_peak_5431	144.92
chr11	90521014	90521748	MACS_peak_5442	56.5
chr11	90664778	90665639	MACS_peak_5445	215.4
chr11	93273354	93274287	MACS_peak_5451	111.97
chr11	94133927	94134921	MACS_peak_5460	241.54
chr11	94135552	94136155	MACS_peak_5461	80.48
chr11	95185495	95186132	MACS_peak_5501	71.59
chr11	95369715	95370505	MACS_peak_5507	364.29
chr11	95571447	95572224	MACS_peak_5514	173.54
chr11	97147141	97147834	MACS_peak_5564	101.13
chr11	97285872	97286733	MACS_peak_5568	203.47
chr11	97401097	97401600	MACS_peak_5573	146.61
chr11	97437768	97438174	MACS_peak_5579	70.54
chr11	97441846	97442322	MACS_peak_5580	51.6
chr11	98021108	98021652	MACS_peak_5610	108.06
chr11	98035853	98036614	MACS_peak_5614	168.46
chr11	98334435	98334956	MACS_peak_5620	67.52
chr11	98418096	98418761	MACS_peak_5626	91.05
chr11	98849022	98849827	MACS_peak_5647	140.34
chr11	98925665	98926430	MACS_peak_5651	143.22
chr11	99147083	99148371	MACS_peak_5667	625.37
chr11	99284911	99285334	MACS_peak_5670	98.11
chr11	100295205	100295735	MACS_peak_5675	41.44
chr11	100387994	100388472	MACS_peak_5678	83.59
chr11	100555534	100556009	MACS_peak_5684	43.69
chr11	100894529	100895369	MACS_peak_5697	356.13
chr11	101129944	101130647	MACS_peak_5712	121.66
chr11	101230801	101231299	MACS_peak_5720	44.53
chr11	101244951	101245538	MACS_peak_5721	73.76
chr11	101246022	101246582	MACS_peak_5722	40.06
chr11	102214632	102215341	MACS_peak_5764	74.85
chr11	102219913	102220406	MACS_peak_5766	273.15
chr11	102335055	102335693	MACS_peak_5775	76.75
chr11	102374988	102375856	MACS_peak_5776	57.46
chr11	102627375	102628128	MACS_peak_5796	307.98
chr11	102643602	102644232	MACS_peak_5799	48.39
chr11	102770416	102771036	MACS_peak_5801	135.3
chr11	102956616	102957589	MACS_peak_5808	166.71
chr11	102998297	102999401	MACS_peak_5811	183.86
chr11	103003110	103003913	MACS_peak_5812	338.57
chr11	103218081	103218514	MACS_peak_5820	47.11
chr11	104576554	104577624	MACS_peak_5843	520.06
chr11	104577751	104578745	MACS_peak_5844	95.76
chr11	104972294	104973157	MACS_peak_5848	186.64
chr11	105312887	105313633	MACS_peak_5853	82.98
chr11	106334023	106334577	MACS_peak_5871	54.58
chr11	106533976	106534528	MACS_peak_5877	77.36
chr11	106674225	106675245	MACS_peak_5881	173.12
chr11	106762303	106763056	MACS_peak_5882	236.15
chr11	107716288	107716879	MACS_peak_5899	358.12
chr11	108258719	108259078	MACS_peak_5904	106.45
chr11	108261557	108262316	MACS_peak_5905	46.71
chr11	108342719	108343206	MACS_peak_5906	327.96
chr11	108552983	108553632	MACS_peak_5908	152.04
chr11	108821911	108822753	MACS_peak_5911	220.55
chr11	108857553	108858342	MACS_peak_5912	260.31
chr11	109569639	109570141	MACS_peak_5928	158.95
chr11	109622296	109623147	MACS_peak_5930	242.64
chr11	109648280	109649032	MACS_peak_5931	183.7
chr11	110456015	110456626	MACS_peak_5941	87.86
chr11	110633248	110633956	MACS_peak_5943	96.48
chr11	110874195	110874969	MACS_peak_5944	170.94
chr11	110985921	110986346	MACS_peak_5945	59.47
chr11	111530854	111531497	MACS_peak_5949	49.7
chr11	112989837	112990574	MACS_peak_5958	99.16
chr11	113203465	113203989	MACS_peak_5963	79.19
chr11	113475305	113475951	MACS_peak_5966	53
chr11	114016674	114017504	MACS_peak_5984	80.4
chr11	114064904	114065441	MACS_peak_5988	90.73
chr11	114198267	114198794	MACS_peak_5993	95.02
chr11	114403088	114403489	MACS_peak_5996	110.04
chr11	114536703	114537688	MACS_peak_5998	242.91
chr11	114537722	114538378	MACS_peak_5998	242.91
chr11	114703788	114704642	MACS_peak_6003	125.62
chr11	114843707	114844810	MACS_peak_6014	474.55
chr11	115153588	115154374	MACS_peak_6024	78.01
chr11	115233780	115234325	MACS_peak_6027	69.75
chr11	115286104	115286656	MACS_peak_6030	65.23
chr11	115467093	115467688	MACS_peak_6037	41.58
chr11	115734059	115734413	MACS_peak_6052	82.77
chr11	116100378	116100973	MACS_peak_6076	86.97
chr11	116239609	116240269	MACS_peak_6083	44.94
chr11	116269564	116270001	MACS_peak_6084	85.53
chr11	116285421	116286378	MACS_peak_6086	239.71
chr11	116312371	116312865	MACS_peak_6089	83.97
chr11	116347965	116348721	MACS_peak_6091	59.39
chr11	116387222	116388076	MACS_peak_6093	95.08
chr11	116493692	116494340	MACS_peak_6098	237.09
chr11	116494412	116494953	MACS_peak_6098	237.09
chr11	116621188	116621961	MACS_peak_6103	81.33
chr11	116653937	116654604	MACS_peak_6107	88.17
chr11	116814157	116815233	MACS_peak_6116	104.27
chr11	116824900	116825834	MACS_peak_6118	188.35
chr11	116972718	116973242	MACS_peak_6126	71.25
chr11	117091774	117092412	MACS_peak_6130	61.1
chr11	117120398	117121108	MACS_peak_6132	322.15
chr11	117153447	117154038	MACS_peak_6133	134.78
chr11	117168229	117168814	MACS_peak_6134	54.17
chr11	117296061	117297087	MACS_peak_6138	302.99
chr11	117319449	117320702	MACS_peak_6140	623.52
chr11	117418036	117418495	MACS_peak_6142	55.43
chr11	117438422	117438840	MACS_peak_6143	49.73
chr11	117728740	117729490	MACS_peak_6146	173.74
chr11	117877718	117878646	MACS_peak_6156	221.51
chr11	118198238	118198714	MACS_peak_6175	57.6
chr11	118470062	118470649	MACS_peak_6184	130.82
chr11	118727950	118728683	MACS_peak_6187	115.47
chr11	118738827	118739840	MACS_peak_6189	138.55
chr11	119215403	119216492	MACS_peak_6202	120.3
chr11	119516951	119517301	MACS_peak_6211	69.12
chr11	119585507	119586288	MACS_peak_6212	258.14
chr11	119621170	119621733	MACS_peak_6215	92.66
chr11	120051033	120051759	MACS_peak_6226	76.91
chr11	120064238	120064859	MACS_peak_6228	102.66
chr11	120269283	120270215	MACS_peak_6245	337.8
chr11	120296169	120297270	MACS_peak_6246	220.97
chr11	120417929	120418256	MACS_peak_6257	44.56
chr11	120647677	120648660	MACS_peak_6271	816.54
chr11	120665450	120665946	MACS_peak_6273	56.31
chr11	120949098	120949860	MACS_peak_6289	113.62
chr11	121471334	121471923	MACS_peak_6305	118.3
chr12	3315987	3316536	MACS_peak_6316	76.94
chr12	3560535	3561268	MACS_peak_6324	47.92
chr12	3807878	3808510	MACS_peak_6329	579.05
chr12	3825877	3826453	MACS_peak_6330	44.7
chr12	3843925	3844592	MACS_peak_6331	479.86
chr12	3855705	3856408	MACS_peak_6332	141.9
chr12	3858504	3859217	MACS_peak_6333	84.75
chr12	3859669	3860342	MACS_peak_6334	82.85
chr12	3871123	3871600	MACS_peak_6335	159.18
chr12	3917738	3918114	MACS_peak_6338	64.81
chr12	3963223	3963975	MACS_peak_6339	177.2
chr12	3968323	3968828	MACS_peak_6340	198.9
chr12	4284959	4285733	MACS_peak_6346	473.33
chr12	4522927	4523768	MACS_peak_6348	157.54
chr12	4650679	4651328	MACS_peak_6351	61.56
chr12	4708892	4709470	MACS_peak_6352	77.5
chr12	4914264	4914934	MACS_peak_6358	65.31
chr12	5091225	5092030	MACS_peak_6360	109.64
chr12	5177113	5177580	MACS_peak_6364	61.64
chr12	5193524	5193887	MACS_peak_6365	49.19
chr12	5204108	5204783	MACS_peak_6366	55.95
chr12	5336947	5337644	MACS_peak_6368	208.14
chr12	5410259	5410833	MACS_peak_6373	73.73
chr12	8331285	8332060	MACS_peak_6379	441.51
chr12	8817763	8818549	MACS_peak_6389	110.94
chr12	8855084	8855679	MACS_peak_6390	88.96
chr12	8888271	8888925	MACS_peak_6391	176.1
chr12	8889064	8889748	MACS_peak_6391	176.1
chr12	8896961	8897616	MACS_peak_6393	137.87
chr12	8900833	8901770	MACS_peak_6394	493.24
chr12	8969838	8970176	MACS_peak_6399	125.95
chr12	9113724	9114157	MACS_peak_6403	62.72
chr12	11220947	11222318	MACS_peak_6412	392.28
chr12	11226387	11226921	MACS_peak_6413	77.23
chr12	11226965	11227521	MACS_peak_6414	102.15
chr12	11392411	11392967	MACS_peak_6416	265.87
chr12	12176099	12177116	MACS_peak_6419	258.84
chr12	12202725	12203239	MACS_peak_6420	130.37
chr12	12501378	12502003	MACS_peak_6425	80.54
chr12	12684874	12685641	MACS_peak_6427	125.94
chr12	12840666	12841492	MACS_peak_6429	230.23
chr12	13052993	13053984	MACS_peak_6436	147.17
chr12	14149942	14150495	MACS_peak_6441	97.7
chr12	15654429	15655040	MACS_peak_6443	103.55
chr12	16021353	16022062	MACS_peak_6446	212.63
chr12	16118668	16119179	MACS_peak_6448	50.59
chr12	16136063	16136677	MACS_peak_6449	127.17
chr12	16714583	16715056	MACS_peak_6453	152.44
chr12	16835843	16836745	MACS_peak_6457	44.05
chr12	17467644	17468498	MACS_peak_6468	130.36
chr12	17581081	17581493	MACS_peak_6475	147.93
chr12	17674201	17674845	MACS_peak_6476	76.23
chr12	17747161	17747630	MACS_peak_6479	128.37
chr12	17769380	17770020	MACS_peak_6481	91.32
chr12	21079084	21079640	MACS_peak_6498	168.57
chr12	21247669	21248311	MACS_peak_6500	153.68
chr12	21446802	21447481	MACS_peak_6505	80.56
chr12	23597696	23598288	MACS_peak_6521	42.74
chr12	24702731	24703644	MACS_peak_6536	386.8
chr12	24843485	24844306	MACS_peak_6544	214.6
chr12	26068144	26068821	MACS_peak_6550	83.6
chr12	26456011	26456643	MACS_peak_6554	69.48
chr12	26469107	26469784	MACS_peak_6555	41.47
chr12	27182203	27183117	MACS_peak_6560	211.33
chr12	27390296	27391278	MACS_peak_6563	473.35
chr12	27932283	27932923	MACS_peak_6564	186.07
chr12	29118277	29118803	MACS_peak_6577	73.06
chr12	31191384	31191832	MACS_peak_6590	56.62
chr12	31795000	31795687	MACS_peak_6599	147.93
chr12	31936846	31937428	MACS_peak_6602	121.12
chr12	31964007	31964779	MACS_peak_6604	72
chr12	31973195	31973899	MACS_peak_6606	186.77
chr12	32015383	32015834	MACS_peak_6607	80.67
chr12	32111082	32111594	MACS_peak_6609	52.75
chr12	32908890	32909434	MACS_peak_6613	41.15
chr12	32926102	32927570	MACS_peak_6614	485.92
chr12	32928152	32928909	MACS_peak_6615	66.48
chr12	33008196	33008853	MACS_peak_6620	181.29
chr12	33009977	33010582	MACS_peak_6621	196.68
chr12	33055917	33056552	MACS_peak_6622	71.1
chr12	33061650	33062197	MACS_peak_6623	103.32
chr12	33138856	33139546	MACS_peak_6624	207.51
chr12	33175693	33176566	MACS_peak_6626	66.48
chr12	33235660	33236362	MACS_peak_6627	137.33
chr12	33302039	33302521	MACS_peak_6628	57.75
chr12	34516768	34517365	MACS_peak_6634	85.33
chr12	34906565	34907541	MACS_peak_6636	76.89
chr12	35313249	35313650	MACS_peak_6638	69.6
chr12	35550181	35550740	MACS_peak_6640	65.81
chr12	35747900	35748628	MACS_peak_6641	58.67
chr12	36040850	36041499	MACS_peak_6645	490.34
chr12	36317095	36317634	MACS_peak_6648	50.73
chr12	37108211	37109274	MACS_peak_6651	184.92
chr12	38874576	38874977	MACS_peak_6657	120.36
chr12	39154736	39155228	MACS_peak_6658	59.76
chr12	39223706	39224597	MACS_peak_6660	202.57
chr12	39761035	39762039	MACS_peak_6664	452.34
chr12	39894060	39894524	MACS_peak_6665	65.73
chr12	39969482	39969987	MACS_peak_6667	125.4
chr12	40464290	40464747	MACS_peak_6674	51.96
chr12	40651372	40651928	MACS_peak_6676	93.51
chr12	40825932	40826845	MACS_peak_6677	195.19
chr12	40905765	40906070	MACS_peak_6678	96.84
chr12	41089965	41090476	MACS_peak_6681	69.33
chr12	44017393	44017840	MACS_peak_6688	69.57
chr12	44181296	44181719	MACS_peak_6689	55.79
chr12	44344007	44344883	MACS_peak_6694	375.04
chr12	44528507	44529109	MACS_peak_6696	204.22
chr12	45332397	45332901	MACS_peak_6699	60.41
chr12	47199791	47200563	MACS_peak_6704	157.71
chr12	49070692	49071252	MACS_peak_6705	69.57
chr12	50698685	50699247	MACS_peak_6714	46.5
chr12	51593004	51593904	MACS_peak_6719	69.03
chr12	52847954	52848420	MACS_peak_6737	47.11
chr12	52853939	52854824	MACS_peak_6738	173.42
chr12	52892299	52892959	MACS_peak_6741	156.91
chr12	54067795	54068282	MACS_peak_6743	69.67
chr12	54443018	54443954	MACS_peak_6754	497.4
chr12	54789333	54789906	MACS_peak_6765	91.68
chr12	54859301	54859949	MACS_peak_6768	99.48
chr12	55124189	55124752	MACS_peak_6773	75.5
chr12	55134071	55134545	MACS_peak_6774	49.03
chr12	55388455	55388961	MACS_peak_6782	52.46
chr12	55831027	55831513	MACS_peak_6792	50.17
chr12	58394766	58395255	MACS_peak_6810	47.96
chr12	59150890	59151572	MACS_peak_6816	198.03
chr12	59510006	59511042	MACS_peak_6819	148.05
chr12	61525959	61526673	MACS_peak_6821	91.02
chr12	62996508	62997017	MACS_peak_6824	108.53
chr12	64692544	64693419	MACS_peak_6827	177.71
chr12	65206424	65206907	MACS_peak_6836	45.71
chr12	68462900	68463623	MACS_peak_6845	248.63
chr12	69264773	69265366	MACS_peak_6855	50.96
chr12	69390178	69390711	MACS_peak_6861	114.29
chr12	69698310	69698972	MACS_peak_6867	331.41
chr12	69890190	69890762	MACS_peak_6874	126.76
chr12	69977296	69978192	MACS_peak_6878	78.05
chr12	70015880	70016465	MACS_peak_6880	61.39
chr12	70135967	70136514	MACS_peak_6884	86.45
chr12	71855624	71856807	MACS_peak_6904	172.58
chr12	71980091	71980755	MACS_peak_6908	99.84
chr12	72343571	72344148	MACS_peak_6911	196.37
chr12	72654523	72655173	MACS_peak_6915	46.42
chr12	72831686	72832265	MACS_peak_6919	137.52
chr12	72976741	72977363	MACS_peak_6922	68.13
chr12	73034742	73035461	MACS_peak_6923	79.32
chr12	73038886	73040494	MACS_peak_6924	225.97
chr12	73103540	73104278	MACS_peak_6929	250.15
chr12	73207078	73207707	MACS_peak_6933	98.31
chr12	73241722	73242543	MACS_peak_6935	508.81
chr12	73355011	73355756	MACS_peak_6938	103.44
chr12	73402290	73402763	MACS_peak_6939	44.63
chr12	73403176	73404758	MACS_peak_6940	464.34
chr12	73448342	73449210	MACS_peak_6942	399.1
chr12	73476031	73477041	MACS_peak_6943	521.16
chr12	74009458	74009807	MACS_peak_6953	50.77
chr12	74458322	74459175	MACS_peak_6957	174.26
chr12	74516385	74517167	MACS_peak_6958	169.76
chr12	75359460	75360147	MACS_peak_6961	77.67
chr12	75572348	75572824	MACS_peak_6964	42.57
chr12	76310497	76311160	MACS_peak_6973	164.4
chr12	76464753	76465214	MACS_peak_6979	63.06
chr12	76563362	76563995	MACS_peak_6983	209.88
chr12	76820211	76821399	MACS_peak_6988	208.52
chr12	77670374	77671327	MACS_peak_6995	128.9
chr12	79044659	79045230	MACS_peak_7003	77.16
chr12	79061189	79061726	MACS_peak_7004	127.06
chr12	79661207	79661926	MACS_peak_7014	55.37
chr12	79759156	79759910	MACS_peak_7015	277.06
chr12	79842206	79842687	MACS_peak_7019	94.51
chr12	79905707	79906267	MACS_peak_7022	151.65
chr12	79931443	79931988	MACS_peak_7023	378.01
chr12	79949092	79949650	MACS_peak_7025	324.17
chr12	79970359	79971210	MACS_peak_7026	79.74
chr12	80022846	80023365	MACS_peak_7027	41.31
chr12	80083903	80084989	MACS_peak_7029	132.97
chr12	80123011	80124027	MACS_peak_7033	947.58
chr12	80227858	80228416	MACS_peak_7043	186.71
chr12	80807606	80808187	MACS_peak_7060	145.52
chr12	80858205	80858779	MACS_peak_7061	99.86
chr12	81108406	81109103	MACS_peak_7067	63.92
chr12	81788607	81789276	MACS_peak_7075	89.57
chr12	81822207	81822656	MACS_peak_7077	64.02
chr12	81831897	81832700	MACS_peak_7078	157.99
chr12	81862294	81863071	MACS_peak_7080	256.01
chr12	83229654	83230137	MACS_peak_7084	94.09
chr12	83317538	83318000	MACS_peak_7086	47.45
chr12	83466262	83466831	MACS_peak_7087	46.06
chr12	83495633	83496116	MACS_peak_7089	47.48
chr12	83550993	83551948	MACS_peak_7091	144.57
chr12	83848762	83849363	MACS_peak_7097	196.43
chr12	84141705	84142742	MACS_peak_7102	213.81
chr12	84197834	84198645	MACS_peak_7109	409.54
chr12	84784473	84785133	MACS_peak_7129	40.02
chr12	84819280	84819751	MACS_peak_7130	71.17
chr12	85145562	85146238	MACS_peak_7137	173.5
chr12	85208740	85209423	MACS_peak_7139	102.22
chr12	85227014	85228133	MACS_peak_7141	505.63
chr12	85393463	85394080	MACS_peak_7147	76.08
chr12	85435961	85436788	MACS_peak_7148	357.25
chr12	85497494	85498385	MACS_peak_7155	172.45
chr12	85514988	85515366	MACS_peak_7156	75.65
chr12	85545732	85546262	MACS_peak_7159	115.57
chr12	86021640	86022234	MACS_peak_7168	151.85
chr12	86036348	86036996	MACS_peak_7169	232.47
chr12	86037107	86038072	MACS_peak_7169	232.47
chr12	86291979	86292884	MACS_peak_7175	96.93
chr12	86483214	86483864	MACS_peak_7179	201.38
chr12	86671921	86672730	MACS_peak_7180	311.38
chr12	86699814	86700599	MACS_peak_7183	267.53
chr12	86802312	86802673	MACS_peak_7188	806.35
chr12	86804128	86804762	MACS_peak_7189	59.75
chr12	86816126	86816911	MACS_peak_7190	282.25
chr12	86855622	86856178	MACS_peak_7193	258.45
chr12	86860266	86860908	MACS_peak_7194	174.7
chr12	86878276	86878839	MACS_peak_7195	154.15
chr12	86896318	86896952	MACS_peak_7200	130.86
chr12	86897906	86898381	MACS_peak_7201	85.38
chr12	87044783	87045410	MACS_peak_7208	88.47
chr12	87062578	87063374	MACS_peak_7210	119.55
chr12	87413030	87413592	MACS_peak_7219	91.12
chr12	88381021	88381427	MACS_peak_7226	89.94
chr12	88468526	88469142	MACS_peak_7230	106.39
chr12	89242437	89242856	MACS_peak_7235	44.92
chr12	89503976	89504742	MACS_peak_7237	148.78
chr12	90929831	90930513	MACS_peak_7242	72.43
chr12	90946083	90946646	MACS_peak_7243	110.05
chr12	91745974	91746430	MACS_peak_7250	187.72
chr12	91786012	91787079	MACS_peak_7253	601.34
chr12	91787833	91788751	MACS_peak_7254	205.1
chr12	91824396	91825068	MACS_peak_7256	125.26
chr12	92883621	92883962	MACS_peak_7260	47.11
chr12	93087775	93088856	MACS_peak_7261	342.8
chr12	93481712	93482195	MACS_peak_7262	45.71
chr12	94070993	94071612	MACS_peak_7264	82.24
chr12	95700518	95701273	MACS_peak_7267	181
chr12	98050628	98051296	MACS_peak_7271	51.85
chr12	98060709	98061405	MACS_peak_7272	273.57
chr12	98656667	98657294	MACS_peak_7280	242.26
chr12	99609603	99610150	MACS_peak_7295	205.71
chr12	99686437	99687102	MACS_peak_7298	163.33
chr12	99918156	99918912	MACS_peak_7301	270.04
chr12	100002972	100003582	MACS_peak_7305	320.72
chr12	100073131	100073695	MACS_peak_7306	146.55
chr12	100100024	100100897	MACS_peak_7307	473.83
chr12	100101539	100102276	MACS_peak_7307	473.83
chr12	100315050	100315608	MACS_peak_7314	115.57
chr12	100391749	100392593	MACS_peak_7315	102.72
chr12	100819968	100820413	MACS_peak_7323	61.13
chr12	100980287	100981219	MACS_peak_7328	113.99
chr12	100997672	100998553	MACS_peak_7330	283.29
chr12	100999068	100999951	MACS_peak_7331	212.06
chr12	101007920	101008895	MACS_peak_7332	484.23
chr12	101105113	101105678	MACS_peak_7337	219.65
chr12	102302532	102303357	MACS_peak_7347	311.92
chr12	102416193	102416722	MACS_peak_7348	192
chr12	102499515	102500077	MACS_peak_7352	325.26
chr12	102535805	102536223	MACS_peak_7353	69.55
chr12	102566768	102567513	MACS_peak_7356	180.72
chr12	102596982	102598006	MACS_peak_7359	454.84
chr12	102596457	102596909	MACS_peak_7359	454.84
chr12	103144151	103144588	MACS_peak_7371	42
chr12	103213428	103214218	MACS_peak_7372	287.49
chr12	103326959	103327388	MACS_peak_7376	98.35
chr12	103328511	103329388	MACS_peak_7377	156.44
chr12	103337997	103338987	MACS_peak_7379	326.89
chr12	103353467	103354187	MACS_peak_7380	154.81
chr12	103355602	103356686	MACS_peak_7381	191.93
chr12	103358982	103359864	MACS_peak_7382	451.25
chr12	103362205	103362851	MACS_peak_7383	138.38
chr12	103391182	103392270	MACS_peak_7388	613.28
chr12	103682027	103682372	MACS_peak_7391	53
chr12	104418415	104419155	MACS_peak_7393	165.16
chr12	104864408	104865002	MACS_peak_7399	65.77
chr12	104904067	104904550	MACS_peak_7400	70.72
chr12	104992579	104993460	MACS_peak_7405	335.09
chr12	105004967	105005657	MACS_peak_7407	98.72
chr12	105045005	105045843	MACS_peak_7413	213.68
chr12	105583350	105584008	MACS_peak_7425	125.2
chr12	107457662	107458595	MACS_peak_7438	278.33
chr12	107699361	107700214	MACS_peak_7441	79.57
chr12	108135648	108136222	MACS_peak_7446	130
chr12	108143962	108144528	MACS_peak_7447	109.86
chr12	108214950	108215639	MACS_peak_7450	108.56
chr12	108409196	108409551	MACS_peak_7460	62.55
chr12	108929252	108929609	MACS_peak_7472	51.81
chr12	109453213	109453798	MACS_peak_7478	53.86
chr12	109491091	109491647	MACS_peak_7479	70.51
chr12	109502485	109503205	MACS_peak_7480	373.51
chr12	109538945	109540351	MACS_peak_7484	385.68
chr12	109540658	109541191	MACS_peak_7485	56.62
chr12	109610529	109611078	MACS_peak_7498	107.66
chr12	110702824	110703380	MACS_peak_7518	40.33
chr12	110706572	110707338	MACS_peak_7519	110.88
chr12	110984524	110985120	MACS_peak_7527	78.64
chr12	111020861	111021712	MACS_peak_7529	113.8
chr12	111663805	111665030	MACS_peak_7552	514.66
chr12	111696037	111696737	MACS_peak_7561	148.48
chr12	111755866	111756864	MACS_peak_7566	222.97
chr12	111851638	111852130	MACS_peak_7570	44.99
chr12	112236753	112237956	MACS_peak_7580	469.85
chr12	112875140	112876131	MACS_peak_7616	310.38
chr12	112916640	112917672	MACS_peak_7619	423.11
chr12	113027401	113029707	MACS_peak_7632	1541.73
chr12	113102321	113102861	MACS_peak_7636	57.76
chr12	113300804	113301512	MACS_peak_7653	191.32
chr12	116048924	116049641	MACS_peak_7699	100
chr12	116305986	116306610	MACS_peak_7703	58.65
chr12	116352318	116353144	MACS_peak_7704	236.38
chr12	116395264	116395881	MACS_peak_7705	171.26
chr12	116581887	116582405	MACS_peak_7708	45.2
chr12	117152291	117153108	MACS_peak_7713	75.42
chr12	118164406	118165427	MACS_peak_7729	355.2
chr12	118482285	118482871	MACS_peak_7733	99.6
chr12	119451049	119451659	MACS_peak_7742	204.84
chr12	119773849	119774507	MACS_peak_7744	57.73
chr13	3046657	3047594	MACS_peak_7747	73.03
chr13	3359433	3360037	MACS_peak_7748	43.6
chr13	3544989	3545474	MACS_peak_7755	45.55
chr13	3669474	3670614	MACS_peak_7760	349.53
chr13	3724263	3724770	MACS_peak_7763	66.08
chr13	3889825	3890505	MACS_peak_7766	135.82
chr13	4606234	4606811	MACS_peak_7771	47.1
chr13	5254389	5255374	MACS_peak_7774	125.94
chr13	5862225	5862645	MACS_peak_7779	44.08
chr13	6340153	6340671	MACS_peak_7782	89.6
chr13	6620137	6620907	MACS_peak_7785	118.61
chr13	6689130	6689479	MACS_peak_7789	50.35
chr13	9127498	9128180	MACS_peak_7802	114.22
chr13	9329303	9329942	MACS_peak_7804	168.18
chr13	9599481	9600102	MACS_peak_7806	147.52
chr13	9695689	9696184	MACS_peak_7807	274.67
chr13	10239588	10240479	MACS_peak_7815	258.38
chr13	11766784	11767057	MACS_peak_7818	42
chr13	11959554	11959996	MACS_peak_7819	44.6
chr13	12158833	12159747	MACS_peak_7821	257.49
chr13	12165459	12166222	MACS_peak_7822	199.54
chr13	12166310	12166909	MACS_peak_7823	42.8
chr13	12311731	12312597	MACS_peak_7827	143.81
chr13	12337531	12338356	MACS_peak_7828	118.81
chr13	12357508	12358289	MACS_peak_7830	349.24
chr13	12368966	12369984	MACS_peak_7831	354.31
chr13	12384711	12385221	MACS_peak_7832	82.03
chr13	13437222	13438056	MACS_peak_7864	291.24
chr13	14064741	14065412	MACS_peak_7873	2745.48
chr13	17523088	17523748	MACS_peak_7883	62.02
chr13	17584774	17585248	MACS_peak_7884	52.3
chr13	19177681	19178094	MACS_peak_7892	60.05
chr13	20188204	20188947	MACS_peak_7900	278.39
chr13	20207058	20207822	MACS_peak_7902	186.18
chr13	20232008	20232697	MACS_peak_7904	245.05
chr13	23372299	23373050	MACS_peak_7967	86.97
chr13	23426329	23426916	MACS_peak_7973	68.33
chr13	23449242	23449629	MACS_peak_7981	53.1
chr13	24182795	24183424	MACS_peak_8021	48.46
chr13	24417034	24417396	MACS_peak_8024	52.75
chr13	24628975	24629745	MACS_peak_8027	66.41
chr13	24638268	24638805	MACS_peak_8028	105.23
chr13	24644919	24645591	MACS_peak_8029	110.79
chr13	24650967	24651495	MACS_peak_8030	106.21
chr13	25269098	25269523	MACS_peak_8046	104.44
chr13	26119269	26119909	MACS_peak_8049	243.44
chr13	28417455	28418719	MACS_peak_8052	885.92
chr13	28455865	28456542	MACS_peak_8053	56.31
chr13	28583694	28584059	MACS_peak_8055	54.98
chr13	28605677	28606320	MACS_peak_8057	88.63
chr13	28607513	28607970	MACS_peak_8058	96.9
chr13	28629511	28630277	MACS_peak_8059	228.98
chr13	28671499	28672154	MACS_peak_8060	63.52
chr13	28718067	28718993	MACS_peak_8061	440.24
chr13	28757562	28759595	MACS_peak_8062	430.79
chr13	29290369	29291192	MACS_peak_8070	151.73
chr13	29746522	29747033	MACS_peak_8073	99.24
chr13	29944429	29944834	MACS_peak_8076	51.67
chr13	30253708	30254370	MACS_peak_8080	153.11
chr13	30656710	30657318	MACS_peak_8086	61.41
chr13	30685839	30686399	MACS_peak_8088	98.13
chr13	31765508	31766081	MACS_peak_8099	117.48
chr13	31815721	31816133	MACS_peak_8103	121.49
chr13	32008886	32009279	MACS_peak_8105	42.36
chr13	32179782	32180386	MACS_peak_8106	47.68
chr13	32764364	32764994	MACS_peak_8109	310.67
chr13	32769857	32770457	MACS_peak_8110	123.72
chr13	32818813	32819876	MACS_peak_8112	529.39
chr13	32819883	32820632	MACS_peak_8112	529.39
chr13	32824310	32824855	MACS_peak_8113	104.09
chr13	32903034	32903826	MACS_peak_8115	97.74
chr13	33074136	33074549	MACS_peak_8120	53.16
chr13	34072745	34073164	MACS_peak_8128	45.2
chr13	34110800	34111488	MACS_peak_8132	132.3
chr13	35057998	35058748	MACS_peak_8145	216.75
chr13	35166966	35167774	MACS_peak_8146	83.41
chr13	35771726	35772445	MACS_peak_8150	287.55
chr13	35794388	35795178	MACS_peak_8153	297.51
chr13	37482588	37483390	MACS_peak_8166	61.39
chr13	37509193	37509910	MACS_peak_8168	408.28
chr13	37658003	37658391	MACS_peak_8173	69.72
chr13	37678089	37678845	MACS_peak_8174	50.45
chr13	37680560	37681613	MACS_peak_8175	388.03
chr13	37691827	37692613	MACS_peak_8176	147.93
chr13	37862474	37862919	MACS_peak_8181	67.98
chr13	37920660	37921425	MACS_peak_8183	136.3
chr13	38779111	38779483	MACS_peak_8197	44.68
chr13	39903324	39903742	MACS_peak_8202	82.2
chr13	40854533	40855038	MACS_peak_8206	41.38
chr13	40994631	40994999	MACS_peak_8207	40.33
chr13	41643676	41644525	MACS_peak_8218	335.55
chr13	42070094	42070768	MACS_peak_8220	67.07
chr13	43530271	43530926	MACS_peak_8229	452.04
chr13	43909754	43910400	MACS_peak_8235	47.27
chr13	44180278	44180841	MACS_peak_8236	128.28
chr13	46008774	46009303	MACS_peak_8246	79.88
chr13	46287677	46288360	MACS_peak_8247	175.58
chr13	46341212	46341868	MACS_peak_8248	151.79
chr13	46426837	46427276	MACS_peak_8250	298.38
chr13	46428968	46429524	MACS_peak_8251	214.85
chr13	46443939	46444496	MACS_peak_8252	94.43
chr13	46611037	46611554	MACS_peak_8258	166.92
chr13	46619367	46620094	MACS_peak_8259	429.76
chr13	46869485	46870232	MACS_peak_8262	133.33
chr13	48858767	48859185	MACS_peak_8279	113.1
chr13	49020042	49020834	MACS_peak_8284	409.07
chr13	49094605	49095119	MACS_peak_8286	83.75
chr13	49127844	49128480	MACS_peak_8288	165.28
chr13	49169719	49170212	MACS_peak_8292	59.67
chr13	49766122	49766677	MACS_peak_8309	55.9
chr13	50423688	50424296	MACS_peak_8311	49.98
chr13	51378109	51378901	MACS_peak_8318	158.49
chr13	51379625	51380114	MACS_peak_8319	126.65
chr13	51752994	51753613	MACS_peak_8324	98.03
chr13	51833297	51834310	MACS_peak_8326	200.41
chr13	51881307	51881852	MACS_peak_8329	44.63
chr13	51926694	51927428	MACS_peak_8332	159.23
chr13	51962087	51962829	MACS_peak_8334	57.78
chr13	51975727	51976696	MACS_peak_8335	615.15
chr13	51980201	51980997	MACS_peak_8336	99.72
chr13	52079577	52080360	MACS_peak_8338	143.03
chr13	52154901	52155564	MACS_peak_8339	95.72
chr13	52175629	52176157	MACS_peak_8340	235.89
chr13	52765483	52766264	MACS_peak_8344	111.09
chr13	52818033	52818965	MACS_peak_8345	167.23
chr13	52866368	52866917	MACS_peak_8346	69.72
chr13	52940706	52941439	MACS_peak_8349	131.71
chr13	52979353	52979691	MACS_peak_8352	48.33
chr13	54322091	54323008	MACS_peak_8368	110.5
chr13	54412082	54412954	MACS_peak_8371	100
chr13	54963156	54963878	MACS_peak_8387	172.74
chr13	55107598	55108165	MACS_peak_8391	154.34
chr13	55168876	55169641	MACS_peak_8393	561.33
chr13	55171054	55172548	MACS_peak_8394	712.81
chr13	55371288	55372192	MACS_peak_8401	583.03
chr13	55484631	55485247	MACS_peak_8409	202.61
chr13	56052569	56053463	MACS_peak_8429	220.96
chr13	56110790	56111300	MACS_peak_8431	42.21
chr13	56118243	56118783	MACS_peak_8432	41.43
chr13	56167677	56168263	MACS_peak_8435	138.51
chr13	57001632	57002180	MACS_peak_8447	116.96
chr13	58292837	58293298	MACS_peak_8458	90.59
chr13	58309441	58309970	MACS_peak_8459	131.13
chr13	58478391	58478869	MACS_peak_8464	112.45
chr13	59887807	59888551	MACS_peak_8484	147.02
chr13	59915669	59916317	MACS_peak_8485	130.57
chr13	60010923	60011477	MACS_peak_8487	53.68
chr13	60012060	60013225	MACS_peak_8488	430.51
chr13	60044968	60045449	MACS_peak_8490	52.57
chr13	60049765	60050243	MACS_peak_8491	85.95
chr13	60079874	60080873	MACS_peak_8492	255.32
chr13	60282599	60283035	MACS_peak_8498	63
chr13	60347746	60348372	MACS_peak_8499	70.03
chr13	60686739	60687613	MACS_peak_8507	168.23
chr13	62907765	62908764	MACS_peak_8527	318.19
chr13	63068208	63069006	MACS_peak_8529	178.64
chr13	63102922	63103699	MACS_peak_8530	137.2
chr13	63112338	63113212	MACS_peak_8531	188.73
chr13	63135870	63136687	MACS_peak_8532	94.26
chr13	63170535	63171229	MACS_peak_8534	95.4
chr13	63205793	63206324	MACS_peak_8535	73.1
chr13	63231503	63232137	MACS_peak_8537	154.94
chr13	63245292	63245785	MACS_peak_8538	44.92
chr13	63278799	63279504	MACS_peak_8540	141.02
chr13	63476370	63476958	MACS_peak_8544	53.6
chr13	63527879	63529136	MACS_peak_8545	192.68
chr13	63613180	63613634	MACS_peak_8551	121.46
chr13	64150055	64150559	MACS_peak_8559	150.72
chr13	64162768	64163390	MACS_peak_8562	1443.38
chr13	64178054	64179804	MACS_peak_8563	502.41
chr13	64182791	64183221	MACS_peak_8564	50.28
chr13	64410585	64411250	MACS_peak_8569	123.41
chr13	64903722	64904309	MACS_peak_8572	158.4
chr13	65311263	65312089	MACS_peak_8578	115.33
chr13	65379655	65380139	MACS_peak_8580	49.98
chr13	68764469	68764979	MACS_peak_8635	40.63
chr13	70464777	70465585	MACS_peak_8651	146.66
chr13	70508938	70509633	MACS_peak_8652	93.26
chr13	70883663	70884632	MACS_peak_8658	487.82
chr13	71224688	71225155	MACS_peak_8659	56.39
chr13	71784297	71785448	MACS_peak_8663	300.75
chr13	72425888	72426531	MACS_peak_8668	72.91
chr13	73071886	73072267	MACS_peak_8671	63.9
chr13	73306325	73306868	MACS_peak_8675	206.42
chr13	73803590	73804479	MACS_peak_8688	119.35
chr13	74114927	74115361	MACS_peak_8695	44.99
chr13	74292206	74292583	MACS_peak_8699	88.54
chr13	74381669	74382438	MACS_peak_8703	94.62
chr13	75876529	75876987	MACS_peak_8720	78.78
chr13	76271228	76271721	MACS_peak_8728	135.84
chr13	77131024	77131564	MACS_peak_8732	153.78
chr13	78998716	78999315	MACS_peak_8745	41.88
chr13	79030056	79030423	MACS_peak_8746	78.47
chr13	79765409	79766219	MACS_peak_8748	233.77
chr13	80719259	80719760	MACS_peak_8749	281.23
chr13	81109663	81110129	MACS_peak_8757	101.31
chr13	81130549	81131149	MACS_peak_8758	50.24
chr13	81328884	81329393	MACS_peak_8760	46.73
chr13	81690533	81690943	MACS_peak_8765	101.35
chr13	82063935	82064308	MACS_peak_8770	53.18
chr13	83075420	83076161	MACS_peak_8772	160.73
chr13	83207508	83208323	MACS_peak_8775	212.3
chr13	83503742	83504676	MACS_peak_8776	390.3
chr13	83515038	83515614	MACS_peak_8777	353.66
chr13	83603860	83604268	MACS_peak_8781	121.15
chr13	84065416	84065987	MACS_peak_8793	65.35
chr13	84887716	84888520	MACS_peak_8799	147.13
chr13	88062026	88062843	MACS_peak_8807	211.46
chr13	89029956	89030768	MACS_peak_8810	42.9
chr13	89199002	89199814	MACS_peak_8811	234.31
chr13	90729032	90729442	MACS_peak_8818	58.28
chr13	91344090	91344732	MACS_peak_8823	155.66
chr13	91372093	91372787	MACS_peak_8825	98.88
chr13	92653157	92653835	MACS_peak_8837	169.42
chr13	92751031	92751483	MACS_peak_8839	48.31
chr13	93838942	93839524	MACS_peak_8847	104.72
chr13	94116545	94117412	MACS_peak_8851	155.91
chr13	94168091	94168856	MACS_peak_8852	77.94
chr13	95287076	95287490	MACS_peak_8864	63.15
chr13	95805744	95806249	MACS_peak_8870	56.5
chr13	96346489	96347078	MACS_peak_8874	147.08
chr13	96660100	96660503	MACS_peak_8877	43.99
chr13	96731300	96731649	MACS_peak_8879	61.28
chr13	97021819	97022464	MACS_peak_8883	116.88
chr13	97205162	97205664	MACS_peak_8888	64.24
chr13	97390442	97390991	MACS_peak_8890	83.22
chr13	98390945	98391782	MACS_peak_8897	111.08
chr13	99071297	99071901	MACS_peak_8904	127.33
chr13	99225342	99226078	MACS_peak_8909	78.1
chr13	99259187	99260036	MACS_peak_8911	512.64
chr13	99304109	99305170	MACS_peak_8912	255.37
chr13	99605860	99606371	MACS_peak_8920	47.82
chr13	99885421	99886157	MACS_peak_8921	211.76
chr13	100008396	100008987	MACS_peak_8924	193.14
chr13	100439982	100440574	MACS_peak_8930	177.07
chr13	101126892	101127791	MACS_peak_8939	97.48
chr13	101491765	101492416	MACS_peak_8941	116.11
chr13	101552789	101553996	MACS_peak_8944	432.18
chr13	101996026	101996600	MACS_peak_8949	138.65
chr13	102669744	102670320	MACS_peak_8951	230.13
chr13	102670462	102671084	MACS_peak_8951	230.13
chr13	103247048	103247585	MACS_peak_8955	99.95
chr13	103957197	103957749	MACS_peak_8961	133.93
chr13	104037600	104038121	MACS_peak_8962	48.6
chr13	104095749	104096332	MACS_peak_8963	77.04
chr13	104122096	104122671	MACS_peak_8965	151.22
chr13	104819274	104819783	MACS_peak_8972	72.28
chr13	105724602	105725162	MACS_peak_8979	83.14
chr13	106885723	106886211	MACS_peak_8981	84.54
chr13	107097021	107097481	MACS_peak_8989	45.4
chr13	107668313	107669088	MACS_peak_8995	113.44
chr13	107678767	107679469	MACS_peak_8996	398.16
chr13	107846836	107847494	MACS_peak_9000	90.22
chr13	108041573	108041973	MACS_peak_9002	40.6
chr13	109547708	109548160	MACS_peak_9019	44.53
chr13	109632098	109633183	MACS_peak_9020	140.92
chr13	109665014	109665680	MACS_peak_9021	175.58
chr13	109685143	109685676	MACS_peak_9022	40.06
chr13	109689249	109689782	MACS_peak_9023	48.8
chr13	109915009	109915876	MACS_peak_9027	104.99
chr13	109952725	109953306	MACS_peak_9028	52.57
chr13	110907516	110908007	MACS_peak_9038	50.84
chr13	111232258	111233041	MACS_peak_9040	51.02
chr13	111798066	111798487	MACS_peak_9047	53.08
chr13	111869797	111870265	MACS_peak_9050	132.35
chr13	112153084	112153554	MACS_peak_9055	70.22
chr13	112375571	112376274	MACS_peak_9056	129.44
chr13	112482555	112483478	MACS_peak_9059	430.43
chr13	112751643	112752228	MACS_peak_9064	57.27
chr13	113293872	113294596	MACS_peak_9072	571.79
chr13	113531601	113532170	MACS_peak_9074	139.7
chr13	113661721	113662514	MACS_peak_9078	912.56
chr13	113663314	113663975	MACS_peak_9079	75.13
chr13	113706094	113706817	MACS_peak_9080	83.69
chr13	113929729	113930116	MACS_peak_9083	75.88
chr13	114387636	114388344	MACS_peak_9085	110.28
chr13	116313590	116314163	MACS_peak_9098	53.62
chr13	116555034	116555636	MACS_peak_9099	131.21
chr13	116898310	116898803	MACS_peak_9101	84.33
chr13	117235403	117236245	MACS_peak_9105	293.72
chr13	118629667	118630061	MACS_peak_9112	114.73
chr13	119727348	119728387	MACS_peak_9129	212.06
chr13	119881527	119882676	MACS_peak_9135	77.83
chr13	120034631	120035024	MACS_peak_9141	55.8
chr14	3050000	3050770	MACS_peak_9153	101.76
chr14	3922223	3922851	MACS_peak_9170	41.44
chr14	7263036	7263497	MACS_peak_9268	42.28
chr14	7773889	7774281	MACS_peak_9281	50.09
chr14	8255641	8256735	MACS_peak_9298	304.29
chr14	8300376	8300733	MACS_peak_9300	115.59
chr14	8577783	8578190	MACS_peak_9303	43.81
chr14	8605075	8605738	MACS_peak_9304	59.59
chr14	9240565	9241407	MACS_peak_9306	143.46
chr14	9921523	9922054	MACS_peak_9308	53.97
chr14	11664177	11664944	MACS_peak_9314	110.66
chr14	12184773	12185498	MACS_peak_9315	138.11
chr14	12802861	12803585	MACS_peak_9322	83.39
chr14	13022600	13023153	MACS_peak_9325	118.71
chr14	13453885	13454301	MACS_peak_9329	59.54
chr14	13901461	13902173	MACS_peak_9333	105.53
chr14	14294365	14294803	MACS_peak_9341	58.91
chr14	14632341	14634179	MACS_peak_9344	191.87
chr14	14708409	14709225	MACS_peak_9346	98.4
chr14	14721711	14722356	MACS_peak_9347	71.29
chr14	14803706	14804324	MACS_peak_9348	120.44
chr14	14833392	14833939	MACS_peak_9349	133.78
chr14	15014887	15015375	MACS_peak_9353	59.91
chr14	16414032	16414565	MACS_peak_9365	52.52
chr14	16419511	16420078	MACS_peak_9366	127.68
chr14	16598735	16599627	MACS_peak_9372	146.17
chr14	18303266	18303992	MACS_peak_9386	99.04
chr14	18758564	18759454	MACS_peak_9390	233.32
chr14	18759515	18760539	MACS_peak_9391	299.68
chr14	19040412	19041047	MACS_peak_9393	66.15
chr14	20064678	20064878	MACS_peak_9413	139.12
chr14	20093521	20093935	MACS_peak_9416	43.81
chr14	20378420	20378913	MACS_peak_9421	54.47
chr14	20496355	20497332	MACS_peak_9425	146.17
chr14	20664141	20665188	MACS_peak_9433	557.04
chr14	20668142	20668603	MACS_peak_9435	127.24
chr14	21439804	21440252	MACS_peak_9449	81.02
chr14	21610193	21610606	MACS_peak_9452	50.81
chr14	21659117	21659838	MACS_peak_9453	162.05
chr14	21669468	21669993	MACS_peak_9454	41.31
chr14	21683672	21684269	MACS_peak_9456	61.53
chr14	21719718	21720271	MACS_peak_9457	278.3
chr14	21982615	21983011	MACS_peak_9466	47.48
chr14	22093101	22093691	MACS_peak_9470	58.43
chr14	22189984	22190580	MACS_peak_9471	80.74
chr14	22651093	22651611	MACS_peak_9474	43.01
chr14	23605666	23606083	MACS_peak_9476	51.51
chr14	23943099	23943558	MACS_peak_9480	161.79
chr14	24004478	24004888	MACS_peak_9481	60.05
chr14	24530261	24530803	MACS_peak_9488	80.84
chr14	24655385	24655996	MACS_peak_9489	68.49
chr14	25461044	25461590	MACS_peak_9499	86.29
chr14	25486570	25487444	MACS_peak_9501	89.83
chr14	25487554	25488171	MACS_peak_9502	42.73
chr14	25508259	25508933	MACS_peak_9504	156.44
chr14	25509616	25510745	MACS_peak_9505	493.22
chr14	25512788	25513278	MACS_peak_9507	142.4
chr14	25516909	25517641	MACS_peak_9508	185.73
chr14	25555586	25556155	MACS_peak_9509	115.58
chr14	25718431	25719188	MACS_peak_9515	83.11
chr14	25747383	25748266	MACS_peak_9517	323.02
chr14	25749092	25750226	MACS_peak_9518	313.07
chr14	25805778	25806427	MACS_peak_9522	118.6
chr14	27096797	27097573	MACS_peak_9539	126.36
chr14	27151326	27152095	MACS_peak_9543	127.44
chr14	27158075	27158590	MACS_peak_9544	47.99
chr14	27229689	27230288	MACS_peak_9546	301.38
chr14	27335749	27336490	MACS_peak_9548	106.57
chr14	27596394	27596822	MACS_peak_9552	59.47
chr14	28504647	28505225	MACS_peak_9556	66.92
chr14	28980905	28981509	MACS_peak_9559	89.39
chr14	29036064	29036938	MACS_peak_9561	57.65
chr14	30316520	30317192	MACS_peak_9571	199.81
chr14	30350307	30350764	MACS_peak_9572	46.65
chr14	30353389	30354101	MACS_peak_9573	90.09
chr14	30610232	30610810	MACS_peak_9580	100.83
chr14	30624937	30625711	MACS_peak_9581	353.9
chr14	30922135	30922710	MACS_peak_9589	63.76
chr14	31017930	31018519	MACS_peak_9592	649.61
chr14	31197820	31198630	MACS_peak_9597	64.99
chr14	31207998	31208528	MACS_peak_9599	205.62
chr14	31208928	31209781	MACS_peak_9600	342.99
chr14	31240421	31241003	MACS_peak_9604	68.25
chr14	31248999	31249629	MACS_peak_9605	98.62
chr14	31555822	31556379	MACS_peak_9616	163.98
chr14	31564516	31565435	MACS_peak_9617	158.73
chr14	31569010	31569725	MACS_peak_9618	329.15
chr14	31697345	31697838	MACS_peak_9621	130.94
chr14	32260819	32261193	MACS_peak_9629	190.99
chr14	32609200	32609999	MACS_peak_9636	153.4
chr14	32701026	32701422	MACS_peak_9638	46.6
chr14	32707558	32708136	MACS_peak_9639	61.92
chr14	32796164	32796876	MACS_peak_9640	54.31
chr14	32801840	32802497	MACS_peak_9642	53.15
chr14	32861009	32861690	MACS_peak_9644	162.02
chr14	32894423	32895284	MACS_peak_9645	129.33
chr14	32950881	32951397	MACS_peak_9646	70
chr14	33088930	33089335	MACS_peak_9647	43.46
chr14	33213568	33214386	MACS_peak_9649	99.15
chr14	33476193	33476878	MACS_peak_9656	70.8
chr14	34442453	34443108	MACS_peak_9664	115.2
chr14	34573577	34574621	MACS_peak_9670	363.84
chr14	34588219	34589017	MACS_peak_9671	250.57
chr14	34591232	34592638	MACS_peak_9672	700.65
chr14	34780949	34781543	MACS_peak_9678	49.5
chr14	34896289	34897050	MACS_peak_9683	184.83
chr14	35615543	35616258	MACS_peak_9685	83.19
chr14	35645813	35646593	MACS_peak_9686	162.83
chr14	36485396	36486165	MACS_peak_9689	50.83
chr14	36919047	36919556	MACS_peak_9694	77.49
chr14	36971050	36972010	MACS_peak_9696	162.67
chr14	37005760	37006359	MACS_peak_9697	114.11
chr14	37032169	37033332	MACS_peak_9698	256.62
chr14	37048896	37049619	MACS_peak_9699	154.09
chr14	37097966	37098539	MACS_peak_9700	111.55
chr14	37238629	37238986	MACS_peak_9704	80.8
chr14	37271449	37272070	MACS_peak_9705	120.04
chr14	40795068	40795687	MACS_peak_9709	63.23
chr14	40962226	40963141	MACS_peak_9715	316.07
chr14	41425372	41426030	MACS_peak_9724	108.81
chr14	43250717	43251295	MACS_peak_9730	42.93
chr14	43840015	43840507	MACS_peak_9737	44.49
chr14	43987432	43987835	MACS_peak_9741	73.31
chr14	44099997	44100419	MACS_peak_9743	70.96
chr14	44256978	44257413	MACS_peak_9744	40.89
chr14	44850619	44851019	MACS_peak_9747	56.39
chr14	45445459	45446097	MACS_peak_9756	160.51
chr14	45451054	45451586	MACS_peak_9758	56.1
chr14	45452000	45452666	MACS_peak_9759	43.92
chr14	45479310	45479985	MACS_peak_9761	75.66
chr14	45506908	45507572	MACS_peak_9762	251.73
[truncated: 5,019 more rows]

## Sheet: ATAC-serum_Msgn1_only
Genomic coordinates (mm10) of loci characterized by increased chromatin accessibility upon Msgn1 induction in serum diffentiating cells
chr1	4427081	4427522	MACS_peak_6	42.87
chr1	4493010	4493954	MACS_peak_8	229.75
chr1	4497011	4497695	MACS_peak_10	131.02
chr1	5070283	5070842	MACS_peak_22	40.02
chr1	5916857	5917915	MACS_peak_28	192.68
chr1	6358884	6359646	MACS_peak_34	97.42
chr1	9564960	9565800	MACS_peak_53	50.69
chr1	9583290	9583827	MACS_peak_54	92.81
chr1	9583861	9584391	MACS_peak_55	48.69
chr1	9797697	9798559	MACS_peak_61	94.43
chr1	9847830	9848424	MACS_peak_62	104.15
chr1	9859072	9859816	MACS_peak_63	498.94
chr1	9859836	9860531	MACS_peak_63	498.94
chr1	10123849	10124423	MACS_peak_69	70.64
chr1	12171464	12172057	MACS_peak_81	55.2
chr1	12509980	12510949	MACS_peak_83	134.94
chr1	13214571	13215037	MACS_peak_95	65.02
chr1	13426506	13426850	MACS_peak_98	40.59
chr1	13935895	13936469	MACS_peak_104	130.68
chr1	14185903	14186424	MACS_peak_105	71.04
chr1	14504193	14505011	MACS_peak_109	74.28
chr1	16130099	16131023	MACS_peak_123	337.57
chr1	16293292	16293783	MACS_peak_125	45.29
chr1	16293803	16294532	MACS_peak_126	52.36
chr1	21050709	21051449	MACS_peak_155	160.8
chr1	21445704	21446414	MACS_peak_161	156.82
chr1	21658718	21659337	MACS_peak_163	61.26
chr1	22252743	22253346	MACS_peak_167	49.3
chr1	22293430	22294022	MACS_peak_168	122.55
chr1	22294034	22294374	MACS_peak_168	122.55
chr1	22555900	22556117	MACS_peak_171	413.88
chr1	33739162	33739745	MACS_peak_208	73.97
chr1	34677746	34678583	MACS_peak_238	91.16
chr1	35869666	35870224	MACS_peak_247	50.34
chr1	35941627	35942239	MACS_peak_249	75.28
chr1	36130236	36130851	MACS_peak_254	62
chr1	36303322	36303834	MACS_peak_259	43.97
chr1	36562907	36563561	MACS_peak_271	107.65
chr1	37409475	37409979	MACS_peak_286	62.08
chr1	37719478	37720073	MACS_peak_291	63.37
chr1	38565906	38566849	MACS_peak_299	126.12
chr1	39614268	39615184	MACS_peak_314	123.72
chr1	39736060	39736761	MACS_peak_318	48.25
chr1	39859066	39859707	MACS_peak_320	52.74
chr1	39867781	39868890	MACS_peak_321	214.12
chr1	40681269	40682012	MACS_peak_326	115.02
chr1	41810295	41810912	MACS_peak_332	67.87
chr1	42491131	42491920	MACS_peak_333	179.45
chr1	42714367	42714905	MACS_peak_337	41.55
chr1	42718595	42719080	MACS_peak_338	45.8
chr1	42891302	42891812	MACS_peak_340	202.54
chr1	43065741	43066373	MACS_peak_344	97.63
chr1	44550671	44551274	MACS_peak_363	589.2
chr1	44678699	44679655	MACS_peak_366	106.59
chr1	45672664	45673179	MACS_peak_371	41.2
chr1	45825132	45825614	MACS_peak_373	93.04
chr1	46018428	46018967	MACS_peak_376	54.7
chr1	46966275	46967040	MACS_peak_386	331.72
chr1	46969749	46970265	MACS_peak_387	105.68
chr1	51795628	51796356	MACS_peak_408	157.72
chr1	51922672	51923257	MACS_peak_413	64.43
chr1	52146528	52147014	MACS_peak_418	56.34
chr1	54713229	54714021	MACS_peak_443	87.03
chr1	54793565	54794117	MACS_peak_446	46.88
chr1	54802520	54803081	MACS_peak_447	155.06
chr1	54907026	54907451	MACS_peak_448	52.76
chr1	54960452	54961468	MACS_peak_450	129.66
chr1	56965952	56966702	MACS_peak_463	64.44
chr1	58795123	58795790	MACS_peak_489	67.97
chr1	59364311	59364845	MACS_peak_495	258.3
chr1	59487536	59488121	MACS_peak_499	49.11
chr1	59579369	59579820	MACS_peak_504	96.61
chr1	59965611	59966256	MACS_peak_513	112.8
chr1	60042561	60043027	MACS_peak_514	56.35
chr1	60588691	60589543	MACS_peak_520	55.78
chr1	60920195	60920914	MACS_peak_521	61.21
chr1	61638530	61639178	MACS_peak_524	70.73
chr1	61651446	61652250	MACS_peak_525	73.87
chr1	62382779	62383390	MACS_peak_527	55.2
chr1	62766649	62767314	MACS_peak_533	144.02
chr1	62821471	62822153	MACS_peak_535	76.39
chr1	62964287	62964758	MACS_peak_539	68.33
chr1	64231462	64232091	MACS_peak_554	156.36
chr1	64445955	64446732	MACS_peak_556	49.01
chr1	64734700	64735306	MACS_peak_561	41.67
chr1	64878479	64879397	MACS_peak_565	96.09
chr1	65310945	65311638	MACS_peak_572	64.86
chr1	66895552	66896293	MACS_peak_580	97.85
chr1	66985006	66985845	MACS_peak_582	149.54
chr1	68973515	68974218	MACS_peak_592	82.74
chr1	69107690	69108890	MACS_peak_594	115
chr1	69466546	69467229	MACS_peak_598	53.7
chr1	72210943	72211406	MACS_peak_624	59.64
chr1	72309427	72310212	MACS_peak_632	98.67
chr1	72872363	72872942	MACS_peak_639	72.29
chr1	72873767	72874312	MACS_peak_640	41.03
chr1	72944853	72945556	MACS_peak_641	60.75
chr1	73074921	73075917	MACS_peak_644	228.59
chr1	73089635	73090115	MACS_peak_645	45.63
chr1	73259399	73260146	MACS_peak_649	123.99
chr1	73365567	73366575	MACS_peak_651	177.99
chr1	73424909	73425506	MACS_peak_652	63.29
chr1	73853317	73853772	MACS_peak_655	52.49
chr1	73905269	73906001	MACS_peak_657	124.21
chr1	74041492	74042344	MACS_peak_668	74.71
chr1	74051257	74052134	MACS_peak_669	84.22
chr1	74083247	74084044	MACS_peak_671	89.49
chr1	74098025	74098957	MACS_peak_672	78.16
chr1	74124268	74125142	MACS_peak_673	86.29
chr1	74797325	74797791	MACS_peak_691	51.59
chr1	74858062	74858852	MACS_peak_695	73.34
chr1	75040360	75041035	MACS_peak_697	219.58
chr1	75337700	75338477	MACS_peak_713	55.03
chr1	75457691	75458941	MACS_peak_720	193.56
chr1	75885519	75886212	MACS_peak_731	45.19
chr1	76009510	76010538	MACS_peak_733	291.87
chr1	78141552	78142182	MACS_peak_746	123.33
chr1	78196621	78197464	MACS_peak_748	102.05
chr1	80207165	80207737	MACS_peak_774	42.38
chr1	80216783	80217249	MACS_peak_776	67.02
chr1	80218140	80218697	MACS_peak_777	50.51
chr1	82202673	82203461	MACS_peak_789	73.52
chr1	83896752	83897036	MACS_peak_810	49.63
chr1	84283058	84283791	MACS_peak_813	52.07
chr1	85158388	85158950	MACS_peak_844	50.58
chr1	85628567	85629175	MACS_peak_909	42.65
chr1	86435384	86435851	MACS_peak_930	842.17
chr1	87174172	87174623	MACS_peak_948	40.16
chr1	87175641	87176354	MACS_peak_949	66.57
chr1	87637451	87638017	MACS_peak_958	206.23
chr1	89463049	89463594	MACS_peak_979	47.44
chr1	89580933	89581618	MACS_peak_984	76.09
chr1	89926815	89927983	MACS_peak_986	151.84
chr1	91313092	91313631	MACS_peak_1016	67.97
chr1	91600611	91601323	MACS_peak_1027	87.78
chr1	91769951	91770871	MACS_peak_1030	75.64
chr1	91799407	91800098	MACS_peak_1031	82.72
chr1	91830340	91831295	MACS_peak_1035	141.15
chr1	91873533	91874096	MACS_peak_1037	57.11
chr1	92144908	92145474	MACS_peak_1043	89.38
chr1	92709277	92709775	MACS_peak_1053	64.62
chr1	94074137	94074766	MACS_peak_1097	157.16
chr1	94795981	94796516	MACS_peak_1102	101.38
chr1	102687464	102688012	MACS_peak_1139	47.2
chr1	104944704	104945395	MACS_peak_1145	68.52
chr1	105980977	105981610	MACS_peak_1160	88.61
chr1	112416518	112417223	MACS_peak_1200	88.63
chr1	116117714	116118386	MACS_peak_1210	138.93
chr1	118627564	118628384	MACS_peak_1224	161.23
chr1	118759506	118760038	MACS_peak_1225	54.07
chr1	118846855	118847449	MACS_peak_1230	56.66
chr1	118954598	118955152	MACS_peak_1240	43.01
chr1	119083570	119084018	MACS_peak_1248	65.96
chr1	119119808	119120334	MACS_peak_1249	52.58
chr1	119424181	119425039	MACS_peak_1254	208.09
chr1	119484483	119484940	MACS_peak_1257	47.74
chr1	120032936	120033455	MACS_peak_1275	56.56
chr1	120069827	120070899	MACS_peak_1277	122.92
chr1	120340214	120340991	MACS_peak_1284	87.72
chr1	120602786	120603640	MACS_peak_1287	107.45
chr1	120739627	120740155	MACS_peak_1292	81.06
chr1	120859550	120860072	MACS_peak_1294	62.65
chr1	121440970	121441491	MACS_peak_1299	49.46
chr1	121965807	121966591	MACS_peak_1304	178.7
chr1	125370868	125371235	MACS_peak_1311	71.04
chr1	125607266	125607873	MACS_peak_1315	71.69
chr1	125996384	125997151	MACS_peak_1322	150.76
chr1	126675009	126675702	MACS_peak_1332	75.32
chr1	127344877	127345226	MACS_peak_1346	45.18
chr1	127530947	127531852	MACS_peak_1350	137.78
chr1	127625752	127626434	MACS_peak_1352	98.88
chr1	128304882	128305312	MACS_peak_1360	43.57
chr1	128643521	128644064	MACS_peak_1372	50.58
chr1	128761959	128762801	MACS_peak_1376	201.37
chr1	128875336	128875856	MACS_peak_1379	49.54
chr1	130274437	130274912	MACS_peak_1382	46.66
chr1	130936066	130937010	MACS_peak_1395	120.81
chr1	130941473	130942250	MACS_peak_1397	526.22
chr1	131152905	131153548	MACS_peak_1404	119.54
chr1	131276624	131277317	MACS_peak_1407	77.13
chr1	131970267	131971179	MACS_peak_1422	82.91
chr1	131972085	131972791	MACS_peak_1423	76.11
chr1	132132867	132133561	MACS_peak_1426	67.44
chr1	132139388	132139942	MACS_peak_1427	179.06
chr1	132151677	132152326	MACS_peak_1428	54.62
chr1	132200364	132201219	MACS_peak_1431	70.46
chr1	132298602	132299120	MACS_peak_1434	40.38
chr1	132367380	132368009	MACS_peak_1438	60.38
chr1	132558021	132558699	MACS_peak_1446	49.91
chr1	132880321	132880967	MACS_peak_1451	103.15
chr1	132982651	132983145	MACS_peak_1453	45.04
chr1	133218819	133219602	MACS_peak_1460	77.29
chr1	133367483	133368103	MACS_peak_1468	98.4
chr1	133423655	133424593	MACS_peak_1472	123.21
chr1	134063032	134063946	MACS_peak_1486	69.72
chr1	134071159	134071847	MACS_peak_1487	245.06
chr1	134244166	134244627	MACS_peak_1494	55.04
chr1	134987569	134988076	MACS_peak_1511	49.4
chr1	135108628	135109194	MACS_peak_1513	45.49
chr1	135466797	135467370	MACS_peak_1527	138.59
chr1	135510278	135511007	MACS_peak_1530	51.07
chr1	135554677	135555091	MACS_peak_1533	40.4
chr1	135563905	135564563	MACS_peak_1534	99.5
chr1	135597510	135598056	MACS_peak_1537	65.79
chr1	135629984	135630744	MACS_peak_1539	83.03
chr1	135739265	135739889	MACS_peak_1548	115.87
chr1	136118749	136119530	MACS_peak_1563	85.65
chr1	136470169	136470889	MACS_peak_1583	69.41
chr1	136518600	136519185	MACS_peak_1585	57.45
chr1	136540176	136540704	MACS_peak_1586	42.37
chr1	136577889	136578611	MACS_peak_1592	57.88
chr1	136751493	136752245	MACS_peak_1600	238.37
chr1	136768912	136769470	MACS_peak_1602	74.54
chr1	137142123	137142719	MACS_peak_1608	144.53
chr1	137254863	137255547	MACS_peak_1611	67.09
chr1	138606496	138607458	MACS_peak_1621	216.99
chr1	144006392	144006986	MACS_peak_1653	43.66
chr1	148962046	148962686	MACS_peak_1664	114.04
chr1	150681761	150682531	MACS_peak_1675	68.37
chr1	152416362	152416946	MACS_peak_1701	64.52
chr1	153107842	153108495	MACS_peak_1724	58.74
chr1	153486401	153486731	MACS_peak_1735	52.5
chr1	153549472	153550156	MACS_peak_1738	75.22
chr1	153652981	153653588	MACS_peak_1739	114.06
chr1	153740091	153740582	MACS_peak_1740	84.01
chr1	153963449	153964454	MACS_peak_1745	145.97
chr1	154577013	154577561	MACS_peak_1748	53.25
chr1	154723358	154723831	MACS_peak_1751	49.77
chr1	154786321	154786752	MACS_peak_1752	49.77
chr1	155006454	155007005	MACS_peak_1755	57.81
chr1	155030762	155031306	MACS_peak_1756	47.52
chr1	155049094	155049618	MACS_peak_1757	94.54
chr1	155097899	155098680	MACS_peak_1767	69.94
chr1	155722125	155722640	MACS_peak_1785	87.51
chr1	155784550	155785180	MACS_peak_1789	513.72
chr1	156183021	156183689	MACS_peak_1798	69.99
chr1	156204352	156205250	MACS_peak_1799	97.63
chr1	156217445	156218164	MACS_peak_1800	162.61
chr1	156247188	156247723	MACS_peak_1803	62.15
chr1	156461035	156461726	MACS_peak_1806	42.97
chr1	156462480	156463074	MACS_peak_1807	86.83
chr1	157912396	157912761	MACS_peak_1830	56.18
chr1	158039797	158040326	MACS_peak_1832	90.4
chr1	158266692	158267342	MACS_peak_1833	45.78
chr1	158653953	158654764	MACS_peak_1837	117.33
chr1	159524009	159524589	MACS_peak_1845	175.44
chr1	160044161	160044720	MACS_peak_1851	46.43
chr1	160325377	160325995	MACS_peak_1857	60.46
chr1	160656074	160656701	MACS_peak_1860	74.67
chr1	161039936	161040930	MACS_peak_1868	163.47
chr1	161316265	161316976	MACS_peak_1874	47.55
chr1	162016968	162017516	MACS_peak_1878	47.2
chr1	162207156	162207705	MACS_peak_1880	40.74
chr1	162216576	162217231	MACS_peak_1881	64.89
chr1	162217320	162218062	MACS_peak_1882	56.28
chr1	163150348	163150918	MACS_peak_1896	45.53
chr1	163176390	163177682	MACS_peak_1897	412.17
chr1	163313172	163314076	MACS_peak_1899	134.85
chr1	163314140	163315092	MACS_peak_1900	79.54
chr1	163670516	163671287	MACS_peak_1905	81.4
chr1	164373706	164374531	MACS_peak_1918	98.15
chr1	165327687	165328497	MACS_peak_1933	78.36
chr1	165503561	165504169	MACS_peak_1936	40.57
chr1	165585515	165586243	MACS_peak_1938	66.63
chr1	165707578	165708321	MACS_peak_1945	104.82
chr1	165840633	165841355	MACS_peak_1952	40.98
chr1	165844771	165845388	MACS_peak_1953	48.21
chr1	166049274	166049842	MACS_peak_1959	52.16
chr1	166053213	166053910	MACS_peak_1960	82.1
chr1	166947758	166948529	MACS_peak_1973	69.8
chr1	167802471	167803386	MACS_peak_2001	76.05
chr1	167915146	167915714	MACS_peak_2002	58.42
chr1	167929753	167930406	MACS_peak_2003	84.92
chr1	168382652	168383298	MACS_peak_2014	69.62
chr1	168865699	168866130	MACS_peak_2020	62.18
chr1	169867256	169868064	MACS_peak_2034	239.27
chr1	169917839	169918495	MACS_peak_2036	116.02
chr1	170495661	170496204	MACS_peak_2046	50.26
chr1	170589381	170590296	MACS_peak_2050	103.5
chr1	170656777	170657405	MACS_peak_2054	98.81
chr1	171036708	171037399	MACS_peak_2059	42.97
chr1	171920992	171921948	MACS_peak_2113	144.28
chr1	171933604	171934542	MACS_peak_2115	167.3
chr1	172143431	172144006	MACS_peak_2125	81.86
chr1	172204578	172205209	MACS_peak_2129	73.7
chr1	172382186	172382810	MACS_peak_2144	106.52
chr1	172393859	172394607	MACS_peak_2145	121.34
chr1	172490109	172490832	MACS_peak_2150	72.5
chr1	172570815	172571642	MACS_peak_2158	152.97
chr1	173377357	173377900	MACS_peak_2167	47.61
chr1	174433828	174434301	MACS_peak_2183	195.87
chr1	175041306	175041940	MACS_peak_2189	71.5
chr1	175668891	175669425	MACS_peak_2194	87.05
chr1	177010639	177011386	MACS_peak_2209	182.35
chr1	177605347	177606302	MACS_peak_2219	78.08
chr1	177645141	177645982	MACS_peak_2220	245.63
chr1	178146327	178146980	MACS_peak_2225	65.08
chr1	178277514	178278541	MACS_peak_2230	411.15
chr1	178530275	178531064	MACS_peak_2241	82.05
chr1	178639900	178640413	MACS_peak_2243	64.4
chr1	178895445	178896321	MACS_peak_2250	197.88
chr1	178960147	178960744	MACS_peak_2252	46.14
chr1	179581846	179582393	MACS_peak_2265	68.24
chr1	179645537	179646182	MACS_peak_2267	96.24
chr1	179723124	179723668	MACS_peak_2269	108.72
chr1	180331557	180332218	MACS_peak_2281	154.64
chr1	180332253	180332824	MACS_peak_2281	154.64
chr1	180433954	180434644	MACS_peak_2284	75.61
chr1	180483317	180483641	MACS_peak_2286	46.24
chr1	180563418	180563868	MACS_peak_2291	60.49
chr1	180696433	180697152	MACS_peak_2295	45.79
chr1	180870178	180870778	MACS_peak_2306	97.59
chr1	180941732	180942944	MACS_peak_2311	87.88
chr1	180945421	180946281	MACS_peak_2312	67.6
chr1	181016634	181017739	MACS_peak_2314	93.05
chr1	181545502	181545855	MACS_peak_2323	61.7
chr1	181860665	181861172	MACS_peak_2327	86.11
chr1	182115686	182116086	MACS_peak_2334	68.98
chr1	182398528	182399458	MACS_peak_2339	187.17
chr1	182849467	182850027	MACS_peak_2353	66.9
chr1	183089862	183090614	MACS_peak_2361	179.47
chr1	183140343	183140984	MACS_peak_2362	99.38
chr1	183441855	183442526	MACS_peak_2371	70.36
chr1	184051706	184052354	MACS_peak_2377	76.88
chr1	184235480	184235961	MACS_peak_2381	44.62
chr1	184384092	184384539	MACS_peak_2383	59.92
chr1	184824430	184825009	MACS_peak_2391	44.77
chr1	185262463	185263257	MACS_peak_2401	180.32
chr1	185730907	185731654	MACS_peak_2408	213.12
chr1	185836553	185837337	MACS_peak_2409	48.54
chr1	186702531	186703620	MACS_peak_2415	114.89
chr1	186834142	186834929	MACS_peak_2419	66.54
chr1	187674785	187675337	MACS_peak_2423	44.62
chr1	187964503	187965164	MACS_peak_2426	57.64
chr1	187974376	187974931	MACS_peak_2427	43.34
chr1	188080040	188080905	MACS_peak_2429	130.11
chr1	188107657	188108550	MACS_peak_2430	195.37
chr1	188267247	188267838	MACS_peak_2432	89.01
chr1	188558914	188559490	MACS_peak_2435	185.94
chr1	189402447	189403895	MACS_peak_2447	411.47
chr1	189619135	189619448	MACS_peak_2449	41.55
chr1	190250665	190251304	MACS_peak_2463	100.74
chr1	191097970	191098758	MACS_peak_2475	95.05
chr1	191125953	191126312	MACS_peak_2477	69.74
chr1	191641236	191642056	MACS_peak_2494	196.77
chr1	192524872	192525532	MACS_peak_2506	61.21
chr1	192798928	192799606	MACS_peak_2516	62.86
chr1	193575813	193576457	MACS_peak_2540	122.4
chr1	194025921	194026633	MACS_peak_2546	95.02
chr1	194197537	194198283	MACS_peak_2549	91.69
chr1	194222953	194223474	MACS_peak_2550	42.85
chr1	194620476	194620912	MACS_peak_2556	319.43
chr1	194938664	194939328	MACS_peak_2559	45.36
chr10	3810740	3811575	MACS_peak_2582	149.54
chr10	4027381	4027875	MACS_peak_2591	145.49
chr10	4346558	4347489	MACS_peak_2597	132.78
chr10	5638990	5639544	MACS_peak_2617	115.72
chr10	7333208	7333805	MACS_peak_2635	126.61
chr10	7792431	7793346	MACS_peak_2648	79.29
chr10	8945185	8945690	MACS_peak_2660	57.91
chr10	9674440	9675406	MACS_peak_2663	84.95
chr10	11305985	11306471	MACS_peak_2680	65.24
chr10	12811813	12812404	MACS_peak_2692	105.35
chr10	17261334	17261912	MACS_peak_2721	88.33
chr10	17261950	17262334	MACS_peak_2722	95.54
chr10	17727353	17728241	MACS_peak_2731	402.39
chr10	17796118	17796723	MACS_peak_2732	49.14
chr10	18145994	18146521	MACS_peak_2741	55.8
chr10	18388781	18389133	MACS_peak_2744	69.74
chr10	18844740	18845397	MACS_peak_2749	86.34
chr10	19104644	19105667	MACS_peak_2752	106.6
chr10	20724936	20725435	MACS_peak_2769	51.41
chr10	20854863	20855414	MACS_peak_2770	44.93
chr10	22150445	22151009	MACS_peak_2784	66.08
chr10	24396377	24396806	MACS_peak_2814	56.13
chr10	24702675	24703138	MACS_peak_2820	111.07
chr10	24741402	24742286	MACS_peak_2822	69.49
chr10	24958714	24959566	MACS_peak_2824	81.43
chr10	25061415	25062221	MACS_peak_2825	115.3
chr10	26371288	26371924	MACS_peak_2834	107.1
chr10	26695251	26695762	MACS_peak_2842	57.32
chr10	26701659	26702436	MACS_peak_2843	228.67
chr10	27616340	27617237	MACS_peak_2847	46.94
chr10	28075743	28076754	MACS_peak_2849	1202.04
chr10	29532918	29533647	MACS_peak_2859	122.04
chr10	29554257	29554905	MACS_peak_2862	72.57
chr10	30327803	30329016	MACS_peak_2869	267.71
chr10	30516535	30517351	MACS_peak_2871	58.1
chr10	30537878	30538600	MACS_peak_2873	59.21
chr10	30810793	30811270	MACS_peak_2879	54.69
chr10	31027891	31028655	MACS_peak_2882	106.42
chr10	31299090	31299834	MACS_peak_2886	55.32
chr10	31300010	31300849	MACS_peak_2887	196.97
chr10	34176050	34176747	MACS_peak_2912	42.57
chr10	34328250	34328759	MACS_peak_2917	43.81
chr10	38965112	38965997	MACS_peak_2942	85.02
chr10	39066902	39067428	MACS_peak_2943	63.85
chr10	39227423	39228031	MACS_peak_2947	96.34
chr10	39321158	39321700	MACS_peak_2949	76.19
chr10	39580488	39581303	MACS_peak_2955	201.84
chr10	40212374	40212922	MACS_peak_2968	68.14
chr10	40884406	40884957	MACS_peak_2980	640.54
chr10	41071601	41072390	MACS_peak_2982	82.69
chr10	41260010	41260836	MACS_peak_2984	83.79
chr10	41288700	41289415	MACS_peak_2985	41.42
chr10	41651970	41652675	MACS_peak_2998	67.27
chr10	42108460	42109139	MACS_peak_3004	140.3
chr10	43033753	43034735	MACS_peak_3020	367.29
chr10	43173079	43173713	MACS_peak_3022	43.23
chr10	43580542	43581439	MACS_peak_3030	90.99
chr10	44148692	44149220	MACS_peak_3038	41.48
chr10	44458369	44459203	MACS_peak_3044	100.92
chr10	44478014	44478677	MACS_peak_3045	235.88
chr10	44490839	44491477	MACS_peak_3046	58.34
chr10	44599854	44600447	MACS_peak_3048	85.35
chr10	45173855	45174751	MACS_peak_3058	88.43
chr10	45323834	45324392	MACS_peak_3062	40.09
chr10	45410561	45411046	MACS_peak_3065	45.8
chr10	45469386	45470122	MACS_peak_3068	92.75
chr10	45783962	45784616	MACS_peak_3072	60.59
chr10	46011907	46012359	MACS_peak_3073	48.06
chr10	49782514	49783631	MACS_peak_3077	171.39
chr10	50892662	50893373	MACS_peak_3085	216.85
chr10	50900872	50901577	MACS_peak_3087	60.14
chr10	50911136	50911440	MACS_peak_3090	41.63
chr10	52027307	52028127	MACS_peak_3097	192.6
chr10	52298413	52299051	MACS_peak_3103	83.44
chr10	53096475	53097021	MACS_peak_3111	54.07
chr10	53107228	53108091	MACS_peak_3112	107.29
chr10	53414378	53414843	MACS_peak_3116	45.2
chr10	53434604	53435671	MACS_peak_3117	76.9
chr10	53641492	53641959	MACS_peak_3126	75.7
chr10	54038570	54039233	MACS_peak_3129	64.18
chr10	55980060	55980593	MACS_peak_3141	41.93
chr10	56106383	56107289	MACS_peak_3142	103.1
chr10	56517253	56517837	MACS_peak_3148	71.76
chr10	56613796	56614412	MACS_peak_3149	48.29
chr10	57784457	57785209	MACS_peak_3157	122.72
chr10	58855170	58855801	MACS_peak_3175	224.48
chr10	59114425	59115147	MACS_peak_3176	86.84
chr10	59575974	59576741	MACS_peak_3189	161.71
chr10	59864931	59865563	MACS_peak_3196	44.36
chr10	59909118	59909660	MACS_peak_3199	54.03
chr10	59911379	59912202	MACS_peak_3200	127
chr10	59948485	59949102	MACS_peak_3204	107.15
chr10	60195102	60195545	MACS_peak_3214	49.6
chr10	60305210	60305716	MACS_peak_3216	51.49
chr10	60350693	60352527	MACS_peak_3218	542.32
chr10	60498468	60499113	MACS_peak_3221	57.69
chr10	60686779	60687525	MACS_peak_3223	86.93
chr10	60800270	60801043	MACS_peak_3228	172.66
chr10	60936848	60937804	MACS_peak_3235	341.32
chr10	61064532	61065203	MACS_peak_3237	53.32
chr10	61199446	61199970	MACS_peak_3242	78.41
chr10	61273038	61273863	MACS_peak_3243	79.29
chr10	61346244	61346697	MACS_peak_3244	60.83
chr10	61714832	61715546	MACS_peak_3254	97.83
chr10	61782833	61783537	MACS_peak_3256	63.43
chr10	61879298	61879796	MACS_peak_3258	52.43
chr10	61976941	61977475	MACS_peak_3262	71.45
chr10	62019394	62020753	MACS_peak_3263	206.09
chr10	62725804	62726294	MACS_peak_3275	53.72
chr10	66911300	66912133	MACS_peak_3305	80.54
chr10	66920469	66921840	MACS_peak_3307	137.06
chr10	67107730	67108428	MACS_peak_3314	87.32
chr10	67644343	67644763	MACS_peak_3327	41.25
chr10	68277664	68278211	MACS_peak_3338	55.71
chr10	68541442	68542083	MACS_peak_3340	85.6
chr10	69278670	69279413	MACS_peak_3349	135.03
chr10	69574159	69574707	MACS_peak_3355	40.81
chr10	69584018	69584575	MACS_peak_3356	40.16
chr10	69594333	69594831	MACS_peak_3357	59.16
chr10	69738912	69739558	MACS_peak_3358	60.75
chr10	70291837	70292421	MACS_peak_3373	97.31
chr10	70296716	70297239	MACS_peak_3374	56.18
chr10	71218135	71218930	MACS_peak_3384	72.91
chr10	75151273	75151800	MACS_peak_3416	72.5
chr10	75548397	75548951	MACS_peak_3428	40.38
chr10	75588366	75588897	MACS_peak_3431	139.42
chr10	75888928	75889736	MACS_peak_3442	119.3
chr10	77004708	77005499	MACS_peak_3467	117.08
chr10	77007476	77008461	MACS_peak_3468	100.56
chr10	77089325	77089900	MACS_peak_3470	65.42
chr10	77532771	77533500	MACS_peak_3489	52.36
chr10	78487598	78488164	MACS_peak_3519	55.57
chr10	79101868	79102678	MACS_peak_3530	82.87
chr10	79595097	79595652	MACS_peak_3536	40.3
chr10	79611982	79612608	MACS_peak_3537	52.35
chr10	79695279	79695630	MACS_peak_3544	69.74
chr10	79988215	79989170	MACS_peak_3569	91.4
chr10	80051920	80052472	MACS_peak_3574	52.36
chr10	80138640	80139249	MACS_peak_3581	69.23
chr10	80158467	80159042	MACS_peak_3586	45.08
chr10	80199221	80199879	MACS_peak_3594	93.84
chr10	80323373	80324074	MACS_peak_3607	54.46
chr10	80571132	80571854	MACS_peak_3624	69.39
chr10	80936341	80936945	MACS_peak_3648	42.94
chr10	80939390	80939848	MACS_peak_3649	201.18
chr10	81365583	81366110	MACS_peak_3688	67.01
chr10	81406454	81407255	MACS_peak_3692	93.32
chr10	81551405	81552206	MACS_peak_3704	78.63
chr10	82901377	82901898	MACS_peak_3741	42.85
chr10	83337120	83338001	MACS_peak_3747	77.6
chr10	84498765	84499255	MACS_peak_3770	43.49
chr10	84754689	84755279	MACS_peak_3775	48.46
chr10	84759979	84760508	MACS_peak_3777	53.87
chr10	84793394	84793923	MACS_peak_3778	48.77
chr10	85829079	85829930	MACS_peak_3792	88.42
chr10	86295375	86296195	MACS_peak_3802	52.02
chr10	86302731	86303226	MACS_peak_3804	77.36
chr10	86425571	86426004	MACS_peak_3807	49.22
chr10	86463794	86464257	MACS_peak_3809	46.75
chr10	86491896	86492452	MACS_peak_3811	46.56
chr10	86730803	86731454	MACS_peak_3816	51
chr10	87862995	87863938	MACS_peak_3838	130.26
chr10	88376691	88377183	MACS_peak_3849	52.05
chr10	88496638	88497679	MACS_peak_3854	98.56
chr10	89461720	89462443	MACS_peak_3865	75.56
chr10	90826872	90827360	MACS_peak_3875	67.09
chr10	90829152	90829977	MACS_peak_3876	137.87
chr10	91384188	91384713	MACS_peak_3889	69.91
chr10	92698972	92699560	MACS_peak_3899	50.5
chr10	93253053	93253802	MACS_peak_3907	107.19
chr10	93425599	93426179	MACS_peak_3912	57.9
chr10	93953572	93954029	MACS_peak_3926	82.84
chr10	93969180	93969646	MACS_peak_3927	119.45
chr10	94093496	94094042	MACS_peak_3930	61.58
chr10	94350960	94351754	MACS_peak_3935	178.62
chr10	94609299	94609652	MACS_peak_3944	79.37
chr10	95314049	95314667	MACS_peak_3954	91.36
chr10	95414161	95414736	MACS_peak_3957	65.4
chr10	96048123	96048823	MACS_peak_3973	162.05
chr10	98653769	98654644	MACS_peak_3994	309.7
chr10	99268829	99269663	MACS_peak_4013	76.25
chr10	99298369	99299643	MACS_peak_4017	365.79
chr10	99570164	99570799	MACS_peak_4019	114.26
chr10	99614631	99615424	MACS_peak_4021	69.96
chr10	100490542	100491402	MACS_peak_4034	384.15
chr10	102931437	102931976	MACS_peak_4042	78.26
chr10	103442988	103443520	MACS_peak_4048	69.83
chr10	103726502	103727201	MACS_peak_4049	200.53
chr10	104018569	104019265	MACS_peak_4050	151.03
chr10	106181855	106182490	MACS_peak_4069	141.88
chr10	108146198	108146988	MACS_peak_4091	89.79
chr10	108385333	108386124	MACS_peak_4096	60.21
chr10	108394166	108394913	MACS_peak_4098	51.88
chr10	108406037	108406612	MACS_peak_4099	69.83
chr10	108453564	108454070	MACS_peak_4102	164.71
chr10	108489956	108490900	MACS_peak_4104	119.65
chr10	110585883	110586762	MACS_peak_4116	84.4
chr10	110927264	110928171	MACS_peak_4124	120.27
chr10	110931612	110932092	MACS_peak_4126	46.23
chr10	111012421	111013005	MACS_peak_4133	50.82
chr10	111234580	111235132	MACS_peak_4138	108
chr10	111539508	111540265	MACS_peak_4149	96.66
chr10	111792717	111793198	MACS_peak_4160	69.4
chr10	115775779	115776599	MACS_peak_4187	84.35
chr10	115783201	115783763	MACS_peak_4189	74.1
chr10	116175147	116176123	MACS_peak_4193	149.73
chr10	116177632	116177998	MACS_peak_4194	43.5
chr10	116697447	116698317	MACS_peak_4199	86.65
chr10	117562206	117563091	MACS_peak_4228	159.69
chr10	117571177	117571914	MACS_peak_4229	107.53
chr10	118867831	118868632	MACS_peak_4249	72.39
chr10	119132034	119132330	MACS_peak_4254	62.58
chr10	120252886	120253418	MACS_peak_4270	190.63
chr10	120398691	120399126	MACS_peak_4272	57.74
chr10	120571945	120572670	MACS_peak_4280	142.45
chr10	120875464	120876150	MACS_peak_4294	111.17
chr10	121297044	121297579	MACS_peak_4304	41.78
chr10	121305507	121305943	MACS_peak_4305	40.66
chr10	121310620	121311142	MACS_peak_4306	52.36
chr10	121516045	121516673	MACS_peak_4322	63.3
chr10	121641325	121642034	MACS_peak_4327	54.69
chr10	122619572	122620045	MACS_peak_4346	56.39
chr10	122769814	122770330	MACS_peak_4348	43.25
chr10	122886101	122887098	MACS_peak_4355	152.6
chr10	122987738	122988112	MACS_peak_4363	69.62
chr10	125784817	125785315	MACS_peak_4385	42.16
chr10	126904201	126904693	MACS_peak_4398	48.89
chr10	127059910	127060241	MACS_peak_4415	47.36
chr10	127068726	127069254	MACS_peak_4417	997.01
chr10	127179904	127180823	MACS_peak_4425	94.87
chr10	127191389	127191993	MACS_peak_4428	70.83
chr10	127262852	127263347	MACS_peak_4432	75.84
chr10	127521998	127522728	MACS_peak_4447	70.44
chr10	127535091	127535648	MACS_peak_4449	65.41
chr10	127537706	127538307	MACS_peak_4450	56.91
chr10	127655238	127655753	MACS_peak_4461	105.87
chr10	128185861	128186412	MACS_peak_4486	40.59
chr10	130116700	130117277	MACS_peak_4545	60.1
chr11	4095153	4095622	MACS_peak_4584	48.75
chr11	5154916	5155696	MACS_peak_4607	65.34
chr11	6406173	6406893	MACS_peak_4636	110.48
chr11	6658184	6658958	MACS_peak_4647	74.76
chr11	7216297	7217241	MACS_peak_4653	140.41
chr11	8237492	8238087	MACS_peak_4655	60.92
chr11	8249171	8249827	MACS_peak_4656	156.67
chr11	8784396	8785247	MACS_peak_4671	183.74
chr11	8814088	8815141	MACS_peak_4673	180.16
chr11	9176743	9177350	MACS_peak_4679	53.67
chr11	10016598	10017916	MACS_peak_4683	185.04
chr11	11811886	11812375	MACS_peak_4693	84.84
chr11	17637072	17637729	MACS_peak_4738	41.79
chr11	18726513	18727284	MACS_peak_4742	111.65
chr11	18748036	18748510	MACS_peak_4743	46.75
chr11	19027110	19027681	MACS_peak_4754	80.71
chr11	19651443	19651996	MACS_peak_4759	53.45
chr11	21174398	21174909	MACS_peak_4796	93.77
chr11	21399179	21399756	MACS_peak_4800	113.03
chr11	21996607	21997574	MACS_peak_4804	157.21
chr11	23855318	23855842	MACS_peak_4835	70.71
chr11	24074125	24074664	MACS_peak_4838	47.93
chr11	24080761	24082183	MACS_peak_4841	161.38
chr11	24305057	24305483	MACS_peak_4847	68.34
chr11	28734816	28735572	MACS_peak_4866	90.65
chr11	28950709	28951292	MACS_peak_4868	50.91
chr11	30245937	30246567	MACS_peak_4891	99.37
chr11	32112965	32113480	MACS_peak_4914	50.21
chr11	32345296	32346063	MACS_peak_4920	62.08
chr11	33078193	33078531	MACS_peak_4935	91.62
chr11	33112342	33113089	MACS_peak_4936	185.87
chr11	33201085	33201765	MACS_peak_4940	69.52
chr11	34228955	34229413	MACS_peak_4951	48.19
chr11	34341679	34342461	MACS_peak_4953	111.31
chr11	34982749	34983539	MACS_peak_4959	141.13
chr11	35317796	35318804	MACS_peak_4970	123.08
chr11	35427903	35428490	MACS_peak_4971	88.79
chr11	35435036	35435557	MACS_peak_4972	65.44
chr11	35451677	35452212	MACS_peak_4975	92.54
chr11	35526198	35526657	MACS_peak_4977	41.93
chr11	35527891	35528519	MACS_peak_4978	74.57
chr11	35544327	35545059	MACS_peak_4980	40.37
chr11	35668039	35668824	MACS_peak_4982	67.12
chr11	35844903	35845530	MACS_peak_4987	126.33
chr11	35877489	35878736	MACS_peak_4989	318.19
chr11	35980056	35980860	MACS_peak_4991	146.21
chr11	40600086	40600918	MACS_peak_5007	85.84
chr11	40824977	40825517	MACS_peak_5013	114.09
chr11	43481361	43482124	MACS_peak_5028	114.78
chr11	43529974	43530526	MACS_peak_5031	60.49
chr11	43565653	43566204	MACS_peak_5036	86.88
chr11	43575027	43576100	MACS_peak_5037	102.5
chr11	44665185	44665681	MACS_peak_5057	43.25
chr11	45524375	45525118	MACS_peak_5063	106.94
chr11	46201911	46202604	MACS_peak_5078	48.82
chr11	48790209	48790758	MACS_peak_5090	69.39
chr11	48874549	48875150	MACS_peak_5102	100.8
chr11	50228653	50229371	MACS_peak_5124	126.33
chr11	50720849	50721501	MACS_peak_5139	217.05
chr11	50841197	50841783	MACS_peak_5142	64.33
chr11	51469034	51469675	MACS_peak_5151	66.17
chr11	51539392	51540016	MACS_peak_5154	90.05
chr11	51615439	51616074	MACS_peak_5159	46.86
chr11	51635574	51635921	MACS_peak_5161	58.99
chr11	51635978	51636339	MACS_peak_5162	54.52
chr11	52561301	52561854	MACS_peak_5186	61.25
chr11	52565444	52565962	MACS_peak_5187	66.55
chr11	52641749	52642475	MACS_peak_5188	105.12
chr11	52675031	52675546	MACS_peak_5189	56.94
chr11	53456380	53457461	MACS_peak_5197	218.42
chr11	53463509	53463915	MACS_peak_5198	49.72
chr11	53707111	53707688	MACS_peak_5202	51.4
chr11	54058596	54059194	MACS_peak_5209	43.37
chr11	54067046	54067998	MACS_peak_5211	96.33
chr11	54126267	54127497	MACS_peak_5214	443.86
chr11	54311976	54312597	MACS_peak_5217	54.36
chr11	54866043	54866967	MACS_peak_5222	108.3
chr11	55022685	55023692	MACS_peak_5232	129.27
chr11	55414979	55415614	MACS_peak_5236	88.35
chr11	55446402	55447056	MACS_peak_5240	57.23
chr11	57682325	57682920	MACS_peak_5253	56.57
chr11	57779663	57780320	MACS_peak_5255	149.39
chr11	57827524	57828183	MACS_peak_5257	64.44
chr11	57883881	57884366	MACS_peak_5262	178.98
chr11	58167798	58168793	MACS_peak_5271	147.82
chr11	58199458	58199968	MACS_peak_5273	57.42
chr11	58214645	58215240	MACS_peak_5275	70.63
chr11	58637988	58638538	MACS_peak_5281	60.69
chr11	58927967	58928555	MACS_peak_5286	64.14
chr11	59384194	59385038	MACS_peak_5300	110.98
chr11	59449667	59450389	MACS_peak_5301	40.98
chr11	59663790	59664527	MACS_peak_5307	91.07
chr11	59787137	59787949	MACS_peak_5309	89.99
chr11	60176148	60177356	MACS_peak_5327	161.13
chr11	60913412	60914373	MACS_peak_5346	167.83
chr11	61231300	61231783	MACS_peak_5353	60.12
chr11	61319498	61320268	MACS_peak_5355	87.3
chr11	61620124	61620745	MACS_peak_5363	43.1
chr11	61684075	61684763	MACS_peak_5364	43.16
chr11	61956450	61957266	MACS_peak_5369	73.54
chr11	62675722	62676180	MACS_peak_5383	52.23
chr11	62819985	62820883	MACS_peak_5388	173.17
chr11	63131149	63131714	MACS_peak_5397	77.68
chr11	63132820	63133380	MACS_peak_5398	42.51
chr11	63906772	63907542	MACS_peak_5403	109.79
chr11	63925180	63925827	MACS_peak_5405	71.79
chr11	64079173	64079954	MACS_peak_5409	158.63
chr11	65303428	65304435	MACS_peak_5426	199.78
chr11	65820867	65821319	MACS_peak_5430	61.17
chr11	66525840	66526402	MACS_peak_5435	41.2
chr11	69012197	69012801	MACS_peak_5467	69.73
chr11	69401249	69401831	MACS_peak_5495	57.72
chr11	69432104	69432520	MACS_peak_5500	55.06
chr11	69546064	69546940	MACS_peak_5505	66.32
chr11	69564561	69565570	MACS_peak_5509	145.73
chr11	69655271	69655840	MACS_peak_5516	45.54
chr11	69682539	69683124	MACS_peak_5519	225.7
chr11	69709180	69710045	MACS_peak_5520	116.21
chr11	71991530	71992017	MACS_peak_5575	41.11
chr11	72342482	72342957	MACS_peak_5584	48.69
chr11	72417271	72417947	MACS_peak_5589	100.31
chr11	73281486	73282193	MACS_peak_5609	73.98
chr11	74634380	74634954	MACS_peak_5618	45.28
chr11	75139414	75140223	MACS_peak_5635	46.92
chr11	75168914	75169476	MACS_peak_5637	48.04
chr11	75274614	75275648	MACS_peak_5644	98.04
chr11	75402263	75402782	MACS_peak_5648	66.31
chr11	75421748	75422938	MACS_peak_5649	112.42
chr11	76309875	76310421	MACS_peak_5677	47.36
chr11	76317291	76318046	MACS_peak_5678	58.49
chr11	76494231	76495014	MACS_peak_5687	54.6
chr11	77215689	77216646	MACS_peak_5696	165.09
chr11	77624441	77625075	MACS_peak_5706	66.83
chr11	77930764	77931306	MACS_peak_5713	43.3
chr11	77980298	77980662	MACS_peak_5714	52.16
chr11	78158992	78159531	MACS_peak_5721	61.76
chr11	78490608	78491345	MACS_peak_5736	83.03
chr11	79054855	79055450	MACS_peak_5747	59.16
chr11	79224575	79224979	MACS_peak_5752	60.12
chr11	79710717	79711545	MACS_peak_5758	63.16
chr11	80290040	80290641	MACS_peak_5771	76.39
chr11	81152159	81153602	MACS_peak_5782	142.48
chr11	81966745	81967150	MACS_peak_5788	42.65
chr11	82388029	82388615	MACS_peak_5791	55.37
chr11	83416992	83417623	MACS_peak_5808	46.59
chr11	83447662	83448422	MACS_peak_5811	112.96
chr11	84916129	84916761	MACS_peak_5833	67.02
chr11	85734249	85734845	MACS_peak_5845	55.03
chr11	85737253	85737718	MACS_peak_5846	62.03
chr11	85875806	85876593	MACS_peak_5858	48.34
chr11	85885683	85886655	MACS_peak_5859	91.13
chr11	85917159	85918015	MACS_peak_5861	95.02
chr11	85941836	85942413	MACS_peak_5862	72.32
chr11	85946885	85947497	MACS_peak_5863	480.85
chr11	85989440	85990542	MACS_peak_5866	112.89
chr11	88117098	88117802	MACS_peak_5908	97.74
chr11	88148735	88149468	MACS_peak_5910	91.52
chr11	88454932	88455957	MACS_peak_5922	112.97
chr11	88550758	88551323	MACS_peak_5925	894.75
chr11	89100348	89100942	MACS_peak_5945	54.45
chr11	89116093	89116717	MACS_peak_5946	66.75
chr11	89299123	89299702	MACS_peak_5950	57.99
chr11	89303192	89303820	MACS_peak_5952	72
chr11	89611789	89612204	MACS_peak_5956	50.82
chr11	90007542	90008283	MACS_peak_5962	84.91
chr11	90030535	90031013	MACS_peak_5963	46.4
chr11	90356224	90356875	MACS_peak_5970	70.37
chr11	93658926	93659300	MACS_peak_5984	41.36
chr11	93817920	93818669	MACS_peak_5986	89.66
chr11	94129584	94130092	MACS_peak_5992	54.34
chr11	94159214	94159961	MACS_peak_5993	182.7
chr11	94276637	94277447	MACS_peak_5998	136.65
chr11	94441037	94441608	MACS_peak_6003	125.66
chr11	94468655	94469311	MACS_peak_6004	51.61
chr11	94499480	94500378	MACS_peak_6008	127.39
chr11	94521246	94522025	MACS_peak_6010	95.12
chr11	94869915	94870554	MACS_peak_6016	88.33
chr11	94916409	94917054	MACS_peak_6020	119.66
chr11	94929788	94930551	MACS_peak_6023	89.93
chr11	95009473	95010196	MACS_peak_6029	117.21
chr11	95138459	95139191	MACS_peak_6035	78.4
chr11	95416065	95416701	MACS_peak_6044	61.61
chr11	95586193	95586765	MACS_peak_6051	51.82
chr11	95587292	95588074	MACS_peak_6052	74.05
chr11	96735869	96736301	MACS_peak_6091	58.06
chr11	96872177	96873071	MACS_peak_6099	240.52
chr11	97029487	97030539	MACS_peak_6106	164.16
chr11	97435707	97436490	MACS_peak_6118	321.69
chr11	97568481	97569155	MACS_peak_6124	85.21
chr11	97697767	97698355	MACS_peak_6132	51
chr11	97733525	97734489	MACS_peak_6135	151.22
chr11	97818301	97818978	MACS_peak_6140	85.09
chr11	97995681	97996185	MACS_peak_6145	60.78
chr11	98294345	98295084	MACS_peak_6154	81.4
chr11	98355627	98356304	MACS_peak_6155	76.88
chr11	98781989	98782532	MACS_peak_6174	50.65
chr11	98796286	98797018	MACS_peak_6179	78.65
chr11	99071772	99072477	MACS_peak_6198	47.97
chr11	100166982	100167674	MACS_peak_6209	91.22
chr11	100168775	100169450	MACS_peak_6210	43.3
chr11	100203438	100203922	MACS_peak_6211	52.8
chr11	100281602	100282279	MACS_peak_6212	42.57
chr11	102165643	102166747	MACS_peak_6286	454.14
chr11	102318863	102319412	MACS_peak_6298	69.16
chr11	103101400	103101968	MACS_peak_6324	45.62
chr11	103884653	103885410	MACS_peak_6343	48.21
chr11	105347601	105348293	MACS_peak_6370	90.13
chr11	105448588	105449024	MACS_peak_6371	44.95
chr11	105531264	105532082	MACS_peak_6376	176.81
chr11	106481501	106482038	MACS_peak_6393	41.63
chr11	106674508	106675096	MACS_peak_6399	42.97
chr11	107914694	107915330	MACS_peak_6422	65.19
chr11	108150312	108150849	MACS_peak_6425	61.09
chr11	108342676	108343425	MACS_peak_6427	91.38
chr11	108553098	108553461	MACS_peak_6431	155.37
chr11	108924960	108925739	MACS_peak_6440	122.22
chr11	108947278	108948235	MACS_peak_6443	127.54
chr11	109242570	109243417	MACS_peak_6452	99.47
chr11	109269576	109270422	MACS_peak_6453	79.06
chr11	109900178	109901160	MACS_peak_6472	77.12
chr11	110268436	110268946	MACS_peak_6479	64.29
chr11	111498947	111499550	MACS_peak_6492	48.46
chr11	111895561	111896111	MACS_peak_6496	132
chr11	113268904	113269585	MACS_peak_6520	295.11
chr11	113450309	113451047	MACS_peak_6523	107.76
chr11	113648071	113648586	MACS_peak_6533	114.03
chr11	113747107	113747608	MACS_peak_6540	40.93
chr11	114047709	114048587	MACS_peak_6558	66.17
chr11	114064743	114065349	MACS_peak_6559	42.8
chr11	114379542	114380167	MACS_peak_6563	60.73
chr11	114462597	114463372	MACS_peak_6565	143.47
chr11	115153611	115154436	MACS_peak_6582	57.69
chr11	115233784	115234574	MACS_peak_6592	48.14
chr11	115270281	115270829	MACS_peak_6594	45.26
chr11	115466877	115467915	MACS_peak_6601	271.56
chr11	115473476	115474300	MACS_peak_6602	153.39
chr11	116019650	116021039	MACS_peak_6625	224.5
chr11	116416120	116416817	MACS_peak_6641	254.99
chr11	116418176	116418991	MACS_peak_6642	74.29
chr11	116592299	116592934	MACS_peak_6648	117.61
chr11	116827595	116828505	MACS_peak_6663	73.23
chr11	117038182	117038677	MACS_peak_6670	58.9
chr11	117076340	117077053	MACS_peak_6671	53.55
chr11	117872798	117873722	MACS_peak_6695	109.84
chr11	117986556	117987101	MACS_peak_6702	59.55
chr11	119034167	119034708	MACS_peak_6720	41.33
chr11	119524456	119524865	MACS_peak_6737	85.33
chr11	120013144	120013734	MACS_peak_6745	57.01
chr11	120235591	120236286	MACS_peak_6757	61.06
chr11	120237073	120237705	MACS_peak_6758	68.35
chr11	120264015	120264473	MACS_peak_6760	81.1
chr11	120437431	120438052	MACS_peak_6772	89.92
chr11	120549273	120549996	MACS_peak_6779	125.49
chr11	120581165	120582128	MACS_peak_6782	95.34
chr11	120905348	120906009	MACS_peak_6804	71.31
chr11	120932590	120933305	MACS_peak_6806	136.65
chr12	3788242	3788792	MACS_peak_6836	40.67
chr12	3808529	3808882	MACS_peak_6840	44.32
chr12	3836908	3837693	MACS_peak_6842	125.74
chr12	3859830	3860495	MACS_peak_6843	50.88
chr12	4133288	4133793	MACS_peak_6852	50.86
chr12	5166056	5166815	MACS_peak_6870	44.36
chr12	5247435	5248163	MACS_peak_6876	283.76
chr12	5319171	5319885	MACS_peak_6880	69.23
chr12	8803237	8803779	MACS_peak_6914	41.25
chr12	8855796	8856751	MACS_peak_6916	79.29
chr12	9166182	9166822	MACS_peak_6929	97.84
chr12	9253255	9254296	MACS_peak_6930	402.81
chr12	9769179	9769657	MACS_peak_6937	81.3
chr12	9898038	9898800	MACS_peak_6938	123.02
chr12	10121977	10122489	MACS_peak_6939	40.3
chr12	10197798	10198534	MACS_peak_6941	58.11
chr12	10412243	10412799	MACS_peak_6944	72.86
chr12	12286996	12287679	MACS_peak_6960	93.94
chr12	12680411	12681149	MACS_peak_6969	51.71
chr12	12796787	12797551	MACS_peak_6972	137.66
chr12	12940379	12941032	MACS_peak_6978	55.5
chr12	12995135	12995707	MACS_peak_6981	44.03
chr12	13048106	13049177	MACS_peak_6984	215.85
chr12	13049428	13050191	MACS_peak_6985	116.16
chr12	13100447	13101307	MACS_peak_6987	146.5
chr12	13248672	13249632	MACS_peak_6993	133.56
chr12	16726141	16726862	MACS_peak_7009	117.78
chr12	16730940	16731764	MACS_peak_7010	98.25
chr12	16771191	16771806	MACS_peak_7016	99.83
chr12	17176206	17176952	MACS_peak_7026	48.54
chr12	18387171	18387755	MACS_peak_7043	409.29
chr12	20064793	20065722	MACS_peak_7052	219.62
chr12	20920235	20921766	MACS_peak_7059	429.19
chr12	22745226	22746264	MACS_peak_7075	165.89
chr12	23605342	23606029	MACS_peak_7082	83.08
chr12	23634311	23635186	MACS_peak_7083	142.69
chr12	25310425	25311053	MACS_peak_7107	47.38
chr12	25335808	25336491	MACS_peak_7108	76.29
chr12	25533800	25534691	MACS_peak_7109	84.75
chr12	26379830	26380578	MACS_peak_7110	155.91
chr12	26723121	26723866	MACS_peak_7114	94.68
chr12	26809662	26810172	MACS_peak_7115	66.17
chr12	27391472	27391957	MACS_peak_7119	91.52
chr12	29789649	29790292	MACS_peak_7145	52.59
chr12	30069231	30069984	MACS_peak_7148	121.76
chr12	31092323	31092907	MACS_peak_7155	44.4
chr12	31145264	31145946	MACS_peak_7156	90.71
chr12	31295292	31296100	MACS_peak_7159	68.59
chr12	31366325	31366900	MACS_peak_7163	50.42
chr12	31533369	31534232	MACS_peak_7166	122.73
chr12	31936810	31937451	MACS_peak_7175	88.1
chr12	32127587	32128257	MACS_peak_7180	234.67
chr12	33301951	33302538	MACS_peak_7198	81.03
chr12	33345125	33345877	MACS_peak_7202	97.23
chr12	33379856	33380539	MACS_peak_7204	132.83
chr12	33797468	33798039	MACS_peak_7210	354.03
chr12	33798124	33798859	MACS_peak_7210	354.03
chr12	33955854	33956446	MACS_peak_7213	56.83
chr12	33967191	33968028	MACS_peak_7215	63
chr12	34146936	34147606	MACS_peak_7216	137.33
chr12	35175780	35176640	MACS_peak_7224	87.58
chr12	35981511	35982393	MACS_peak_7227	96.09
chr12	38820591	38821199	MACS_peak_7239	48.04
chr12	40499194	40499988	MACS_peak_7252	229.91
chr12	40651400	40652030	MACS_peak_7253	231.83
chr12	40702250	40702873	MACS_peak_7254	57.98
chr12	44327384	44327903	MACS_peak_7268	49.63
chr12	44528365	44528880	MACS_peak_7271	61.9
chr12	44602430	44603000	MACS_peak_7273	44.18
chr12	44839693	44840218	MACS_peak_7275	42.54
chr12	44928344	44928814	MACS_peak_7277	79.23
chr12	47162568	47163339	MACS_peak_7289	119.26
chr12	51561418	51561890	MACS_peak_7306	68.9
chr12	51703640	51704251	MACS_peak_7311	42.44
chr12	51744855	51745531	MACS_peak_7312	84.28
chr12	53032680	53033269	MACS_peak_7326	66.39
chr12	53248164	53248493	MACS_peak_7328	55.71
chr12	54312968	54313651	MACS_peak_7338	43.5
chr12	54984786	54985401	MACS_peak_7355	42.16
chr12	54985458	54986727	MACS_peak_7356	132.77
chr12	55446506	55447114	MACS_peak_7367	110.47
chr12	55495100	55495593	MACS_peak_7370	61.67
chr12	55573782	55574345	MACS_peak_7371	41.36
chr12	56241638	56242198	MACS_peak_7376	83.91
chr12	56611536	56612316	MACS_peak_7381	119.55
chr12	56696416	56697059	MACS_peak_7387	81.88
chr12	57196692	57197509	MACS_peak_7390	78.8
chr12	58421863	58422667	MACS_peak_7400	70.49
chr12	65468996	65469676	MACS_peak_7429	199.38
chr12	65612240	65612908	MACS_peak_7430	84.6
chr12	69082387	69083022	MACS_peak_7437	81.21
chr12	71073014	71073559	MACS_peak_7486	130.99
chr12	71433321	71434325	MACS_peak_7492	178.53
chr12	71626791	71627283	MACS_peak_7494	72.57
chr12	72939355	72940226	MACS_peak_7515	93.55
chr12	73051944	73052888	MACS_peak_7519	107.69
chr12	73687349	73687864	MACS_peak_7533	50.91
chr12	74013614	74014329	MACS_peak_7541	47.27
chr12	75179318	75179897	MACS_peak_7547	72.29
chr12	75394169	75394944	MACS_peak_7551	74.67
chr12	75701189	75701817	MACS_peak_7556	52.95
chr12	75720518	75721375	MACS_peak_7557	174.14
chr12	76071759	76072600	MACS_peak_7563	118.96
chr12	76507845	76508389	MACS_peak_7574	63.12
chr12	76803724	76804303	MACS_peak_7581	51.34
chr12	77052709	77053218	MACS_peak_7590	58.71
chr12	77177717	77178292	MACS_peak_7593	151.75
chr12	77483315	77483895	MACS_peak_7597	51.15
chr12	78919249	78919799	MACS_peak_7609	42.77
chr12	79522492	79522959	MACS_peak_7623	60.54
chr12	79612663	79613321	MACS_peak_7625	48.89
chr12	79846332	79846965	MACS_peak_7630	46.12
chr12	79928762	79929522	MACS_peak_7635	171.59
chr12	80022022	80023635	MACS_peak_7639	237.21
chr12	80110365	80110823	MACS_peak_7641	83.85
chr12	80168104	80168666	MACS_peak_7647	46.08
chr12	80506842	80507795	MACS_peak_7659	149.6
chr12	80730466	80731100	MACS_peak_7663	63.04
chr12	80760235	80760758	MACS_peak_7665	42.7
chr12	80861739	80862320	MACS_peak_7669	56.34
chr12	81028114	81028920	MACS_peak_7675	100.14
chr12	81816939	81817560	MACS_peak_7682	47.91
chr12	82234584	82235268	MACS_peak_7689	99.17
chr12	82616534	82617119	MACS_peak_7693	41.54
chr12	83426365	83426785	MACS_peak_7699	408.98
chr12	83466519	83467225	MACS_peak_7702	74.08
chr12	84187824	84188301	MACS_peak_7720	59.85
chr12	84218465	84219369	MACS_peak_7722	233.67
chr12	84545902	84546471	MACS_peak_7732	43.57
chr12	84970564	84971084	MACS_peak_7740	42.93
chr12	85197874	85198443	MACS_peak_7750	113.51
chr12	85298203	85299144	MACS_peak_7756	136.42
chr12	85338950	85339853	MACS_peak_7757	111.99
chr12	85705233	85706201	MACS_peak_7769	91.49
chr12	86836488	86837079	MACS_peak_7800	71.04
chr12	86892052	86892837	MACS_peak_7805	166.13
chr12	87413144	87413597	MACS_peak_7824	45.37
chr12	88370140	88370876	MACS_peak_7834	51.86
chr12	88818825	88819333	MACS_peak_7841	50.59
chr12	90026987	90027626	MACS_peak_7851	176.28
chr12	90260155	90260719	MACS_peak_7852	66.5
chr12	91685808	91686477	MACS_peak_7865	70.88
chr12	97888196	97889188	MACS_peak_7891	96.15
chr12	98060635	98061322	MACS_peak_7893	100.82
chr12	98668152	98668844	MACS_peak_7902	48.89
chr12	99964403	99964888	MACS_peak_7932	54.61
chr12	99965621	99966348	MACS_peak_7933	88.42
chr12	100003006	100003655	MACS_peak_7934	121.38
chr12	100529035	100529699	MACS_peak_7950	91.03
chr12	100980715	100981193	MACS_peak_7961	46.4
chr12	100990198	100990827	MACS_peak_7962	41.2
chr12	101010024	101010790	MACS_peak_7966	246.2
chr12	101679603	101680332	MACS_peak_7976	302.09
chr12	101767263	101768259	MACS_peak_7979	222.62
chr12	102061530	102063012	MACS_peak_7984	1375.9
chr12	102282809	102283528	MACS_peak_7988	137.93
chr12	102387197	102387756	MACS_peak_7993	82.1
chr12	102524808	102525233	MACS_peak_7996	47.34
chr12	102686751	102687702	MACS_peak_8006	66.94
chr12	103547710	103548291	MACS_peak_8032	66.83
chr12	104472828	104473536	MACS_peak_8044	103.52
chr12	104486182	104486792	MACS_peak_8046	55.28
chr12	104699760	104700334	MACS_peak_8050	95.84
chr12	104724056	104724824	MACS_peak_8052	54.6
chr12	104845737	104846336	MACS_peak_8056	47.38
chr12	104851897	104852504	MACS_peak_8057	48.99
chr12	104864832	104865588	MACS_peak_8059	62.96
chr12	104939463	104940055	MACS_peak_8061	80.8
chr12	105362605	105363546	MACS_peak_8075	288.08
chr12	105906452	105907272	MACS_peak_8085	190.56
chr12	105981175	105981832	MACS_peak_8087	70.34
chr12	106379254	106379635	MACS_peak_8094	43.81
chr12	106429817	106430591	MACS_peak_8095	355.05
chr12	107662676	107663335	MACS_peak_8100	71.5
chr12	107888092	107888403	MACS_peak_8103	43.52
chr12	107894881	107895346	MACS_peak_8104	51.32
chr12	108003638	108004446	MACS_peak_8107	68.99
chr12	108206457	108207072	MACS_peak_8111	107.15
chr12	108306306	108306976	MACS_peak_8118	56.06
chr12	108327947	108328738	MACS_peak_8122	73.26
chr12	108363568	108364371	MACS_peak_8125	65.66
chr12	108373060	108373630	MACS_peak_8126	58.81
chr12	108765602	108766097	MACS_peak_8138	116.43
chr12	108914597	108915155	MACS_peak_8143	46.4
chr12	109453100	109453766	MACS_peak_8155	85.35
chr12	109608748	109609353	MACS_peak_8163	42.87
chr12	110082649	110083456	MACS_peak_8169	85.58
chr12	110206788	110207245	MACS_peak_8171	70.67
chr12	110278818	110279269	MACS_peak_8173	46.08
chr12	111361576	111362119	MACS_peak_8200	47.61
chr12	111413133	111413786	MACS_peak_8203	102.28
chr12	111425124	111425918	MACS_peak_8204	47.88
chr12	111670507	111671251	MACS_peak_8214	69.83
chr12	111759489	111759995	MACS_peak_8220	184.67
chr12	112141155	112141719	MACS_peak_8236	52.5
chr12	112369940	112370749	MACS_peak_8248	107.92
chr12	112434657	112435185	MACS_peak_8249	55.99
chr12	112510924	112511525	MACS_peak_8253	72.39
chr12	112587174	112587888	MACS_peak_8256	683.34
chr12	112722707	112723276	MACS_peak_8268	188.41
chr12	112861649	112862430	MACS_peak_8278	120.69
chr12	112955864	112956505	MACS_peak_8288	46.43
chr12	113097623	113099156	MACS_peak_8294	251.15
chr12	113144538	113144792	MACS_peak_8298	51.77
chr12	113355083	113355630	MACS_peak_8313	82.95
chr12	113487566	113488131	MACS_peak_8317	67.98
chr12	113597098	113597838	MACS_peak_8320	72.08
chr12	113716293	113716831	MACS_peak_8324	62.82
chr12	117403591	117404136	MACS_peak_8382	47.09
chr12	117750905	117751736	MACS_peak_8388	95.62
chr12	117755710	117756468	MACS_peak_8389	55.25
chr12	117764933	117765415	MACS_peak_8390	58.89
chr12	117770120	117770913	MACS_peak_8391	74.71
chr12	117788549	117789378	MACS_peak_8392	70.04
chr12	117850282	117851102	MACS_peak_8395	121.44
chr12	117989035	117989634	MACS_peak_8397	43.3
chr12	118313950	118314770	MACS_peak_8405	158.29
chr12	118457641	118458207	MACS_peak_8411	71.35
chr12	118842936	118843520	MACS_peak_8414	50.82
chr12	118930510	118931020	MACS_peak_8420	61.72
chr12	119026129	119026748	MACS_peak_8421	48.87
chr13	3477960	3478498	MACS_peak_8436	95.04
chr13	3669836	3670458	MACS_peak_8444	52.74
chr13	3709024	3709619	MACS_peak_8446	63.47
chr13	4129103	4129560	MACS_peak_8452	77.43
chr13	5407623	5408141	MACS_peak_8460	97.98
chr13	6029944	6030466	MACS_peak_8470	56.27
chr13	6059564	6060512	MACS_peak_8471	139.51
chr13	6131373	6132079	MACS_peak_8473	116.36
chr13	8448139	8448848	MACS_peak_8484	114.1
chr13	8785210	8785666	MACS_peak_8487	55.54
chr13	9151109	9151694	MACS_peak_8494	68.45
chr13	9181854	9182320	MACS_peak_8495	61.92
chr13	12529352	12529898	MACS_peak_8527	78.18
chr13	13347484	13348307	MACS_peak_8543	121.08
chr13	13359944	13360764	MACS_peak_8545	123.72
chr13	13516557	13517300	MACS_peak_8551	77.6
chr13	15342931	15343999	MACS_peak_8574	89.57
chr13	15571006	15571561	MACS_peak_8580	80.36
chr13	21402176	21402993	MACS_peak_8632	148.11
chr13	21478577	21479259	MACS_peak_8638	153.91
chr13	23437325	23437987	MACS_peak_8679	56.99
chr13	23518985	23519475	MACS_peak_8687	49.8
chr13	23744110	23744761	MACS_peak_8706	58.48
chr13	24105078	24105808	MACS_peak_8716	85.82
chr13	25562634	25563317	MACS_peak_8736	55.86
chr13	26150655	26151204	MACS_peak_8737	53.81
chr13	28400427	28401305	MACS_peak_8740	301.04
chr13	28873750	28874306	MACS_peak_8751	80.09
chr13	28950640	28951454	MACS_peak_8752	99.3
chr13	28952006	28952651	MACS_peak_8753	448.24
chr13	29284931	29285603	MACS_peak_8760	63.39
chr13	30259865	30260395	MACS_peak_8769	70.05
chr13	31337502	31338297	MACS_peak_8781	146.16
chr13	31559242	31560318	MACS_peak_8784	129.88
chr13	31623953	31624677	MACS_peak_8785	147.5
chr13	31625392	31626170	MACS_peak_8786	193.51
chr13	31797903	31798790	MACS_peak_8792	173.66
chr13	31801194	31801743	MACS_peak_8793	80.09
chr13	31911923	31912400	MACS_peak_8797	46.49
chr13	32055131	32055808	MACS_peak_8800	84.18
chr13	35500776	35501282	MACS_peak_8836	50.77
chr13	35755571	35756250	MACS_peak_8838	123.01
chr13	36732033	36732412	MACS_peak_8849	53.17
chr13	37965188	37965691	MACS_peak_8865	73.24
chr13	38152276	38153181	MACS_peak_8869	249.93
chr13	38155319	38155961	MACS_peak_8870	87.99
chr13	38352040	38352449	MACS_peak_8874	77.71
chr13	38623262	38623778	MACS_peak_8877	79.37
chr13	40331539	40332306	MACS_peak_8884	82.36
chr13	40730522	40731648	MACS_peak_8889	151.62
chr13	40859674	40860154	MACS_peak_8892	50.33
chr13	42049320	42050022	MACS_peak_8906	48.18
chr13	43784674	43785315	MACS_peak_8927	71.88
chr13	44361805	44362362	MACS_peak_8937	40.16
chr13	44839744	44840295	MACS_peak_8943	71.33
chr13	45777955	45778437	MACS_peak_8952	55.2
chr13	48833529	48834429	MACS_peak_8977	265.87
chr13	48870741	48871512	MACS_peak_8978	76.62
chr13	51170577	51171278	MACS_peak_9000	68.88
chr13	51202603	51203183	MACS_peak_9001	71.31
chr13	51208142	51208822	MACS_peak_9002	101.43
chr13	51902625	51903028	MACS_peak_9026	49.72
chr13	51903172	51904017	MACS_peak_9027	65.11
chr13	52853490	52854003	MACS_peak_9038	57.13
chr13	52994380	52994785	MACS_peak_9043	83.76
chr13	53236686	53237461	MACS_peak_9048	65.5
chr13	53309717	53310484	MACS_peak_9053	266.19
chr13	53461821	53462638	MACS_peak_9055	71.04
chr13	53807947	53808718	MACS_peak_9061	43.61
chr13	53992742	53993619	MACS_peak_9063	79.23
chr13	54071709	54072286	MACS_peak_9064	103.87
chr13	54468535	54469169	MACS_peak_9070	114.37
chr13	54837384	54838259	MACS_peak_9083	224.76
chr13	55327469	55328197	MACS_peak_9095	58.74
chr13	55714377	55715134	MACS_peak_9114	73.87
chr13	55836685	55837325	MACS_peak_9119	46.5
chr13	55963135	55963694	MACS_peak_9124	59.83
chr13	55976774	55977321	MACS_peak_9126	71.96
chr13	56003846	56004643	MACS_peak_9127	47.69
chr13	56010378	56010869	MACS_peak_9128	45.29
chr13	56023204	56023969	MACS_peak_9129	333.88
chr13	56418594	56419477	MACS_peak_9136	371.13
chr13	56600065	56600628	MACS_peak_9140	59.45
chr13	56622233	56622939	MACS_peak_9142	59.98
chr13	59674110	59674611	MACS_peak_9166	44.21
chr13	59891653	59893069	MACS_peak_9174	190.78
chr13	59988240	59988931	MACS_peak_9176	53.1
chr13	60042414	60043266	MACS_peak_9178	86.41
chr13	60069123	60069739	MACS_peak_9180	48.29
chr13	62224938	62225789	MACS_peak_9206	90.34
chr13	62948779	62950312	MACS_peak_9220	674.75
chr13	63108734	63109292	MACS_peak_9225	85.46
chr13	63612007	63612652	MACS_peak_9238	111.89
chr13	63627175	63627825	MACS_peak_9239	79.32
chr13	64438882	64439521	MACS_peak_9263	66.3
chr13	65351572	65352435	MACS_peak_9274	287.49
chr13	65451847	65452758	MACS_peak_9279	191.9
chr13	66996853	66998197	MACS_peak_9302	139.62
chr13	67421121	67421919	MACS_peak_9316	96.06
chr13	68049877	68050378	MACS_peak_9332	51.22
chr13	69696273	69696760	MACS_peak_9355	59.71
chr13	70282409	70283042	MACS_peak_9361	41.36
chr13	71121579	71122134	MACS_peak_9369	63.39
chr13	71653457	71654149	MACS_peak_9375	42.9
chr13	71956457	71957149	MACS_peak_9377	47.69
chr13	72120753	72121704	MACS_peak_9381	118.35
chr13	72365786	72367040	MACS_peak_9388	87.73
chr13	72497490	72498266	MACS_peak_9389	63.85
chr13	73260244	73260790	MACS_peak_9399	48.44
chr13	73732692	73733352	MACS_peak_9409	101.53
chr13	76810558	76810944	MACS_peak_9461	52.51
chr13	77263238	77263920	MACS_peak_9466	121.76
chr13	78194531	78195156	MACS_peak_9474	46.57
chr13	78783773	78784787	MACS_peak_9481	84.95
chr13	78870978	78871905	MACS_peak_9482	132.12
chr13	81944040	81944818	MACS_peak_9511	87.58
chr13	83720653	83721536	MACS_peak_9519	112.87
chr13	83724865	83725422	MACS_peak_9520	47.09
chr13	83726926	83727690	MACS_peak_9521	49.89
chr13	89747982	89748650	MACS_peak_9554	174.06
chr13	90520743	90522405	MACS_peak_9559	717.92
chr13	90762040	90762622	MACS_peak_9561	112.72
chr13	92131065	92132046	MACS_peak_9582	246.18
chr13	92750942	92751614	MACS_peak_9595	63.39
chr13	92859768	92860578	MACS_peak_9598	85.92
chr13	94074974	94075591	MACS_peak_9616	48.21
chr13	94173906	94174311	MACS_peak_9619	50.42
chr13	94709696	94710288	MACS_peak_9626	74.84
chr13	95215639	95216022	MACS_peak_9635	72.81
chr13	95654946	95655842	MACS_peak_9643	104.51
chr13	97070972	97071560	MACS_peak_9665	71.35
chr13	97071779	97072268	MACS_peak_9666	40.96
chr13	97205023	97205698	MACS_peak_9670	75.03
chr13	98298819	98299593	MACS_peak_9682	97.63
chr13	98684006	98685072	MACS_peak_9689	216.52
chr13	99837285	99837810	MACS_peak_9711	42.54
chr13	100001904	100002319	MACS_peak_9714	52.38
chr13	100107569	100108392	MACS_peak_9717	116.9
chr13	100669201	100669904	MACS_peak_9731	169.11
chr13	101729684	101730147	MACS_peak_9744	43.01
chr13	101813204	101813865	MACS_peak_9749	48.32
chr13	102433231	102433959	MACS_peak_9751	281.7
chr13	102537261	102537866	MACS_peak_9753	72.27
chr13	102625132	102625664	MACS_peak_9755	62.45
chr13	102811190	102811684	MACS_peak_9758	43.17
chr13	103025625	103026175	MACS_peak_9762	59.16
chr13	103122067	103122658	MACS_peak_9766	56.66
chr13	103226428	103226934	MACS_peak_9768	81.2
chr13	104577858	104578601	MACS_peak_9791	105.98
chr13	104948019	104948612	MACS_peak_9800	101.84
chr13	105055357	105055848	MACS_peak_9802	61.81
chr13	108005471	108006087	MACS_peak_9836	144.81
chr13	109229237	109229589	MACS_peak_9853	40.3
chr13	109631479	109632907	MACS_peak_9863	277.6
chr13	109864254	109864818	MACS_peak_9875	96.82
chr13	110031910	110032492	MACS_peak_9882	164.58
chr13	110097373	110098019	MACS_peak_9885	57.32
chr13	110444886	110445438	MACS_peak_9890	57.45
chr13	110866627	110867088	MACS_peak_9895	43.48
chr13	111043435	111044104	MACS_peak_9898	115.91
chr13	111044250	111044771	MACS_peak_9898	115.91
chr13	111893082	111893604	MACS_peak_9911	56.27
chr13	112442707	112443434	MACS_peak_9927	122.73
chr13	112580616	112581154	MACS_peak_9931	54.79
chr13	113622112	113622654	MACS_peak_9950	47.69
chr13	113775158	113775791	MACS_peak_9953	45.18
chr13	115785065	115785517	MACS_peak_9992	111.77
chr13	116297165	116297994	MACS_peak_9999	110.57
chr13	116443126	116443771	MACS_peak_10004	52.43
chr13	116708379	116708901	MACS_peak_10008	49.37
chr13	116711438	116712146	MACS_peak_10009	41.86
chr13	116712149	116712719	MACS_peak_10010	130.81
chr13	117289576	117289971	MACS_peak_10017	61.56
chr13	117601045	117601958	MACS_peak_10019	885.22
chr13	117958514	117959444	MACS_peak_10021	177.76
chr13	118379145	118379607	MACS_peak_10024	89.81
chr13	118685611	118685994	MACS_peak_10029	120.19
chr13	119232310	119232908	MACS_peak_10035	104.75
chr13	119281036	119281439	MACS_peak_10038	54.36
chr13	119684366	119684960	MACS_peak_10050	56.66
chr13	119835535	119836191	MACS_peak_10057	43.69
chr13	119837428	119838325	MACS_peak_10059	173.66
chr13	120099181	120100015	MACS_peak_10065	59.14
chr14	5147594	5148103	MACS_peak_10143	47.41
chr14	7791261	7792345	MACS_peak_10227	139.79
chr14	7997073	7997720	MACS_peak_10239	60.44
chr14	8369778	8370371	MACS_peak_10250	90.24
chr14	8460408	8460946	MACS_peak_10251	41.55
chr14	9393204	9393756	MACS_peak_10255	60.49
chr14	10200240	10200831	MACS_peak_10257	63.85
chr14	11981521	11982155	MACS_peak_10268	84.63
chr14	14098348	14099081	MACS_peak_10289	71.59
chr14	14294168	14294974	MACS_peak_10291	112.09
chr14	14985133	14985909	MACS_peak_10297	112.05
chr14	17211413	17212034	MACS_peak_10316	59.83
chr14	17410636	17411275	MACS_peak_10318	46.57
chr14	19565968	19566429	MACS_peak_10341	40.02
chr14	19705427	19706085	MACS_peak_10347	70.36
chr14	20180794	20181142	MACS_peak_10360	42.01
chr14	21581153	21581755	MACS_peak_10387	76.39
chr14	21706967	21707266	MACS_peak_10389	53.98
chr14	22068882	22069765	MACS_peak_10396	53.68
chr14	22440398	22441108	MACS_peak_10403	65.74
chr14	22509607	22510817	MACS_peak_10404	184.18
chr14	22620187	22620806	MACS_peak_10406	41.88
chr14	22647626	22648461	MACS_peak_10407	225.22
chr14	22759583	22760417	MACS_peak_10409	119.78
chr14	23902485	23903342	MACS_peak_10414	43.98
chr14	24243639	24244843	MACS_peak_10417	124.95
chr14	25497584	25498179	MACS_peak_10442	43.59
chr14	25522402	25523032	MACS_peak_10445	227.18
chr14	25718563	25719093	MACS_peak_10452	49.46
chr14	25749235	25750035	MACS_peak_10454	134.37
chr14	25773990	25774796	MACS_peak_10459	121.01
chr14	25800330	25800909	MACS_peak_10460	61.9
chr14	25841916	25842662	MACS_peak_10463	84.22
chr14	25894599	25895085	MACS_peak_10464	67.31
chr14	26118430	26119073	MACS_peak_10465	70.55
chr14	26491132	26491639	MACS_peak_10468	50.17
chr14	27237644	27238220	MACS_peak_10482	96.77
chr14	27654181	27655209	MACS_peak_10490	133.21
chr14	28373811	28374592	MACS_peak_10497	166.76
chr14	28415738	28416484	MACS_peak_10500	65.9
chr14	28417002	28417589	MACS_peak_10501	104.08
chr14	28506331	28506880	MACS_peak_10504	40.74
chr14	28656762	28657344	MACS_peak_10505	43.15
chr14	28951729	28952370	MACS_peak_10506	63.54
chr14	29721642	29722385	MACS_peak_10509	74.05
chr14	30008638	30009170	MACS_peak_10513	64.04
chr14	30137053	30137453	MACS_peak_10515	42.24
chr14	30177916	30178472	MACS_peak_10516	60.67
chr14	30577598	30578130	MACS_peak_10522	65.11
chr14	30654059	30654692	MACS_peak_10525	40.93
chr14	31323704	31324185	MACS_peak_10540	42.65
chr14	33327814	33328646	MACS_peak_10576	68.43
chr14	33808667	33809253	MACS_peak_10585	47.83
chr14	34616788	34617265	MACS_peak_10603	55.55
chr14	34763973	34764743	MACS_peak_10606	61.8
chr14	36414637	36415353	MACS_peak_10616	46.93
chr14	36965186	36965974	MACS_peak_10619	116.44
chr14	37068507	37068979	MACS_peak_10621	41.27
chr14	37271216	37271945	MACS_peak_10628	136.69
chr14	40952539	40953197	MACS_peak_10639	101.67
chr14	41000698	41001278	MACS_peak_10644	83.52
chr14	41007601	41008388	MACS_peak_10645	135.1
chr14	41072416	41073265	MACS_peak_10651	86.58
chr14	43821935	43822451	MACS_peak_10661	43.25
chr14	44988687	44989325	MACS_peak_10670	243.92
chr14	45442429	45443326	MACS_peak_10677	179.32
chr14	45690590	45691114	MACS_peak_10686	67.87
chr14	46883488	46883996	MACS_peak_10706	50.59
chr14	46885740	46886303	MACS_peak_10708	55.63
chr14	46921231	46921740	MACS_peak_10709	66.54
chr14	46950660	46951166	MACS_peak_10710	50.77
chr14	48655238	48655779	MACS_peak_10731	40.79
chr14	51098181	51098748	MACS_peak_10760	43.5
chr14	51242456	51243321	MACS_peak_10765	126.43
chr14	51740369	51741216	MACS_peak_10769	118.26
chr14	51941117	51941683	MACS_peak_10777	45.77
chr14	53041953	53042478	MACS_peak_10795	55.99
chr14	54068624	54069158	MACS_peak_10798	46.93
chr14	54072407	54072884	MACS_peak_10799	57.32
chr14	54072899	54073381	MACS_peak_10800	118.2
chr14	54409704	54410470	MACS_peak_10809	94.87
chr14	54527260	54528122	MACS_peak_10820	68.35
chr14	54528199	54528809	MACS_peak_10821	48.29
chr14	54924528	54924940	MACS_peak_10839	60.3
chr14	55643033	55644047	MACS_peak_10861	271.43
chr14	55762098	55762945	MACS_peak_10868	86.67
chr14	55767604	55768399	MACS_peak_10869	79.72
chr14	55899684	55900537	MACS_peak_10879	92.75
chr14	57525025	57525798	MACS_peak_10898	61.61
chr14	58071552	58072509	MACS_peak_10909	185.13
chr14	60176895	60177757	MACS_peak_10923	97.99
chr14	60596812	60598043	MACS_peak_10930	331.55
chr14	61350685	61351319	MACS_peak_10947	59.21
chr14	61599235	61599784	MACS_peak_10951	75.22
chr14	62555384	62556097	MACS_peak_10957	135.35
chr14	63247631	63248197	MACS_peak_10970	52.33
chr14	63470976	63471427	MACS_peak_10978	81.64
chr14	63543343	63544260	MACS_peak_10979	98.18
chr14	63681585	63682021	MACS_peak_10981	58
chr14	64046224	64046733	MACS_peak_10984	50.51
chr14	65014413	65014868	MACS_peak_10991	97.86
chr14	65374804	65375244	MACS_peak_11003	49.89
chr14	66124319	66124803	MACS_peak_11016	75.08
chr14	66324621	66325402	MACS_peak_11020	142.63
chr14	67141763	67142450	MACS_peak_11036	54
chr14	67233110	67233819	MACS_peak_11039	60.26
chr14	67260446	67261298	MACS_peak_11041	276.37
chr14	67959502	67960058	MACS_peak_11051	42.25
chr14	68050747	68051448	MACS_peak_11053	67.62
chr14	68051510	68052059	MACS_peak_11054	40.74
chr14	69169703	69170238	MACS_peak_11065	50.36
chr14	69336848	69337482	MACS_peak_11070	40.86
chr14	69608718	69609655	MACS_peak_11075	130.37
chr14	69861496	69861846	MACS_peak_11083	59.74
chr14	70021279	70021664	MACS_peak_11085	42.65
chr14	70107505	70107956	MACS_peak_11093	48.84
chr14	70470146	70471837	MACS_peak_11107	261.18
chr14	70635750	70636277	MACS_peak_11116	42.39
chr14	70780906	70781527	MACS_peak_11122	69.64
chr14	72371734	72372401	MACS_peak_11129	44.75
chr14	72506134	72506771	MACS_peak_11130	83.44
chr14	72543782	72544688	MACS_peak_11131	189.73
chr14	73197933	73198339	MACS_peak_11140	116.6
chr14	73263909	73264391	MACS_peak_11144	52.99
chr14	73547036	73547487	MACS_peak_11149	128.47
chr14	74831049	74831720	MACS_peak_11159	79.32
chr14	74972168	74972687	MACS_peak_11164	250.08
chr14	75767911	75768437	MACS_peak_11174	120.03
chr14	76466893	76467383	MACS_peak_11183	114.7
chr14	76882808	76883599	MACS_peak_11199	98.46
chr14	77174454	77174967	MACS_peak_11202	82.81
chr14	77801235	77801682	MACS_peak_11208	49.22
chr14	77874368	77875321	MACS_peak_11209	118.54
chr14	78935537	78936426	MACS_peak_11218	176.81
chr14	79106790	79107339	MACS_peak_11219	40.74
chr14	79140131	79140996	MACS_peak_11220	80.28
chr14	79240979	79241752	MACS_peak_11222	103.07
chr14	79661051	79661792	MACS_peak_11238	84.22
chr14	79822648	79823245	MACS_peak_11241	43.44
chr14	80845604	80846046	MACS_peak_11247	58.31
chr14	82753210	82753730	MACS_peak_11250	42.93
chr14	85508349	85509175	MACS_peak_11254	147.5
chr14	85930127	85930872	MACS_peak_11255	156.36
chr14	86786591	86787402	MACS_peak_11261	92.32
chr14	93215056	93215527	MACS_peak_11281	48.35
chr14	98022216	98022643	MACS_peak_11290	60.11
chr14	98038405	98039171	MACS_peak_11291	55.83
chr14	98863496	98864208	MACS_peak_11297	207.59
chr14	99044656	99045165	MACS_peak_11299	1911.43
chr14	99219638	99220356	MACS_peak_11303	59.53
chr14	99518355	99518975	MACS_peak_11306	43.36
chr14	99590475	99591443	MACS_peak_11307	127.43
chr14	100883223	100883743	MACS_peak_11318	60.98
chr14	100899993	100900754	MACS_peak_11319	62.56
chr14	101942963	101943494	MACS_peak_11331	121.17
chr14	101984353	101984940	MACS_peak_11332	84.61
chr14	103051376	103051882	MACS_peak_11344	57.81
chr14	103097350	103097764	MACS_peak_11346	50.5
chr14	103977712	103978158	MACS_peak_11366	275.96
chr14	104038814	104039345	MACS_peak_11367	42.08
chr14	105501871	105502279	MACS_peak_11393	122.41
chr14	105922821	105923524	MACS_peak_11403	57.65
chr14	106163628	106163995	MACS_peak_11406	41.7
chr14	113590675	113591311	MACS_peak_11422	105.11
chr14	113847056	113847902	MACS_peak_11426	92.98
chr14	115017486	115018047	MACS_peak_11434	102.9
chr14	115038804	115039377	MACS_peak_11436	44.77
chr14	115048726	115049839	MACS_peak_11438	404.53
chr14	116208943	116209693	MACS_peak_11446	152.96
chr14	116927681	116928537	MACS_peak_11454	109.66
chr14	117505989	117506772	MACS_peak_11459	183.29
chr14	117921351	117921917	MACS_peak_11467	44.03
chr14	118230897	118231583	MACS_peak_11479	109.01
chr14	118473663	118474319	MACS_peak_11486	67.72
chr14	118705857	118706782	MACS_peak_11488	186.97
chr14	118709423	118710390	MACS_peak_11489	156.95
chr14	118767927	118768501	MACS_peak_11490	62.45
chr14	119005933	119006518	MACS_peak_11499	75.8
chr14	119512936	119513593	MACS_peak_11506	78.98
chr14	120637325	120637816	MACS_peak_11522	128.21
chr14	120923962	120924708	MACS_peak_11530	84.41
chr14	121246792	121247695	MACS_peak_11540	90.53
chr14	121711124	121711811	MACS_peak_11554	416.9
chr14	121791983	121792410	MACS_peak_11561	92.36
chr14	121865038	121865596	MACS_peak_11563	49.77
chr14	121904698	121905222	MACS_peak_11565	81.62
chr14	122223784	122224176	MACS_peak_11573	153.89
chr14	122450483	122451097	MACS_peak_11578	79.73
chr14	122478594	122479175	MACS_peak_11583	58.82
chr14	122835714	122836801	MACS_peak_11589	300.46
chr14	123239986	123240617	MACS_peak_11593	113.25
chr14	124195306	124195800	MACS_peak_11600	50.86
chr15	3425989	3426507	MACS_peak_11608	44.25
chr15	6570817	6571298	MACS_peak_11636	43.3
chr15	6909544	6910180	MACS_peak_11640	71.69
chr15	6974372	6975014	MACS_peak_11642	252.18
chr15	7683450	7683960	MACS_peak_11650	54.78
chr15	7809839	7811214	MACS_peak_11651	145.13
chr15	7891472	7892016	MACS_peak_11654	70.79
chr15	8007283	8007947	MACS_peak_11655	65.5
chr15	8568907	8569368	MACS_peak_11662	42.51
chr15	10655106	10655779	MACS_peak_11682	157.57
chr15	10899009	10899725	MACS_peak_11688	59.69
chr15	11084925	11085398	MACS_peak_11693	45.56
chr15	11905111	11905888	MACS_peak_11698	105.44
chr15	11908221	11908794	MACS_peak_11700	42.7
chr15	12196695	12197373	MACS_peak_11705	82.51
chr15	12371119	12371625	MACS_peak_11711	66.8
chr15	12586023	12586553	MACS_peak_11716	85.61
chr15	12608876	12609363	MACS_peak_11717	52.51
chr15	19987247	19987864	MACS_peak_11734	90.87
chr15	20436359	20436903	MACS_peak_11735	46.72
chr15	21035448	21036082	MACS_peak_11738	66.83
chr15	21108982	21110025	MACS_peak_11739	141.77
chr15	21110775	21111751	MACS_peak_11740	111.78
chr15	24724605	24725117	MACS_peak_11745	96.04
chr15	25959286	25959767	MACS_peak_11774	60.33
chr15	27234728	27235250	MACS_peak_11781	42.78
chr15	27299756	27300508	MACS_peak_11783	91.07
chr15	27595036	27595520	MACS_peak_11786	89.42
chr15	27779562	27780316	MACS_peak_11791	56.73
chr15	31315581	31316216	MACS_peak_11820	66.73
chr15	31366910	31368232	MACS_peak_11821	298.42
chr15	31562946	31563508	MACS_peak_11826	123.23
chr15	32041788	32042662	MACS_peak_11829	290.28
chr15	34339070	34339900	MACS_peak_11855	85.74
chr15	34751669	34752278	MACS_peak_11860	42.58
chr15	35265975	35266579	MACS_peak_11865	42.94
chr15	36041816	36042384	MACS_peak_11873	45.62
chr15	36140158	36140701	MACS_peak_11874	178.23
chr15	36173719	36174252	MACS_peak_11876	51.78
chr15	36979734	36980314	MACS_peak_11893	44.7
chr15	37432571	37433712	MACS_peak_11899	115.91
chr15	37716917	37717552	MACS_peak_11900	49.11
chr15	38282191	38282980	MACS_peak_11906	77.44
chr15	38373602	38374396	MACS_peak_11908	108.99
chr15	38384376	38385348	MACS_peak_11909	84.44
chr15	38452577	38453189	MACS_peak_11912	48.21
chr15	39199118	39199641	MACS_peak_11930	63.69
chr15	42675981	42676616	MACS_peak_11959	75.76
chr15	42676718	42677148	MACS_peak_11959	75.76
chr15	43195548	43196262	MACS_peak_11962	53.47
chr15	43301598	43302303	MACS_peak_11964	60.59
chr15	43403468	43404260	MACS_peak_11965	60.14
chr15	43661965	43662525	MACS_peak_11967	46.24
chr15	44410510	44410885	MACS_peak_11971	53.97
chr15	50607038	50607528	MACS_peak_11990	40.74
chr15	52160626	52161204	MACS_peak_12009	64
chr15	52161541	52162303	MACS_peak_12010	120.63
chr15	52967786	52968363	MACS_peak_12013	54.2
chr15	53165840	53167034	MACS_peak_12016	341.32
chr15	53286284	53286899	MACS_peak_12021	45.53
chr15	54278082	54278887	MACS_peak_12029	96.52
chr15	54499223	54499834	MACS_peak_12030	47.55
chr15	55007848	55008540	MACS_peak_12036	55.15
chr15	55095621	55096099	MACS_peak_12039	92.5
chr15	55264876	55265964	MACS_peak_12043	94.47
chr15	55268469	55268958	MACS_peak_12044	53.45
chr15	55810406	55811203	MACS_peak_12047	72.74
chr15	56742149	56742753	MACS_peak_12058	49.22
chr15	57547073	57547677	MACS_peak_12063	92.42
chr15	57693144	57693695	MACS_peak_12065	40.59
chr15	58194354	58194811	MACS_peak_12078	48.28
chr15	58981644	58982297	MACS_peak_12087	51.8
chr15	59373734	59374478	MACS_peak_12096	57.49
chr15	59567227	59567939	MACS_peak_12097	127.13
chr15	59649789	59650465	MACS_peak_12101	62.35
chr15	60014824	60015452	MACS_peak_12106	146.94
chr15	60759844	60760578	MACS_peak_12109	140.42
chr15	62902878	62903541	MACS_peak_12133	51.04
chr15	63163407	63164450	MACS_peak_12134	164.28
chr15	64059902	64060653	MACS_peak_12140	102.81
chr15	64122560	64123401	MACS_peak_12142	135.83
chr15	64266988	64267945	MACS_peak_12148	280.96
chr15	64687094	64687637	MACS_peak_12154	41.18
chr15	66150958	66151626	MACS_peak_12164	100.57
chr15	66731005	66731702	MACS_peak_12172	170.67
chr15	67101280	67101906	MACS_peak_12183	59.76
chr15	68145104	68145957	MACS_peak_12193	90.9
chr15	68194197	68195112	MACS_peak_12194	167.3
chr15	68244021	68244788	MACS_peak_12195	89.52
chr15	68287074	68287774	MACS_peak_12197	104.61
chr15	68924072	68924538	MACS_peak_12199	58.71
chr15	68937015	68937679	MACS_peak_12201	50.81
chr15	68951546	68952274	MACS_peak_12204	72.48
chr15	69114884	69115551	MACS_peak_12206	126.5
chr15	72549356	72549913	MACS_peak_12214	67.4
chr15	73711376	73712013	MACS_peak_12239	91.62
chr15	74382461	74383086	MACS_peak_12245	60.73
chr15	74514216	74514690	MACS_peak_12249	53.75
chr15	74672221	74673030	MACS_peak_12253	61.95
chr15	74678947	74679832	MACS_peak_12256	106.36
chr15	75884050	75884540	MACS_peak_12276	85.24
chr15	76155789	76156426	MACS_peak_12289	46.28
chr15	76257282	76257949	MACS_peak_12297	43.7
chr15	76307001	76307606	MACS_peak_12299	49.14
chr15	76461308	76461766	MACS_peak_12310	48.68
chr15	76518652	76519292	MACS_peak_12315	46.5
chr15	76533939	76534706	MACS_peak_12317	88.69
chr15	76661031	76661577	MACS_peak_12328	61.07
chr15	76907891	76908505	MACS_peak_12342	83.51
chr15	76948208	76948956	MACS_peak_12344	51
chr15	77254437	77255069	MACS_peak_12349	74.16
chr15	77343173	77344174	MACS_peak_12354	109.28
chr15	77742788	77743529	MACS_peak_12358	115.73
chr15	77933798	77934269	MACS_peak_12371	47.83
chr15	77956317	77957144	MACS_peak_12372	105.33
chr15	78942675	78943274	MACS_peak_12393	77.61
chr15	79140968	79141564	MACS_peak_12404	118.14
chr15	79321757	79322295	MACS_peak_12411	74.08
chr15	79357347	79358158	MACS_peak_12414	97.7
chr15	79893687	79894318	MACS_peak_12433	97.05
chr15	80173082	80173546	MACS_peak_12441	49.46
chr15	80306065	80306765	MACS_peak_12445	81.8
chr15	80599667	80600552	MACS_peak_12450	121.58
chr15	80684642	80685812	MACS_peak_12452	142.81
chr15	81112677	81113220	MACS_peak_12458	40.74
chr15	81272416	81273032	MACS_peak_12461	108.54
chr15	82992283	82992890	MACS_peak_12506	62.56
chr15	83025070	83025728	MACS_peak_12507	64.86
chr15	83555360	83556003	MACS_peak_12516	65.99
chr15	83659140	83659953	MACS_peak_12521	123.32
chr15	83740897	83741546	MACS_peak_12526	45.85
chr15	84485041	84485712	MACS_peak_12537	50.43
chr15	84842015	84842699	MACS_peak_12548	143.79
chr15	85162674	85163243	MACS_peak_12557	80.94
chr15	85921557	85921989	MACS_peak_12575	50.66
chr15	86038591	86039183	MACS_peak_12584	43.73
chr15	86473275	86474213	MACS_peak_12597	61.79
chr15	87986802	87987454	MACS_peak_12615	57.96
chr15	88023407	88024004	MACS_peak_12616	57.89
chr15	89146356	89146947	MACS_peak_12635	42.97
chr15	89149242	89149708	MACS_peak_12636	43.66
chr15	89182060	89182994	MACS_peak_12642	94.59
chr15	89379104	89379582	MACS_peak_12648	45.28
chr15	89446373	89446950	MACS_peak_12651	51.4
chr15	91304264	91304918	MACS_peak_12670	89.18
chr15	92344191	92344555	MACS_peak_12682	53.97
chr15	93094453	93095036	MACS_peak_12689	79.36
chr15	93227616	93228058	MACS_peak_12691	51.49
chr15	93398905	93399439	MACS_peak_12696	43.22
chr15	93475152	93476334	MACS_peak_12698	228.23
chr15	93618586	93619280	MACS_peak_12710	98.36
chr15	94406298	94406793	MACS_peak_12725	59.45
chr15	94628702	94629588	MACS_peak_12730	192.12
chr15	96489466	96489924	MACS_peak_12745	55.34
chr15	96638037	96638734	MACS_peak_12748	95.16
chr15	96953338	96954019	MACS_peak_12755	56.02
chr15	97000336	97001140	MACS_peak_12759	94.92
chr15	97085714	97086226	MACS_peak_12764	55.7
chr15	97157619	97158461	MACS_peak_12767	97.93
chr15	97246991	97247857	MACS_peak_12769	87.02
chr15	97663601	97664300	MACS_peak_12773	42.44
chr15	97824818	97825583	MACS_peak_12777	75.56
chr15	97840031	97840646	MACS_peak_12779	66.45
chr15	97862783	97863535	MACS_peak_12780	230.78
chr15	98003591	98004146	MACS_peak_12786	48.91
chr15	98167428	98168157	MACS_peak_12790	52.36
chr15	98580094	98580670	MACS_peak_12796	44.17
chr15	98628656	98629247	MACS_peak_12799	50.26
chr15	98634378	98635202	MACS_peak_12801	170.43
chr15	98892168	98892760	MACS_peak_12814	43.08
chr15	98985413	98986095	MACS_peak_12822	46.46
chr15	99055301	99056207	MACS_peak_12824	121.45
chr15	99819888	99820408	MACS_peak_12856	49.54
chr15	100272280	100272687	MACS_peak_12865	112.72
chr15	101065013	101065669	MACS_peak_12888	51.57
chr15	101238819	101239374	MACS_peak_12906	51.73
chr15	101240623	101241316	MACS_peak_12907	55.08
chr15	101976007	101976510	MACS_peak_12918	56.34
chr15	102224252	102224870	MACS_peak_12933	80.89
chr15	102248368	102249635	MACS_peak_12937	132.97
chr15	102257254	102258513	MACS_peak_12938	161
chr15	102961556	102962323	MACS_peak_12967	49.68
chr15	103032677	103033250	MACS_peak_12980	65.28
chr15	103034552	103035662	MACS_peak_12981	183.56
chr15	103042141	103042675	MACS_peak_12982	102.96
chr15	103060380	103060974	MACS_peak_12983	70.23
chr15	103190275	103191267	MACS_peak_12991	76.34
chr15	103301026	103301514	MACS_peak_12998	45.54
chr15	103522193	103522906	MACS_peak_13010	265.76
chr16	4488920	4489657	MACS_peak_13041	158.28
chr16	4598845	4599344	MACS_peak_13049	51.41
chr16	4630065	4630537	MACS_peak_13051	49.2
chr16	4763221	4763707	MACS_peak_13061	61.63
chr16	8447101	8447775	MACS_peak_13090	81.07
chr16	8685927	8686521	MACS_peak_13097	44.58
chr16	10374499	10375243	MACS_peak_13109	57.49
chr16	11098407	11098954	MACS_peak_13128	50.36
chr16	11198394	11198952	MACS_peak_13133	67.1
chr16	13447378	13448368	MACS_peak_13152	92.39
chr16	13940401	13941070	MACS_peak_13160	56.99
chr16	15114031	15114769	MACS_peak_13172	51.71
chr16	15294780	15295374	MACS_peak_13173	43.66
chr16	16911683	16912466	MACS_peak_13194	63.14
chr16	17804376	17805016	MACS_peak_13228	50.66
chr16	17938849	17939365	MACS_peak_13237	90.13
chr16	18696470	18696940	MACS_peak_13269	51.73
chr16	20619708	20620464	MACS_peak_13299	83.42
chr16	20702545	20702946	MACS_peak_13305	53.87
chr16	21215999	21216685	MACS_peak_13315	76
chr16	21310625	21311530	MACS_peak_13318	70.41
chr16	22884890	22885767	MACS_peak_13343	275.2
chr16	23898132	23898985	MACS_peak_13357	68.11
chr16	24153754	24154393	MACS_peak_13362	77.58
chr16	24398415	24399233	MACS_peak_13364	51.06
chr16	26041325	26041954	MACS_peak_13376	41.2
chr16	26129127	26129763	MACS_peak_13380	120.38
chr16	28445949	28446984	MACS_peak_13389	241.15
chr16	29209870	29210556	MACS_peak_13398	84.35
chr16	29838999	29840049	MACS_peak_13412	196.91
chr16	29847006	29847555	MACS_peak_13414	47.12
chr16	30066247	30067394	MACS_peak_13421	130.58
chr16	31415284	31416445	MACS_peak_13449	310.81
chr16	31551533	31552512	MACS_peak_13456	77.36
chr16	31944023	31944602	MACS_peak_13463	60.06
chr16	33553652	33554168	MACS_peak_13493	51.32
chr16	33714225	33714713	MACS_peak_13501	45.54
chr16	33739377	33739953	MACS_peak_13502	45
chr16	33821970	33822773	MACS_peak_13504	93.12
chr16	33944683	33945218	MACS_peak_13513	55.06
chr16	34079462	34080108	MACS_peak_13519	119.52
chr16	34571530	34572408	MACS_peak_13530	92.88
chr16	34935686	34936388	MACS_peak_13539	84.51
chr16	35086449	35087010	MACS_peak_13543	50.01
chr16	35205653	35206168	MACS_peak_13546	56.1
chr16	35310137	35310701	MACS_peak_13549	45.93
chr16	35414359	35415158	MACS_peak_13552	78.99
chr16	35633125	35633771	MACS_peak_13557	119.89
chr16	35768799	35769807	MACS_peak_13558	191.48
chr16	36949746	36950146	MACS_peak_13571	61.7
chr16	37753896	37754286	MACS_peak_13579	41.03
chr16	37808912	37809440	MACS_peak_13582	42.31
chr16	38248523	38249212	MACS_peak_13593	62.24
chr16	38350285	38351019	MACS_peak_13597	219.1
chr16	38898658	38899261	MACS_peak_13610	90.91
chr16	39317118	39317625	MACS_peak_13621	88.55
chr16	42303594	42304126	MACS_peak_13628	195.79
chr16	42340172	42340873	MACS_peak_13630	57.88
chr16	43362823	43363442	MACS_peak_13636	54.53
chr16	43573965	43574599	MACS_peak_13643	57.26
chr16	43801789	43802466	MACS_peak_13647	82.96
chr16	43979286	43979787	MACS_peak_13650	67.51
chr16	44055747	44056297	MACS_peak_13651	67.93
chr16	44494537	44495060	MACS_peak_13662	61.67
chr16	44533565	44534681	MACS_peak_13665	106.44
chr16	44549915	44550629	MACS_peak_13667	54.1
chr16	44615753	44616480	MACS_peak_13670	65.36
chr16	45089821	45090435	MACS_peak_13674	99.15
chr16	45810036	45810707	MACS_peak_13686	44.31
chr16	48675414	48676358	MACS_peak_13706	102.71
chr16	49894337	49895047	MACS_peak_13715	79.61
chr16	49905211	49905765	MACS_peak_13716	52.98
chr16	50420016	50420538	MACS_peak_13728	100.68
chr16	51026491	51027229	MACS_peak_13741	140.25
chr16	52059203	52059872	MACS_peak_13745	43.43
chr16	52071478	52072481	MACS_peak_13746	121.22
chr16	52449994	52450890	MACS_peak_13751	2092.93
chr16	52451126	52452027	MACS_peak_13751	2092.93
chr16	54991453	54992320	MACS_peak_13759	131.47
chr16	56349452	56350079	MACS_peak_13779	40.86
chr16	56478581	56479165	MACS_peak_13781	50.82
chr16	57349577	57350226	MACS_peak_13790	205.86
chr16	57694600	57695260	MACS_peak_13807	48.46
chr16	58303245	58304025	MACS_peak_13811	61.06
chr16	58459785	58460648	MACS_peak_13814	49.21
chr16	59598686	59599951	MACS_peak_13829	232.79
chr16	59683551	59683870	MACS_peak_13832	99.98
chr16	70568329	70569112	MACS_peak_13883	67.38
chr16	71677919	71678508	MACS_peak_13885	43.44
chr16	74093058	74094033	MACS_peak_13902	149.85
chr16	74277927	74278535	MACS_peak_13903	105.6
chr16	76358538	76359084	MACS_peak_13924	40.96
chr16	76532125	76532629	MACS_peak_13927	103.75
chr16	76896152	76896942	MACS_peak_13933	72.48
chr16	77028299	77029415	MACS_peak_13936	213.11
chr16	77173142	77173814	MACS_peak_13939	44.24
chr16	78236587	78237509	MACS_peak_13950	190.3
chr16	78416504	78417206	MACS_peak_13961	70.1
chr16	78505762	78506287	MACS_peak_13963	42.54
chr16	84462093	84462749	MACS_peak_13973	178.1
chr16	84924748	84925321	MACS_peak_13981	63.74
chr16	87126338	87126776	MACS_peak_14002	65.07
chr16	87246228	87246923	MACS_peak_14004	105.07
chr16	87575561	87576129	MACS_peak_14016	52.16
chr16	87597374	87598379	MACS_peak_14017	175.46
chr16	88599401	88600600	MACS_peak_14028	154.57
chr16	89789855	89790470	MACS_peak_14033	61.29
chr16	89844306	89845215	MACS_peak_14040	82.77
chr16	90007367	90007923	MACS_peak_14046	60.11
chr16	90418543	90419240	MACS_peak_14064	97.06
chr16	90592801	90593463	MACS_peak_14071	101.67
chr16	90619490	90620176	MACS_peak_14072	83.62
chr16	90703156	90704226	MACS_peak_14074	76.67
chr16	91579185	91579807	MACS_peak_14105	81
chr16	91618803	91619311	MACS_peak_14107	72.5
chr16	92695313	92695883	MACS_peak_14136	52.29
chr16	92698453	92699250	MACS_peak_14138	84.49
chr16	93580911	93581782	MACS_peak_14152	99.88
chr16	93607759	93608402	MACS_peak_14155	72.08
chr16	93785700	93786256	MACS_peak_14161	40.02
chr16	93818229	93818915	MACS_peak_14164	43.3
chr16	94143285	94143861	MACS_peak_14172	144.63
chr16	94143945	94144349	MACS_peak_14172	144.63
chr16	94164110	94164929	MACS_peak_14173	140.86
chr16	94327992	94328716	MACS_peak_14178	103.23
chr16	94972323	94972841	MACS_peak_14191	109.94
chr16	95093861	95094355	MACS_peak_14192	52.16
chr16	95435718	95436295	MACS_peak_14200	62.18
chr16	95439734	95440332	MACS_peak_14201	133.34
chr16	95585479	95585967	MACS_peak_14204	91.11
chr16	95824693	95825853	MACS_peak_14211	373.67
chr16	95848134	95848626	MACS_peak_14212	74.37
chr16	95935336	95936334	MACS_peak_14213	172.8
chr16	96151512	96151968	MACS_peak_14220	55.54
chr16	96398909	96399955	MACS_peak_14230	172.18
chr16	96466204	96466859	MACS_peak_14232	185.41
chr16	97165535	97166196	MACS_peak_14236	64.36
chr17	3326020	3327026	MACS_peak_14286	121.38
chr17	6782297	6783369	MACS_peak_14354	109.5
chr17	7306499	7306927	MACS_peak_14366	71.41
chr17	8406303	8406777	MACS_peak_14377	81.75
chr17	8409047	8409544	MACS_peak_14378	58.7
chr17	8505843	8506441	MACS_peak_14381	48.21
chr17	8508351	8508841	MACS_peak_14382	45.37
chr17	8856289	8856842	MACS_peak_14384	46.8
chr17	9977027	9977741	MACS_peak_14386	137.28
chr17	10335076	10335498	MACS_peak_14392	82.55
chr17	12529593	12530391	MACS_peak_14408	183.29
chr17	13337307	13337932	MACS_peak_14429	46.35
chr17	13478740	13479481	MACS_peak_14432	80.2
chr17	14203489	14204199	MACS_peak_14455	59.83
chr17	14693768	14694273	MACS_peak_14463	44.13
chr17	15291580	15292292	MACS_peak_14476	103.05
chr17	15342839	15343758	MACS_peak_14478	184.92
chr17	15830656	15831483	MACS_peak_14496	109.78
chr17	16612534	16613002	MACS_peak_14500	111.7
chr17	16621834	16622642	MACS_peak_14501	115.07
chr17	17442112	17442638	MACS_peak_14513	60.26
chr17	17654980	17655619	MACS_peak_14516	261.8
chr17	20097342	20097752	MACS_peak_14523	52.61
chr17	20561634	20562268	MACS_peak_14524	113.45
chr17	21231595	21232516	MACS_peak_14529	98.46
chr17	21753544	21754375	MACS_peak_14546	76.51
chr17	23559701	23560480	MACS_peak_14570	67.62
chr17	23570011	23570618	MACS_peak_14573	94.54
chr17	23675795	23676186	MACS_peak_14580	53.54
chr17	23790229	23791013	MACS_peak_14590	83.27
chr17	24470926	24471432	MACS_peak_14612	46.35
chr17	24667255	24667813	MACS_peak_14622	58.9
chr17	24894732	24895584	MACS_peak_14633	103.09
chr17	25133289	25133813	MACS_peak_14641	81.07
chr17	25415134	25415970	MACS_peak_14650	119.54
chr17	25463409	25463947	MACS_peak_14655	72.76
chr17	25656520	25657326	MACS_peak_14660	107.64
chr17	25823419	25824053	MACS_peak_14669	64.36
chr17	25893937	25894417	MACS_peak_14677	46.23
chr17	26009512	26009870	MACS_peak_14681	78.07
chr17	26095189	26095750	MACS_peak_14686	64.6
chr17	27032790	27033305	MACS_peak_14711	49.98
chr17	27761578	27762254	MACS_peak_14731	68.62
chr17	28101876	28102192	MACS_peak_14742	42.44
chr17	28141673	28142644	MACS_peak_14743	101.02
chr17	28407355	28408112	MACS_peak_14755	72.8
chr17	29416067	29416817	MACS_peak_14780	106.36
chr17	29716740	29717525	MACS_peak_14790	80.65
chr17	29975676	29976447	MACS_peak_14793	89.12
chr17	31000775	31001311	MACS_peak_14811	48.18
chr17	31254610	31255233	MACS_peak_14813	75.13
chr17	31385873	31386534	MACS_peak_14815	42.7
chr17	31391296	31391842	MACS_peak_14816	68.34
chr17	31442615	31443243	MACS_peak_14819	70.09
chr17	31891729	31892287	MACS_peak_14833	170.47
chr17	32189036	32189425	MACS_peak_14841	56.34
chr17	32483232	32483780	MACS_peak_14848	99.6
chr17	32634801	32635475	MACS_peak_14854	69.52
chr17	32992776	32993615	MACS_peak_14863	118.98
chr17	33780824	33781709	MACS_peak_14880	100.65
chr17	33968303	33968983	MACS_peak_14894	78.46
chr17	34304858	34305212	MACS_peak_14911	40.74
chr17	35126180	35126660	MACS_peak_14940	107.29
chr17	35424651	35425144	MACS_peak_14949	47.2
chr17	35770435	35771088	MACS_peak_14961	81.21
chr17	35832275	35833660	MACS_peak_14967	128.91
chr17	36823883	36824516	MACS_peak_14995	56.1
chr17	36982496	36983286	MACS_peak_15001	121.19
chr17	37309980	37310636	MACS_peak_15012	93.84
chr17	40904610	40905182	MACS_peak_15022	109.23
chr17	41570099	41570899	MACS_peak_15025	77.38
chr17	42875549	42876040	MACS_peak_15029	59.3
chr17	43072484	43073171	MACS_peak_15035	115.84
chr17	43249546	43250293	MACS_peak_15040	57.26
chr17	43387101	43387563	MACS_peak_15043	92.11
chr17	43460479	43460898	MACS_peak_15045	51.97
chr17	45227090	45228138	MACS_peak_15061	163.08
chr17	45359230	45359975	MACS_peak_15064	57.41
chr17	45434468	45435129	MACS_peak_15067	71.31
chr17	45596974	45597592	MACS_peak_15078	73.8
chr17	45626673	45627263	MACS_peak_15079	43.95
chr17	45814527	45815103	MACS_peak_15092	120.63
chr17	46104295	46105070	MACS_peak_15106	76.16
chr17	46110795	46111268	MACS_peak_15107	48.96
chr17	46546163	46546704	MACS_peak_15124	41.33
chr17	47293935	47294613	MACS_peak_15152	98.71
chr17	47793456	47793820	MACS_peak_15170	65.13
chr17	47864428	47864934	MACS_peak_15173	72.73
chr17	47873353	47873941	MACS_peak_15174	50.5
chr17	47943055	47943637	MACS_peak_15180	103.3
chr17	47975868	47976647	MACS_peak_15183	65.82
chr17	47988704	47989212	MACS_peak_15184	43.89
chr17	48005038	48005494	MACS_peak_15186	44.32
chr17	48097715	48098214	MACS_peak_15189	44.62
chr17	48575991	48576503	MACS_peak_15195	43.57
chr17	48960193	48960783	MACS_peak_15198	50.34
chr17	49872123	49872841	MACS_peak_15214	102.35
chr17	49935765	49936280	MACS_peak_15216	49.98
chr17	50189223	50189726	MACS_peak_15221	89.5
chr17	50795490	50796077	MACS_peak_15235	55.54
chr17	53596476	53596933	MACS_peak_15250	51.34
chr17	54297989	54298922	MACS_peak_15252	129.55
chr17	54684972	54686078	MACS_peak_15254	127.52
chr17	54694636	54695135	MACS_peak_15255	51.41
chr17	55957074	55957561	MACS_peak_15267	48.96
chr17	55986338	55986886	MACS_peak_15271	68.14
chr17	55999891	56000218	MACS_peak_15272	47.93
chr17	56141640	56142335	MACS_peak_15283	54.92
chr17	56159609	56160199	MACS_peak_15284	52.02
chr17	56237730	56238290	MACS_peak_15291	59.74
chr17	56332924	56333468	MACS_peak_15302	125.87
chr17	56469846	56470516	MACS_peak_15307	50.51
chr17	56515672	56516378	MACS_peak_15312	68.27
chr17	56664155	56664841	MACS_peak_15319	106.16
chr17	56759128	56759971	MACS_peak_15324	63.07
chr17	57264903	57265371	MACS_peak_15352	77.74
chr17	58639037	58639493	MACS_peak_15362	55.54
chr17	59361053	59361501	MACS_peak_15367	58.9
chr17	62057848	62058472	MACS_peak_15370	69.62
chr17	62513596	62514099	MACS_peak_15374	124.36
chr17	62655495	62656160	MACS_peak_15377	267.61
chr17	62700680	62701249	MACS_peak_15378	129.09
chr17	62827559	62828097	MACS_peak_15382	55.45
chr17	64785929	64786558	MACS_peak_15417	48.87
chr17	64914834	64915608	MACS_peak_15420	76.25
chr17	65540646	65541246	MACS_peak_15422	78.49
chr17	65679323	65680384	MACS_peak_15425	170.99
chr17	66235072	66235682	MACS_peak_15435	43.67
chr17	66416775	66417446	MACS_peak_15441	63.47
chr17	66755014	66755781	MACS_peak_15450	75.39
chr17	66785957	66786715	MACS_peak_15452	207.96
chr17	67955868	67956446	MACS_peak_15467	44.85
chr17	67985320	67986002	MACS_peak_15471	55.94
chr17	67989647	67990394	MACS_peak_15472	591.74
chr17	69151237	69151727	MACS_peak_15485	66.87
chr17	69563234	69563860	MACS_peak_15497	45.21
chr17	70429766	70430144	MACS_peak_15500	68.08
chr17	70488678	70489360	MACS_peak_15501	79.67
chr17	70706848	70707628	MACS_peak_15504	102.96
chr17	70747635	70748865	MACS_peak_15507	151.2
chr17	70750928	70751829	MACS_peak_15508	113.63
chr17	71869349	71869976	MACS_peak_15536	53.87
chr17	72421626	72422056	MACS_peak_15538	56.42
chr17	73054091	73054672	MACS_peak_15549	57.81
chr17	73112474	73113173	MACS_peak_15552	74.92
chr17	73142481	73142924	MACS_peak_15553	72.96
chr17	73174108	73174864	MACS_peak_15554	107.53
chr17	74159230	74160072	MACS_peak_15563	192.41
chr17	74879672	74880592	MACS_peak_15576	105.8
chr17	75143815	75144433	MACS_peak_15584	66.39
chr17	75208107	75208812	MACS_peak_15586	105.33
chr17	75248568	75249252	MACS_peak_15587	425.17
chr17	75464752	75465870	MACS_peak_15589	580.16
chr17	78024044	78024564	MACS_peak_15594	78.89
chr17	78163203	78163702	MACS_peak_15595	44.46
chr17	79457343	79458024	MACS_peak_15620	49.69
chr17	79500888	79501584	MACS_peak_15621	135.03
chr17	79614783	79615725	MACS_peak_15623	129
chr17	79713583	79714326	MACS_peak_15624	92.01
chr17	79728454	79729341	MACS_peak_15626	106.36
chr17	79730753	79731470	MACS_peak_15627	106.64
chr17	79982158	79982889	MACS_peak_15631	65.02
chr17	80019017	80019652	MACS_peak_15634	93.4
chr17	80063881	80064597	MACS_peak_15636	73.14
chr17	80693618	80694142	MACS_peak_15654	222.63
chr17	81411984	81413203	MACS_peak_15667	174.66
chr17	81654361	81654963	MACS_peak_15670	43.08
chr17	83178953	83179557	MACS_peak_15686	77.07
chr17	83267536	83267860	MACS_peak_15695	57.63
chr17	83565456	83565932	MACS_peak_15704	53.56
chr17	83903313	83903823	MACS_peak_15714	59.07
chr17	83913467	83914302	MACS_peak_15715	172.8
chr17	83960043	83960676	MACS_peak_15720	198.4
chr17	83973247	83974086	MACS_peak_15723	84.66
chr17	83990159	83990996	MACS_peak_15724	96.92
chr17	84327330	84328110	MACS_peak_15742	209.89
chr17	84611797	84612668	MACS_peak_15747	334.69
chr17	84736514	84737474	MACS_peak_15750	96.88
chr17	85180576	85181098	MACS_peak_15754	55.06
chr17	85645736	85646431	MACS_peak_15758	91.22
chr17	85737003	85737745	MACS_peak_15761	141.95
chr17	85766466	85767311	MACS_peak_15762	100.65
chr17	86293351	86293824	MACS_peak_15775	61.17
chr17	86303414	86304066	MACS_peak_15776	51.88
chr17	86330478	86331104	MACS_peak_15780	82.18
chr17	87125234	87125821	MACS_peak_15800	73.98
chr17	87314637	87315304	MACS_peak_15806	63.82
chr17	87377160	87378293	MACS_peak_15811	334.35
chr17	87522490	87523172	MACS_peak_15820	75.12
chr17	87571572	87572023	MACS_peak_15823	84.51
chr17	87877090	87878222	MACS_peak_15830	247.78
chr17	88159224	88159873	MACS_peak_15834	45.85
chr17	88251862	88252503	MACS_peak_15835	73.26
chr17	88389822	88390492	MACS_peak_15838	151.72
chr17	88511171	88511650	MACS_peak_15844	52.84
chr17	88535021	88535674	MACS_peak_15846	107.79
chr17	88542973	88543440	MACS_peak_15847	41.63
chr17	88669913	88670489	MACS_peak_15853	62.73
chr17	88953952	88954482	MACS_peak_15856	48.69
chr17	89974305	89974737	MACS_peak_15859	50.67
chr17	90503746	90504409	MACS_peak_15862	67.36
chr17	90584707	90585306	MACS_peak_15864	43.3
chr17	93067705	93068513	MACS_peak_15878	102.9
chr17	93201912	93202783	MACS_peak_15881	92.59
chr17	93203387	93204209	MACS_peak_15882	112.05
chr17	93306073	93306737	MACS_peak_15884	108.91
chr18	3509918	3510515	MACS_peak_15900	43.37
chr18	3664593	3665229	MACS_peak_15905	46.79
chr18	4352826	4353699	MACS_peak_15913	104
chr18	5458984	5459758	MACS_peak_15931	267.59
chr18	5592629	5593326	MACS_peak_15933	53.36
chr18	9819186	9819810	MACS_peak_15962	74.97
chr18	10150895	10151422	MACS_peak_15969	42.39
chr18	10427960	10428492	MACS_peak_15973	134.09
chr18	10450551	10451406	MACS_peak_15976	142.78
chr18	10882751	10883399	MACS_peak_15981	45.56
chr18	11205141	11205585	MACS_peak_15989	56.78
chr18	11239396	11240091	MACS_peak_15990	42.7
chr18	11268225	11268937	MACS_peak_15991	66.65
chr18	12234611	12235372	MACS_peak_16003	77.96
chr18	12643004	12644237	MACS_peak_16006	284.16
chr18	12925767	12926248	MACS_peak_16011	101.52
chr18	13971032	13971804	MACS_peak_16021	68.2
chr18	15149742	15150698	MACS_peak_16030	160.31
chr18	16715349	16715957	MACS_peak_16037	55.45
chr18	20557731	20558612	MACS_peak_16052	139.07
chr18	20763766	20764536	MACS_peak_16057	74.84
chr18	20936203	20937210	MACS_peak_16059	255.36
chr18	21132689	21133296	MACS_peak_16065	48.99
chr18	21198671	21199067	MACS_peak_16067	44.62
[truncated: 2,580 more rows]

## Sheet: ATAC-serum_Pax3_only
Genomic coordinates (mm10) of loci characterized by increased chromatin accessibility upon Pax3 induction in serum diffentiating cells
chr1	4753996	4754657	MACS_peak_11	42.96
chr1	5232648	5233311	MACS_peak_21	140.58
chr1	5917122	5917489	MACS_peak_26	132.08
chr1	7808210	7808798	MACS_peak_40	116.42
chr1	9768544	9769424	MACS_peak_55	46.46
chr1	9797714	9798441	MACS_peak_57	55.31
chr1	9847860	9848924	MACS_peak_58	195.5
chr1	10231659	10232031	MACS_peak_64	405.88
chr1	13426393	13427076	MACS_peak_86	150.73
chr1	14303373	14303960	MACS_peak_91	112.41
chr1	14513394	14514142	MACS_peak_96	81.67
chr1	14739900	14740422	MACS_peak_97	58.93
chr1	17123148	17124046	MACS_peak_121	73.42
chr1	17240039	17240753	MACS_peak_123	153.88
chr1	18268388	18269285	MACS_peak_130	199.77
chr1	19951300	19952017	MACS_peak_137	101.74
chr1	22375453	22376250	MACS_peak_157	114.85
chr1	24107409	24107985	MACS_peak_170	58.9
chr1	24739704	24740469	MACS_peak_178	146.38
chr1	28565537	28566168	MACS_peak_187	128.68
chr1	33383926	33384781	MACS_peak_193	146.59
chr1	33714609	33715351	MACS_peak_198	104.64
chr1	35189510	35190266	MACS_peak_233	42.39
chr1	35941504	35942216	MACS_peak_238	84.56
chr1	36562811	36563653	MACS_peak_258	92.68
chr1	36588273	36588945	MACS_peak_260	46.01
chr1	36766870	36767333	MACS_peak_264	46.77
chr1	37122026	37122773	MACS_peak_271	136.07
chr1	37220005	37220832	MACS_peak_272	69.83
chr1	38629070	38629705	MACS_peak_288	57.22
chr1	39688451	39689028	MACS_peak_304	51.34
chr1	39923498	39924177	MACS_peak_308	61.09
chr1	43042075	43042918	MACS_peak_327	198
chr1	43358166	43358700	MACS_peak_334	45.4
chr1	44169628	44170323	MACS_peak_344	43.39
chr1	45825070	45825604	MACS_peak_352	55.06
chr1	51266934	51267757	MACS_peak_373	142.31
chr1	51607249	51607745	MACS_peak_389	57.42
chr1	51661305	51661869	MACS_peak_391	93.76
chr1	51871193	51871726	MACS_peak_393	52.06
chr1	51879982	51880626	MACS_peak_394	329.27
chr1	51934721	51935506	MACS_peak_398	71.84
chr1	53434640	53435242	MACS_peak_416	42.34
chr1	53686561	53687209	MACS_peak_419	43.28
chr1	54669061	54669633	MACS_peak_433	220.64
chr1	56969234	56969954	MACS_peak_448	92.2
chr1	57205444	57206059	MACS_peak_451	41.5
chr1	58613774	58614277	MACS_peak_468	53.18
chr1	59406694	59407410	MACS_peak_477	69.43
chr1	59487572	59488285	MACS_peak_483	63.9
chr1	59764432	59765028	MACS_peak_487	85.14
chr1	60042589	60043406	MACS_peak_490	105.92
chr1	60565191	60565665	MACS_peak_495	798.87
chr1	60920292	60920879	MACS_peak_496	106.47
chr1	62707466	62708247	MACS_peak_506	382.45
chr1	62726910	62727669	MACS_peak_507	112.94
chr1	62751126	62751800	MACS_peak_508	41
chr1	62766530	62767288	MACS_peak_509	205.98
chr1	63225755	63226325	MACS_peak_517	77.56
chr1	64228154	64228815	MACS_peak_530	60.77
chr1	66788396	66789162	MACS_peak_552	94.77
chr1	66940951	66941379	MACS_peak_556	59.79
chr1	71507270	71507746	MACS_peak_580	60.97
chr1	72481965	72482980	MACS_peak_601	191.69
chr1	72778644	72779499	MACS_peak_605	180.5
chr1	73758183	73759064	MACS_peak_614	254.47
chr1	73853394	73853812	MACS_peak_615	42.77
chr1	73905373	73905931	MACS_peak_617	52.88
chr1	74124182	74124973	MACS_peak_629	86.15
chr1	74377728	74378625	MACS_peak_639	229.22
chr1	74414986	74415586	MACS_peak_643	50.15
chr1	74858067	74858822	MACS_peak_657	90.32
chr1	74898439	74899234	MACS_peak_658	68.78
chr1	75385898	75386474	MACS_peak_678	53.75
chr1	78338051	78339028	MACS_peak_717	96.66
chr1	78395606	78396299	MACS_peak_718	295.97
chr1	78537539	78538158	MACS_peak_721	118.38
chr1	79581156	79582163	MACS_peak_733	356.44
chr1	80408478	80408932	MACS_peak_741	40.92
chr1	82220795	82221658	MACS_peak_753	63.39
chr1	83360121	83360826	MACS_peak_770	138.31
chr1	84218508	84219114	MACS_peak_774	115.41
chr1	84332615	84333319	MACS_peak_776	317.23
chr1	84380727	84381785	MACS_peak_777	352.19
chr1	84616107	84616589	MACS_peak_780	66.55
chr1	85289578	85290140	MACS_peak_828	52.61
chr1	85455743	85456589	MACS_peak_847	74.91
chr1	85720270	85720972	MACS_peak_881	90.47
chr1	86007624	86008315	MACS_peak_891	125.34
chr1	86371875	86372479	MACS_peak_901	66.12
chr1	87174191	87174714	MACS_peak_922	80.64
chr1	87175642	87176322	MACS_peak_923	46.56
chr1	87264178	87264972	MACS_peak_926	69.46
chr1	87637439	87637935	MACS_peak_931	115.56
chr1	88559216	88559956	MACS_peak_944	117.31
chr1	89467535	89468215	MACS_peak_958	53.44
chr1	89688881	89689472	MACS_peak_963	43.74
chr1	89927049	89927726	MACS_peak_966	115.95
chr1	90240261	90240991	MACS_peak_973	76.23
chr1	90896922	90897503	MACS_peak_979	44.41
chr1	90937018	90937510	MACS_peak_980	66.71
chr1	91610984	91612042	MACS_peak_1007	102.54
chr1	91742871	91743380	MACS_peak_1009	64.91
chr1	91799275	91800063	MACS_peak_1011	91.83
chr1	91873384	91874274	MACS_peak_1016	91.43
chr1	92086163	92086876	MACS_peak_1018	113.5
chr1	93726982	93727653	MACS_peak_1065	99.26
chr1	93985916	93986551	MACS_peak_1075	59.83
chr1	97636755	97637094	MACS_peak_1096	60.46
chr1	97698499	97699628	MACS_peak_1099	120.24
chr1	102185956	102186650	MACS_peak_1124	58.68
chr1	103378871	103379309	MACS_peak_1128	59.79
chr1	105843174	105843982	MACS_peak_1137	179.39
chr1	106168668	106169523	MACS_peak_1146	96.9
chr1	106741660	106742201	MACS_peak_1161	53.45
chr1	106901256	106902041	MACS_peak_1165	65.44
chr1	107389777	107390551	MACS_peak_1167	71.09
chr1	107529342	107529927	MACS_peak_1169	227.61
chr1	113903821	113904315	MACS_peak_1184	54.27
chr1	118627499	118628456	MACS_peak_1203	172.46
chr1	119236742	119237241	MACS_peak_1224	50.86
chr1	119389638	119390280	MACS_peak_1228	48.7
chr1	119510645	119511362	MACS_peak_1237	41.93
chr1	119899614	119900408	MACS_peak_1244	60.51
chr1	120197008	120197798	MACS_peak_1255	69.35
chr1	120602941	120603933	MACS_peak_1262	87.65
chr1	120606432	120607324	MACS_peak_1263	116.44
chr1	120627097	120627980	MACS_peak_1264	187.57
chr1	120649927	120650599	MACS_peak_1266	91.13
chr1	120739345	120740091	MACS_peak_1269	214.03
chr1	121366961	121367988	MACS_peak_1273	145.55
chr1	124044853	124045484	MACS_peak_1283	196.92
chr1	124045517	124046303	MACS_peak_1283	196.92
chr1	125937028	125937665	MACS_peak_1297	52.9
chr1	125996351	125997256	MACS_peak_1298	389.56
chr1	126509335	126509783	MACS_peak_1300	48.64
chr1	126511942	126512417	MACS_peak_1301	50.92
chr1	126593269	126593874	MACS_peak_1302	61.29
chr1	126597347	126597925	MACS_peak_1303	61.39
chr1	127622085	127623055	MACS_peak_1320	281.66
chr1	127834813	127835492	MACS_peak_1325	96.25
chr1	128616445	128617127	MACS_peak_1341	76.51
chr1	129134266	129134781	MACS_peak_1350	56.71
chr1	129273214	129273659	MACS_peak_1352	45.66
chr1	130217318	130217878	MACS_peak_1354	41.78
chr1	130936237	130936997	MACS_peak_1368	142.74
chr1	130937049	130937982	MACS_peak_1369	161.45
chr1	130940053	130941034	MACS_peak_1370	135.77
chr1	131053164	131053938	MACS_peak_1371	65.01
chr1	131064097	131064733	MACS_peak_1373	98.39
chr1	131089705	131090149	MACS_peak_1376	98.03
chr1	131152761	131153605	MACS_peak_1382	257.46
chr1	131276569	131277362	MACS_peak_1386	61.05
chr1	131614086	131614622	MACS_peak_1390	197.02
chr1	131981398	131982079	MACS_peak_1399	54.55
chr1	132139332	132140028	MACS_peak_1402	180.26
chr1	132200350	132201258	MACS_peak_1404	138.64
chr1	132805392	132806037	MACS_peak_1418	95.48
chr1	132880274	132881363	MACS_peak_1419	242.77
chr1	133267798	133268469	MACS_peak_1433	41.26
chr1	133351082	133351883	MACS_peak_1434	136.66
chr1	133423660	133424762	MACS_peak_1440	91.31
chr1	134244196	134244741	MACS_peak_1461	99.11
chr1	134518580	134519238	MACS_peak_1471	112.67
chr1	134646327	134646809	MACS_peak_1474	53.39
chr1	135014493	135015522	MACS_peak_1479	252.98
chr1	135510012	135510751	MACS_peak_1493	98.14
chr1	135540175	135540913	MACS_peak_1496	44.03
chr1	135637297	135638154	MACS_peak_1499	91.31
chr1	136170047	136170504	MACS_peak_1524	58.16
chr1	136470169	136471006	MACS_peak_1537	411.11
chr1	136543250	136544148	MACS_peak_1540	180.97
chr1	136577774	136578586	MACS_peak_1542	187.34
chr1	137079112	137079907	MACS_peak_1555	44.16
chr1	144006476	144007074	MACS_peak_1606	103.8
chr1	150535494	150536439	MACS_peak_1618	139.62
chr1	151000299	151001191	MACS_peak_1622	171.45
chr1	151159652	151160301	MACS_peak_1628	103.69
chr1	151289338	151290090	MACS_peak_1633	49.23
chr1	151564343	151564999	MACS_peak_1639	82.02
chr1	151947701	151948122	MACS_peak_1644	40.49
chr1	152258527	152259187	MACS_peak_1650	60.22
chr1	152399616	152400539	MACS_peak_1652	82.7
chr1	152618699	152619563	MACS_peak_1656	163.32
chr1	152799795	152800338	MACS_peak_1664	62.49
chr1	153273680	153274192	MACS_peak_1679	41.48
chr1	153549373	153550236	MACS_peak_1687	77.2
chr1	153652719	153653647	MACS_peak_1689	91.43
chr1	153739921	153740822	MACS_peak_1690	83.65
chr1	155006308	155006969	MACS_peak_1701	58.81
chr1	155048893	155049695	MACS_peak_1705	81.88
chr1	155086315	155087235	MACS_peak_1710	117.31
chr1	155093303	155094115	MACS_peak_1712	83.1
chr1	155134764	155135394	MACS_peak_1715	86.16
chr1	155199777	155200421	MACS_peak_1718	60.7
chr1	155215148	155216060	MACS_peak_1720	189.81
chr1	155758840	155759808	MACS_peak_1733	220.33
chr1	156236514	156237303	MACS_peak_1746	103.74
chr1	156751694	156752744	MACS_peak_1758	140.55
chr1	157073464	157074257	MACS_peak_1763	93.36
chr1	157506799	157507627	MACS_peak_1771	210.35
chr1	158653826	158654760	MACS_peak_1780	98.14
chr1	159523836	159524511	MACS_peak_1787	134.99
chr1	159750692	159751445	MACS_peak_1791	258.16
chr1	160061045	160061844	MACS_peak_1794	74.59
chr1	160181800	160182427	MACS_peak_1796	55.33
chr1	160416995	160418006	MACS_peak_1800	356.98
chr1	162130729	162131379	MACS_peak_1821	105.73
chr1	162216337	162217457	MACS_peak_1823	90.39
chr1	162643687	162644430	MACS_peak_1831	66.45
chr1	162792172	162793230	MACS_peak_1834	614.84
chr1	163177007	163177652	MACS_peak_1838	139.15
chr1	163363539	163364126	MACS_peak_1843	48.32
chr1	164721791	164722611	MACS_peak_1864	65.83
chr1	164859940	164860619	MACS_peak_1865	92.71
chr1	165074879	165076188	MACS_peak_1872	288.43
chr1	165736068	165736774	MACS_peak_1898	58.31
chr1	166154143	166154830	MACS_peak_1913	64.75
chr1	166280633	166281266	MACS_peak_1917	195.04
chr1	167688468	167689371	MACS_peak_1950	236.1
chr1	167929628	167930381	MACS_peak_1953	87.63
chr1	168225854	168226729	MACS_peak_1956	177.92
chr1	169917914	169918657	MACS_peak_1980	71.43
chr1	170218472	170218990	MACS_peak_1987	42.05
chr1	170589431	170590333	MACS_peak_1993	142.56
chr1	170678786	170679313	MACS_peak_1997	55.37
chr1	170978481	170979058	MACS_peak_2004	58.79
chr1	171118305	171118890	MACS_peak_2018	59.21
chr1	171220645	171221243	MACS_peak_2022	46.94
chr1	172049030	172049904	MACS_peak_2068	753.9
chr1	172557388	172558251	MACS_peak_2109	123.77
chr1	172567563	172568240	MACS_peak_2111	71.44
chr1	172711292	172711925	MACS_peak_2115	199.38
chr1	173365776	173366548	MACS_peak_2121	428.99
chr1	174766427	174767398	MACS_peak_2141	370.41
chr1	175726765	175727441	MACS_peak_2155	93.13
chr1	177490733	177491306	MACS_peak_2179	105.34
chr1	178530304	178531221	MACS_peak_2201	131.55
chr1	178644802	178645730	MACS_peak_2202	68.28
chr1	179072260	179073104	MACS_peak_2209	107.06
chr1	179229252	179229926	MACS_peak_2211	104.92
chr1	179645492	179646267	MACS_peak_2223	173.06
chr1	180249650	180250440	MACS_peak_2233	69.32
chr1	180330372	180330946	MACS_peak_2235	273.27
chr1	180363724	180364399	MACS_peak_2236	83.29
chr1	180434035	180434642	MACS_peak_2240	140.42
chr1	180942484	180943264	MACS_peak_2256	58.4
chr1	181860384	181861058	MACS_peak_2270	88.76
chr1	181915885	181916747	MACS_peak_2272	184.61
chr1	182018605	182019362	MACS_peak_2274	203.95
chr1	182104940	182105443	MACS_peak_2278	53.17
chr1	182192063	182192927	MACS_peak_2280	87.8
chr1	182503987	182504764	MACS_peak_2286	79.34
chr1	182506433	182507046	MACS_peak_2287	109.96
chr1	183084482	183085094	MACS_peak_2298	109.58
chr1	183442019	183442700	MACS_peak_2308	48.36
chr1	184051606	184052327	MACS_peak_2313	53.04
chr1	184667829	184668817	MACS_peak_2317	221.28
chr1	185730836	185731579	MACS_peak_2342	162.06
chr1	185969141	185969639	MACS_peak_2343	48.24
chr1	186294614	186295241	MACS_peak_2346	87.49
chr1	186702878	186703644	MACS_peak_2355	119.64
chr1	186834093	186835025	MACS_peak_2358	189.6
chr1	187270118	187270968	MACS_peak_2361	45.45
chr1	187842682	187843445	MACS_peak_2365	76.09
chr1	187907732	187908454	MACS_peak_2367	95.15
chr1	187974281	187974948	MACS_peak_2368	71.63
chr1	188558798	188559498	MACS_peak_2373	90.37
chr1	188660333	188661434	MACS_peak_2374	100.85
chr1	188980047	188980654	MACS_peak_2376	68.01
chr1	189142638	189143585	MACS_peak_2378	303.52
chr1	189351640	189352304	MACS_peak_2379	57.9
chr1	189579286	189579827	MACS_peak_2382	48.84
chr1	189778311	189778825	MACS_peak_2390	75.27
chr1	189972939	189973478	MACS_peak_2394	104.52
chr1	190808865	190809527	MACS_peak_2400	74.48
chr1	192781214	192781865	MACS_peak_2445	63.43
chr1	192851548	192852360	MACS_peak_2452	77.58
chr1	193503879	193504643	MACS_peak_2473	81.77
chr1	193575861	193576731	MACS_peak_2478	190.23
chr1	193632669	193633096	MACS_peak_2482	70.96
chr1	194482118	194483073	MACS_peak_2489	313.65
chr10	3596513	3597173	MACS_peak_2519	134.01
chr10	3740946	3741656	MACS_peak_2522	354.08
chr10	3762982	3763616	MACS_peak_2523	86.32
chr10	3808660	3809483	MACS_peak_2524	58.77
chr10	3839595	3840384	MACS_peak_2525	146.39
chr10	4027179	4028029	MACS_peak_2530	312.7
chr10	4282397	4282890	MACS_peak_2533	95.13
chr10	4333181	4333779	MACS_peak_2535	67.25
chr10	4674977	4675508	MACS_peak_2543	49.6
chr10	5638941	5639563	MACS_peak_2553	73.43
chr10	5772891	5774073	MACS_peak_2554	270.54
chr10	7333227	7333732	MACS_peak_2566	67.88
chr10	7792416	7793015	MACS_peak_2578	64.55
chr10	9633404	9634074	MACS_peak_2588	54.19
chr10	9674594	9675726	MACS_peak_2589	111.37
chr10	10379442	10380195	MACS_peak_2598	82.82
chr10	12884451	12885070	MACS_peak_2621	51.02
chr10	13016498	13017030	MACS_peak_2626	42.55
chr10	13178172	13178834	MACS_peak_2629	104.28
chr10	14056917	14057614	MACS_peak_2642	74.43
chr10	17261278	17261869	MACS_peak_2653	50.94
chr10	17727273	17728356	MACS_peak_2659	196.02
chr10	18508025	18508624	MACS_peak_2669	93.68
chr10	19612993	19613797	MACS_peak_2675	46.97
chr10	21160798	21161430	MACS_peak_2692	66.85
chr10	21304837	21305426	MACS_peak_2694	44.74
chr10	21838987	21839696	MACS_peak_2695	148.03
chr10	22282737	22283412	MACS_peak_2712	40.92
chr10	22591496	22592329	MACS_peak_2718	55
chr10	26371223	26371841	MACS_peak_2748	41.23
chr10	26373799	26374636	MACS_peak_2750	115.47
chr10	26695189	26695790	MACS_peak_2753	94.78
chr10	27344229	27344742	MACS_peak_2756	93.59
chr10	28105032	28105777	MACS_peak_2762	44.12
chr10	28997683	28998482	MACS_peak_2766	116.52
chr10	29532804	29533822	MACS_peak_2773	169.5
chr10	29708456	29709090	MACS_peak_2777	64.22
chr10	30281966	30282505	MACS_peak_2783	184.81
chr10	34095099	34095629	MACS_peak_2814	55.54
chr10	34280415	34281038	MACS_peak_2819	43.28
chr10	34791958	34792511	MACS_peak_2826	191.52
chr10	35236361	35236927	MACS_peak_2829	113.49
chr10	37337164	37337825	MACS_peak_2844	292.66
chr10	37345148	37345927	MACS_peak_2845	192.72
chr10	38553435	38554444	MACS_peak_2853	77.28
chr10	38965099	38966001	MACS_peak_2855	136.5
chr10	39174736	39175444	MACS_peak_2861	84.09
chr10	39625182	39625983	MACS_peak_2871	60.9
chr10	39646395	39647071	MACS_peak_2872	49.68
chr10	40312073	40312947	MACS_peak_2888	57.24
chr10	41055342	41055988	MACS_peak_2897	84.62
chr10	41071697	41072416	MACS_peak_2898	92.69
chr10	41487335	41487914	MACS_peak_2906	47.83
chr10	43172989	43173672	MACS_peak_2934	60.02
chr10	43477728	43478359	MACS_peak_2937	44.37
chr10	44443109	44443790	MACS_peak_2952	81.55
chr10	44458387	44459234	MACS_peak_2953	134.74
chr10	46278423	46279490	MACS_peak_2969	467.22
chr10	50892607	50893360	MACS_peak_2982	116.95
chr10	54040496	54041115	MACS_peak_3016	51.02
chr10	55335859	55336538	MACS_peak_3021	67.73
chr10	56106372	56107186	MACS_peak_3023	149.5
chr10	56639207	56639961	MACS_peak_3031	94.57
chr10	59444444	59445272	MACS_peak_3067	52.09
chr10	59741239	59741979	MACS_peak_3071	78.28
chr10	59865021	59865486	MACS_peak_3073	45.59
chr10	59911359	59912001	MACS_peak_3077	133.75
chr10	60115315	60116012	MACS_peak_3086	65.7
chr10	60305109	60305731	MACS_peak_3089	50.57
chr10	60350785	60351237	MACS_peak_3091	84.52
chr10	60527821	60528786	MACS_peak_3095	186.55
chr10	60536190	60536926	MACS_peak_3096	93.56
chr10	60800456	60801120	MACS_peak_3101	130.46
chr10	60936748	60937611	MACS_peak_3109	78.71
chr10	61089042	61089852	MACS_peak_3113	84.57
chr10	61451333	61451934	MACS_peak_3120	94.07
chr10	61495280	61495915	MACS_peak_3123	103.09
chr10	61534407	61535323	MACS_peak_3125	81.96
chr10	61569858	61570725	MACS_peak_3126	63.89
chr10	61976851	61977787	MACS_peak_3136	148.06
chr10	62019964	62020690	MACS_peak_3138	81.96
chr10	62172833	62173748	MACS_peak_3140	243.39
chr10	62306424	62306905	MACS_peak_3143	44.74
chr10	62481172	62481819	MACS_peak_3147	43.37
chr10	62725711	62726323	MACS_peak_3152	50.92
chr10	63582363	63583079	MACS_peak_3169	41.44
chr10	66807526	66808005	MACS_peak_3174	56.15
chr10	66919911	66920697	MACS_peak_3179	60.15
chr10	67644182	67644778	MACS_peak_3197	116.64
chr10	67743240	67744060	MACS_peak_3200	340.82
chr10	68090980	68091723	MACS_peak_3204	53.75
chr10	68670567	68670995	MACS_peak_3217	56.28
chr10	69185898	69186616	MACS_peak_3222	58.39
chr10	69254219	69255142	MACS_peak_3225	130.25
chr10	69966768	69967527	MACS_peak_3239	62.2
chr10	70174350	70175182	MACS_peak_3246	125.39
chr10	70598994	70600060	MACS_peak_3254	250.73
chr10	71360869	71361580	MACS_peak_3266	149.13
chr10	71447471	71448299	MACS_peak_3268	136.36
chr10	73097852	73098505	MACS_peak_3277	58.04
chr10	74990751	74991406	MACS_peak_3284	54.1
chr10	75116430	75117159	MACS_peak_3294	88.6
chr10	75120857	75121564	MACS_peak_3295	41.43
chr10	75176419	75177014	MACS_peak_3300	62.43
chr10	75851046	75852026	MACS_peak_3319	65.35
chr10	77116623	77117488	MACS_peak_3343	87.5
chr10	77164597	77165109	MACS_peak_3347	285.04
chr10	78399333	78399888	MACS_peak_3375	42.26
chr10	79595220	79595820	MACS_peak_3399	43.55
chr10	79945564	79946579	MACS_peak_3427	97.68
chr10	79988146	79989075	MACS_peak_3432	105.13
chr10	80138453	80139198	MACS_peak_3444	137.02
chr10	80158287	80158850	MACS_peak_3447	51.38
chr10	80175277	80175968	MACS_peak_3453	80.31
chr10	80199354	80199978	MACS_peak_3455	81.01
chr10	80376109	80376649	MACS_peak_3472	50.02
chr10	80533540	80534305	MACS_peak_3482	56.55
chr10	80938936	80940225	MACS_peak_3512	180.66
chr10	81027395	81027959	MACS_peak_3520	56.02
chr10	81551494	81552176	MACS_peak_3574	68.38
chr10	81568557	81569294	MACS_peak_3576	78.3
chr10	81615400	81615979	MACS_peak_3583	49.18
chr10	82901423	82901982	MACS_peak_3614	57.66
chr10	83004254	83005073	MACS_peak_3616	140.72
chr10	83699325	83699776	MACS_peak_3626	48.19
chr10	84515452	84516141	MACS_peak_3644	46.65
chr10	86815568	86815993	MACS_peak_3683	56.31
chr10	88389916	88390340	MACS_peak_3703	132.11
chr10	89270134	89270949	MACS_peak_3710	231.29
chr10	89343624	89344203	MACS_peak_3713	60.84
chr10	94585606	94586487	MACS_peak_3781	146.71
chr10	95323304	95324056	MACS_peak_3795	112.53
chr10	95665412	95666074	MACS_peak_3808	115
chr10	95708959	95709710	MACS_peak_3811	176.99
chr10	96047965	96049046	MACS_peak_3815	114.52
chr10	99298781	99299496	MACS_peak_3850	207.22
chr10	99382598	99383346	MACS_peak_3851	88.19
chr10	99519502	99519916	MACS_peak_3854	88.94
chr10	99641821	99642333	MACS_peak_3856	54.36
chr10	103442857	103443501	MACS_peak_3880	83.15
chr10	104849384	104850167	MACS_peak_3881	110.02
chr10	107484654	107485462	MACS_peak_3899	198.83
chr10	107596928	107597634	MACS_peak_3901	57.33
chr10	107829126	107829639	MACS_peak_3903	185.99
chr10	108490132	108490867	MACS_peak_3915	87.94
chr10	108652043	108652599	MACS_peak_3923	68.01
chr10	110102020	110102723	MACS_peak_3935	214.07
chr10	110241886	110242623	MACS_peak_3937	166.61
chr10	110641969	110642896	MACS_peak_3941	137.31
chr10	110761952	110763218	MACS_peak_3944	400.33
chr10	110952968	110953862	MACS_peak_3951	125.39
chr10	110976040	110976520	MACS_peak_3953	55.01
chr10	111024393	111025397	MACS_peak_3956	152.88
chr10	111925223	111926022	MACS_peak_3987	93.11
chr10	112797841	112798799	MACS_peak_4000	175.14
chr10	115171314	115172092	MACS_peak_4007	92.38
chr10	117544369	117545092	MACS_peak_4047	71.21
chr10	118786074	118786940	MACS_peak_4066	138.55
chr10	119725396	119725893	MACS_peak_4077	48.35
chr10	119735685	119736347	MACS_peak_4078	127.43
chr10	120402547	120403335	MACS_peak_4085	87.01
chr10	120635470	120636412	MACS_peak_4092	303.19
chr10	121890035	121890712	MACS_peak_4130	141.95
chr10	122602220	122603152	MACS_peak_4139	191.18
chr10	122823420	122824090	MACS_peak_4144	245.01
chr10	122912716	122913521	MACS_peak_4148	129.85
chr10	125598464	125599255	MACS_peak_4170	58.31
chr10	126625468	126626153	MACS_peak_4183	52.15
chr10	126802614	126803201	MACS_peak_4187	57.06
chr10	126984109	126985038	MACS_peak_4196	76.88
chr10	127183525	127184394	MACS_peak_4213	91.29
chr10	127521971	127522741	MACS_peak_4229	165.9
chr10	128008190	128008714	MACS_peak_4251	40.27
chr10	128604604	128605519	MACS_peak_4294	154.28
chr10	129219105	129219856	MACS_peak_4320	309.41
chr11	3348328	3349184	MACS_peak_4340	115.08
chr11	4285179	4285881	MACS_peak_4369	55.16
chr11	4873728	4874418	MACS_peak_4381	128.39
chr11	5061585	5062578	MACS_peak_4386	103.49
chr11	6658021	6658847	MACS_peak_4436	95.92
chr11	8584824	8585483	MACS_peak_4454	118.46
chr11	9481397	9481903	MACS_peak_4467	79.45
chr11	10867702	10868355	MACS_peak_4469	92.49
chr11	11811918	11812474	MACS_peak_4475	68.47
chr11	12656497	12657093	MACS_peak_4496	200.31
chr11	16843870	16844721	MACS_peak_4506	67.33
chr11	19714687	19715614	MACS_peak_4526	273.32
chr11	20455001	20455712	MACS_peak_4543	84.38
chr11	20896254	20896959	MACS_peak_4554	46.9
chr11	21266079	21266920	MACS_peak_4559	126.3
chr11	21996529	21997436	MACS_peak_4563	170.46
chr11	22584162	22585326	MACS_peak_4570	401.13
chr11	22956792	22957326	MACS_peak_4575	60.73
chr11	24081049	24082485	MACS_peak_4597	135.08
chr11	24286498	24287320	MACS_peak_4598	269.42
chr11	24304957	24305786	MACS_peak_4599	70.36
chr11	24363445	24364498	MACS_peak_4601	407.16
chr11	28911390	28912223	MACS_peak_4618	166.25
chr11	30165989	30166879	MACS_peak_4633	55.07
chr11	32324445	32325092	MACS_peak_4672	75.22
chr11	34486767	34487507	MACS_peak_4700	100.31
chr11	35980015	35980639	MACS_peak_4726	82.26
chr11	36009186	36009780	MACS_peak_4728	48.46
chr11	36045579	36046303	MACS_peak_4729	45.92
chr11	36204469	36205215	MACS_peak_4732	50.24
chr11	36690680	36691194	MACS_peak_4736	56.63
chr11	37185986	37186617	MACS_peak_4738	96.52
chr11	39436624	39437094	MACS_peak_4743	51.53
chr11	39589044	39589485	MACS_peak_4744	40.1
chr11	40491341	40492065	MACS_peak_4747	155.84
chr11	40600156	40600801	MACS_peak_4749	90.91
chr11	40825160	40825782	MACS_peak_4756	62.24
chr11	43575181	43575898	MACS_peak_4775	41.93
chr11	44976292	44977031	MACS_peak_4797	67.64
chr11	48872120	48872584	MACS_peak_4838	152.01
chr11	49981063	49981990	MACS_peak_4858	132.97
chr11	50848057	50848862	MACS_peak_4881	83.95
chr11	51305978	51306707	MACS_peak_4888	40.95
chr11	51458570	51459231	MACS_peak_4891	42.52
chr11	51615572	51616209	MACS_peak_4897	49.2
chr11	51805073	51805712	MACS_peak_4903	64.32
chr11	53222518	53223419	MACS_peak_4923	93.75
chr11	53335587	53336400	MACS_peak_4925	65.11
chr11	53525349	53526024	MACS_peak_4930	45.59
chr11	53706872	53707687	MACS_peak_4933	117.97
chr11	53763488	53764370	MACS_peak_4934	130.64
chr11	54067191	54067817	MACS_peak_4939	42.31
chr11	54126803	54127303	MACS_peak_4941	43.64
chr11	54311745	54312506	MACS_peak_4943	159.9
chr11	54865949	54866933	MACS_peak_4949	101.18
chr11	54882577	54883117	MACS_peak_4950	59.86
chr11	54921784	54922307	MACS_peak_4953	61.34
chr11	54998175	54998928	MACS_peak_4956	74.27
chr11	55022854	55023572	MACS_peak_4957	55.78
chr11	55077209	55077930	MACS_peak_4960	79.91
chr11	55423595	55424383	MACS_peak_4967	55.55
chr11	55682341	55682869	MACS_peak_4973	92.83
chr11	56625052	56625755	MACS_peak_4977	44.12
chr11	57624154	57624799	MACS_peak_4981	87.46
chr11	57911536	57912347	MACS_peak_4992	61.98
chr11	57984105	57984773	MACS_peak_4998	168.8
chr11	58167932	58168896	MACS_peak_5001	133.7
chr11	58238981	58239747	MACS_peak_5003	124.27
chr11	59384423	59384998	MACS_peak_5026	86.89
chr11	59449804	59450490	MACS_peak_5027	40.3
chr11	59952897	59953590	MACS_peak_5038	56.2
chr11	60092538	60093243	MACS_peak_5042	81.26
chr11	60140790	60141400	MACS_peak_5048	65.17
chr11	60176361	60177350	MACS_peak_5050	119.25
chr11	60913338	60914478	MACS_peak_5067	133
chr11	61619789	61620360	MACS_peak_5081	70.68
chr11	61686997	61687642	MACS_peak_5087	80.97
chr11	62458073	62459012	MACS_peak_5097	86.28
chr11	62746063	62746658	MACS_peak_5106	70.31
chr11	63569922	63570607	MACS_peak_5118	128.97
chr11	63914098	63914792	MACS_peak_5121	71.09
chr11	63925019	63925852	MACS_peak_5124	120.18
chr11	65055311	65056181	MACS_peak_5136	120.51
chr11	65296058	65296805	MACS_peak_5140	96.79
chr11	65820777	65821319	MACS_peak_5144	76.32
chr11	65862991	65863826	MACS_peak_5146	194.62
chr11	66080006	66080781	MACS_peak_5147	144.77
chr11	66905782	66906264	MACS_peak_5151	40.42
chr11	67010371	67011239	MACS_peak_5154	66.32
chr11	67526464	67527037	MACS_peak_5162	78.41
chr11	68657054	68657649	MACS_peak_5174	87.83
chr11	69012130	69012757	MACS_peak_5182	112.83
chr11	69118349	69119370	MACS_peak_5200	152.76
chr11	69401029	69401717	MACS_peak_5211	77.02
chr11	69419870	69420906	MACS_peak_5216	69.74
chr11	69437079	69437988	MACS_peak_5217	174.8
chr11	70254889	70255606	MACS_peak_5267	54.62
chr11	71758128	71759263	MACS_peak_5295	758.2
chr11	72308806	72309395	MACS_peak_5308	91.03
chr11	72417077	72417928	MACS_peak_5313	65.54
chr11	72458068	72458911	MACS_peak_5316	107.06
chr11	72461342	72462245	MACS_peak_5317	252.17
chr11	72946205	72946828	MACS_peak_5330	66.76
chr11	73353952	73354655	MACS_peak_5343	47.81
chr11	75000922	75001680	MACS_peak_5364	78.81
chr11	75245338	75245833	MACS_peak_5371	48.45
chr11	75274982	75275587	MACS_peak_5372	47.35
chr11	76294833	76295447	MACS_peak_5401	41.59
chr11	76476886	76477626	MACS_peak_5407	73.37
chr11	76493675	76494963	MACS_peak_5409	70.76
chr11	76523204	76523781	MACS_peak_5410	55.57
chr11	76894250	76894770	MACS_peak_5418	76.67
chr11	76997209	76997894	MACS_peak_5420	50.42
chr11	77503389	77504077	MACS_peak_5431	44.16
chr11	77624279	77625686	MACS_peak_5436	114.28
chr11	77884386	77885986	MACS_peak_5447	711.82
chr11	77887205	77887717	MACS_peak_5448	41.48
chr11	78826223	78826904	MACS_peak_5479	85.18
chr11	79710795	79711444	MACS_peak_5494	117.07
chr11	80489182	80489866	MACS_peak_5509	44.8
chr11	81816290	81817040	MACS_peak_5517	208.48
chr11	82908086	82908746	MACS_peak_5526	90.62
chr11	84592828	84593494	MACS_peak_5553	85.66
chr11	84916103	84916786	MACS_peak_5562	100.56
chr11	85264441	85265349	MACS_peak_5571	82.19
chr11	85628686	85629143	MACS_peak_5575	42.32
chr11	85804008	85804706	MACS_peak_5578	115.12
chr11	85827196	85827976	MACS_peak_5580	50.42
chr11	87468062	87468858	MACS_peak_5612	82.38
chr11	87555124	87555714	MACS_peak_5616	43.83
chr11	87778346	87779133	MACS_peak_5623	124.14
chr11	88394736	88395631	MACS_peak_5644	98.08
chr11	89165192	89165688	MACS_peak_5664	59.79
chr11	89243297	89243854	MACS_peak_5667	63.79
chr11	89476982	89477411	MACS_peak_5676	69.92
chr11	90030474	90030900	MACS_peak_5683	51.66
chr11	90237334	90238423	MACS_peak_5686	241.73
chr11	94276784	94277616	MACS_peak_5724	52.74
chr11	94440976	94441552	MACS_peak_5732	49.2
chr11	94499430	94500454	MACS_peak_5734	163.95
chr11	94521118	94521978	MACS_peak_5735	93.72
chr11	94916386	94917201	MACS_peak_5744	89.38
chr11	95100321	95100917	MACS_peak_5756	96.9
chr11	95145732	95146568	MACS_peak_5760	59.54
chr11	95210300	95210956	MACS_peak_5762	229.81
chr11	95241919	95242699	MACS_peak_5765	98.88
chr11	95278009	95278895	MACS_peak_5767	126.59
chr11	95516384	95517207	MACS_peak_5773	71.01
chr11	95587212	95588114	MACS_peak_5776	112.02
chr11	96124363	96124915	MACS_peak_5791	64.84
chr11	96145464	96146296	MACS_peak_5792	61.85
chr11	96351316	96351849	MACS_peak_5799	46.81
chr11	96462216	96462794	MACS_peak_5803	107.98
chr11	96468042	96468748	MACS_peak_5804	89.76
chr11	96849587	96850153	MACS_peak_5812	46.21
chr11	96872288	96873022	MACS_peak_5814	84.11
chr11	97029563	97030380	MACS_peak_5823	88.12
chr11	97050319	97051199	MACS_peak_5825	74.27
chr11	97148828	97149701	MACS_peak_5829	88.88
chr11	97435675	97436500	MACS_peak_5839	634.81
chr11	97439774	97440668	MACS_peak_5840	48.45
chr11	97531467	97532367	MACS_peak_5842	58.4
chr11	97568513	97569301	MACS_peak_5843	80.03
chr11	97995625	97996463	MACS_peak_5863	64.62
chr11	98294414	98295080	MACS_peak_5872	41.69
chr11	98781865	98782449	MACS_peak_5895	90.48
chr11	98796254	98797082	MACS_peak_5900	153.44
chr11	98871927	98872726	MACS_peak_5904	61.49
chr11	99055378	99056060	MACS_peak_5922	44.96
chr11	99126424	99127201	MACS_peak_5924	190.84
chr11	100440689	100441627	MACS_peak_5947	68.76
chr11	100850046	100851126	MACS_peak_5962	154.6
chr11	102316277	102316909	MACS_peak_6032	211.48
chr11	103101349	103102093	MACS_peak_6065	61.98
chr11	103141055	103141705	MACS_peak_6070	52.95
chr11	103285764	103286451	MACS_peak_6074	50.78
chr11	103311981	103312554	MACS_peak_6075	55.19
chr11	104258556	104259578	MACS_peak_6095	208.97
chr11	106007541	106008238	MACS_peak_6122	89.79
chr11	106640056	106640735	MACS_peak_6139	50.51
chr11	106674350	106675170	MACS_peak_6141	116.71
chr11	106722752	106723528	MACS_peak_6142	182.43
chr11	107115844	107116736	MACS_peak_6151	79.3
chr11	107341191	107341960	MACS_peak_6158	173.41
chr11	108553096	108553726	MACS_peak_6174	164.63
chr11	108586570	108587283	MACS_peak_6175	166.73
chr11	108909650	108910438	MACS_peak_6178	66.14
chr11	109039083	109039696	MACS_peak_6185	73.3
chr11	109068461	109069251	MACS_peak_6186	83.84
chr11	109845507	109846258	MACS_peak_6206	208.25
chr11	109883835	109884633	MACS_peak_6207	68.46
chr11	110459347	110460140	MACS_peak_6220	298.4
chr11	112137593	112138187	MACS_peak_6228	61.33
chr11	112263956	112264517	MACS_peak_6230	115.14
chr11	113046227	113046807	MACS_peak_6243	90.06
chr11	114015805	114016995	MACS_peak_6277	256.75
chr11	114047757	114048608	MACS_peak_6279	78.7
chr11	114462694	114463408	MACS_peak_6287	228.9
chr11	114485050	114485869	MACS_peak_6289	166.43
chr11	115153421	115154378	MACS_peak_6307	152
chr11	115229339	115229981	MACS_peak_6316	59.07
chr11	115435275	115436772	MACS_peak_6326	170.66
chr11	115474047	115474458	MACS_peak_6328	83.34
chr11	116239535	116240220	MACS_peak_6357	95.99
chr11	116247055	116247914	MACS_peak_6358	188.84
chr11	116387476	116388061	MACS_peak_6363	54.46
chr11	116418192	116418746	MACS_peak_6365	105.8
chr11	116586839	116587263	MACS_peak_6374	40.39
chr11	117076390	117077245	MACS_peak_6401	53.04
chr11	117081551	117082234	MACS_peak_6402	75.6
chr11	117223241	117224246	MACS_peak_6407	210.95
chr11	117235498	117236249	MACS_peak_6408	63.8
chr11	117537058	117537790	MACS_peak_6422	76.03
chr11	117543082	117543675	MACS_peak_6423	48.18
chr11	117798237	117798709	MACS_peak_6428	40.83
chr11	117872893	117873740	MACS_peak_6435	107.61
chr11	117931975	117933014	MACS_peak_6437	138.64
chr11	117986364	117987103	MACS_peak_6442	48.21
chr11	119363418	119364008	MACS_peak_6475	65.16
chr11	119670959	119671590	MACS_peak_6483	62.44
chr11	119789678	119790756	MACS_peak_6484	135.21
chr11	119904877	119905352	MACS_peak_6485	61.61
chr11	120225088	120225856	MACS_peak_6499	51.41
chr11	120235654	120236295	MACS_peak_6503	59.15
chr11	120437307	120438103	MACS_peak_6513	102.99
[truncated: 2,840 more rows]

## Sheet: ATAC-serum_Myf5_only
Genomic coordinates (mm10) of loci characterized by increased chromatin accessibility upon Myf5 induction in serum diffentiating cells
[truncated: 3,822 more rows]

[truncated: 3 more sheets: E9.5_P+F-, Heatmap_Fig_S2B, Heatmap_Fig_4B]
