# Supplementary material for: Time-dependent Pax3-mediated chromatin remodeling and cooperation with Six4 and Tead2 specify the skeletal myogenic lineage in developing mesoderm
Source: PLoS Biol. 2019 Feb 26;17(2):e3000153. doi: 10.1371/journal.pbio.3000153 (PMC6390996; doi:10.1371/journal.pbio.3000153)
Supplement: S2 Table — GO, gene ontology. (XLSX) [file pbio.3000153.s009.xlsx]

## Sheet: GREAT_analysis_ATAC-seq_Fig_2
Peaks with increased chromatin accessibility induced by Msgn1 in serum-free differentiation
# GREAT version 3.0.0	Species assembly: mm10	Association rule: Single nearest gene: 500000 bp max extension, curated regulatory domains included
# Term Name	Binom Rank	Binom Raw P-Value	Binom FDR Q-Val	Binom Fold Enrichment	Binom Observed Region Hits	Binom Region Set Coverage	Hyper Rank	Hyper FDR Q-Val	Hyper Fold Enrichment	Hyper Observed Gene Hits	Hyper Total Genes	Hyper Gene Set Coverage
pattern specification process	41	3.59097e-29	8.81803e-27	2.01658	305	0.0552536	50	1.42227e-22	2.22707	159	427	0.0434189
blood vessel morphogenesis	46	1.87451e-28	4.10272e-26	2.08673	274	0.0496377	31	1.14576e-25	2.45584	147	358	0.040142
regionalization	70	1.4294e-25	2.05589e-23	2.14155	231	0.0418478	83	3.38308e-18	2.29299	120	313	0.032769
striated muscle tissue development	94	3.53487e-22	3.78607e-20	2.12633	202	0.0365942	42	9.19989e-24	2.67627	115	257	0.0314036
muscle tissue development	97	3.75238e-21	3.89473e-19	2.04704	210	0.0380435	41	6.78238e-24	2.63602	119	270	0.0324959
muscle organ development	126	4.86325e-18	3.88597e-16	2.11381	164	0.0297101	99	5.6509e-17	2.46423	96	233	0.0262152
ameboidal cell migration	140	4.53654e-16	3.26242e-14	2.35983	114	0.0206522	167	3.44186e-12	2.76427	55	119	0.0150191
segmentation	146	2.09914e-15	1.44755e-13	2.60981	90	0.0163043	242	7.5858e-09	2.74983	40	87	0.010923
anterior/posterior pattern specification	154	9.85738e-15	6.44442e-13	2.08209	136	0.0246377	256	1.64817e-08	2.07258	70	202	0.0191152
gastrulation	155	1.27021e-14	8.25065e-13	2.40333	99	0.0179348	380	8.64081e-06	2.12225	44	124	0.0120153
Peaks with increased chromatin accessibility induced by Pax3 in serum-free differentiation
# GREAT version 3.0.0	Species assembly: mm10	Association rule: Single nearest gene: 500000 bp max extension, curated regulatory domains included
# Term Name	Binom Rank	Binom Raw P-Value	Binom FDR Q-Val	Binom Fold Enrichment	Binom Observed Region Hits	Binom Region Set Coverage	Hyper Rank	Hyper FDR Q-Val	Hyper Fold Enrichment	Hyper Observed Gene Hits	Hyper Total Genes	Hyper Gene Set Coverage
stem cell development	96	3.59983e-10	3.77532e-08	2.04785	92	0.0282209	105	2.64029e-11	2.69132	60	195	0.0239617
cardiocyte differentiation	107	7.71008e-10	7.25468e-08	2.37459	64	0.0196319	153	1.95545e-09	3.16551	38	105	0.0151757
mesenchymal cell development	112	2.00257e-09	1.80017e-07	2.33321	63	0.0193251	134	4.60293e-10	3.37116	37	96	0.0147764
neural tube patterning	118	4.11301e-09	3.5093e-07	3.62687	30	0.00920245	337	6.89903e-05	3.58843	16	39	0.00638978
mesenchymal cell differentiation	131	1.59054e-08	1.22241e-06	2.12975	68	0.0208589	119	9.74752e-11	3.29008	41	109	0.0163738
neural tube development	132	1.74229e-08	1.32889e-06	2.1525	66	0.0202454	261	5.21137e-06	2.364	40	148	0.0159744
vascular smooth muscle cell development	144	2.80787e-08	1.96317e-06	8.68062	12	0.00368098	459	0.00111073	6.5601	6	8	0.00239617
midbrain-hindbrain boundary development	158	5.86456e-08	3.73699e-06	8.10294	12	0.00368098	516	0.00267555	5.8312	6	9	0.00239617
regulation of organ morphogenesis	159	6.14593e-08	3.89165e-06	2.0057	72	0.0220859	109	4.36409e-11	2.99716	49	143	0.0195687
regulation of timing of neuron differentiation	160	7.11173e-08	4.47506e-06	7.13767	13	0.00398773	411	0.000476779	8.74681	5	5	0.0019968
Peaks with increased chromatin accessibility induced by Myf5 in serum-free differentiation
# GREAT version 3.0.0	Species assembly: mm10	Association rule: Single nearest gene: 500000 bp max extension, curated regulatory domains included
# Term Name	Binom Rank	Binom Raw P-Value	Binom FDR Q-Val	Binom Fold Enrichment	Binom Observed Region Hits	Binom Region Set Coverage	Hyper Rank	Hyper FDR Q-Val	Hyper Fold Enrichment	Hyper Observed Gene Hits	Hyper Total Genes	Hyper Gene Set Coverage
muscle structure development	14	2.07358e-36	1.4912e-33	2.09379	353	0.0502992	13	2.38623e-30	2.33288	182	382	0.0406886
muscle organ development	24	3.98631e-30	1.67226e-27	2.33171	230	0.0327729	26	1.58142e-23	2.5218	120	233	0.0268276
striated muscle tissue development	30	4.18018e-28	1.40287e-25	2.13611	258	0.0367626	25	1.34009e-24	2.47682	130	257	0.0290633
muscle tissue development	36	9.17596e-26	2.56621e-23	2.03178	265	0.0377601	24	6.19883e-25	2.44825	135	270	0.0301811
skeletal muscle organ development	40	2.06702e-24	5.20268e-22	2.71561	139	0.0198062	62	2.80807e-17	2.77088	73	129	0.0163201
skeletal muscle tissue development	44	1.93361e-23	4.42445e-21	2.69301	135	0.0192362	77	4.19648e-16	2.74681	69	123	0.0154259
muscle cell differentiation	45	2.35148e-23	5.26103e-21	2.14161	211	0.0300655	63	3.41104e-17	2.35498	101	210	0.0225799
muscle cell development	62	1.06627e-19	1.73149e-17	2.73512	109	0.0155315	163	1.02873e-09	2.47248	51	101	0.0114017
actin filament-based process	63	1.54437e-19	2.46804e-17	2.00502	204	0.0290681	244	5.55551e-07	1.66355	106	312	0.0236977
actin cytoskeleton organization	69	2.56367e-18	3.74072e-16	2.00602	190	0.0270732	274	3.36584e-06	1.64334	98	292	0.0219092

## Sheet: GREAT_analysis_ATACseq_Fig_S2
ATAC-seq_Cluster_1_from_Figure_S2B
# GREAT version 3.0.0	Species assembly: mm10	Association rule: Single nearest gene: 500000 bp max extension, curated regulatory domains included
# Term Name	Binom Rank	Binom Raw P-Value	Binom FDR Q-Val	Binom Fold Enrichment	Binom Observed Region Hits	Binom Region Set Coverage	Hyper Rank	Hyper FDR Q-Val	Hyper Fold Enrichment	Hyper Observed Gene Hits	Hyper Total Genes	Hyper Gene Set Coverage
vasculature development	13	1.40907e-16	1.09127e-13	2.09132	150	0.0620604	42	2.63726e-13	2.48378	88	457	0.0518257
blood vessel development	18	1.98254e-15	1.1089e-12	2.07729	141	0.0583368	65	1.85243e-11	2.41097	80	428	0.0471143
blood vessel morphogenesis	28	1.84759e-12	6.64339e-10	2.035	117	0.0484071	78	1.72262e-10	2.48606	69	358	0.040636
regionalization	35	1.96659e-11	5.65703e-09	2.09611	99	0.0409599	68	2.57452e-11	2.67864	65	313	0.0382803
tooth mineralization	48	3.09379e-10	6.48921e-08	11.3703	13	0.00537857	732	0.0454219	5.73276	4	9	0.00235571
anterior/posterior pattern specification	50	4.94795e-10	9.96319e-08	2.3426	67	0.0277203	152	2.08826e-07	2.68191	42	202	0.024735
muscle organ development	52	1.3857e-09	2.68293e-07	2.17829	74	0.0306165	146	7.34265e-08	2.60188	47	233	0.0276796
mesenchymal cell development	53	1.53362e-09	2.9133e-07	2.59752	52	0.0215143	87	3.37906e-10	4.16521	31	96	0.0182568
regulation of Wnt receptor signaling pathway	54	1.63529e-09	3.04892e-07	2.22554	70	0.0289615	144	5.67795e-08	2.88239	40	179	0.0235571
positive regulation of Wnt receptor signaling pathway	63	3.72322e-09	5.95005e-07	2.95706	40	0.0165494	178	7.44306e-07	3.94127	22	72	0.0129564
ATAC-seq_Cluster_2_from_Figure_S2B
# GREAT version 3.0.0	Species assembly: mm10	Association rule: Single nearest gene: 500000 bp max extension, curated regulatory domains included
# Term Name	Binom Rank	Binom Raw P-Value	Binom FDR Q-Val	Binom Fold Enrichment	Binom Observed Region Hits	Binom Region Set Coverage	Hyper Rank	Hyper FDR Q-Val	Hyper Fold Enrichment	Hyper Observed Gene Hits	Hyper Total Genes	Hyper Gene Set Coverage
muscle structure development	9	1.03713e-35	1.16021e-32	2.23308	298	0.0536454	13	9.04646e-28	2.52346	154	382	0.0440126
muscle organ development	17	9.65918e-30	5.72051e-27	2.51034	196	0.0352835	24	2.26623e-21	2.74021	102	233	0.0291512
striated muscle tissue development	28	1.04978e-25	3.77472e-23	2.22799	213	0.0383438	35	8.4217e-19	2.53303	104	257	0.0297228
skeletal muscle organ development	31	2.82446e-25	9.17311e-23	3.01122	122	0.0219622	69	4.88855e-14	2.9114	60	129	0.0171478
skeletal muscle tissue development	33	4.8767e-25	1.48784e-22	3.02423	120	0.0216022	70	6.83993e-14	2.95164	58	123	0.0165762
muscle tissue development	36	8.23399e-24	2.30277e-21	2.12132	219	0.0394239	32	1.27308e-19	2.52698	109	270	0.0311518
muscle cell differentiation	37	1.65972e-23	4.51623e-21	2.30813	180	0.0324032	47	1.8669e-16	2.59322	87	210	0.0248643
muscle cell development	40	1.58795e-22	3.99686e-20	3.17015	100	0.0180018	92	5.64676e-11	2.91284	47	101	0.0134324
striated muscle cell development	47	1.37027e-20	2.93528e-18	3.18885	90	0.0162016	124	1.8838e-09	2.88359	41	89	0.0117176
actin filament-based process	49	2.68471e-20	5.51627e-18	2.17298	175	0.0315032	209	1.34408e-06	1.7655	88	312	0.02515
ATAC-seq_Cluster_3_from_Figure_S2B
# GREAT version 3.0.0	Species assembly: mm10	Association rule: Single nearest gene: 500000 bp max extension, curated regulatory domains included
# Term Name	Binom Rank	Binom Raw P-Value	Binom FDR Q-Val	Binom Fold Enrichment	Binom Observed Region Hits	Binom Region Set Coverage	Hyper Rank	Hyper FDR Q-Val	Hyper Fold Enrichment	Hyper Observed Gene Hits	Hyper Total Genes	Hyper Gene Set Coverage
pattern specification process	29	1.39938e-30	4.85826e-28	2.14412	276	0.0587484	35	2.2938e-21	2.41694	135	427	0.0471204
heart development	49	1.34494e-25	2.76344e-23	2.01321	266	0.0566198	56	4.28639e-18	2.31376	125	413	0.04363
blood vessel morphogenesis	51	1.97122e-25	3.89143e-23	2.1118	236	0.0502341	29	7.71296e-23	2.62652	123	358	0.0429319
regionalization	53	2.31937e-25	4.40593e-23	2.24394	206	0.0438484	61	1.14664e-17	2.51566	103	313	0.0359511
striated muscle tissue development	63	4.65519e-23	7.43944e-21	2.26337	183	0.0389528	46	1.56027e-19	2.79611	94	257	0.0328098
muscle structure development	73	5.95671e-22	8.21537e-20	2.01134	227	0.0483184	53	2.8113e-18	2.38146	119	382	0.0415358
muscle tissue development	77	1.02805e-21	1.34421e-19	2.16468	189	0.0402299	45	1.59214e-19	2.74642	97	270	0.0338569
cardiac muscle tissue development	111	1.16162e-18	1.05362e-16	2.47703	122	0.0259685	85	5.31539e-15	3.1541	59	143	0.0205934
ameboidal cell migration	137	1.04015e-16	7.64397e-15	2.52951	104	0.0221371	176	7.93298e-09	2.76236	43	119	0.0150087
muscle organ development	145	4.31214e-16	2.99411e-14	2.13534	141	0.0300128	106	7.95872e-13	2.49354	76	233	0.026527
ATAC-seq_Cluster_4_from_Figure_S2B
# GREAT version 3.0.0	Species assembly: mm10	Association rule: Single nearest gene: 500000 bp max extension, curated regulatory domains included
# Term Name	Binom Rank	Binom Raw P-Value	Binom FDR Q-Val	Binom Fold Enrichment	Binom Observed Region Hits	Binom Region Set Coverage	Hyper Rank	Hyper FDR Q-Val	Hyper Fold Enrichment	Hyper Observed Gene Hits	Hyper Total Genes	Hyper Gene Set Coverage
megakaryocyte development	86	9.72191e-07	0.000113814	7.84407	10	0.00424268	534	0.0157378	5.90828	5	11	0.00296736
myeloid cell development	88	1.25501e-06	0.000143585	4.73761	15	0.00636402	529	0.0157795	3.4407	9	34	0.00534125
cell junction assembly	113	1.16709e-05	0.00103985	2.86187	23	0.00975817	292	0.000680737	3.24955	16	64	0.00949555
smooth muscle cell differentiation	121	1.46784e-05	0.00122134	2.7471	24	0.0101824	87	2.07636e-08	5.8492	18	40	0.0106825
regulation of activin receptor signaling pathway	130	2.64165e-05	0.00204585	3.86378	14	0.00593975	205	5.56817e-05	6.18963	10	21	0.00593472
response to organophosphorus	133	2.83677e-05	0.00214741	2.70018	23	0.00975817	665	0.0296334	2.2938	15	85	0.00890208
negative regulation of activin receptor signaling pathway	147	5.46197e-05	0.00374089	5.48142	9	0.00381841	381	0.00334444	6.49911	6	12	0.00356083
cellular response to interleukin-1	149	5.6661e-05	0.00382861	3.40745	15	0.00636402	396	0.00393709	3.57451	11	40	0.00652819
post-embryonic development	151	5.70672e-05	0.00380498	2.12315	34	0.0144251	659	0.0295816	2.16637	17	102	0.010089
renal system process	155	6.04946e-05	0.00392942	2.63143	22	0.0093339	321	0.00111789	3.24955	15	60	0.00890208
ATAC-seq_Cluster_5_from_Figure_S2B
# GREAT version 3.0.0	Species assembly: mm10	Association rule: Single nearest gene: 500000 bp max extension, curated regulatory domains included
# Term Name	Binom Rank	Binom Raw P-Value	Binom FDR Q-Val	Binom Fold Enrichment	Binom Observed Region Hits	Binom Region Set Coverage	Hyper Rank	Hyper FDR Q-Val	Hyper Fold Enrichment	Hyper Observed Gene Hits	Hyper Total Genes	Hyper Gene Set Coverage
organic anion transport	6	1.86101e-07	0.000312278	3.42745	25	0.0325097	240	0.0264529	2.63901	15	211	0.0254237
carboxylic acid transport	8	5.73941e-07	0.000722304	4.00699	19	0.0247074	151	0.00837823	3.3985	13	142	0.0220339
anion transport	10	8.5355e-07	0.000859354	2.78942	30	0.0390117	202	0.0174029	2.37202	20	313	0.0338983
amino acid transport	16	2.12916e-06	0.00133978	4.83223	14	0.0182055	244	0.0271686	3.75391	9	89	0.0152542
SMAD protein import into nucleus	17	2.2623e-06	0.00133982	16.5651	6	0.00780234	141	0.00686822	14.8488	4	10	0.00677966
camera-type eye development	59	0.00012985	0.0221582	2.19527	28	0.0364109	106	0.00296962	2.83374	20	262	0.0338983
nephron tubule formation	81	0.000301855	0.0375195	5.63822	7	0.00910273	98	0.00234454	13.2579	5	14	0.00847458
regulation of binding	86	0.000326719	0.0382489	2.66419	17	0.0221066	143	0.00699757	3.28929	14	158	0.0237288
negative regulation of catabolic process	89	0.000372405	0.0421278	3.31514	12	0.0156047	148	0.00788106	4.2669	10	87	0.0169491
positive regulation of JNK cascade	91	0.000373855	0.0413623	4.20825	9	0.0117035	236	0.0250384	4.81212	7	54	0.0118644

## Sheet: GREAT_analysis_ChIP-seq_Fig_S4
Peaks_Pax3_ChIP_1-day
# GREAT version 3.0.0	Species assembly: mm10	Association rule: Single nearest gene: 500000 bp max extension, curated regulatory domains included
# Term Name	Binom Rank	Binom Raw P-Value	Binom FDR Q-Val	Binom Fold Enrichment	Binom Observed Region Hits	Binom Region Set Coverage	Hyper Rank	Hyper FDR Q-Val	Hyper Fold Enrichment	Hyper Observed Gene Hits	Hyper Total Genes	Hyper Gene Set Coverage
negative regulation of neurogenesis	132	7.28726e-07	5.55819e-05	2.30017	44	0.0116402	450	0.0038651	2.10773	25	87	0.0083724
regulation of cell cycle arrest	163	3.78544e-06	0.000233815	3.40061	20	0.005291	590	0.0204679	2.58879	12	34	0.00401875
regulation of response to DNA damage stimulus	165	4.48695e-06	0.000273785	2.31739	37	0.00978836	557	0.0152803	1.88819	26	101	0.0087073
negative regulation of axonogenesis	180	7.56512e-06	0.000423143	2.94593	23	0.00608466	638	0.0286149	2.6027	11	31	0.00368386
mesoderm development	200	1.45349e-05	0.000731689	2.01789	45	0.0119048	250	2.09542e-05	2.4707	32	95	0.0107167
mesoderm formation	201	1.56611e-05	0.000784455	2.46194	29	0.00767196	443	0.00356749	2.40281	19	58	0.00636303
regulation of extent of cell growth	202	1.60066e-05	0.000797796	2.41581	30	0.00793651	598	0.0219401	2.29216	15	48	0.00502344
mitochondrial transport	206	1.69434e-05	0.000828089	2.49729	28	0.00740741	740	0.0434603	1.85582	21	83	0.00703282
negative regulation of response to DNA damage stimulus	221	2.19777e-05	0.00100123	3.52662	16	0.0042328	638	0.0286149	2.6027	11	31	0.00368386
regulation of axon extension involved in axon guidance	222	2.27625e-05	0.00103231	3.51616	16	0.0042328	622	0.0258101	4.00085	6	11	0.00200938
Peaks_Pax3_ChIP_6-day
# GREAT version 3.0.0	Species assembly: mm10	Association rule: Single nearest gene: 500000 bp max extension, curated regulatory domains included
# Term Name	Binom Rank	Binom Raw P-Value	Binom FDR Q-Val	Binom Fold Enrichment	Binom Observed Region Hits	Binom Region Set Coverage	Hyper Rank	Hyper FDR Q-Val	Hyper Fold Enrichment	Hyper Observed Gene Hits	Hyper Total Genes	Hyper Gene Set Coverage
developmental growth	110	1.31304e-17	1.20179e-15	2.07471	167	0.0292469	96	7.13594e-14	2.40321	83	204	0.022384
neural tube development	141	3.95167e-14	2.82166e-12	2.17855	117	0.0204904	180	1.31626e-10	2.43451	61	148	0.0164509
embryonic skeletal system development	158	5.37196e-12	3.42309e-10	2.07315	109	0.0190893	337	4.78044e-06	2.16579	44	120	0.0118662
placenta development	162	7.90566e-12	4.91322e-10	2.25126	89	0.0155867	357	9.93342e-06	1.99497	51	151	0.0137541
skeletal muscle tissue development	184	1.83276e-10	1.00284e-08	2.13305	87	0.0152364	234	1.67873e-08	2.40109	50	123	0.0134844
skeletal muscle organ development	187	2.26787e-10	1.22101e-08	2.11307	88	0.0154116	245	3.47045e-08	2.3352	51	129	0.0137541
embryonic placenta development	205	1.39086e-09	6.8308e-08	2.27566	68	0.0119089	379	3.09281e-05	2.18547	37	100	0.00997843
labyrinthine layer development	218	2.93955e-09	1.35759e-07	2.94447	41	0.00718039	453	0.000324621	2.49898	22	52	0.00593312
lens development in camera-type eye	221	3.51066e-09	1.59934e-07	2.32113	62	0.0108581	300	5.50409e-07	2.81271	30	63	0.00809062
regulation of BMP signaling pathway	233	6.39695e-09	2.76414e-07	2.18718	68	0.0119089	342	4.96864e-06	2.63529	29	65	0.00782093

## Sheet: GREAT_analysis_ChIP-seq_Fig_S5
ATAC-seq_Cluster_1_from_Figure_S5D
# GREAT version 3.0.0	Species assembly: mm10	Association rule: Single nearest gene: 500000 bp max extension, curated regulatory domains included
# Term Name	Binom Rank	Binom Raw P-Value	Binom FDR Q-Val	Binom Fold Enrichment	Binom Observed Region Hits	Binom Region Set Coverage	Hyper Rank	Hyper FDR Q-Val	Hyper Fold Enrichment	Hyper Observed Gene Hits	Hyper Total Genes	Hyper Gene Set Coverage
regulation of cell shape	99	1.07185e-13	1.09004e-11	2.87686	67	0.0119111	283	3.3052e-06	2.28622	40	100	0.0104384
skeletal muscle tissue development	153	8.94002e-11	5.88288e-09	2.16528	87	0.0154667	229	1.80478e-07	2.27693	49	123	0.0127871
skeletal muscle organ development	156	1.10341e-10	7.12123e-09	2.145	88	0.0156444	241	3.54823e-07	2.21533	50	129	0.013048
regulation of myotube differentiation	158	1.21465e-10	7.73995e-09	2.71907	55	0.00977778	291	4.693e-06	2.80386	26	53	0.00678497
negative regulation of transferase activity	166	2.51675e-10	1.52642e-08	2.16259	83	0.0147556	574	0.00161075	1.68712	49	166	0.0127871
negative regulation of kinase activity	182	8.37961e-10	4.63549e-08	2.1395	80	0.0142222	565	0.00154765	1.71103	47	157	0.0122651
cell-substrate adhesion	200	4.74938e-09	2.39084e-07	2.31985	61	0.0108444	268	1.37194e-06	2.27564	43	108	0.0112213
skeletal muscle cell differentiation	206	7.22247e-09	3.5299e-07	2.62697	47	0.00835556	614	0.0026783	2.22271	21	54	0.00548017
leukocyte migration	209	8.16743e-09	3.93443e-07	2.25003	63	0.0112	671	0.00462682	1.75863	36	117	0.00939457
regulation of stem cell differentiation	211	8.93159e-09	4.26177e-07	2.1539	69	0.0122667	350	3.78385e-05	2.38148	30	72	0.00782881
ATAC-seq_Cluster_2_from_Figure_S5D
# GREAT version 3.0.0	Species assembly: mm10	Association rule: Single nearest gene: 500000 bp max extension, curated regulatory domains included
# Term Name	Binom Rank	Binom Raw P-Value	Binom FDR Q-Val	Binom Fold Enrichment	Binom Observed Region Hits	Binom Region Set Coverage	Hyper Rank	Hyper FDR Q-Val	Hyper Fold Enrichment	Hyper Observed Gene Hits	Hyper Total Genes	Hyper Gene Set Coverage
regulation of Ras protein signal transduction	55	1.52249e-07	2.78698e-05	2.05574	63	0.0354131	209	7.43189e-05	2.093	46	314	0.0300065
regulation of cell growth	94	1.04373e-06	0.00011179	2.1915	47	0.0264193	168	1.23564e-05	2.40118	40	238	0.0260926
response to molecule of bacterial origin	106	2.54807e-06	0.000242019	2.30908	39	0.0219224	395	0.00388267	2.041	30	210	0.0195695
platelet-derived growth factor receptor-beta signaling pathway	127	5.50872e-06	0.000436707	20.7537	5	0.00281057	556	0.023493	10.7153	3	4	0.00195695
response to lipopolysaccharide	128	5.67958e-06	0.000446735	2.28554	37	0.0207982	407	0.00473376	2.07273	28	193	0.0182648
transmembrane receptor protein serine/threonine kinase signaling pathway	136	7.08583e-06	0.00052456	2.29229	36	0.0202361	162	1.06544e-05	2.96323	28	135	0.0182648
regulation of BMP signaling pathway	141	9.65355e-06	0.000689304	2.68417	26	0.0146149	63	4.82259e-09	5.05541	23	65	0.0150033
negative regulation of growth	143	1.00688e-05	0.000708902	2.28494	35	0.019674	247	0.000225598	2.42153	30	177	0.0195695
regulation of Ras GTPase activity	156	1.84604e-05	0.0011914	2.06817	41	0.0230467	311	0.00101584	2.22078	30	193	0.0195695
positive regulation of Ras GTPase activity	159	2.06684e-05	0.00130874	2.30106	32	0.0179876	347	0.002221	2.34855	24	146	0.0156556
ATAC-seq_Cluster_3_from_Figure_S5D
# GREAT version 3.0.0	Species assembly: mm10	Association rule: Single nearest gene: 500000 bp max extension, curated regulatory domains included
# Term Name	Binom Rank	Binom Raw P-Value	Binom FDR Q-Val	Binom Fold Enrichment	Binom Observed Region Hits	Binom Region Set Coverage	Hyper Rank	Hyper FDR Q-Val	Hyper Fold Enrichment	Hyper Observed Gene Hits	Hyper Total Genes	Hyper Gene Set Coverage
negative regulation of sequence-specific DNA binding transcription factor activity	140	4.17142e-07	2.99985e-05	2.49962	39	0.0130087	300	4.56417e-05	2.50149	30	106	0.0121065
body morphogenesis	143	4.69754e-07	3.30733e-05	3.28249	25	0.00833889	214	3.87334e-07	3.94915	21	47	0.00847458
extracellular matrix organization	150	7.27629e-07	4.88384e-05	2.16587	50	0.0166778	424	0.00216804	1.93344	35	160	0.0141243
extracellular structure organization	152	8.12688e-07	5.38299e-05	2.15729	50	0.0166778	440	0.00238348	1.92143	35	161	0.0141243
negative regulation of osteoblast differentiation	186	8.95927e-06	0.000484957	3.09403	21	0.00700467	407	0.00158242	3.2829	13	35	0.00524617
dorsal/ventral pattern formation	187	9.29757e-06	0.000500577	2.18533	39	0.0130087	286	2.72212e-05	2.66108	28	93	0.0112994
somatic stem cell maintenance	192	1.17747e-05	0.000617434	2.65742	26	0.00867245	361	0.000494909	3.14261	16	45	0.00645682
regulation of cell shape	203	1.57107e-05	0.000779188	2.41689	30	0.0100067	432	0.00227215	2.20965	25	100	0.0100888
mesoderm development	206	1.72559e-05	0.000843364	2.14847	38	0.0126751	226	1.13621e-06	2.88417	31	95	0.0125101
head morphogenesis	207	1.75367e-05	0.000852943	3.16113	19	0.00633756	298	4.473e-05	3.72151	16	38	0.00645682

## Sheet: GREAT_analysis_ChIP-seq_Fig_S6
Peaks_Pax3_ChIP_1-day_EB_only
# GREAT version 3.0.0	Species assembly: mm10	Association rule: Single nearest gene: 500000 bp max extension, curated regulatory domains included
# Term Name	Binom Rank	Binom Raw P-Value	Binom FDR Q-Val	Binom Fold Enrichment	Binom Observed Region Hits	Binom Region Set Coverage	Hyper Rank	Hyper FDR Q-Val	Hyper Fold Enrichment	Hyper Observed Gene Hits	Hyper Total Genes	Hyper Gene Set Coverage
central nervous system neuron differentiation	86	4.34799e-09	5.09018e-07	2.00213	85	0.0295241	79	3.75967e-11	2.98148	51	161	0.0219166
negative regulation of neurogenesis	144	1.46104e-06	0.000102151	2.47093	36	0.0125043	456	0.00533692	2.27189	21	87	0.0090245
mesoderm development	153	3.05444e-06	0.000200994	2.29615	39	0.0135464	203	4.607e-06	2.87317	29	95	0.0124624
positive regulation of peptidyl-tyrosine phosphorylation	156	3.53692e-06	0.000228268	2.25412	40	0.0138937	386	0.00202735	2.17203	27	117	0.0116029
regulation of cell cycle arrest	163	4.84276e-06	0.000299122	3.79512	17	0.00590483	512	0.0104902	3.0451	11	34	0.00472712
negative regulation of neuron projection development	164	4.84682e-06	0.000297548	3.22492	21	0.0072942	344	0.000941374	3.98205	11	26	0.00472712
negative regulation of cell projection organization	166	5.21112e-06	0.000316057	2.36351	35	0.012157	466	0.00617475	2.42026	18	70	0.00773528
mesoderm formation	174	7.86459e-06	0.000455061	2.78657	25	0.00868357	325	0.000594945	2.921	18	58	0.00773528
pharyngeal system development	182	1.15607e-05	0.000639522	3.72007	16	0.00555749	240	3.30256e-05	5.88257	10	16	0.00429738
gastrulation	185	1.2438e-05	0.000676898	2.048	44	0.0152831	309	0.000393134	2.27712	30	124	0.0128921
Peaks_Pax3_ChIP_1-day_NIH3T3_only
# GREAT version 3.0.0	Species assembly: mm10	Association rule: Single nearest gene: 500000 bp max extension, curated regulatory domains included
# Term Name	Binom Rank	Binom Raw P-Value	Binom FDR Q-Val	Binom Fold Enrichment	Binom Observed Region Hits	Binom Region Set Coverage	Hyper Rank	Hyper FDR Q-Val	Hyper Fold Enrichment	Hyper Observed Gene Hits	Hyper Total Genes	Hyper Gene Set Coverage
positive regulation of cell death	137	2.07046e-29	1.52156e-27	2.04853	301	0.0286258	365	1.96649e-05	1.52866	106	280	0.0195428
negative regulation of phosphorylation	144	1.41837e-27	9.91674e-26	2.22349	233	0.0221588	278	6.89719e-07	1.69335	91	217	0.0167773
positive regulation of programmed cell death	150	1.33816e-26	8.98176e-25	2.0095	284	0.027009	410	7.90598e-05	1.50853	99	265	0.0182522
positive regulation of apoptotic process	153	2.12187e-26	1.39627e-24	2.00877	282	0.0268188	399	5.79388e-05	1.52201	98	260	0.0180678
negative regulation of protein modification process	158	1.13022e-25	7.20193e-24	2.04478	262	0.0249168	267	4.78173e-07	1.62413	109	271	0.0200959
negative regulation of protein phosphorylation	178	6.29983e-24	3.5633e-22	2.15411	215	0.020447	336	8.47608e-06	1.64655	84	206	0.0154867
negative regulation of transferase activity	181	1.30737e-23	7.27215e-22	2.38344	171	0.0162625	406	7.54277e-05	1.65411	68	166	0.0125369
negative regulation of kinase activity	207	2.64585e-21	1.28688e-19	2.31766	162	0.0154066	411	7.94589e-05	1.67178	65	157	0.0119838
negative regulation of protein kinase activity	225	4.63734e-19	2.07506e-17	2.27662	149	0.0141702	447	0.000225357	1.65944	60	146	0.0110619
regulation of DNA metabolic process	226	8.40645e-19	3.74496e-17	2.06504	183	0.0174037	519	0.00110022	1.49701	76	205	0.0140118

## Sheet: GREAT_analysis_Fig_S7
Cluster_01
# GREAT version 3.0.0	Species assembly: mm10	Association rule: Single nearest gene: 500000 bp max extension, curated regulatory domains included
# Term Name	Binom Rank	Binom Raw P-Value	Binom FDR Q-Val	Binom Fold Enrichment	Binom Observed Region Hits	Binom Region Set Coverage	Hyper Rank	Hyper FDR Q-Val	Hyper Fold Enrichment	Hyper Observed Gene Hits	Hyper Total Genes	Hyper Gene Set Coverage
muscle cell differentiation	47	4.77044e-09	1.02189e-06	3.0575	37	0.0429234	31	1.05156e-07	3.928	29	210	0.0376623
positive regulation of protein metabolic process	53	1.55868e-08	2.9609e-06	2.12651	66	0.0765661	55	1.64831e-06	2.24152	58	736	0.0753247
positive regulation of cellular protein metabolic process	54	1.679e-08	3.1304e-06	2.20124	61	0.0707657	61	2.62522e-06	2.30511	53	654	0.0688312
positive regulation of protein modification process	56	3.98397e-08	7.1626e-06	2.21657	57	0.0661253	58	2.00337e-06	2.42394	49	575	0.0636364
myotube differentiation	70	3.02182e-07	4.34625e-05	6.24749	13	0.0150812	139	0.000465817	6.56404	9	39	0.0116883
striated muscle cell differentiation	88	9.49568e-07	0.000108639	3.04934	26	0.0301624	80	1.39854e-05	3.87875	21	154	0.0272727
regulation of cell cycle	92	1.08757e-06	0.000119018	2.07565	52	0.0603248	138	0.000418771	2.09588	42	570	0.0545455
muscle structure development	102	4.10906e-06	0.000405589	2.1248	44	0.0510441	101	7.65267e-05	2.53168	34	382	0.0441558
regulation of mitotic cell cycle	117	1.37564e-05	0.00118376	2.46153	29	0.0336427	222	0.0122491	2.35168	21	254	0.0272727
positive regulation of protein phosphorylation	119	1.49774e-05	0.00126716	2.03316	43	0.049884	128	0.00027531	2.26818	37	464	0.048052
Cluster_02
# GREAT version 3.0.0	Species assembly: mm10	Association rule: Single nearest gene: 500000 bp max extension, curated regulatory domains included
# Term Name	Binom Rank	Binom Raw P-Value	Binom FDR Q-Val	Binom Fold Enrichment	Binom Observed Region Hits	Binom Region Set Coverage	Hyper Rank	Hyper FDR Q-Val	Hyper Fold Enrichment	Hyper Observed Gene Hits	Hyper Total Genes	Hyper Gene Set Coverage
embryonic organ development	54	5.83894e-07	0.000108864	2.01556	59	0.0549348	26	4.77812e-08	2.73186	50	418	0.0521376
muscle structure development	69	2.71477e-06	0.000396121	2.01545	52	0.0484171	36	1.5398e-07	2.75017	46	382	0.0479666
muscle organ development	70	2.79369e-06	0.000401812	2.38484	36	0.0335196	47	2.18602e-06	3.1366	32	233	0.0333681
substrate adhesion-dependent cell spreading	74	3.59459e-06	0.000489058	7.76483	9	0.00837989	316	0.0296595	5.07519	6	27	0.00625652
skeletal muscle tissue development	93	1.64724e-05	0.00178327	2.86772	22	0.0204842	126	0.000545684	3.3422	18	123	0.0187695
cell-substrate adhesion	95	1.96138e-05	0.00207865	3.38608	17	0.0158287	237	0.0111577	2.96053	14	108	0.0145985
muscle cell development	96	2.03154e-05	0.00213058	3.11539	19	0.0176909	127	0.000619528	3.61796	16	101	0.016684
skeletal muscle organ development	97	2.24366e-05	0.00232878	2.80857	22	0.0204842	137	0.0009852	3.18675	18	129	0.0187695
negative regulation of protein metabolic process	99	2.83307e-05	0.00288115	2.04156	40	0.0372439	172	0.00303774	2.00242	37	422	0.0385819
cellular metabolic compound salvage	103	3.41486e-05	0.00333794	10.2166	6	0.00558659	346	0.041455	5.70959	5	20	0.00521376
Cluster_03
# GREAT version 3.0.0	Species assembly: mm10	Association rule: Single nearest gene: 500000 bp max extension, curated regulatory domains included
# Term Name	Binom Rank	Binom Raw P-Value	Binom FDR Q-Val	Binom Fold Enrichment	Binom Observed Region Hits	Binom Region Set Coverage	Hyper Rank	Hyper FDR Q-Val	Hyper Fold Enrichment	Hyper Observed Gene Hits	Hyper Total Genes	Hyper Gene Set Coverage
regulation of transmembrane receptor protein serine/threonine kinase signaling pathway	100	5.44626e-07	5.4833e-05	2.29337	45	0.0239234	73	1.2336e-08	3.41077	35	145	0.0225807
regulation of cellular response to growth factor stimulus	159	1.70003e-05	0.00107647	2.19871	36	0.0191388	213	1.90033e-05	2.91236	27	131	0.0174194
regulation of fat cell differentiation	170	2.99488e-05	0.00177367	2.62269	24	0.0127592	219	2.29512e-05	3.67775	19	73	0.0122581
neural tube development	173	3.68888e-05	0.0021468	2.09137	37	0.0196704	193	7.14894e-06	2.86425	30	148	0.0193548
mesoderm formation	175	4.09595e-05	0.00235646	3.07083	18	0.00956938	327	0.00121086	3.41077	14	58	0.00903226
mesoderm morphogenesis	183	4.43374e-05	0.00243928	2.94365	19	0.010101	308	0.000666854	3.41863	15	62	0.00967742
negative regulation of cellular response to growth factor stimulus	189	5.12206e-05	0.00272851	2.73493	21	0.0111643	387	0.00458277	2.99734	14	66	0.00903226
lens fiber cell development	192	5.21945e-05	0.00273695	6.33323	8	0.00425306	431	0.00768058	7.06516	5	10	0.00322581
regulation of fibroblast growth factor receptor signaling pathway	199	6.26872e-05	0.00317153	3.37442	15	0.00797448	399	0.00566905	4.5217	8	25	0.00516129
regulation of cytokine biosynthetic process	201	6.6938e-05	0.0033529	2.85143	19	0.010101	521	0.0185962	2.46459	15	86	0.00967742
Cluster_04
# GREAT version 3.0.0	Species assembly: mm10	Association rule: Single nearest gene: 500000 bp max extension, curated regulatory domains included
# Term Name	Binom Rank	Binom Raw P-Value	Binom FDR Q-Val	Binom Fold Enrichment	Binom Observed Region Hits	Binom Region Set Coverage	Hyper Rank	Hyper FDR Q-Val	Hyper Fold Enrichment	Hyper Observed Gene Hits	Hyper Total Genes	Hyper Gene Set Coverage
developmental growth	24	7.03832e-11	2.95258e-08	2.47327	66	0.0348653	41	1.01503e-10	3.29906	46	204	0.0307281
growth	25	9.99467e-11	4.02505e-08	2.11071	90	0.0475436	28	2.10753e-12	2.8104	68	354	0.0454242
skeletal system development	26	2.12479e-10	8.22786e-08	2.01427	97	0.0512414	32	3.54876e-12	2.75071	69	367	0.0460922
developmental growth involved in morphogenesis	62	1.47284e-08	2.39169e-06	2.76275	41	0.0216587	54	8.46859e-10	4.55174	28	90	0.0187041
neural tube development	81	2.55683e-07	3.17804e-05	2.4151	43	0.0227153	253	0.000310111	2.57024	26	148	0.0173681
craniofacial suture morphogenesis	93	6.73993e-07	7.29651e-05	6.4125	12	0.00633914	478	0.0164609	6.09608	5	12	0.00334001
bone development	113	1.39029e-06	0.000123871	2.37102	39	0.0206022	223	0.000122876	2.92612	23	115	0.0153641
labyrinthine layer development	119	1.75931e-06	0.000148846	3.89925	18	0.00950872	245	0.000282507	3.93901	14	52	0.00935204
embryonic skeletal system development	124	2.22693e-06	0.000180812	2.29483	40	0.0211305	127	2.33602e-06	3.29188	27	120	0.0180361
cell growth	139	6.0606e-06	0.000438979	2.64068	28	0.0147913	203	8.17011e-05	3.43187	19	81	0.012692
