# Supplementary material for: Time-dependent Pax3-mediated chromatin remodeling and cooperation with Six4 and Tead2 specify the skeletal myogenic lineage in developing mesoderm
Source: PLoS Biol. 2019 Feb 26;17(2):e3000153. doi: 10.1371/journal.pbio.3000153 (PMC6390996; doi:10.1371/journal.pbio.3000153)
Supplement: S3 Table — ES, embryonic stem; GO, gene ontology; Pax3, paired box 3. (XLSX) [file pbio.3000153.s010.xlsx]

## Sheet: 6-day_upregulated
6-day_up_genes		GOTERM_BP_DIRECT
1500017E21Rik		Term	Count	%	P-Value	Benjamini	log(p-value)
1700013G24Rik		cell adhesion	137	5	3.4e-21	1.9e-17	-20.4685
2210039B01Rik		muscle contraction	32	1.2	1.6e-16	3.1e-13	-15.7959
2310002L09Rik		skeletal muscle tissue development	30	1.1	3.3e-12	6.1e-09	-11.4815
2310008N11Rik		cardiac muscle contraction	27	1	4e-12	5.5e-09	-11.3979
4930524C18Rik		muscle organ development	30	1.1	4.5e-11	4.9e-08	-10.3468
5430440P10Rik		angiogenesis	67	2.4	1.5e-10	1.4e-07	-9.82391
9130019P16Rik		sarcomere organization	19	0.7	1.8e-09	1.4e-06	-8.74473
9330175M20Rik		regulation of muscle contraction	16	0.6	4.4e-09	3e-06	-8.35655
A430078I02Rik		positive regulation of cell migration	56	2	1e-08	6.3e-06	-8
A630033H20Rik		cell-matrix adhesion	30	1.1	1.9e-08	1e-05	-7.72125
A930003A15Rik		skeletal muscle contraction	16	0.6	4.8e-08	2.4e-05	-7.31876
Abcc9		multicellular organism development	186	6.8	6.4e-08	2.9e-05	-7.19382
Ablim2		cell adhesion mediated by integrin	12	0.4	8.7e-08	3.7e-05	-7.06048
Abra		skeletal muscle fiber development	16	0.6	9.5e-08	3.7e-05	-7.02228
Ackr2		positive regulation of neuron projection development	41	1.5	1.5e-07	5.3e-05	-6.82391
Adamts5		collagen fibril organization	19	0.7	2.1e-07	7.1e-05	-6.67778
Adgra1		positive regulation of protein phosphorylation	49	1.8	3.1e-07	9.9e-05	-6.50864
Adh7		intracellular signal transduction	86	3.1	3.3e-07	0.0001	-6.48149
Adprhl1		extracellular matrix organization	35	1.3	5.9e-07	0.00017	-6.22915
Adra1a		nervous system development	81	2.9	7.8e-07	0.00021	-6.10791
Aknad1
Aldh1a1
Ankrd35		GOTERM_MF_DIRECT
Anxa8		Term	Count	%	P-Value	Benjamini	log(p-value)
Arpp21		protein binding	688	25	1.5e-21	2.4e-18	-20.8239
Atcay		actin binding	98	3.6	6.1e-16	5.4e-13	-15.2147
Atcayos		calcium ion binding	161	5.9	3.4e-15	1.9e-12	-14.4685
AU015791		laminin binding	19	0.7	2.7e-11	1.1e-08	-10.5686
Best3		integrin binding	39	1.4	6.3e-11	2.1e-08	-10.2007
Blnk		calmodulin binding	53	1.9	4e-09	1.1e-06	-8.39794
C130080G10Rik		extracellular matrix binding	17	0.6	2.1e-08	4.9e-06	-7.67778
C1qtnf3		actin filament binding	39	1.4	3.9e-07	7.8e-05	-6.40894
C230024C17Rik		insulin-like growth factor binding	14	0.5	5.5e-07	0.0001	-6.25964
Cacng1		growth factor activity	41	1.5	6.6e-07	0.00011	-6.18046
Cacng6		heparin binding	41	1.5	2e-06	0.0003	-5.69897
Capn3		structural constituent of muscle	11	0.4	3.4e-06	0.00046	-5.46852
Casp12		collagen binding	22	0.8	4e-06	0.0005	-5.39794
Cav3		protein homodimerization activity	141	5.1	1.2e-05	0.0013	-4.92082
Ccdc169		titin binding	8	0.3	1.3e-05	0.0014	-4.88606
Ccl2		kinase activity	122	4.4	1.6e-05	0.0016	-4.79588
Ccl7		fibronectin binding	14	0.5	1.6e-05	0.0015	-4.79588
Cdh18		extracellular matrix structural constituent	16	0.6	6.6e-05	0.0059	-4.18046
Cdh26		voltage-gated ion channel activity	34	1.2	7.6e-05	0.0064	-4.11919
Cdhr3		muscle alpha-actinin binding	7	0.3	8.2e-05	0.0066	-4.08619
Cdk15
Cerkl
Ces2e
Ces2g
Cfap58
Cfh
Chodl
Chrna1
Chrnd
Clec2d
Cmah
Cmtm5
Cntnap4
Col28a1
Col6a4
Col6a6
Col8a1
Colec10
Coro6
Cox8b
Cpa5
Crisp1
Csmd3
Csn3
Cst6
Cxcl10
Cxcl5
D630045M09Rik
D830046C22Rik
Dbx1
Dcn
Dhrs9
Diras2
Dlg2
Dmp1
Dpep1
Dsc3
Dynap
E030011O05Rik
Ereg
Evi2a
F2rl2
F830016B08Rik
Fam20a
Fap
Fbxo40
Fibin
Fmo1
Gabra1
Ghrh
Gjd4
Glipr1
Gm10494
Gm10584
Gm13807
Gm14635
Gm15816
Gm1720
Gm38671
Gm4841
Gm5095
Gm572
Gm6634
Gpr132
Grifin
Hils1
Hs3st4
Hsd11b1
Hspb3
Hspb7
Htr2a
Htra4
Hymai
Ifi202b
Ifi204
Ifi44
Igfbp6
Igfbp7
Il18rap
Il1r1
Il1rapl2
Il34
Islr
Itga2
Kbtbd12
Kcnk13
Kcns2
Klhl31
Klhl38
Krt25
Krt26
Lbx1
Lgals2
Linc-md1
Lmcd1
Lmod2
Lox
Lrrc17
Lrtm1
Ly9
Map3k7cl
March10
Mb
Mcpt8
Me3
Mfi2
Mgl2
Mgp
Micalcl
Mir196a-1
Mir31
Mir8116
Mlip
Mnda
Mpeg1
Ms4a10
Msln
Mstn
Musk
Myadml2
Myf5
Myh1
Myh13
Myh2
Myh4
Myh8
Mylk4
Myog
Myom3
Myot
Myoz2
Mypn
Myrip
Neto1
Ngf
Nipal2
Nmrk2
Nov
Nppb
Nr3c2
Nrap
Oas1e
Ogn
Olfml1
Olfr1033
Olr1
Osgin1
Osmr
Pax1
Pcsk2os2
Pde1a
Pgc
Plscr2
Plxnb3
Ppp1r27
Prl2c2
Prl7d1
Prr15
Prr32
Prss56
Ptgs2os
Ptprq
Ptx3
Rab7b
Rgs14
Rhbdl2
Rsad2
Rtp1
Rxfp1
Rxfp3
S100a4
S100a7a
Saa3
Scg2
Scgn
Scn10a
Scn3b
Scn4b
Serpina3g
Serpina3h
Serpina3n
Serpinb10
Serpinb8
Siglecg
Slc14a1
Slc17a3
Slc26a7
Slc7a15
Smpx
Snca
Sncg
Sp9
Sphk1
Sprr2g
Sprr2k
Sstr2
Stmn4
Styk1
Tbc1d30
Tecrl
Tfap2e
Tigit
Tlr4
Tm4sf1
Tmc5
Tmem63c
Tmem8c
Tmprss5
Tnfaip6
Tnfsf10
Tnfsf11
Trdn
Trp63
Trpm5
Ucn
Uts2r
Vgll2
Wdr63
Xdh
Xirp1
Zfp750
Myh3
Cdh15
Anxa1
Megf10
Gfra1
Myod1
Trim72
Chrng
Gm7325
Trim55
Dync1i1
Spp1
Col3a1
Klhl40
Pitx3
Tnni2
Ablim3
Lmod3
Obscn
Dcx
Pgm5
Dnm3os
Mybpc1
3110039I08Rik
Col12a1
Asb2
Mylpf
Cacna1s
Ank1
Sytl2
Tnnc2
Traf3ip3
Synpo2l
Srpk3
Casq2
Tnnt1
Clcnka
Sema3c
Vgll3
Tnnt2
Rapsn
Ttn
B3galt2
Acta2
Ankrd2
Myl1
Cck
Actc1
Myom2
Sdpr
Npnt
Sgca
Vcam1
Ano3
Igfbp5
Heyl
Mrln
Wisp1
Cyp1b1
Gprc5a
Gpnmb
Chrnb1
Dusp13
Tmprss11f
Mybph
Msc
Pcdh10
Klhl41
Ano5
Lama2
Chrm3
Prune2
Lgr6
Cp
Acta1
Trim16
Synpo2
Hhatl
Smyd1
C430002N11Rik
Dio2
Dtna
3300002P13Rik
Cdkn2a
Ddr2
Fgfr4
Ermap
Galnt6
Prkag3
Slc16a12
Ache
Ppp2r2b
Serinc2
Itgb6
Dok7
Cryab
Hfe2
Nav3
En1
Fam65b
Ky
Tnfrsf11b
Emp1
Plagl1
Ldb3
Strip2
Igf1
Oacyl
Cxcl1
Elovl3
Ptrf
Rab27b
Ppargc1a
Myh7
Entpd3
Parm1
Rapgef3
Eya4
Gper1
Lrrn3
Itm2a
Fitm1
Frmpd1
Adamtsl1
Tnc
Ctla2a
Ankrd1
Prr9
Klhdc8a
Nbl1
Plau
F2
Ptgs2
Scn5a
Arhgdib
Padi2
Stx11
Kcnj11
Sorbs2
Akap6
Pygm
Tmod1
Spta1
Art1
Cntn6
Six1
Col5a3
Actn2
Csf2rb2
Mamstr
Aldh3b1
Ccl17
Otog
Cd200
Neb
Nol3
Thbs1
Stac3
Hspb2
Vat1l
Pnmal2
Dscaml1
Sgcg
AI593442
Myoz1
Itgb3
Cox6a2
Kremen2
Neurl3
Tshr
Calml4
Jsrp1
Eya2
Tnnc1
5430431A17Rik
Kcnj2
Apobec2
Ckm
Gatm
Tbx15
Postn
Tppp3
Mical2
Art3
Prss23
Col25a1
Scrn1
Sept4
Ly6a
Itga4
Inpp4b
Tgfb3
Cav1
Ccdc141
Rgs16
Ccdc68
Sypl2
Stc1
Shtn1
Rbfox1
4933403O08Rik
Prkcdbp
Palmd
Gm15867
Il17b
Rgs8
Nrk
2900079G21Rik
Ryr1
Htatip2
Dmrt2
Necab1
Igfbp3
Fut2
Il1rl1
Umodl1
Nrxn3
Filip1l
Adamtsl5
Gm14005
S100a6
Cd82
Gja3
Tex16
Cyp46a1
Pax3
Col19a1
Mrvi1
Sec1
Tnnt3
Cpt1a
Slc2a9
Aldh1a3
P2rx5
Sspn
Csf2rb
Tceal7
Tmem252
Unc13c
Cav2
Erbb3
Crispld2
Ntrk2
Adgrf2
Dhrs7c
Pdgfc
Vstm4
Adgrg6
9030617O03Rik
2610016A17Rik
Gm2115
Tslp
Popdc2
Fhad1
Fgf9
Disp2
Fxyd5
Cilp
Runx2
Fam46d
Tmem35
Tmem169
Csrp3
Myom1
Myo18b
Myo5b
Chrdl1
Irak2
Gm5105
Scx
Sv2b
Wnt7b
Itgb4
Elfn1
Sla
Camk2a
Nfib
4933428G20Rik
Chst5
Wnt16
Klhl30
Des
Tnni1
Mfap3l
Fzd9
Vwa1
Sorcs1
Atp2a1
Mir22hg
Anks1b
Pla2g4a
Unc45b
Fry
Tbx1
Cldn2
Pik3c2g
Svop
Fosl1
Npr3
Cobl
Bcl3
Syne3
Jph2
Ephx1
Vwf
Slc9a9
Xaf1
6330403A02Rik
Dclk3
Nes
Tmem88b
Col1a2
Lgals9
Adgrd1
Syne1
Ak5
Jazf1
Sync
4831440E17Rik
Itgam
Sec14l5
Palm2
Fas
Mfsd2a
Tcap
Cped1
Jam2
Ehbp1l1
Gcnt4
Pabpc1l
Ppp1r14c
Mef2c
Nqo1
Actg2
Lrrk2
Cdkn1a
Kcnn4
Sema3d
Nr2f2
Tg
Hrc
Pcolce
Myl4
Tpm2
Fam71f1
Htra3
6430548M08Rik
Atxn1
Akr1b8
AI464131
Lurap1l
Rhoh
Abcc3
Slc25a45
Ngfr
4932438H23Rik
Alpk2
Hsf4
Sgcd
Dtx4
Myof
Traf5
Sox8
B230119M05Rik
Olfml2b
1810041L15Rik
A730056A06Rik
Gm6307
Pnmt
Mcam
Sardh
Itgb1bp2
Synj2
Milr1
Slitrk6
Tinagl1
Axl
Ip6k3
Mir7674
Scml4
P2rx6
Gadl1
Dhrs3
Wfikkn2
Mt2
Ltbp3
Agbl2
Fbxl22
Brsk2
Neat1
Ryr3
Rasgrf2
Lgals3
Cd109
Prrx1
Iigp1
Tnfrsf12a
Ptprv
Clca3a1
Ampd3
Plekha4
Tspan11
Gxylt2
Wbscr17
Mgll
Maf
Gabrb2
Gm53
Col17a1
Ptn
Wnt9a
Cltb
Fgf21
Hic1
Txlnb
Tmeff2
Serpinb1a
Cpa4
Ier3
Mab21l3
Hprt
Trim54
Asb10
P4ha3
Ltbp2
Anxa2
Aldh1a7
Otoa
Celf2
Ndst3
Sytl5
Zfp536
Prrg4
9530053A07Rik
Cdsn
Tnik
Mc4r
Prss35
Nhlh1
Colq
Aox1
Trim63
Slc2a4
Pak3
Lmna
Rusc2
Hspa4l
Csdc2
Htr2b
Kcnh1
Pax7
Gsn
Lrrc75b
Enpp1
Creb5
Kcnb1
Fndc5
Ntn5
Cdkn2b
Ankmy1
Col6a3
Ehd2
Sec24d
Hmga2-ps1
Neurod1
Nptx1
Vipr2
Itga7
Adamtsl3
Exoc3l4
Siglecf
Matn1
Pabpc5
Gm9054
Ppl
Lix1
Hoxd8
Enpp4
Ahr
Tbx18
S100a16
Tbc1d8
Loxl1
Sox6
4930550C14Rik
Pik3r5
Mbnl1
Perp
Ddc
Gm266
Gipc2
Kif17
Nobox
Pkhd1
Rgag1
Mapt
Lima1
Pkia
Pla2g16
Cpz
Ptprd
1810011O10Rik
Apbb1ip
Chrdl2
Cygb
Mir99ahg
Rspo2
Arhgef28
Slc2a12
Rap1gap2
Ly6c1
Sorbs2os
Timp1
Ak7
Slc25a35
Mamdc2
Tmsb4x
4930578M01Rik
Cpa6
Mab21l1
Lrrn1
St8sia4
Fmn1
Slc6a13
Plat
Sorcs2
Sag
1110046J04Rik
E2f2
Rfx8
Arhgap25
Mcf2l
Pou6f1
Cdkn2c
Tnfaip2
Fetub
Nmnat3
Pcdhb14
Slco2a1
Frk
4833427G06Rik
Chit1
Ecel1
Mt1
2010111I01Rik
Aes
Bnc2
Rasl10a
Lypd6b
Cdc42ep3
Cfap69
Sgk2
Tshz3
Adamtsl4
Nfic
Aifm2
Lrrc15
Dusp27
Serpine1
Acoxl
Laptm5
Mdga2
Nr4a3
Pnmal1
Steap4
Dnm3
Pdgfd
Npas3
Creld1
Pgam2
Arg2
Asah2
Acan
Lgals1
Moxd1
Fam129a
Cd36
A330009N23Rik
Grik1
Hrh3
Fndc1
Ppfibp2
Tnfrsf23
Csf1
Tmem30b
Rapgefl1
Hoxd4
Ccdc162
Ribc2
Xpnpep2
Pde4b
Adamts14
Rin1
Slamf9
Fndc9
Dlk2
Adcy7
Slc7a8
Tmem173
Met
Chn2
Anxa6
Slc37a2
Bgn
Epha3
Adrb2
2310043L19Rik
AU018091
Inhbb
Lmod1
Lrrc10b
Pcsk2
Snai3
Cldn4
A430105I19Rik
Egfr
Osbpl5
Sned1
Akap5
Ptges3l
Best1
Masp1
AI317395
Prkg1
Spsb1
Cntn1
Cacna2d1
Ankrd44
B430319G15Rik
Lif
Palld
Gm15663
Hs6st3
Mansc1
Scg5
Hsd17b14
Osbp2
Enox1
Casz1
Rnasel
Adgrv1
Cd44
Mboat1
Papln
Sema3b
Sema3e
Apobec1
Dgki
Fam78a
Gmpr
Tle2
Bcl11b
Foxp2
Col16a1
Plaur
Rassf4
Arfgef3
Ssc5d
Tgm2
B3gnt9
4833412C05Rik
Tubb2b
Kank4
Lrp1b
Adgre5
Pdpn
Myh6
Pnck
2610316D01Rik
Loxl2
Gap43
Fez1
Fam174b
Hes6
Dagla
Prkg2
Mir483
Slc24a3
Srpx2
Insrr
Wfs1
Sh3bgr
Angpt2
Calcr
1700024P16Rik
Dusp15
Nfix
Ap3m2
Gypc
Scn9a
Cmpk2
Col5a2
Nav2
Mpp3
Mmp23
Ect2l
Plcd4
9130008F23Rik
Nfia
Cnr1
Sgms2
Ampd1
Kcnd2
Smim5
Col26a1
Samd4
Pcdh9
Lppr1
Phex
Tubb2a
Hlx
Slc41a2
Bdkrb2
Enpp3
Pcdhb18
Afap1l1
Pcdh11x
Tdrd7
Hspb1
Arhgef6
Mbnl2
Ttll7
Ccdc83
Gnb3
Atp9a
Pou4f1
Emp3
Tmem38a
Btbd17
Alox5
Mmrn2
Dusp3
S1pr1
Matn4
Tubb2a-ps2
Hist1h2bc
Egr3
Gramd1b
Pamr1
Zmat4
N4bp3
Hid1
Arl6ip5
Cacna1h
Prkcq
Srxn1
Myl6b
Gria1
Chst15
Itga3
Plekhh2
Zfp9
Tmtc1
Oit3
Gab2
Srl
Sertad4
Cldn1
Afap1l2
Cemip
Ppp1r3d
Lca5l
Gpr68
Tlr3
Jag2
Mertk
Tspan33
Dysf
Tgfbr2
Tecta
Tceal3
Fam212b
Tfeb
Tmem56
C330024C12Rik
Tle6
Hivep2
Anxa5
Slc13a5
Abcg1
Chchd10
Gpr75
Vdr
Dner
Casq1
Gas2
AI839979
Apc2
Fgf1
Rad51ap2
Tlr5
Elovl7
Arid5a
Ppap2a
Arhgef10l
Vwce
Zim1
Phf19
Nrsn1
Macrod1
Chst11
Fam81a
Rb1
Edil3
Derl3
Gadd45g
Pparg
Ptchd1
Sec16b
Spaca6
Agl
March3
Cdk5r1
Rell1
Fbxo32
Dapp1
Foxd3
Marveld2
Apba2
Gm10814
Gm16938
Sh3tc2
Rprm
Ppp1r3e
Unc93b1
Cysltr1
Dbndd1
Cdon
Chil1
Adamts4
Limch1
Cd1d2
Susd3
Tmem37
Ldlrad4
Avil
Rtn2
Hs6st2
Elf4
Proz
Tm6sf1
Mchr1
Ulbp1
Runx1
Cep41
Tagln
Nkain4
Diras1
2810468N07Rik
Mpc1
Arhgef37
Hist3h2ba
Vmn2r1
Fbxo17
Mfng
Cdkn1c
Gdf15
Capn6
Krt7
Sema6b
Sh2d3c
Slc40a1
Rnf144b
Bhlha15
Phldb3
Fam196a
Pdgfa
Plcl1
Ehd4
Cyp2u1
Ak1
Map6
Gpr146
Esrp2
Nexn
Fbln5
Nid1
Gdap1
Il1r2
Iqsec3
Lrp2bp
Nanos3
Fads3
Adam12
Aatk
Slc2a5
Gm4262
Crym
Lrrn2
Matn3
Cyfip2
Nudt18
Ppfia2
Serpinf1
5830418P13Rik
Medag
Bmpr1b
E530011L22Rik
Sdc3
Ifi35
Slc2a13
Alcam
Pdk4
Cbfa2t3
Mir3064
Nt5e
Slc30a3
Pgap1
4930426L09Rik
5330426P16Rik
Hoxb9
Scn1b
Efhd1
Igdcc4
Ntrk1
Klhdc7a
Fam134b
Atp6v0e2
Wsb2
Myb
Dock10
1700109K24Rik
Emilin1
Atg9b
Plec
Ccdc88c
Spata2l
Tceal5
Arhgap29
Plk2
Msrb3
Klf5
Lrrc32
Pcp4l1
Adora1
Col4a2
Ptgfr
Ttyh2
Ackr4
Epn3
Fcgrt
Gm11346
Klf14
Sod3
Parp3
Ttc28
Col20a1
Specc1
Meox1
Rab40b
Airn
Abca4
Tcerg1l
Gamt
Mgst1
Xkrx
Acat1
Epha2
Cspg4
Cdh6
Adamts12
Metrnl
Apba1
Gm3716
Ripply3
Parp4
Ncoa1
Rgmb
Ltb4r2
Gdpd2
Slc48a1
Drd4
Ttll11
Slc38a5
Dnm1
Zfp827
Kcnf1
Alpk3
Cldn34c1
Ltb4r1
Lynx1
Myzap
Mylk3
Iffo1
Fam198b
Map3k14
Syn2
Rxrg
Mpv17l
Thbs2
Glrb
Dnal1
1700007K13Rik
Rerg
Mdfic
Adgrl3
Adm
Hs3st1
Chd3
S100a11
Lamc2
Nup210
Adcy9
Actn3
Hrh1
Ptk2b
Stom
Depdc7
Rfx4
Slc36a4
Ecm1
Ankrd29
F730043M19Rik
Gja5
Iffo2
Fitm2
Ghrl
Lrrc8b
Paqr4
Sntb1
Timp2
Tmem117
Inha
Svip
Hipk3
Prr33
Spry1
Itga6
Tmem178b
Fmnl1
Ccdc149
Fam114a1
Stat3
Fgf7
Fam20c
Cdc42ep2
Eaf2
H19
Klhl13
Trp53cor1
1700012D01Rik
Fbxo24
D930048N14Rik
Pard3b
Rbl2
Ankrd33b
Bfsp1
Trim47
Taf9b
Iqck
Igf2
Tmem108
Sdc4
Fgd3
Trmt2b
Dusp14
Ccdc23
St3gal1
Kazald1
Gdpd5
Tmem38b
Eya1
Hist1h1c
B230312C02Rik
Gpr156
Bhlhe40
Ociad2
Art5
Tmem109
Dlk1
Zmat1
Dclk1
Flrt1
Ipcef1
1190002N15Rik
Shox2
Casp7
Mfsd6
Tbc1d8b
1700042O10Rik
Mir6935
Glt8d2
Myl9
Mecom
Dusp8
Ttc9
Crim1
Kremen1
Bin1
Ikbke
1810062O18Rik
Pip5k1b
Shcbp1l
Ddr1
Jund
Gfra4
Fbxl13
Drp2
9230114K14Rik
Abcd2
Tmem240
Slfn2
Eda2r
Gadd45b
Gramd2
Clcn5
Mb21d1
Nhlrc1
Mapre3
Ppargc1b
3425401B19Rik
Cfl2
Acot7
Fgf16
Kcnq4
Zfpm2
Dpysl3
Slc25a12
2810433D01Rik
Mir1839
Lats2
Pcdh15
Tec
St5
Lsp1
Cass4
Plcxd2
Mest
Filip1
Pik3r1
Cybrd1
Grem1
Gatsl2
Palm3
Gng11
Fgf11
Col9a2
Angpt1
Efcab5
Crlf1
Gprc5b
Itm2b
Tpd52
4930429B21Rik
Lrrc39
Manba
Abcb9
Lgals8
Galnt18
Tek
Lekr1
Ltbp1
Anxa3
Grasp
Cpne2
Bend6
Gsap
Tmem200a
Tmem62
Camk2b
Cxcl12
Kcnh2
Errfi1
Tmem176b
Eno3
Blvra
Def6
DQ267100
Lrrc74b
Bean1
D330045A20Rik
Pkd1l3
Ddah1
Megf9
Cdc42ep1
Rasa3
Asb5
Slc44a3
Rab11fip5
Abat
Popdc3
Ntf3
Eva1c
B230208H11Rik
Gdpd1
Mbp
Nab2
Tmem150c
Tmem255a
4921531C22Rik
Calcrl
Syngr1
Pgf
Dmpk
Srpx
Rimbp3
Gm11837
Micu1
AI467606
Cracr2b
Mylk
2210416O15Rik
Slc25a29
Mamld1
Mxd3
Pcbd1
Amacr
Stab1
Tas1r1
F3
Cd1d1
Pde4dip
Cpne9
Itpripl2
Nav1
Ksr1
Atp6v1g2
1700029I15Rik
Gm31763
Mllt11
P2ry1
Tpm1
Acot4
Gadd45a
Dapk2
Tmlhe
Pcdhga6
Stat5a
Unc5a
Nnat
Enho
Mbd2
Pcdhga5
Glrx
4632428C04Rik
Zbtb38
Csgalnact1
Cnn2
Fbxo4
Asb16
Hs6st1
Col4a1
Rrad
Pbxip1
Ralgps1
Me1
Fam46c
Cnot6l
Fam214a
Mcu
Cd38
Lrrn4cl
Pkd2l1
Ccng1
Peg12
Ccdc74a
Hoxd3
Nfkbiz
Icam1
Pcdhgb8
Tnip2
Arid5b
Camk2d
Vamp5
Enpp5
Rab3d
Kcnq1ot1
Col11a1
Kat2b
Nipal4
Irs1
Rps6ka4
Casp8
Shisa2
Sgcb
Pla2r1
Atp2b4
Atp7a
Ube2ql1
Aadat
4930429F24Rik
Ch25h
Thpo
Tnfrsf25
0610009L18Rik
Crip2
Syde1
Vsig10
Rab3a
Col5a1
Cntln
Gsdmd
Lacc1
Slc16a10
Lzts3
Ramp3
Slc35e4
Hcfc2
Slc16a11
Kcnn3
Ptgs1
Ptgr1
Map1a
Lonrf3
Ly96
Tomm6os
Zc3h12c
Gm15417
Sfxn3
Adamts1
Ccnd3
Kcnma1
Dnah10
Gfi1
Mvp
Chn1os3
Man2c1os
Phlda3
Nid2
Nrcam
Camkk1
Rnase4
Myo10
Plekhg1
Gm8773
Cyp1a1
Sel1l3
Efemp1
Steap2
Gpc1
Rrm2b
Nr3c1
Creg2
Cgref1
Svil
Cacnb1
Kctd12
Trim66
Tm7sf3
Fam159a
Phactr2
Arl4a
Magee1
Fndc3b
Reep1
Cdc25b
Arhgap31
Abca3
Tmem229b
Lrrc8d
Adamts8
Arhgap24
Cend1
Gpr21
Gm10125
Acyp2
Fabp3
Gpr85
Apobr
Agbl3
Ankrd61
Nkx2-9
Myo16
Rhobtb1
Parva
Map3k8
Tmem220
Tob1
Lrig1
Scn4a
Tspan9
Aldh4a1
Psd3
Ank
Plcb4
Zak
Ugcg
Vamp1
Adgrg2
Dnajc6
Gdf11
Cystm1
Phka1
Tns1
Dmd
Uchl1
Plekha2
Scarf2
Frem2
Nlrc3
Upp2
Josd2
Cubn
Cpeb4
Gas6
Sncaip
Ppapdc3
A330074K22Rik
4732491K20Rik
Herc6
Fbxl8
Stard13
Nlrp5-ps
Cd80
4930506C21Rik
Syt12
Napb
Armcx3
A930001C03Rik
Nudt7
1110007C09Rik
Entpd4
Hebp1
Npr2
Awat2
Brdt
Ttc16
Dnajb4
Mef2a
Itsn2
Grip2
Creb3l1
Adora2a
Farp2
Ppp1r9a
Rgs2
Mfsd7a
Dock3
Shisa4
Slc45a3
Ebf3
Lpin2
Plekhf1
Steap1
Il13ra1
Gas7
Flrt2
Slmo1
Tmem176a
AW551984
Pcdhb17
Tshz1
Eng
0610040B10Rik
Arc
C130083M11Rik
Parp8
Cmbl
Atp11a
Gm15787
Pcdhb20
Pld1
Marc2
Reep2
Prx
Col6a1
Rnf43
Galns
Susd1
Podxl2
Adgrf5
Arhgef16
Mmp19
Ppm1k
Ap5b1
Epor
1700019L03Rik
Sycp2
Tanc1
Tet2
Fam195a
Hist1h3i
Fam111a
2310015A10Rik
Fbn1
Lrrc38
Tmtc2
Tnfaip8l1
Neil1
Insl6
Myo1d
Dynlt3
Slc4a11
Exoc6
Tspan12
Nell2
Ncald
Rassf3
Nanos1
Plekhg5
Purb
Magi2
Fam219a
Olfr1372-ps1
Armcx6
Trp53inp2
Rnh1
Foxo1
Sh3d21
4933406C10Rik
Wscd1
Cdh13
Cdo1
Zfp346
Ptrh1
C1galt1c1
Relb
Pld2
Sh3bp5
Ddit4l
Il4ra
Tanc2
Arhgap18
Crat
Car5b
Stk32a
Clic5
Cnih2
Cebpb
Arhgap28
E130112N10Rik
Rasl11b
Mr1
Elk3
Pxdc1
Myo1c
Ppfia4
Qpct
Asb8
Mmp11
Kdelr3
Gria3
Slc43a2
Nox4
Dip2c
Zc3h12a
Ano6
Nedd4l
Abca5
1500011K16Rik
Oxct1
Rtl1
Antxr1
Irak3
Pcdhga7
Spats2l
Rbms3
Fam219aos
Gys1
Col4a5
Rspo1
Hddc3
Cuedc1
Syt13
Prdm8
Lnpep
Pcdhga10
Car9
Gdf9
Gstp2
Rbm11
Prkca
Copz2
Tubb6
Lbh
Acsl1
Frmd3
A830052D11Rik
Mir3072
Synpo
St3gal5
Pnma1
Pqlc3
Ghr
Grhl3
Ssh2
Zeb2os
Vim
Sptb
Apol7d
Bdnf
Col18a1
Scarb2
Artn
Col6a2
Zeb1
Tcirg1
Pdlim3
Galnt4
Adra1b
Hspa2
Fhl2
Cadm4
Lpar1
Cilp2
Dcaf12l1
Gm17769
Rab12
Gpr137c
Ppara
Slc16a9
Plod2
Mtmr11
Cald1
Rhbdf1
Ppapdc1b
Catsper2
C1qtnf6
Synrg
Kcne1l
1700007J10Rik
Ubtd1
Prkab2
Tsnaxip1
Spg21
Fuom
Hp1bp3
Rph3al
Socs1
Ly6e
Glipr2
Afap1
Cd47
Ccdc17
D17H6S56E-5
Akt1
Mme
Sat2
E330033B04Rik
Six2
Atrn
Hap1
Cdkn2d
Id4
Fam189a2
Dlx2
Hacd4
Ficd
Slc25a24
Tnfaip3
Zadh2
Cpe
Rhoj
Lhfpl1
Unc79
Acsl4
Slc22a17
Pak7
Dcxr
Cd9
Cirbp
Prkcg
Rnf11
Fam83b
Pfn2
Creb3l2
Tmem53
9530068E07Rik
4632427E13Rik
Smim3
Tmem206
Cyth1
Ccser2
Col14a1
Ankrd9
Slc7a4
Fkbp7
Tmem65
Rbm24
Larp1b
Hk1
Samd9l
Hadhb
B2m
Frmd4a
Urgcp
Plk3
Gstp1
Bves
Rd3
Nceh1
Vat1
Dok5
Tnfrsf18
Prickle2
Tmem64
Sema3g
Erbb2ip
Smco3
Traf3
Cdnf
6030443J06Rik
Gbe1
Ccdc8
Procr
Prr13
Cyyr1
Pex19
Magef1
Lyrm7
Rusc1
Sobp
Zkscan2
Rab20
Smarca2
Hspg2
Rnd1
Baiap2
C330013E15Rik
Espn
Lypd6
Kctd7
Pja2
Tacc1
Cpq
Tmem123
Gm14057
Cep170
Tmbim1
Tgfbi
Tmem119
Park2
Fech
Plce1
Adamts15
Gm3704
Dnah17
Sptbn4
Bvht
Pogk
Acot6
Habp4
Snx32
[truncated: 767 more rows]

## Sheet: 6-day_downregulated
6-day_down_genes		GOTERM_BP_DIRECT
Iqcg		Term	Count	%	P-Value	Benjamini
Mir682		multicellular organism development	225	12.2	5.2e-41	2.6e-37
2410127L17Rik		anterior/posterior pattern specification	46	2.5	9.1e-20	2.3e-16
Pold3		cell differentiation	143	7.7	2.1e-18	3.5e-15
Cxxc5		regulation of transcription, DNA-templated	307	16.6	1.7e-16	2.8e-13
Zfp423		positive regulation of transcription from RNA polymerase II promoter	160	8.7	7.1e-15	7.2e-12
Harbi1		negative regulation of transcription from RNA polymerase II promoter	128	6.9	7.6e-15	6.5e-12
Smyd5		organ morphogenesis	38	2.1	1e-13	7.4e-11
Ankrd27		axon guidance	41	2.2	4.9e-11	3.1e-08
Gar1		somitogenesis	24	1.3	5.5e-11	3.1e-08
Rcc2		heart development	56	3	3.7e-10	1.9e-07
Cmtm6		transcription, DNA-templated	238	12.9	5.7e-10	2.6e-07
Clstn1		Notch signaling pathway	35	1.9	9.3e-10	3.9e-07
2610015P09Rik		cell fate commitment	25	1.4	3.3e-09	1.3e-06
Pclo		nervous system development	69	3.7	3.7e-09	1.3e-06
Wdfy1		negative regulation of canonical Wnt signaling pathway	30	1.6	5.2e-09	1.8e-06
Cask		ureteric bud development	20	1.1	5.5e-09	1.7e-06
Pdgfrb		signal transduction involved in regulation of gene expression	14	0.8	7e-09	2.1e-06
Zfp119b		positive regulation of transcription, DNA-templated	92	5	9.7e-09	2.7e-06
Umps		BMP signaling pathway	27	1.5	1e-08	2.7e-06
Phc1		canonical Wnt signaling pathway	27	1.5	1.7e-08	4.4e-06
Paox
Ddx41		GOTERM_MF_DIRECT
Zfp808		Term	Count	%	P-Value	Benjamini
Smpd3		sequence-specific DNA binding	140	7.6	2.5e-26	3.4e-23
Cacnb3		transcription factor activity, sequence-specific DNA binding	162	8.8	2.4e-21	1.6e-18
Slc25a1		protein binding	498	27	2.3e-20	1e-17
Gnptab		DNA binding	256	13.9	6.6e-16	2.3e-13
Slc29a2		metal ion binding	381	20.6	2.7e-10	7.5e-08
Ppp1r16a		RNA polymerase II regulatory region sequence-specific DNA binding	50	2.7	3.8e-10	8.6e-08
Mcm4		transcriptional activator activity, RNA polymerase II core promoter proximal region sequence-specific binding	55	3	2.6e-09	5.1e-07
Mbd4		ion channel activity	39	2.1	2.8e-08	4.7e-06
Cep44		transcription regulatory region DNA binding	47	2.5	5.9e-08	8.9e-06
Dhcr24		RNA polymerase II core promoter proximal region sequence-specific DNA binding	63	3.4	6.3e-08	8.7e-06
Kctd6		frizzled binding	16	0.9	2e-07	2.5e-05
Gphn		transmembrane receptor protein tyrosine kinase activity	18	1	1.4e-06	0.00016
Trim62		transcriptional activator activity, RNA polymerase II transcription regulatory region sequence-specific binding	26	1.4	1.6e-06	0.00016
Zfp623		RNA polymerase II transcription factor binding	18	1	1.8e-06	0.00018
Mns1		Wnt-protein binding	13	0.7	2.9e-06	0.00026
Mcm5		transcriptional repressor activity, RNA polymerase II transcription regulatory region sequence-specific binding	18	1	4.1e-06	0.00035
Srsf9		calcium ion binding	95	5.1	5.8e-06	0.00047
Cers4		transcription factor binding	54	2.9	1.5e-05	0.0012
Adar		beta-catenin binding	21	1.1	2e-05	0.0014
Masp2		enhancer sequence-specific DNA binding	11	0.6	3e-05	0.002
Smad4
Dennd6a
Zfp612
Lig1
Dlg4
Dhtkd1
Plekha8
Fzd1
Arl14ep
Rfxank
Ccdc101
Ubqln2
Mcm3
Trip10
Ovca2
Ptms
Smyd3
Tbc1d32
Hdgf
Sh3bp2
Trim27
Cpsf4
3110001I22Rik
3110021N24Rik
Rmdn3
Erdr1
Slc35g2
Gm15421
Katnal2
Asb13
Gm17296
Pcbp3
Ripk2
Mbtd1
Ccdc120
Lonrf1
Cdkn1b
Asxl3
Cdt1
Paics
Sdad1
Nme7
Sufu
Zscan26
S1pr3
Zfp874b
Mdga1
Fut4
3010026O09Rik
Eif4b
Slc9a5
Pwwp2a
Bex2
Stxbp5
Etaa1
Slc7a6
Slx1b
Prkdc
Zhx1
Mvd
Sept8
Rfx2
Zfp747
Zfp40
Rab11fip3
Gm29766
BC052040
Zfp566
Zfp937
Mnd1
Zfp65
Sirt1
Fer1l5
Zfp217
Peo1
Exd1
Nr4a2
Inadl
Ncoa3
Kdm2b
Fmr1nb
Amer2
Tmem81
Slc22a21
Zc3h10
Ndufaf4
Rassf7
Shf
Zbtb39
Dlg3
Klf12
D8Ertd82e
Nmt2
Prdx6
Ttc30a1
Fam83h
Cpxm1
Btbd6
Wdr90
Rps6ka5
Zfp362
Msi1
Mcm10
Khnyn
Fam185a
Hells
D030056L22Rik
Zfp947
Ttc27
Spa17
Fam184a
Pycard
Mphosph8
2410016O06Rik
Sdk2
Sfrp2
Capn15
5430416N02Rik
Mettl7a1
Angel1
Nadk2
Kdm7a
Zswim3
Gm5617
Nasp
Wdr12
Taok3
Pold1
Dtx3
Pnpla7
Fam117a
Slit2
Arhgap27
Epb4.1l3
Hace1
Pbx1
Pex6
Lrrc14b
Klf10
Meis2
Brca2
Dennd6b
Ptbp1
Sgsm1
Vps13b
Mcm8
Cep83
Gm5141
Gemin5
Pcdh7
Polr3g
Aplp2
Dnajc28
Zfp105
Pde3a
Rnf220
Smad1
Tenm3
Zfp607
Pask
Lhfp
Gm6981
Syngap1
Adal
Nynrin
Vill
Ggct
Slc26a11
Pddc1
Elavl2
Zdhhc15
Sesn2
Spice1
Mthfr
9130024F11Rik
Prr36
2210404O09Rik
Gata2
Ift140
Hivep1
Purg
Nr4a1
Trim12c
Banp
Mlf1
Mllt10
Ndrg2
Pex11a
Slc39a10
Fat4
Slc22a23
Acacb
Fkbp11
Col27a1
Mif4gd
Anp32a
Zfp454
9130019O22Rik
Pnrc1
Zfp449
Scarb1
Suv420h2
H2afx
Adcy3
Trim28
Mzt2
Eml3
2410006H16Rik
Meis3
Zbed5
Hkdc1
Fam102a
Ier2
Als2cl
Rce1
Cited2
Galnt10
Atp5sl
Setmar
Ppat
Zfp820
Lrrc4
Rnf32
Susd4
Gm20939
Slc25a13
Pim2
Helz
Narf
Ldha
Ung
Impdh2
Pfkl
Chst10
Hlcs
Utp14a
Sec14l2
Ing5
Stxbp2
Zdhhc2
Jakmip2
Rmnd5a
Mxi1
Rgs17
Fbxo31
Kazn
Stx3
Snx33
Cacng7
Flnb
Zfyve9
Mtfp1
Ahcyl2
Tmeff1
Nckap1l
Heca
D2hgdh
Pcmtd2
Mpnd
Pgbd1
Dcaf17
Rybp
Stk32b
Lrrc16b
Bach2
Fkbp4
Galnt7
Zfp592
Rnf167
Zc3h12b
Hpdl
Tiam1
Sec31b
Taf7
Rasl12
Nhej1
Pdlim5
Efna2
Kdm5b
9930014A18Rik
Itgb5
Tnks1bp1
Zfp850
Hbegf
Rapgef5
Nkapl
Zranb3
Bzw2
Gja1
Rnf44
AI504432
Slc38a2
Relt
Hvcn1
Dnaja4
Hmga2
Il17rd
Tmem39b
Mical1
Ece2
4833417C18Rik
Tbkbp1
Mogs
Cables1
Map3k6
Spred1
Irs2
Acad12
Ankrd42
Pde3b
Mapre2
Igf2bp1
Wdr89
Hsd17b11
Pde4a
Sema4g
Uhrf2
Rnf130
Gm10451
Sap30l
Numb
Scube1
Dlg5
Aldh1l1
Slc16a1
Erich2
Pacsin1
Athl1
Pck2
Lbr
Sephs2
Wasf3
Kctd1
Zfp354a
Adck3
Igfbp4
Mcm6
Cep78
Reps2
Zfp961
Eml4
Cthrc1
Adat1
Gulp1
Npm1
Mob3b
Kank1
Ifrd2
Nr1d1
Zfp36l2
AI506816
Ulk4
Lrrc16a
Prdm5
Trib1
Satb1
Scnn1a
Efna4
Colec12
Ninl
Zfp940
Morn1
Zfp109
Rprd1a
Klhl24
Sgip1
Pawr
Opn3
Tmc8
Proser2
Ldhb
Orc1
Tmem107
Dym
Bcorl1
Dusp4
Trim6
Zfpm1
Fbxl20
Slc25a27
A930004D18Rik
Gpr27
Ccdc28a
Homer2
Tmem194
Dmtn
Myc
Unc5b
Car13
Ddt
Rora
9430020K01Rik
Foxo3
Dpf1
Gpat2
Elovl4
Kiz
Zbtb42
Col11a2
Fut10
Ccdc18
Epha7
Pcgf6
Fdxr
Gm2027
Lama4
Acvr1b
Gem
Strbp
Zfp764
Mta3
Lpar2
Plekhf2
E330009J07Rik
Got1l1
Gpt
Tmem170
Ccdc114
Gm13139
Dpf3
BC026585
4930556M19Rik
Hs3st3b1
2410003L11Rik
Rarg
Zbtb12
Mgam
Polr1c
Syk
Wbscr27
Col4a6
Lpcat1
Cdc14b
Mcoln3
Cyp27a1
4932441J04Rik
Map3k9
Shc2
Lcp1
Cth
Fbxl19
Echdc2
Nsg2
Cgnl1
Emilin3
Nat8l
Rnf144a
Acrbp
Cdca7
Gabra3
Gal3st4
Gstt3
Fam210b
Tnk2
Tmem158
Exosc7
Zfp710
Cacna1g
1110034G24Rik
Vstm2b
Zfp12
Sgk3
Kcnmb4
Rasal1
Ddb2
Rxrb
Entpd6
Cep97
5730559C18Rik
Hdac6
Klf9
Prickle3
Reep6
Fam131b
Klhl36
Unc13b
Kif5c
Fmn2
Ttc7
Pdgfrl
Ppp1r26
Cmtm4
Irx5
Tes
Rbks
Dgkk
Fam199x
Zfp599
Plekha5
Hip1r
Bend3
Pla2g4c
Smarcd1
Myh7b
Soat1
Pex26
Rhou
Hcn2
Lin28b
Cyp4f41-ps
Apbb1
Ptprz1
Dll1
Tmco6
Gm13157
Grhpr
Rassf2
Wdr93
Reck
Zfp493
Camk1g
Cd72
Mpped2
Lrp1
Kcnn2
Fam84b
Acad10
Pycr1
Arnt2
Kcnk6
Pcdh18
Fam89a
Nudt17
Fgd6
Cd40
Ppp1r13l
Rac3
Papss2
Ccpg1os
Slc1a6
Rabgap1l
Slc5a3
Ccdc92
Ifitm2
Lpcat4
Tmc4
Il17ra
Syt7
Jade2
Sfxn1
Tal1
Hps1
Rom1
Hrsp12
Zfp949
Aldh9a1
Nkd1
Lrfn3
Naprt
Nme5
Dlgap3
Atp8a1
Zbtb8b
Irx3
Dapk1
Arrdc4
Vegfc
Herc3
Gnaz
Fbxl14
Slc1a4
Per3
Osbpl10
Pop5
Hspbap1
Rinl
Tet1
Wdr54
Plcg2
Abhd11os
Slc43a1
Gbp9
Prrx2
P2rx3
Taf4b
Sirpa
Rdh11
Fam78b
Plcxd1
Zfp300
Acvr2b
Egfl8
Satb2
Hotairm1
Tspan13
Crebrf
Bbs9
Asns
Zfp141
E2f5
Dusp5
Fam98c
Isl2
Pld6
Zfp773
2410004I01Rik
Slc17a9
Etv5
A230050P20Rik
Car2
Sptbn2
Rin2
Grk5
Lmntd2
F930015N05Rik
Rbp4
Sema6d
Prkce
Wasf1
Wnt4
Asrgl1
Mapk3
Cbx2
Cep126
Trp53i11
Ggt7
Snord17
Dock11
Dnaaf3
Ddx25
Stmn2
Adcy8
Tle3
Fbln7
Gid4
Lrguk
Akap12
Sigirr
Rasgrp2
Ell3
Slc9b1
Gm11696
Npm3-ps1
Ypel3
Stat4
Aunip
Pkdcc
Sema4a
Fggy
Chrnb2
Zfp711
Dhrs7
Ggt1
Cdh23
Ppp4r4
Ctsh
6720489N17Rik
Snord64
C530008M17Rik
Mtmr7
Foxp4
H1fx
Sh3bp1
Notch4
Ppm1h
Ier5l
Kcnk5
Slc2a8
4930523C07Rik
2610305D13Rik
Fam222a
Hcn4
Pygl
Snai1
Adgrb3
Plekhg3
Dok2
Foxo6
Dusp9
Klf11
Sgpp2
4930447C04Rik
Nlgn3
Itpk1
Naf1
Vangl1
Hebp2
Abhd3
Mpp2
Rbp1
Id3
Gm13251
Gm10409
Lgalsl
Abcc4
Nfatc1
Pik3ip1
Pde9a
Tmem100
Lrp11
Pnma5
Slc18a1
Hook1
Shroom1
Fn1
Dnd1
Itih5
Trap1a
Lzts1
Hhipl1
Chst2
Nkx2-5
Spag4
Sycp3
Cdk5r2
Slc35f1
Tmem8
Kif21b
Kalrn
D430041D05Rik
Radil
9330182L06Rik
Slc15a2
F11r
Zfp239
Klf15
Pwwp2b
Add3
Alas2
Efcab12
Fignl2
H2-T10
Cbx7
Fbxo27
Nmb
Asic1
Mturn
Klc3
Clmp
Zfp114
Srrm4
Gm13152
Msh2
Hapln4
Fam129c
Galnt3
Cdca7l
Sipa1l1
Zfp385b
Myh14
Gm12250
Tcf15
Pald1
Sept6
Krtcap3
Pcsk9
Gabrb3
Rbpms
Exosc5
Rgs20
Krt19
Jarid2
Hhex
Slfn10-ps
Fam60a
Stxbp6
Aqp1
C230037L18Rik
Rcor2
Clmn
Ccdc136
Gstt2
Abtb1
BC023829
Pim1
Ccdc30
Nod2
Abcd4
Plet1
Six5
Mapk13
Serpinb6b
Tmem151b
B3gnt2
Igtp
Sept3
Rgs4
Snap91
Glul
Chrna5
Car3
Zkscan4
Daam2
Gm5595
Susd5
Khdrbs3
Apln
Gbp2
Mei4
Smad7
1700003E16Rik
Spin2c
Gnao1
Galnt14
Kcnt2
Xylt1
Pcsk4
Zfp345
Lhpp
Hs3st3a1
Magi1
Aldh1b1
Kcna6
Slc1a5
Agap2
Ak4
Slitrk5
Cgn
Slc2a1
Klf4
Gm7694
Rab25
Prkd1
Tspan5
Atp1b2
Abhd14b
Rdh10
Laptm4b
C1ql1
Gyltl1b
Plxnd1
H60b
Camsap3
Rasl11a
Igfn1
A4galt
Adgrb1
Tdrp
Lrig3
AI854703
Adgrl1
Ephb2
Agtrap
Adra2a
Map2k6
Helz2
Kcnip3
Tap2
Scn1a
Mtcl1
Adamtsl2
Grin3a
Khk
Pnldc1
Lrp3
Itga8
Nhs
Ptpn6
Braf
Spire2
Cnksr2
Polg
Ankrd6
Rab11fip1
Rnf180
Glcci1
Nptx2
Ldb2
Zfp7
Rbpms2
Spint2
Fsd1
B3gnt7
Calb2
Dhdh
Gng3
Rnf125
Ttc21a
Spock1
Gm14139
Tnfrsf1b
Lck
Ddx43
Gcgr
Twist2
Kcnmb4os2
Rimkla
Dqx1
Ebf1
S100a1
Fam213a
Pgbd5
Parp10
Col22a1
Ccdc106
Pitpnc1
Kbtbd8
Gsta4
Gm14124
Smagp
Ccnb1ip1
Slc4a4
Atp1a3
Mall
Atp7b
Rab39b
Ephx2
Proca1
Nudt10
Snhg14
Slc16a2
Adamts17
Chrm4
Chst1
Zfp534
1700030C10Rik
Lrrc56
Nup62cl
Smoc2
Emid1
Gucy1a3
Stmn3
Plch1
Fmnl2
Rffl
Cyp39a1
1700008O03Rik
Sult5a1
Shisa6
Mdfi
Scarf1
Ror2
Arsa
Mkx
Hey1
Col9a3
Kif6
Fhl1
Amz1
Galnt12
Sspo
Zbtb7c
Mtap7d3
Rragb
Map3k15
Sbsn
9830147E19Rik
B4galnt1
Egfl7
Syndig1
Fam43a
Fam109b
Cdc42ep4
Cd160
4921507P07Rik
Adgrg5
D030068K23Rik
Neurl1b
Ticam2
Gfpt2
Bex4
Csrnp3
Rhebl1
Robo1
Ptprn2
Elf3
Tenm4
Raver2
Tyro3
Gm128
Synm
BC021767
AI661453
Slc19a3
Plin5
Lmo2
Fam167a
Nfam1
Flt4
Rtn1
Naalad2
Atp8b3
Rab26
Hunk
Igsf11
Tkt
Megf6
Gpr4
Znf41-ps
Klf8
Amt
Prr18
Lrrc34
Hoxd9
Chmp4c
Shank2
Ccdc85c
Robo2
Fbxo15
Runx1t1
Acer2
Unc13a
Foxj1
Ppp1r3g
Sfmbt2
Gatsl3
Tmem229a
Anpep
Man1a
Rdm1
Bhlhe22
Slc26a10
Ccdc65
Adgrb2
Pdzd4
Phyhipl
Gm10416
Lrp2
Ryr2
Klhl34
Nipal3
Btn2a2
Pid1
Nrp1
Fbln2
Trank1
Gstt1
Lhx2
Hoxb2
Snhg18
Slc6a15
Ak8
Nos1
Shisa3
Tcf24
Sdsl
Camkv
Snph
Pm20d2
Sall1
Phf21b
Prkcz
Dtx1
Celf4
Nudt11
Sema3f
2610027K06Rik
Fam83f
Lrrc18
Epas1
Tmem180
Cd24a
Cadps2
Ebf4
Maob
Emb
Ano4
Prom1
Lag3
Dact1
Slc13a4
Shank1
Tuba8
Twist1
Esyt3
Vldlr
Gad1os
Sh3gl3
Lhfpl2
Tmc7
Armc2
Gstm6
Mgat5b
Wnt5b
Slc44a5
Haglr
Sox13
Sema5a
Pcdh19
Hoxb3
Cyp26c1
Fam169a
Mgarp
Syt9
Myrf
Eln
Trim36
Zbtb16
Lrfn1
Pced1b
Sh3rf3
Enpp2
Thbs4
Hapln3
Gm13247
Cfap70
Vwc2
Kitl
Id1
Ripk4
Bin2
Npr1
Dusp26
Arhgap4
Gm13242
Tmem243
Kcnc3
6530402F18Rik
Llgl2
Usp51
Cdhr1
Ccdc40
A230077H06Rik
Rnf17
Clcf1
Hpn
Cecr2
Cdh11
Bmper
Hand2
Slc35d3
Amy1
Fam212a
Gpc3
Olfml2a
Mycn
Zfp473
Trim71
2410004P03Rik
Spint1
Ccr7
Trim67
Amot
Arrb1
St3gal6
Nhsl2
Smarca1
Cdx1
Gm11110
Csrp2
Slc16a3
Nova1
Fam184b
Gm13154
Ndnf
Hmha1
Cdh8
Dab1
Phactr1
Slc46a3
Maneal
Rtn4r
Tmem200c
Usp26
Mmp17
Fcgbp
Ppp1r1a
Clu
Apoe
Cyp7b1
Stap2
Flt1
Fzd7
Smad6
Aff3
Prdm6
Thbs3
H2-Bl
Lsamp
Prss22
Cecr6
Hoxa2
Jph3
Cxcr4
Adcy5
Vipr1
Ina
Gm973
Pkhd1l1
Foxc1
Gngt2
Pard6b
Cyp26b1
Rps6ka1
Plekha6
4930412O13Rik
Syp
Pirt
Thrb
Tmem132e
Elmo1
Fam19a5
B4galnt4
LOC102636514
Hpcal4
Pappa
Amph
H2-K2
Ccnjl
Dach2
Ptgdr2
Klhl6
Sp5
Hfm1
Rab6b
Ndufa4l2
Clstn3
Atf7ip2
Pcdh1
Cox4i2
Lpin3
Epha4
Hoxa5
Kcna5
Jag1
F5
Celsr1
Tbx3
Lor
Gad1
Cachd1
Acss3
Tdrd5
Ankrd34a
Zfp42
3632451O06Rik
Tgtp1
Prss12
Car14
Slc7a7
Plac1
Scara3
Ptpn13
Cdcp1
Scn8a
Cpne5
Pde4c
Tbx20
Rdh12
Prrt4
Tbx2
Rab3b
Kif26a
Car11
Emilin2
Bcl11a
Pex5l
Tlx2
Kcnab1
Gm2694
Runx3
Rnf152
Rps6ka6
Adamts3
Dach1
Peli2
Dlc1
Trpm6
Rgs9bp
Sfn
Trpc3
She
Kcp
Syt3
Fam187b
Hoxd13
Sez6l2
Nr1h3
Tnxb
Bmp7
Cmklr1
Pcsk5
Rgs7
Fsip1
Fgfr3
Igsf1
Lrrc55
Arid3b
Vax1
Acap1
Shisa8
Tcp11
Gfra2
Efnb3
Cldn7
Hoxa1
Lad1
Epha1
Prss41
Tbr1
Sp8
Slc38a3
Foxf2
Plac8
Nfatc4
Slc37a1
Tgfb1
Gjb5
Arsi
Gabra5
Zyg11a
Magel2
Dnah2
Ccdc109b
Prokr2
Rasef
Tcf7
Glis1
Prex1
Slc6a4
Hoxb8
Rasgrp4
Spag16
Scn3a
E130012A19Rik
Adm2
Rftn1
Ptpru
Coch
Rhpn1
Elovl2
Efhc2
Ppil6
Sulf1
Ntrk3
Lef1
Ltb
Fst
Pcsk1n
Pcdhac2
Rasgrp3
Apcdd1
1110032F04Rik
Nkx3-1
Plekhd1
Myrfl
Adgrg1
Gata4
Cxx1c
Pou3f1
Crispld1
Pramef12
Nrarp
Ptch1
Itpr1
Rex2
Kif5a
Grap2
Pnma2
Slc35f2
Nr6a1
Arhgef26
Arg1
Bambi
Shank3
Spata13
Prkcb
Rtn4rl1
Slc22a18
Tnfrsf19
Efna1
Zfp459
Ccdc60
Otx2
Dmc1
Tctex1d1
Timp4
Wnt5a
Fgfr2
Grm8
Lsr
Ret
Il27ra
Dnah11
H2-Q4
Ism2
Gdap1l1
Rasd2
Sox3
Srrm3
Sun3
Tubb4a
Insm1
Axin2
Wscd2
Bnipl
Tmod2
Unc5d
Skap1
Gmfg
Slc8a2
Ror1
Tcf21
Slc5a7
Cntn2
Ddx4
Lhx8
Tdrd9
Robo3
Bco2
Podxl
Nrxn2
C920025E04Rik
Ntng2
Asb4
Ifi27l2a
Rims3
Grid1
Gata6
Slc2a3
Lhfpl4
Oprk1
Psd4
Ano1
Tmem88
Cttnbp2
Alk
Celsr3
Gbp8
Lrrc2
Mogat2
Jakmip1
Rimklb
Hoxa3
Tub
Dok4
Eci3
Oasl2
Slc28a2
Gldc
Clic6
Rab11fip4
Armc4
Colec11
Oprl1
Spry3
St8sia3
Hey2
Rhpn2
Mrc1
Gria4
Foxl1
Gdf3
Hesx1
Agpat9
Arl4d
Lhx9
Cadps
Zswim5
Trim14
Fzd10
Cldn6
Tulp1
Upb1
Dnmt3b
Gipr
Ptch2
Foxq1
Dnah8
Cds1
Ceacam10
Fgf17
Htr1d
Myo7a
Peli3
Nfkbid
Mpzl2
Adrbk2
Ntng1
Gjb2
Trim9
Pth1r
Epcam
Capsl
Tcfl5
Mapk8ip2
Fabp7
Ccdc33
Adcyap1r1
Kit
Arid3c
Piezo2
Dsg2
Tnk1
L1td1
Sult4a1
Sertm1
Mmp28
Hrk
Hpca
Slc39a8
2610035F20Rik
Galnt16
M1ap
B4galnt3
Slc9a3r1
Slc4a5
Dpysl5
Glt1d1
Sorcs3
Abi3
Pnliprp2
Rtn4rl2
Sema7a
Cabp1
Dlx3
Ppm1n
Rab39
Cbln1
Penk
Ankrd45
Foxf1
Usp18
Sfrp1
Hes7
Gulo
Tnfaip8l3
Dmrta1
Ccdc36
Has2
Grhl2
Slc39a4
Rasgrp1
Tbx5
Gjb3
Nfasc
Tmem145
Nkd2
Wnt2b
Sfrp5
Greb1l
Gbx2
Slit3
Osr1
Dmkn
Ajap1
E130309D14Rik
Cyp2s1
Upp1
Bmp2
Zcchc12
Wdr86
Thy1
Fgf10
Greb1
Msx2
Fam65c
Slc6a1
Prdm1
Apela
Rspo4
Cldn11
Foxb1
Amhr2
Lama1
Bmp4
Frat2
Frat1
Hsd11b2
Astn2
Aspg
1010001N08Rik
Snhg11
Slit1
Trabd2b
Arhgap36
Fam163b
Zic5
Aim1l
Kcnq3
Igdcc3
Ntm
Igsf21
Chga
Dpp6
Adamts19
Efna3
Crabp1
Kifc2
5930412G12Rik
Crb2
Foxa2
Rhbg
Rspo3
Unc5c
Ptpn18
Spock3
BC089491
Cntnap2
Tmem82
Alox15
Grik3
Fam163a
Rimbp2
Stard8
Fhdc1
Nanog
Smim10l2a
Gbp4
Rhbdl3
Hand1
L1cam
Kcns3
Gsc
Wnt3
Csmd2
Chst7
Cadm3
Prtg
Robo4
Plcb2
Tbx6
Grik4
Cd93
Lmo1
Prss8
Pilrb1
Padi3
Ms4a4d
Plxna4
Ric3
Frzb
Wnt2
Sox2
Sema5b
Adrb3
2900052N01Rik
Hoxb6
Syt6
Cacna2d2
Grb7
Kcnc2
Lrrn4
Alpl
Gm11992
Sall4
Pilra
Hoxd1
Cnnm1
Syndig1l
Mesp2
Egflam
Col9a1
Gabbr2
Unc80
Zic2
Col23a1
Pilrb2
Psmb8
Isl1
Notum
Phlda2
Foxc2
Dgkg
Ap1m2
Klk8
Bmp5
Fgd5
Tmem132c
Dkk1
Sall3
Adra2b
Samd3
Alx3
Gna14
Cdh20
Pdgfra
Pcdh8
Gli1
Chrnb4
Cdh1
Dnajc22
Lrrc4b
Lefty2
Rab37
Ptgds
Lin28a
Cyp26a1
Etv2
Zscan10
Grrp1
Cer1
Zic3
Msgn1
Cyp4f15
Dll3
Msx1
Aldh1a2
Fgf15
Grin2c
Kdr
Ifitm1
Eomes
Fgf3
Evx1
Mixl1
Cfc1
Vrtn
Lhx1
1700013H16Rik
1700020L24Rik
2700046A07Rik
5730457N03Rik
Abca9
Adam33
Adra2c
AF529169
AI507597
Amer3
Ankrd63
Aplnr
Arhgap9
Asb12
Astn1
Avpr1b
AW549542
BC051142
Bhmt2
C1qtnf9
Cabp7
Car4
Catsperg1
Ccdc160
Cd164l2
Cd2
Cdx2
Cdx4
Ceacam1
Cfap57
Chrna3
Cpn1
Cpne4
Cpxm2
Crb3
Ctse
D7Ertd143e
Dmgdh
Dppa5a
Drc1
Efcc1
Eras
Esrp1
EU599041
F10
Fendrr
Fev
Fgf4
Fgf8
Fgr
Foxa1
Foxa3
Foxh1
Fut9
Galnt13
Gata1
Gata5
Gfra3
Gm9899
Grm4
H2-Ab1
H2-Oa
Hapln1
Hnf1b
Hoxb1
Hoxb5
Htr7
Igfbpl1
Irs4
Kcna2
Kcnb2
Kcnc4
Kcnd3
Kcng3
Kcnh7
Kcnj3
Kcnj5
Kcnk3
Kdf1
Klhl32
Lect1
Lhx1os
Lrtm2
Mak
Mesp1
Mmp25
Mpped1
Msx1os
Myl7
Nkx1-2
Nodal
Npbwr1
Nphs2
Ntsr1
Nxph4
Oas1a
Olfm4
Oprd1
Otx1
Panct2
Panx2
Pcp4
Pglyrp3
Pgr
Pla2g1b
Pou5f1
Ppp1r17
Prdm14
Prr23a3
Qprt
Rbfox3
Rgs5
Ripply2
Rubie
S1pr5
Scara5
Sec14l4
Sez6
Sez6l
Slc6a17
Slco1c1
Sowahd
Sox17
Sox21
Spink1
Spn
Sprr2a3
St6gal2
Stra6l
T
Tcp11x2
Tdgf1
Tdo2
Tlx1
Tmem114
Tmem28
Tmprss2
Tns4
Tox
Trh
Tunar
Ubxn10
Ucp1
Vwa5b1
Wnt3a
Wnt8a
Wnt9b
Zfp36l3

## Sheet: 1-day_upregulated
1-day_up_genes		GOTERM_BP_DIRECT
Abcc2		Term	Count	%	P-Value	Benjamini	log(p-value)
Adamts5		cell adhesion	25	8.7	8.5e-08	0.00015	-7.07058
Adra1a		pos regul transcr from RNA pol II prom	35	12.2	1.2e-06	0.0011	-5.92082
Dbx1		multicellular organism development	32	11.1	4.5e-05	0.025	-4.34679
Erbb4		regulation of somitogenesis	4	1.4	0.00014	0.06	-3.85387
Fam196b		extracellular matrix organization	9	3.1	0.0002	0.066	-3.69897
Fap		muscle organ development	7	2.4	0.00024	0.067	-3.61979
Il18rap		nervous system development	16	5.6	0.00028	0.066	-3.55284
Il19		pos reg renal sodium excr.	4	1.4	0.00069	0.14	-3.16115
Irx6		embryonic skeletal system morph.	6	2.1	0.001	0.17	-3
Lbx1		skeletal muscle cell differentiation	6	2.1	0.001	0.17	-3
Lmcd1		somitogenesis	6	2.1	0.0011	0.17	-2.95861
Lrrtm1		positive regulation of synaptic transmission, GABAergic	4	1.4	0.0013	0.19	-2.88606
Myf5		regulation of blood pressure	6	2.1	0.0017	0.22	-2.76955
Myom3		negative regulation of neuron apoptotic process	9	3.1	0.0018	0.22	-2.74473
Pax5		embryonic cranial skeleton morphogenesis	5	1.7	0.0021	0.23	-2.67778
Pdzph1		transcription, DNA-templated	42	14.6	0.0026	0.26	-2.58503
Prss30		positive regulation of cell-substrate adhesion	5	1.7	0.0027	0.26	-2.56864
Rgcc		multivesicular body sorting pathway	3	1	0.0028	0.25	-2.55284
Slc51a		positive regulation of transcription, DNA-templated	18	6.3	0.0031	0.25	-2.50864
Tbc1d30		positive regulation of stress fiber assembly	5	1.7	0.0032	0.26	-2.49485
Tbx22
Tfap2e		GOTERM_MF_DIRECT
Vcam1		Term	Count	%	P-Value	Benjamini	log(p-value)
Entpd3		RNA polymerase II core promoter proximal region sequence-specific DNA binding	18	6.3	1.3e-05	0.0059	-4.88606
Lppr1		RNA polymerase II transcription factor activity, sequence-specific DNA binding	12	4.2	3.5e-05	0.008	-4.45593
Pcsk2		extracellular matrix binding	6	2.1	3.9e-05	0.0059	-4.40894
Cyp1b1		sequence-specific DNA binding	23	8	8.5e-05	0.0098	-4.07058
Tbx18		transcriptional activator activity, RNA polymerase II core promoter proximal region sequence-specific binding	14	4.9	0.00012	0.011	-3.92082
Sec1		protein heterodimerization activity	20	7	0.00012	0.0091	-3.92082
Pax3		heparin binding	10	3.5	0.00028	0.018	-3.55284
Sla		transcription factor activity, sequence-specific DNA binding	26	9.1	0.00066	0.037	-3.18046
Wisp1		fibronectin binding	5	1.7	0.00067	0.034	-3.17393
Tacr1		protein homodimerization activity	24	8.4	0.00084	0.038	-3.07572
Slc6a2		transforming growth factor beta binding	4	1.4	0.0019	0.076	-2.72125
Gjd2		protein binding	78	27.2	0.0022	0.081	-2.65758
Ntn5		transcriptional activator activity, RNA polymerase II transcription regulatory region sequence-specific binding	7	2.4	0.0034	0.11	-2.46852
4831440E17Rik		HMG box domain binding	4	1.4	0.0039	0.12	-2.40894
Vtn		metallocarboxypeptidase activity	4	1.4	0.0044	0.13	-2.35655
Ascl1		metallopeptidase activity	8	2.8	0.0075	0.19	-2.12494
Tfpi2		core promoter proximal region sequence-specific DNA binding	4	1.4	0.0075	0.19	-2.12494
Avpr1a		transferase activity, transferring glycosyl groups	9	3.1	0.0092	0.21	-2.03621
Adgrd1		DNA binding	39	13.6	0.0098	0.21	-2.00877
Mybpc1		carboxypeptidase activity	4	1.4	0.013	0.26	-1.88606
Pygm
Cpa1
Hprt
A730017C20Rik
Apba2
Drd2
Col17a1
Fetub
D7Ertd443e
Fam81a
Nrxn3
Oacyl
Myl1
Pax6
Sowaha
Rhbg
Rfx4
Megf10
Sv2b
C430002N11Rik
Fam69c
Calcr
Itga4
Mafa
Scrn1
Irs3
Gucy2e
Plagl1
Wif1
Adamtsl1
Foxd3
Ngfr
Dmrt2
Edn3
Nr5a2
Lix1
Tfap2a
Nav3
Vat1l
1810011O10Rik
Bhmt
Col6a3
Aloxe3
Cdh23
Gprc5a
Rasd1
Ptgs1
Igfbp5
Acvrl1
Pcdh9
Tshr
Exph5
Cpa4
Adcy8
Ntsr1
Rbm11
Six3
Ank1
Lynx1
Tbx15
Adora2a
Ebf2
Perp
Nsg2
Wscd1
Klhl14
Meox1
Gcnt4
Mchr1
Il4ra
Nmnat2
Plekhg1
Lama2
Dnaic1
Prrx1
Fam71e1
Mycbpap
Strip2
Cdc42ep1
Sp5
Nckap5
Col1a2
Mlph
Palmd
Pgm5
Cd79b
AW011738
Ttn
Gxylt2
Grip2
Maf
Mamstr
Rerg
Cpz
Epn3
Bhlhe41
Prrt1
Btbd11
Fry
Crlf1
Tgfb3
Sh2d3c
Myom2
Dmrta2
Gja5
Draxin
Erich2
Asb4
Camk1d
Kcnh1
Mertk
Scn2b
Parm1
Cntnap2
Sel1l3
Postn
Pcolce
Cutal
Cdh22
Ppp1r3b
Smoc1
Boc
Rab3il1
Plbd1
Dmrt3
Emilin1
Nbl1
Enho
Npr3
Capg
Sox8
6330403A02Rik
Thbs1
Hopx
Lfng
Srgap3
Slc2a4
Pgbd5
Fam163a
Acta2
Aff1
Lrig1
Gsn
Sp7
Lhx2
Sytl4
Mab21l2
Sned1
Nrcam
Mxra7
St6galnac2
Cass4
St8sia4
Lpl
Gmpr
Elk3
Cd109
Slc2a12
Calcrl
Susd4
Gfra2
Spsb1
Tcf15
Dmd
Lpar1
Gal3st4
Asah2
Hes7
Cacng4
Ildr2
Rnasel
Car11
Pdzd2
Elf4
Arhgef28
Gabra3
Slc30a3
Dtx4
Galnt12
Tubb2b
Gstt1
Fhdc1
Cdon
Eya1
2510009E07Rik
Fgfr4
Nudt7
Arrb1
Rap1gap2
Rgs10
Ppargc1b
Thnsl2
Nfic
Apobec3
Lcp1
Cpne7
Tmem119
Rgs9
Grin2c
Thsd4
Cpm
Itga8
Twist1
Hebp1
Palld
Cd82
Fam134b
Mdfi
Ptgr1
Adamts4
Gstp1
Lrrk2
Pde1c
Cntfr
Fbln7
Rgag4
Mylip
Map3k5
Tnc
Col4a2
Cecr6
Ptn
Bgn
Gne
Sparcl1
Plekha2
Tmem229a
2010111I01Rik
Egln3
Jam2
Pnmal2
Col4a1
Arhgef10l
Tns1
Tpd52
Rab27a
Sulf1
Ston1
Tmem63a
Fyn
Ppm1k
Tanc2
Socs2
Tshz3
Peg12

## Sheet: 1-day_downregulated
1-day_down_genes		GOTERM_BP_DIRECT
Prdm6		Term	Count	%	P-Value	Benjamini
Gata4		multicellular organism development	27	20.3	2.3e-09	2.5e-06
Gpc3		anterior/posterior pattern specification	9	6.8	7.5e-07	0.0004
Rhpn2		organ morphogenesis	8	6	7.7e-06	0.0027
Ptch1		embryonic skeletal system development	6	4.5	1e-05	0.0027
Vcan		neural crest cell migration	6	4.5	1.7e-05	0.0037
Mex3b		heart development	10	7.5	5.8e-05	0.01
Fat3		blood vessel development	6	4.5	0.0001	0.016
Acot7		positive regulation of cell proliferation	13	9.8	0.00024	0.032
Mum1l1		cell migration	8	6	0.00027	0.032
Fbln2		placenta development	5	3.8	0.00033	0.034
Gpr153		outflow tract morphogenesis	5	3.8	0.00044	0.042
Pmp22		heart morphogenesis	5	3.8	0.00084	0.072
Nrp1		angiogenesis	8	6	0.001	0.082
Slc2a3		cell adhesion	11	8.3	0.0014	0.1
Cnksr2		mammary gland development	4	3	0.002	0.13
Nrk		sensory perception of sound	6	4.5	0.0022	0.14
Nrp2		regulation of embryonic development	3	2.3	0.0027	0.16
Myc		endoderm formation	3	2.3	0.0049	0.25
Nup210		cell differentiation	13	9.8	0.0053	0.26
Pcgf5		skeletal system development	5	3.8	0.0055	0.25
Slco3a1
Anxa11
Fam122b		GOTERM_MF_DIRECT
Pcdh7		Term	Count	%	P-Value	Benjamini
Gabrb3		sequence-specific DNA binding	19	14.3	9.5e-08	2.3e-05
Klhl34		calcium ion binding	16	12	3.6e-05	0.0044
Crip2		transcription factor activity, sequence-specific DNA binding	17	12.8	0.00014	0.012
Tbx3		protein binding	43	32.3	0.00047	0.028
Sema3e		vascular endothelial growth factor-activated receptor activity	3	2.3	0.00083	0.04
Osbpl10		MHC class I protein binding	3	2.3	0.0045	0.17
Tnnc1		DNA binding	21	15.8	0.012	0.35
Slc2a1		chemorepellent activity	3	2.3	0.013	0.32
Dusp9		RNA polymerase II regulatory region sequence-specific DNA binding	6	4.5	0.014	0.31
Cobll1		dehydroascorbic acid transporter activity	2	1.5	0.025	0.47
Prdm1		D-glucose transmembrane transporter activity	2	1.5	0.025	0.47
Slc7a2		RNA polymerase II transcription factor binding	3	2.3	0.048	0.66
Pdzd4		neuropilin binding	2	1.5	0.05	0.65
Peg10		carbohydrate binding	5	3.8	0.059	0.68
Dsc2		transcription factor activity, RNA polymerase II distal enhancer sequence-specific binding	3	2.3	0.064	0.69
2610307P16Rik		growth factor activity	4	3	0.065	0.67
Pard6b		heparin binding	4	3	0.072	0.68
Radil		metal ion binding	29	21.8	0.072	0.66
Nup62cl		RNA polymerase II core promoter proximal region sequence-specific DNA binding	6	4.5	0.079	0.67
Dpf3		semaphorin receptor activity	2	1.5	0.08	0.66
Zc3hav1
Bambi
Dgkk
Stard8
Hs6st2
Hapln3
Pkp2
Nptx2
Abtb2
Vav3
Pcdh1
Alox15
Lama4
1110032F04Rik
Fgf3
Cnr1
Lrrn4
Kdr
Capn5
Zfp711
Sox17
Phlda2
Rassf4
Dlk1
Cthrc1
Adora1
Tgfb2
Myl7
Rtn1
Frem1
Dclk1
Krt18
Cd93
Cryab
Myl4
Ntng2
Filip1
Nrg1
Sema3d
Car4
Spink1
Pitx1
Col9a1
Nell2
Kitl
Ddah1
Morc4
Hnf1b
Podxl
Nkx1-2
Slitrk2
Reps2
Vstm2b
Atp6v0a4
Pacsin1
Cdx2
Fgf15
Gbp4
Pilra
Jph4
Thbd
Npbwr1
Spon1
Cdx4
Hoxd9
Ano1
Hoxb9
Haglr
Lrp2
Tmem179
Rprm
Timp4
Plac1
Hoxb5
Thrb
Mgam
Pilrb2
Pglyrp3
Tbx4
Pilrb1
Hoxd3
Gjb2
Hoxd1
Hoxb6
Tbx1
Tmem200c
Espn
Itgb8
