# Supplementary material for: Time-dependent Pax3-mediated chromatin remodeling and cooperation with Six4 and Tead2 specify the skeletal myogenic lineage in developing mesoderm
Source: PLoS Biol. 2019 Feb 26;17(2):e3000153. doi: 10.1371/journal.pbio.3000153 (PMC6390996; doi:10.1371/journal.pbio.3000153)
Supplement: S4 Table — (XLSX) [file pbio.3000153.s011.xlsx]

## Sheet: DE_mouse_1-day
List of Differentially Expressed genes in PDGFRa+ cells following 1-day Pax3 induction (iPax3 mouse ES cells)
1110032F04Rik
1810011O10Rik
2010111I01Rik
2510009E07Rik
2610307P16Rik
6330403A02Rik
Abtb2
Acot7
Acta2
Acvrl1
Adamts4
Adcy8
Adora1
Aff1
Alox15
Ano1
Anxa11
Apobec3
Arhgef10l
Arhgef28
Arrb1
Asb4
AW011738
Bambi
Bgn
Bhlhe41
Boc
Btbd11
Cacng4
Calcrl
Camk1d
Capg
Capn5
Car11
Car4
Cass4
Cd109
Cd82
Cd93
Cdc42ep1
Cdh23
Cdon
Cdx2
Cecr6
Cnksr2
Cnr1
Cntfr
Cntnap2
Cobll1
Col1a2
Col4a1
Col4a2
Col9a1
Cpm
Cpne7
Crip2
Crlf1
Cthrc1
Cutal
Dclk1
Ddah1
Dgkk
Dlk1
Dmd
Dmrt2
Dmrt3
Dmrta2
Dpf3
Draxin
Dsc2
Dtx4
Dusp9
Ebf2
Edn3
Egln3
Elf4
Elk3
Emilin1
Enho
Erich2
Eya1
Fam122b
Fam134b
Fam163a
Fam81a
Fat3
Fbln2
Fbln7
Fgf15
Fgf3
Fgfr4
Fhdc1
Filip1
Frem1
Fry
Fyn
Gabra3
Gabrb3
Gal3st4
Galnt12
Gata4
Gbp4
Gcnt4
Gfra2
Gmpr
Gne
Gpc3
Gpr153
Grin2c
Grip2
Gsn
Gstp1
Gstt1
Gxylt2
Hapln3
Hebp1
Hes7
Hoxd9
Hprt
Hs6st2
Igfbp5
Il4ra
Ildr2
Itga4
Itga8
Jam2
Kdr
Kitl
Klhl34
Krt18
Lama2
Lama4
Lcp1
Lfng
Lhx2
Lix1
Lpar1
Lpl
Lrig1
Lrp2
Lrrk2
Lrrn4
Mab21l2
Maf
Map3k5
Mdfi
Meox1
Mertk
Mex3b
Morc4
Mum1l1
Mxra7
Myc
Mycbpap
Myl1
Myl4
Myl7
Mylip
Nbl1
Nckap5
Nfic
Ngfr
Nkx1-2
Nmnat2
Npr3
Nptx2
Nrcam
Nrg1
Nrk
Nrp1
Nrp2
Nsg2
Ntsr1
Nudt7
Nup210
Nup62cl
Osbpl10
Pacsin1
Palld
Palmd
Pard6b
Parm1
Pax3
Pcdh1
Pcdh7
Pcdh9
Pcgf5
Pcolce
Pde1c
Pdzd2
Pdzd4
Peg10
Peg12
Perp
Pgbd5
Phlda2
Pilra
Pilrb2
Pkp2
Plac1
Plagl1
Plbd1
Plekha2
Plekhg1
Pmp22
Pnmal2
Podxl
Ppargc1b
Ppm1k
Ppp1r3b
Prdm1
Prdm6
Prrx1
Ptch1
Ptgr1
Ptgs1
Ptn
Pygm
Rab27a
Rab3il1
Radil
Rap1gap2
Rassf4
Reps2
Rerg
Rgag4
Rgs10
Rgs9
Rhbg
Rhpn2
Rnasel
Rtn1
Scn2b
Scrn1
Sel1l3
Sema3e
Sh2d3c
Slc2a1
Slc2a12
Slc2a3
Slc2a4
Slc30a3
Slc7a2
Slco3a1
Slitrk2
Smoc1
Sned1
Socs2
Sox17
Sox8
Sp5
Sparcl1
Spink1
Spon1
Spsb1
Srgap3
St6galnac2
St8sia4
Stard8
Ston1
Sulf1
Susd4
Sytl4
Tanc2
Tbx3
Tcf15
Tfap2a
Tgfb2
Tgfb3
Thbd
Thbs1
Thnsl2
Thsd4
Tmem119
Tmem229a
Tmem63a
Tnc
Tnnc1
Tns1
Tpd52
Tshz3
Ttn
Tubb2b
Twist1
Vat1l
Vav3
Vcan
Vstm2b
Zc3hav1
Zfp711
4831440E17Rik
A730017C20Rik
Abcc2
Adamts5
Adamtsl1
Adgrd1
Adora2a
Adra1a
Aloxe3
Ank1
Apba2
Asah2
Ascl1
Atp6v0a4
Avpr1a
Bhmt
C430002N11Rik
Calcr
Cd79b
Cdh22
Cdx4
Col17a1
Col6a3
Cpa1
Cpa4
Cpz
Cryab
Cyp1b1
D7Ertd443e
Dbx1
Dnaic1
Drd2
Entpd3
Epn3
Erbb4
Espn
Exph5
Fam196b
Fam69c
Fam71e1
Fap
Fetub
Foxd3
Gja5
Gjb2
Gjd2
Gprc5a
Gucy2e
Haglr
Hnf1b
Hopx
Hoxb5
Hoxb6
Hoxb9
Hoxd1
Hoxd3
Il18rap
Il19
Irs3
Irx6
Itgb8
Jph4
Kcnh1
Klhl14
Lbx1
Lmcd1
Lppr1
Lrrtm1
Lynx1
Mafa
Mamstr
Mchr1
Megf10
Mgam
Mlph
Mybpc1
Myf5
Myom2
Myom3
Nav3
Nell2
Npbwr1
Nr5a2
Nrxn3
Ntn5
Ntng2
Oacyl
Pax5
Pax6
Pcsk2
Pdzph1
Pglyrp3
Pgm5
Pilrb1
Pitx1
Postn
Prrt1
Prss30
Rasd1
Rbm11
Rfx4
Rgcc
Rprm
Sec1
Sema3d
Six3
Sla
Slc51a
Slc6a2
Sowaha
Sp7
Strip2
Sv2b
Tacr1
Tbc1d30
Tbx1
Tbx15
Tbx18
Tbx22
Tbx4
Tfap2e
Tfpi2
Thrb
Timp4
Tmem179
Tmem200c
Tshr
Vcam1
Vtn
Wif1
Wisp1
Wscd1

## Sheet: DE_mouse_6-day
List of Differentially Expressed genes in PDGFRa+ cells following 6-day Pax3 induction (iPax3 mouse ES cells)
0610010F05Rik
0610040B10Rik
1110007C09Rik
1110008P14Rik
1110034G24Rik
1190002N15Rik
1500011K16Rik
1700001L05Rik
1700007K13Rik
1700021K19Rik
1700037C18Rik
1700066M21Rik
1700096K18Rik
1810011O10Rik
1810037I17Rik
2010111I01Rik
2200002D01Rik
2210015D19Rik
2210404O09Rik
2310010J17Rik
2310015A10Rik
2410003L11Rik
2410006H16Rik
2410016O06Rik
2410127L17Rik
2500004C02Rik
2610002M06Rik
2610015P09Rik
2610305D13Rik
2810410L24Rik
2810468N07Rik
3010026O09Rik
3110001I22Rik
3110002H16Rik
3110021N24Rik
3425401B19Rik
3632451O06Rik
3830406C13Rik
4732491K20Rik
4921531C22Rik
4930402H24Rik
4930412O13Rik
4930427A07Rik
4930447C04Rik
4930550C14Rik
4933412E12Rik
5430416N02Rik
5730409E04Rik
5730559C18Rik
6030443J06Rik
6330403A02Rik
6430548M08Rik
6720489N17Rik
8430419L09Rik
9130019O22Rik
9130024F11Rik
9230114K14Rik
9330102E08Rik
9330182L06Rik
9430020K01Rik
9530068E07Rik
9830147E19Rik
9930014A18Rik
A230050P20Rik
A4galt
A930004D18Rik
Aard
Abat
Abca3
Abca5
Abcb9
Abcc4
Abcd2
Abcd4
Abhd11os
Abhd14b
Abhd3
Abhd8
Abracl
Abtb1
Acacb
Acad10
Acad12
Acadl
Acadvl
Acat1
Acer2
Aco2
Acot2
Acot6
Acot7
Acot9
Acox1
Acox3
Acrbp
Acsl1
Acsl3
Acsl4
Acsl5
Acta1
Acta2
Actc1
Actn2
Actn3
Acvr1b
Acvr2b
Acyp2
Adal
Adam10
Adam12
Adam15
Adam9
Adamts1
Adamts12
Adamts14
Adamts15
Adamts17
Adamts3
Adamts4
Adamts7
Adamtsl2
Adar
Adat1
Adck3
Adcy3
Adcy5
Adcy7
Adcy9
Adcyap1r1
Add3
Adgra3
Adgrb2
Adgre5
Adgrf5
Adgrg1
Adgrl1
Adgrl3
Adgrv1
Adm2
Adora1
Adora2b
Adra1b
Adra2a
Adrb2
Adrbk2
Aebp1
Aes
AF357359
Afap1
Afap1l1
Afap1l2
Aff3
Afmid
Agbl3
Agfg2
Agl
Agpat9
Agtrap
Ahcyl2
Ahnak
Ahr
AI413582
AI464131
AI467606
AI504432
AI506816
AI661453
AI854703
Aif1l
Aifm2
Airn
Ak1
Ak4
Akap12
Akap5
Akap6
Akip1
Akr1b10
Akr1b8
Akt1
Akt2
Aktip
Alcam
Aldh1b1
Aldh1l1
Aldh4a1
Aldh9a1
Alkbh3
Alpk3
Alpl
Als2cl
Amacr
Amer2
Amot
Ampd3
Amph
Amt
Angel1
Angpt1
Ank
Ankrd13a
Ankrd27
Ankrd33b
Ankrd42
Ankrd44
Ankrd52
Ankrd6
Ankrd9
Ano1
Ano6
Ano8
Anp32a
Anpep
Antxr1
Antxr2
Anxa2
Anxa3
Anxa4
Anxa5
Anxa6
Ap1s1
Ap3m2
Apbb1
Apcdd1
Aph1b
Apln
Aplp2
Apobr
Apoe
App
Arfgap3
Arhgap18
Arhgap23
Arhgap24
Arhgap27
Arhgap28
Arhgap29
Arhgap31
Arhgap33
Arhgdib
Arhgef10
Arhgef10l
Arhgef16
Arhgef2
Arhgef26
Arhgef28
Arhgef6
Arid3b
Arid5a
Arid5b
Arl14ep
Arl4a
Arl4d
Arl6ip5
Arl8a
Armcx3
Armcx4
Armcx6
Arnt2
Arrb1
Arrdc3
Arrdc4
Arsa
Art5
Arvcf
Arxes2
Asah1
Asap3
Asb13
Asb4
Asb8
Asf1b
Ash1l
Asic1
Asns
Asphd2
Asrgl1
Asxl3
Atf6
Atf7ip2
Atg10
Atg9b
Athl1
Atoh8
Atp11a
Atp13a3
Atp1b1
Atp1b2
Atp2a1
Atp2b4
Atp5l
Atp5sl
Atp6v0e2
Atp6v1a
Atp6v1g2
Atp7a
Atp7b
Atp8a1
Atp9a
Atrn
Aunip
Avpi1
AW011738
AW551984
Awat2
Axin2
Axl
B2m
B3gnt2
B3gnt7
B4galnt1
B4galnt4
B4galt4
B630005N14Rik
Bach2
Bag2
Baiap2
Baiap2l1
Bambi
Banp
Bbs9
BC023829
BC026585
BC029214
BC052040
Bcam
Bcl11b
Bcl2
Bcorl1
Bdnf
Bend3
Bend6
Bex2
Bex4
Bgn
Bhlhe40
Bicd2
Bin1
Bin3
Blvra
Bmp1
Bmp2
Bmp4
Bmp7
Bmper
Bmpr1b
Bmpr2
Bnc2
Boc
Bok
Bola3
Braf
Brca2
Brdt
Bsn
Btbd11
Btbd19
Btbd6
Btg1
Btg2
Bves
Bzw2
C130083M11Rik
C1galt1
C1galt1c1
C1qtnf1
C1qtnf6
C530008M17Rik
C630043F03Rik
C77370
Cables1
Cabp1
Cachd1
Cacna1g
Cacna1h
Cacna2d1
Cacnb1
Cacnb3
Cacnb4
Cacng7
Cadm1
Cadm4
Cadps2
Calcrl
Cald1
Calr
Camk1
Camk1d
Camk1g
Camk2a
Camk2b
Camk2d
Camkk1
Camkv
Camsap3
Cap2
Capn1
Capn15
Capn6
Car12
Car13
Car14
Car2
Car3
Car5b
Car9
Card10
Card6
Cask
Casp7
Casp8
Cass4
Casz1
Catsper2
Cbfa2t3
Cbln1
Cbx2
Cbx4
Cbx6
Cbx7
Ccbl2
Ccdc101
Ccdc106
Ccdc114
Ccdc120
Ccdc122
Ccdc134
Ccdc136
Ccdc141
Ccdc18
Ccdc181
Ccdc23
Ccdc28a
Ccdc30
Ccdc32
Ccdc40
Ccdc74a
Ccdc8
Ccdc85c
Ccdc88a
Ccdc88c
Ccdc92
Ccnb1ip1
Ccnd3
Ccng1
Ccnjl
Ccpg1os
Ccser2
Cd109
Cd151
Cd160
Cd164
Cd1d1
Cd24a
Cd36
Cd38
Cd40
Cd44
Cd47
Cd63
Cd82
Cd9
Cd99l2
Cdc14b
Cdc25b
Cdc42bpa
Cdc42ep1
Cdc42ep2
Cdc42ep3
Cdc42ep4
Cdca7
Cdca7l
Cdh11
Cdh13
Cdh6
Cdk2
Cdk2ap2
Cdk5r1
Cdkn1a
Cdkn1b
Cdkn1c
Cdkn2b
Cdkn2c
Cdkn2d
Cdo1
Cdon
Cdt1
Cebpb
Cecr2
Celf2
Celf4
Celf5
Celsr1
Cemip
Cend1
Cenpi
Cep126
Cep170
Cep41
Cep44
Cep55
Cep78
Cep83
Cep97
Cerk
Cers4
Cfap69
Cfl2
Cgn
Cgnl1
Cgref1
Chchd10
Chd3
Chd9
Chid1
Chn1
Chn2
Chpt1
Chrdl1
Chrm4
Chrnb1
Chst1
Chst10
Chst11
Chst14
Chst15
Chst2
Chst7
Cirbp
Cited2
Ckap2
Ckb
Ckmt1
Clcn5
Cldn4
Clmn
Clmp
Clptm1l
Clstn1
Clstn3
Cltb
Clu
Cluh
Cmklr1
Cmtm4
Cmtm6
Cnih2
Cnksr2
Cnn2
Cnn3
Cnot6l
Cnr1
Cntln
Cobl
Coch
Col11a1
Col11a2
Col14a1
Col16a1
Col18a1
Col19a1
Col1a2
Col20a1
Col22a1
Col23a1
Col24a1
Col25a1
Col26a1
Col27a1
Col2a1
Col4a1
Col4a2
Col4a5
Col4a6
Col5a1
Col5a2
Col6a1
Col6a2
Col7a1
Col9a2
Col9a3
Colec12
Commd3
Copz2
Coq10b
Coq3
Cox4i2
Cox6b2
Cox8a
Cpe
Cpeb1
Cpeb2
Cpeb3
Cpeb4
Cpm
Cpne2
Cpped1
Cpq
Cpsf4
Cpt1a
Cpt1c
Cpxm1
Crabp1
Crabp2
Cracr2b
Crat
Crb2
Creb3l1
Creb3l2
Crebrf
Creld1
Crim1
Crip1
Crip2
Crispld1
Crlf1
Crtc3
Cryab
Crym
Cs
Csdc2
Csf1
Cspg4
Cspg5
Csrnp3
Csrp2
Cth
Cthrc1
Ctif
Ctsb
Ctsh
Ctso
Cttnbp2
Cubn
Cuedc1
Cxcl12
Cxcr4
Cxx1c
Cxxc5
Cyfip2
Cygb
Cyp26a1
Cyp27a1
Cyp39a1
Cyr61
Cystm1
Cyth1
Cyyr1
D030056L22Rik
D17H6S56E-5
D2hgdh
D430020J02Rik
D430041D05Rik
D8Ertd82e
D930015E06Rik
D930048N14Rik
Daam1
Daam2
Dab1
Dab2
Dach1
Dact1
Dact3
Dag1
Dagla
Dapk1
Dapk2
Dapp1
Dazap2
Dbn1
Dbndd1
Dcaf12l1
Dcaf17
Dclk1
Dcxr
Ddah1
Ddb2
Ddc
Ddias
Ddit4l
Ddr1
Ddt
Ddx25
Ddx41
Ddx58
Def6
Dennd6a
Dennd6b
Depdc7
Des
Dgke
Dgkk
Dhcr24
Dhdh
Dhrs7
Dhtkd1
Dhx32
Dip2a
Dip2c
Disp1
Dkk3
Dlc1
Dlg3
Dlg4
Dlg5
Dlgap3
Dlk1
Dll1
Dlx2
Dmd
Dmpk
Dmrt2
Dmtn
Dnaaf3
Dnah17
Dnah2
Dnaja4
Dnajb14
Dnajb4
Dnajb5
Dnajc28
Dnal1
Dnd1
Dner
Dnm1
Dnmt3b
Dock10
Dock11
Dock3
Dok2
Dok4
Dok5
Dpf1
Dpf3
Dpy19l3
Dpysl3
Dpysl5
Dqx1
Drp2
Dsg2
Dstyk
Dtx3
Dtx4
Dusp14
Dusp27
Dusp3
Dusp4
Dusp5
Dusp9
Dym
Dync1li2
Dynlt3
Dysf
E130012A19Rik
E230016M11Rik
E2f2
E2f5
E2f8
E330009J07Rik
E330033B04Rik
E530011L22Rik
Ebf1
Ebf3
Ebf4
Ece2
Echdc2
Echdc3
Ecm1
Eda2r
Edem3
Eea1
Eef2k
Efemp1
Efhd2
Efna1
Efna2
Efna3
Efna4
Efnb3
Egfl7
Egfr
Egln1
Egln3
Egr1
Egr3
Ehbp1l1
Ehd2
Ehd4
Ehhadh
Eif2ak1
Eif2ak2
Eif4b
Elavl2
Eldr
Elf3
Elf4
Elk3
Ell3
Elmo1
Elovl2
Elovl4
Elovl7
Emb
Emc1
Emc3
Emc9
Emid1
Emilin1
Emilin2
Emilin3
Eml3
Eml4
Emp1
Emp3
Endod1
Eng
Enho
Eno3
Enox1
Enpp4
Enpp5
Entpd4
Entpd6
Epas1
Epb4.1l3
Epb4.1l4a
Epcam
Epha1
Epha2
Epha4
Epha7
Ephb2
Ephx2
Epm2a
Epor
Erbb2ip
Erbb3
Erc2
Erdr1
Ero1lb
Errfi1
Esd
Espn
Esyt1
Etaa1
Etl4
Etv5
Evi5l
Exd1
Exoc6
Exosc5
Exosc7
Eya1
Eya2
Eya4
F11r
F3
F5
F930015N05Rik
Fabp3
Fabp5
Fads3
Fam102a
Fam109b
Fam110b
Fam111a
Fam114a1
Fam117a
Fam118b
Fam120a
Fam120aos
Fam120c
Fam124a
Fam126a
Fam129a
Fam129c
Fam131b
Fam134b
Fam149a
Fam151b
Fam159a
Fam160a1
Fam161a
Fam169a
Fam174b
Fam178a
Fam184a
Fam185a
Fam189a2
Fam195a
Fam198b
Fam199x
Fam19a5
Fam20c
Fam210b
Fam212a
Fam212b
Fam213a
Fam214a
Fam214b
Fam217b
Fam219a
Fam222a
Fam229b
Fam3c
Fam43a
Fam46b
Fam49a
Fam60a
Fam69b
Fam78a
Fam78b
Fam81a
Fam83h
Fam84b
Fam89a
Fam92a
Fam98c
Farp2
Fat4
Fbln2
Fbln5
Fbln7
Fbn1
Fbxl14
Fbxl19
Fbxl20
Fbxl22
Fbxl4
Fbxl8
Fbxo10
Fbxo17
Fbxo27
Fbxo31
Fbxo32
Fbxo4
Fbxo48
Fbxw9
Fdxr
Fech
Fer1l5
Fgd6
Fgf10
Fgf11
Fgf7
Fgfr2
Fgfr3
Fgfr4
Fggy
Fhl1
Fhl2
Ficd
Fignl2
Filip1
Filip1l
Fitm2
Fjx1
Fkbp10
Fkbp11
Fkbp4
Fkbp7
Fkbp9
Flnb
Flnc
Flrt2
Flrt3
Flt1
Flt4
Fmn1
Fmn2
Fmnl2
Fmr1nb
Fn1
Fndc1
Fndc3a
Fndc3b
Fndc5
Fosl2
Foxc1
Foxc2
Foxf1
Foxo1
Foxo3
Foxo6
Foxp4
Frat2
Frem2
Frk
Frmd3
Frmd4a
Fry
Frzb
Fsd1
Fst
Fuca1
Fuom
Fut10
Fut4
Fxyd6
Fyco1
Fyn
Fzd1
Fzd10
Fzd4
Fzd6
Fzd7
Gaa
Gab2
Gabrb3
Gadd45a
Gadd45b
Gadd45g
Gal3st4
Galns
Galnt10
Galnt12
Galnt14
Galnt16
Galnt2
Galnt4
Galnt7
Gamt
Gan
Gap43
Gar1
Gas2
Gas2l3
Gas6
Gas7
Gata2
Gata4
Gata6
Gatm
Gatsl2
Gatsl3
Gbas
Gbe1
Gbf1
Gbp2
Gbp9
Gcnt2
Gcnt4
Gdf11
Gdpd1
Gdpd5
Gem
Gemin5
Gfod1
Gfpt2
Gfra2
Ggact
Ggct
Ggh
Ggt1
Ggt7
Ggta1
Ghr
Gid4
Gja1
Glcci1
Gldc
Glipr2
Glis1
Glrb
Glrx
Glt8d2
Glul
Gm10451
Gm10560
Gm11696
Gm12250
Gm13139
Gm13154
Gm13157
Gm13251
Gm14057
Gm14124
Gm14139
Gm15421
Gm17296
Gm2027
Gm20939
Gm29766
Gm35612
Gm5141
Gm5595
Gm561
Gm5617
Gm6981
Gm7694
Gm8773
Gmpr
Gnao1
Gnaz
Gnb5
Gng10
Gng11
Gng12
Gng3
Gnptab
Golga1
Golga2
Gpat2
Gpc1
Gpc3
Gpc4
Gpcpd1
Gphn
Gpkow
Gpr146
Gpr155
Gpr27
Gpr85
Gprc5b
Gpt
Gpx8
Gramd1b
Gramd1c
Grasp
Greb1
Greb1l
Grhpr
Gria3
Grik3
Grip2
Grk5
Grtp1
Gsap
Gsn
Gsta4
Gstp1
Gstt2
Gstt3
Gulp1
Gxylt2
Gyltl1b
Gypc
Gys1
H19
H1fx
H2-Q4
H2afj
H2afx
H6pd
Habp4
Hacd1
Hacd4
Hace1
Hadhb
Haghl
Hand1
Hand2
Hapln4
Harbi1
Has2
Hbegf
Hccs
Hcfc1r1
Hcfc2
Hcn2
Hcn4
Hdac11
Hdac6
Hddc3
Hdgf
Hebp1
Hebp2
Heca
Hecw2
Heg1
Hells
Helz
Helz2
Herc3
Hes6
Hexb
Hey1
Hhat
Hhex
Hip1r
Hipk3
Hist1h1c
Hist1h2bc
Hist2h2be
Hivep1
Hivep2
Hk1
Hkdc1
Hlcs
Hlx
Hmcn1
Hmga2
Hmga2-ps1
Hmgn3
Hmha1
Hmox1
Hn1
Homer2
Hook1
Hotairm1
Hoxa1
Hoxb2
Hoxb3
Hoxb9
Hoxd3
Hoxd8
Hoxd9
Hp1bp3
Hpdl
Hprt
Hps1
Hrc
Hrsp12
Hs3st3a1
Hs3st3b1
Hs6st1
Hs6st2
Hsd11b2
Hsd17b11
Hspa13
Hspa2
Hspa4l
Hspa5
Hspb1
Hspb8
Hspbap1
Hspg2
Htra1
Htra3
Hunk
Hvcn1
Icam1
Id1
Id3
Id4
Idh2
Ier2
Ier5l
Iffo1
Iffo2
Ifi30
Ifi35
Ifit2
Ifitm2
Ifngr2
Ifrd2
Ift140
Igdcc3
Igdcc4
Igf2
Igf2bp1
Igf2os
Igfbp2
Igfbp3
Igfbp4
Igfbp5
Igsf11
Igtp
Ikbip
Ikbke
Ikzf2
Il10rb
Il13ra1
Il17ra
Il17rc
Il17rd
Il4ra
Ilvbl
Impdh2
Inadl
Inafm2
Inca1
Ing5
Inha
Ino80dos
Inpp4b
Iqcg
Irak4
Irf2
Irf2bp2
Irgq
Irs1
Irs2
Irx3
Irx5
Itga2b
Itga3
Itga4
Itga6
Itga7
Itga8
Itgav
Itgb1
Itgb1bp2
Itgb4
Itgb5
Itih5
Itm2a
Itm2b
Itpk1
Itpkb
Itpr1
Itpripl2
Itsn2
Izumo4
Jade1
Jade2
Jag1
Jag2
Jakmip2
Jam2
Jam3
Jarid2
Josd2
Jph1
Jph2
Jund
Kalrn
Kank1
Kansl1l
Kat2b
Katnal1
Katnal2
Kazn
Kbtbd11
Kbtbd8
Kcna6
Kcnb1
Kcnc3
Kcne1l
Kcnh2
Kcnip3
Kcnk5
Kcnk6
Kcnma1
Kcnn3
Kcnq1ot1
Kcnt2
Kcp
Kctd1
Kctd12
Kctd6
Kctd7
Kdelr3
Kdm2b
Kdm5b
Kdm7a
Khdrbs3
Khk
Khnyn
Kif1a
Kif21b
Kif26a
Kif5b
Kif5c
Kif6
Kifc2
Kitl
Kiz
Klc1
Klc3
Klf10
Klf11
Klf12
Klf15
Klf3
Klf4
Klf5
Klf8
Klf9
Klhdc10
Klhl13
Klhl22
Klhl24
Klhl34
Klhl36
Klhl42
Klhl6
Klhl7
Klhl8
Kremen1
Krt19
Krtcap3
Ksr1
L1cam
L3hypdh
Lacc1
Lad1
Lama1
Lama2
Lama4
Lamc2
Lamp2
Laptm4b
Larp1b
Lat2
Lats2
Lbh
Lbr
Lcat
Lck
Lclat1
Lcor
Lcp1
Ldb2
Ldha
Ldhb
Ldlrad3
Lef1
Lekr1
Leng1
Lepr
Letmd1
Lgals1
Lgals3
Lgals8
Lgalsl
Lgi2
Lhfp
Lhfpl2
Lhfpl4
Lhpp
Lig1
Lima1
Limch1
Lin28a
Lin28b
Lix1
Llgl2
Lmbr1
Lmna
Lmnb2
Lmntd2
Lmo2
Lnpep
LOC102636514
Lonrf1
Lor
Loxl1
Loxl2
Lpar1
Lpar2
Lpcat1
Lpcat4
Lpin2
Lpin3
Lrch1
Lrfn1
Lrfn3
Lrguk
Lrig1
Lrig3
Lrp1
Lrp11
Lrp12
Lrp2
Lrp3
Lrrc14b
Lrrc16a
Lrrc16b
Lrrc39
Lrrc4
Lrrc56
Lrrc8b
Lrrc8d
Lrrfip1
Lrrk1
Lrrk2
Lrrn1
Lrrn2
Lsp1
Lsr
Ltbp1
Ltbp3
Ltbp4
Lxn
Ly6e
Lypd6
Lyrm1
Lyrm5
Lyrm7
Lyrm9
Lzic
Lzts1
Lzts3
Macf1
Macrod1
Maf
Mafk
Magee1
Magef1
Magel2
Magi1
Magi2
Magt1
Malat1
Mamdc2
Man1a
Manba
Manf
Map1a
Map2k6
Map3k14
Map3k15
Map3k6
Map3k8
Map3k9
Map6
Mapk3
Mapk8ip1
Mapk8ip2
Mapre2
Mapre3
Marc2
March2
March8
Marcks
Marveld2
Masp1
Masp2
Matn3
Mbd2
Mbd4
Mbnl1
Mbnl2
Mboat1
Mbp
Mbtd1
Mcam
Mcf2l
Mcm10
Mcm3
Mcm4
Mcm5
Mcm6
Mcm8
Mcoln3
Mcu
Mcur1
Mdfi
Mdfic
Mdga1
Mdm2
Me1
Mecom
Med30
Mef2a
Mef2c
Meg3
Megf6
Megf9
Meis2
Meis3
Meox1
Mertk
Mest
Met
Metrnl
Mettl15
Mettl7a1
Mfap2
Mfap3l
Mfsd6
Mgam
Mgarp
Mgat4b
Mgat5b
Mgll
Mgst1
Mical1
Mical2
Micu1
Micu2
Mief2
Mif4gd
Minos1
Mir22hg
Mir3064
Mir682
Mitf
Mkx
Mlf1
Mllt10
Mllt11
Mmaa
Mmd
Mme
Mmp11
Mmp17
Mmp23
Mnd1
Mns1
Mob1b
Mob3b
Mob3c
Mogat2
Mogs
Morn1
Mov10
Moxd1
Mpc1
Mphosph8
Mpnd
Mpp2
Mpp3
Mpped2
Mpv17l
Mpv17l2
Mr1
Mras
Mroh1
Mrpl33
Msh2
Msh5
Msi1
Msrb3
Msx2
Mt1
Mt2
Mta3
Mtap7d3
Mtcl1
Mtfp1
Mthfr
Mtm1
Mtmr1
Mtmr10
Mtmr11
Mtmr7
Mttp
Mturn
Mtus2
Murc
Mvd
Mvp
Mxd3
Mxi1
Mxra7
Myadm
Myc
Mycn
Myh6
Myh7b
Myl1
Myl12a
Myl4
Myl6b
Myl9
Mylk
Mylpf
Myo10
Myo16
Myo18a
Myo18b
Myo1c
Myo1d
Myo5a
Myo5b
Myo5c
Myof
Myom1
Myrf
Myzap
Mzt2
N4bp3
N6amt1
Nab1
Nab2
Nadk2
Naf1
Nagk
Naglu
Nanos1
Nap1l2
Nap1l5
Napb
Napepld
Naprt
Narf
Nasp
Nat8l
Nav1
Nav2
Nbl1
Ncald
Ncam1
Nceh1
Nckap1l
Ncoa1
Ncoa3
Ndrg2
Ndst1
Ndufa5
Ndufaf4
Ndufb6
Ndufs8
Neat1
Neb
Necap1
Nedd4l
Neil1
Nek6
Nek7
Nell2
Nes
Nexn
Nfatc1
Nfatc4
Nfia
Nfib
Nfic
Nfkb1
Nfkb2
Nfkbiz
Ngfr
Ngly1
Nhej1
Nhlrc1
Nhlrc3
Nhs
Nhsl2
Nid1
Nid2
Ninj1
Ninl
Nipal3
Nkapl
Nkd1
Nkiras1
Nlgn3
Nlrx1
Nmb
Nme7
Nmt2
Nnat
Nnt
Nod2
Nol4
Notch4
Nova1
Nox4
Noxo1
Npm1
Npm3-ps1
Npnt
Npr1
Npr2
Npr3
Nptn
Nptx2
Nqo1
Nr1d1
Nr2f2
Nr3c1
Nr4a1
Nr4a2
Nr6a1
Nrarp
Nrcam
Nrep
Nrk
Nrp1
Nsg2
Ntf3
Ntn4
Nudt10
Nudt11
Nudt17
Nudt18
Nudt7
Numb
Numbl
Nup210
Nup210l
Nup62cl
Nxt2
Nynrin
Obsl1
Ocel1
Ociad2
Olfml2b
Olfr1372-ps1
Opn3
Orai2
Orc1
Os9
Osbp
Osbpl10
Osbpl5
Otx2
Ovca2
Oxct1
Oxr1
Oxsm
P2rx3
P2rx7
P2ry1
P2ry2
P3h1
P3h3
P4htm
Pacs2
Pacsin1
Pacsin2
Paics
Pak3
Pak7
Pald1
Palld
Palm2
Palm3
Palmd
Paox
Pappa
Papss2
Paqr4
Pard3b
Pard6b
Parm1
Parp10
Parp3
Parp4
Parp8
Parva
Pask
Pawr
Pax3
Pbx1
Pbxip1
Pcbd1
Pcbp3
Pcdh1
Pcdh18
Pcdh19
Pcdh7
Pcdh9
Pcdhga10
Pcdhga11
Pcdhga5
Pcdhga6
Pcdhga7
Pcdhgb2
Pcdhgb4
Pcdhgb5
Pcdhgb6
Pcdhgb8
Pced1b
Pcgf6
Pck2
Pclo
Pcmtd2
Pcolce
Pcsk4
Pcsk5
Pcsk9
Pddc1
Pde3a
Pde3b
Pde4a
Pde4b
Pde4d
Pde4dip
Pde8a
Pdgfa
Pdgfc
Pdgfra
Pdgfrb
Pdgfrl
Pdia5
Pdk4
Pdlim1
Pdlim2
Pdlim3
Pdlim5
Pdlim7
Pdpn
Pdrg1
Pdzd4
Pear1
Peg12
Peli2
Peo1
Per3
Perp
Pex11a
Pex11g
Pex19
Pex26
Pex6
Pfkl
Pfn2
Pgam2
Pgap1
Pgbd1
Pgbd5
Pgf
Pgk1
Pgm1
Pgm2
Pgpep1
Phactr1
Phactr2
Phc1
Phc3
Phf19
Phf2
Phf21b
Phka1
Phlda1
Phlda3
Pid1
Piezo2
Pigk
Pik3ip1
Pik3r1
Pim1
Pim2
Pisd-ps2
Pitpnc1
Pja2
Pkdcc
Pkia
Pkig
Pkp2
Pla2g16
Pla2g4a
Pla2g4c
Pla2r1
Plac1
Plagl1
Plat
Plaur
Plcb1
Plcb4
Plcd1
Plce1
Plcg2
Plch1
Plcxd1
Plcxd2
Pld1
Pld2
Pld3
Pld6
Plec
Plekha2
Plekha5
Plekha6
Plekha7
Plekha8
Plekhb2
Plekhf1
Plekhf2
Plekhg1
Plekhg3
Plekhg5
Plekhh2
Plekho1
Plekho2
Plgrkt
Plin2
Plk2
Plk3
Plod2
Pls3
Plscr3
Pltp
Plxna1
Plxnd1
Pm20d2
Pmpcb
Pnldc1
Pnma1
Pnma2
Pnmal2
Pnpla2
Pnpla7
Pnrc1
Podxl
Podxl2
Pogk
Pold1
Pold3
Polg
Polk
Polr1c
Polr3g
Pop5
Popdc3
Pou6f1
Ppap2a
Ppapdc1b
Ppapdc3
Ppargc1b
Ppat
Ppfia4
Ppfibp2
Ppifos
Ppm1h
[truncated: 2,648 more rows]

## Sheet: DE_human_1-day
List of Differentially Expressed genes following 1-day Pax3 induction (iPAX3 H9 cells)
ABAT
ABO
ACADL
ACBD7
ACPL2
ACPP
ACSL1
ACTC1
ACVRL1
ADAM12
ADAM19
ADAMTS1
ADAMTS18
ADAMTS20
ADAMTS5
ADM
ADRBK2
AFAP1L2
AGPAT4
AGPAT9
AKR1B15
ALCAM
ALPL
AMIGO2
ANKRD13A
ANKRD33B
ANXA1
AP1S3
APCDD1
APLNR
ARHGAP10
ARHGAP42
ARHGDIB
ARHGEF18
ARHGEF3
ARHGEF35
ARL4C
ARNTL
ART4
ARVCF
AS3MT
ASH2L
ASNS
ASRGL1
ASS1
ATF3
ATF7IP2
ATL1
ATP13A3
ATP2B1
ATP6V0E2
ATP7B
ATP8A1
ATRNL1
AXL
B3GNT7
BAMBI
BEND4
BEND7
BEX2
BLVRA
BMP2
BMP5
BMP6
BMP7
BNC1
BNC2
BST2
BTBD3
BTN2A2
C10orf35
C11orf9
C12orf35
C14orf37
C15orf39
C15orf41
C16orf87
C1orf21
C1orf38
C1orf55
C1QTNF6
C1RL
C1S
C4BPB
C7orf58
C8orf84
CA11
CACNA2D2
CALCOCO2
CALCRL
CAMK1
CARD10
CCDC28B
CCDC80
CCDC85A
CCPG1
CD200
CD248
CD34
CD47
CD70
CD82
CD83
CD9
CDC14B
CDCA7L
CDH11
CDH20
CDH4
CDKL1
CDO1
CDON
CEBPD
CELF2
CEP104
CEP19
CERS1
CHCHD7
CHRNA5
CHST11
CHST15
CHST2
CHSY3
CITED2
CLCN5
CLDN23
CLSTN3
CLU
CMTM4
CNN1
CNTNAP2
COG1
COL11A1
COL18A1
COL1A1
COL1A2
COL21A1
COL22A1
COL23A1
COL3A1
COL5A1
COL6A1
COL6A2
COL6A3
COLEC12
CPE
CPEB4
CRB2
CREB3L1
CRMP1
CRYAB
CSF1
CSRNP1
CSRP2
CTR9
CTSL2
CXADR
CXCR7
CYB5A
CYFIP2
CYR61
CYSTM1
CYTH3
DAB2
DACT1
DACT3
DENND2C
DGCR6
DIP2C
DIRAS1
DLL1
DNAJA4
DOK4
DOPEY2
DPYSL3
DPYSL5
DRD2
DSC2
DSC3
DSE
DSG2
DTNBP1
DTX4
DUSP10
DYNLT3
DYRK3
EBF3
ECE1
ECHDC2
EDIL3
EEF1A2
EFEMP1
EFHD1
EFHD2
EFNA5
EFNB2
EFR3B
EGFR
EGLN3
EIF4EBP1
EIF4ENIF1
ELOVL2
EMB
EMID2
ENHO
EPAS1
EPB41L1
EPB41L3
EPB41L4B
EPHB1
EPHB3
EPS8L2
ERBB3
ERRFI1
ESAM
ETS2
EXOC6
F2RL2
FABP5
FAIM
FAM101A
FAM101B
FAM105A
FAM108C1
FAM111A
FAM155A
FAM171B
FAM184A
FAM18B2
FAM195A
FAM19A5
FAM20C
FAM212A
FAM46A
FAM49A
FAM84B
FAM8A1
FARP1
FBLN5
FBLN7
FBN1
FBXO25
FEZ1
FGF7
FGFBP3
FGFR2
FHL2
FIG4
FLI1
FLRT2
FLRT3
FLT4
FLVCR2
FMN2
FN3K
FNIP2
FOSL2
FOXF2
FREM1
FRMD4B
FUCA1
FURIN
FZD3
FZD5
GADD45G
GALNT11
GALNT12
GALNT2
GALNTL1
GAS2L3
GATA2
GATA4
GATA5
GATA6
GATM
GBP4
GBX2
GFRA3
GGA3
GGT1
GJA1
GLCE
GLDC
GLIPR2
GLRX
GLS
GLT1D1
GMDS
GMPR
GNAZ
GNG2
GNG7
GPC4
GPHN
GPR124
GPR126
GPR20
GPRASP2
GPRC5B
GPX3
GREM1
GREM2
GUCY1B3
GULP1
H1F0
H2AFJ
HAND1
HAND2
HAS2
HELZ
HES1
HEY1
HEY2
HGF
HINT3
HIPK2
HLA-B
HLX
HOMER2
HOOK1
HOXA1
HOXA10
HOXA13
HOXB2
HPSE2
HTR1E
HTRA1
HVCN1
ID1
IFI30
IFI6
IFIT1
IFITM2
IGDCC3
IGFBP3
IGFBP5
IGFBPL1
IL17RD
IL27RA
IMPAD1
INSR
IQCA1
IRX2
ITGA7
ITGA8
JUN
KANK1
KBTBD11
KCNK1
KCNN2
KCNS3
KDM6B
KDR
KHK
KIAA0284
KIAA1211
KIAA1462
KIAA1644
KIAA1984
KIF5C
KIFAP3
KITLG
KLF9
KLHL13
KLHL23
KLHL29
KLHL4
KLHL7
KRBA2
KRT18
KRT19
KRT8
L1CAM
L1TD1
LAMA1
LAYN
LDB2
LDOC1L
LECT1
LEF1
LGALSL
LGR4
LITAF
LMO4
LNX2
LPHN2
LRFN5
LRIG1
LRP11
LRRC16A
LRRC2
LRRC28
LRRC4
LRRC49
LRRN2
LRRN4
LSAMP
MAPK13
MAPRE2
MARCH2
MARVELD2
MATN2
MBNL2
MCF2L
MDFI
MEF2C
MEIS1
MEIS2
MEST
METRNL
METTL7A
MFGE8
MFHAS1
MICAL2
MLLT3
MME
MMP15
MMP2
MMRN2
MN1
MOB3B
MPPED2
MSI2
MSRB3
MSX1
MTMR7
MUSTN1
MXRA8
MYBL1
MYC
MYCL1
MYEF2
MYH14
MYLK3
MYOF
NAALAD2
NAP1L2
NBEA
NBPF10
NBPF9
NCALD
NCCRP1
NCOA4
NDRG1
NECAB2
NEDD4L
NEK5
NELL2
NEO1
NGFR
NID2
NKD1
NMU
NOSTRIN
NOTCH2NL
NPC1
NPTX2
NRARP
NRP2
NSUN7
NTRK2
NTS
NUDT14
NUP210
NXPH2
OAF
OBFC2A
OCIAD2
ODZ4
OLFM1
OLFML3
OPTN
OSBPL10
OSBPL3
OSBPL6
P2RY1
PABPC4L
PARM1
PAX3
PBK
PCDH10
PCDH17
PCDH18
PCDH7
PDE4DIP
PDGFC
PDGFRB
PDGFRL
PDK1
PDZRN3
PECR
PEG10
PELI1
PFKP
PGM1
PIK3CB
PITPNM2
PITX1
PITX2
PKDCC
PKIG
PKP2
PLCE1
PLEKHG1
PLEKHG4B
PLEKHM3
PLOD2
PLP1
PLS1
PLTP
PLVAP
PLXNA2
PMP22
PNMAL1
PODXL
PPAP2B
PPM1B
PPP1R14C
PPP1R15A
PPP1R3C
PPP2R2B
PPP4R4
PPPDE1
PQLC3
PREX2
PRKAG2
PRKAR2B
PRKCZ
PRRX1
PRSS23
PTN
PTPRD
PTRF
PTS
PVR
PVRL1
RAB11FIP4
RAB15
RAB20
RAB35
RAB3B
RAI14
RAI2
RALGPS2
RAMP1
RAPGEF1
RARRES2
RASA4
RAVER2
RBM20
RBM47
RBMS3
RCAN3
RCSD1
RERG
REXO2
RGL1
RGPD5
RGS19
RGS4
RGS5
RHOB
RHOBTB3
RHOU
RNASE4
RND2
RNF175
RPP25
RPRM
RPS6KA2
RRAGD
RSPO2
RTN4R
RUNX1T1
S100A10
S1PR1
S1PR3
S1PR5
SAMD4A
SAMD5
SAMHD1
SAR1A
SARM1
SBK1
SCAPER
SCG3
SCML1
SDC4
SDHA
SECISBP2L
SEMA4D
SEMA6D
SEPT3
SEPT5
SERINC3
SERINC5
SERP2
SETBP1
SETDB2
SFT2D2
SH3BGR
SH3BP5
SH3RF2
SHISA3
SIPA1L2
SKAP2
SLC1A3
SLC22A23
SLC23A2
SLC25A28
SLC25A30
SLC25A4
SLC27A3
SLC28A2
SLC2A3
SLC39A11
SLC39A2
SLC45A4
SLC4A4
SLC7A8
SLC8A1
SLIT2
SLIT3
SLN
SMAD6
SMAD7
SMARCA2
SMOC1
SMOC2
SMTNL1
SMTNL2
SNAI2
SNCG
SNX11
SOCS3
SORCS2
SORT1
SOSTDC1
SOX6
SOX7
SOX8
SPARC
SPATA20
SPINT2
SPON1
SST
ST3GAL1
ST6GALNAC3
STAMBPL1
STAR
STK17A
STK32B
STK33
STOM
STON2
STX3
SULF1
SULF2
SUN2
SVEP1
SYNGR1
SYNPO2L
SYT17
SYTL5
TAGLN
TAL1
TANC2
TAX1BP1
TBC1D16
TBC1D2B
TBX4
TCEA3
TCEAL2
TCF21
TDGF1
TEK
TFPI
TFRC
TGFB2
TGM2
THNSL2
THY1
TIE1
TLE4
TLR4
TM7SF2
TMEM100
TMEM106C
TMEM132B
TMEM133
TMEM141
TMEM169
TMEM170B
TMEM185A
TMEM200A
TMEM200B
TMEM45A
TMEM88
TMTC2
TNFRSF21
TNIK
TNNT2
TNS1
TPD52
TPM1
TRANK1
TRIB3
TRIM45
TRPS1
TRPT1
TSHZ1
TSPAN33
TSPAN5
TUB
TUBB4A
TUBB8
TWSG1
TXNDC5
UACA
UBXN2B
UGT2B11
UNC5B
UQCRC1
VASN
VEGFA
VEGFC
VLDLR
VWA5A
WFIKKN1
WIPI1
WISP1
WNT11
WNT5A
XRCC6BP1
XYLT1
ZADH2
ZCCHC2
ZCCHC24
ZDHHC2
ZEB2
ZFPM2
ZMYND8
ZNF185
ZNF503
ZNF761
ZNRF3

## Sheet: common_mouse_1-day_6-day
Common Differentially Expressed genes in 1-day and 6-day Pax3-induced mouse cells
1110032F04Rik
1810011O10Rik
2010111I01Rik
6330403A02Rik
Acot7
Acta2
Adamts4
Adcy8
Adora1
Alox15
Ano1
Arhgef10l
Arhgef28
Arrb1
Asb4
AW011738
Bambi
Bgn
Boc
Btbd11
Calcrl
Camk1d
Car11
Car4
Cass4
Cd109
Cd82
Cd93
Cdc42ep1
Cdh23
Cdon
Cdx2
Cecr6
Cnksr2
Cnr1
Cntnap2
Col1a2
Col4a1
Col4a2
Col9a1
Cpm
Crip2
Crlf1
Cthrc1
Dclk1
Ddah1
Dgkk
Dlk1
Dmd
Dmrt2
Dpf3
Dtx4
Dusp9
Egln3
Elf4
Elk3
Emilin1
Enho
Erich2
Eya1
Fam134b
Fam163a
Fam81a
Fbln2
Fbln7
Fgf15
Fgf3
Fgfr4
Fhdc1
Filip1
Fry
Fyn
Gabra3
Gabrb3
Gal3st4
Galnt12
Gata4
Gbp4
Gcnt4
Gfra2
Gmpr
Gpc3
Grin2c
Grip2
Gsn
Gstp1
Gstt1
Gxylt2
Hapln3
Hebp1
Hes7
Hoxd9
Hprt
Hs6st2
Igfbp5
Il4ra
Itga4
Itga8
Jam2
Kdr
Kitl
Klhl34
Lama2
Lama4
Lcp1
Lhx2
Lix1
Lpar1
Lrig1
Lrp2
Lrrk2
Lrrn4
Maf
Mdfi
Meox1
Mertk
Mxra7
Myc
Myl1
Myl4
Myl7
Nbl1
Nfic
Ngfr
Nkx1-2
Npr3
Nptx2
Nrcam
Nrk
Nrp1
Nsg2
Ntsr1
Nudt7
Nup210
Nup62cl
Osbpl10
Pacsin1
Palld
Palmd
Pard6b
Parm1
Pax3
Pcdh1
Pcdh7
Pcdh9
Pcolce
Pdzd4
Peg12
Perp
Pgbd5
Phlda2
Pilra
Pilrb2
Pkp2
Plac1
Plagl1
Plekha2
Plekhg1
Pnmal2
Podxl
Ppargc1b
Ppm1k
Ppp1r3b
Prdm1
Prdm6
Prrx1
Ptch1
Ptgr1
Ptgs1
Ptn
Pygm
Radil
Rap1gap2
Rassf4
Reps2
Rerg
Rgag4
Rhbg
Rhpn2
Rnasel
Rtn1
Scrn1
Sel1l3
Sema3e
Sh2d3c
Slc2a1
Slc2a12
Slc2a3
Slc2a4
Slc30a3
Slc7a2
Sned1
Sox17
Sox8
Sp5
Spink1
Spsb1
St8sia4
Stard8
Sulf1
Susd4
Tanc2
Tbx3
Tcf15
Tgfb3
Thbs1
Tmem119
Tmem229a
Tmem63a
Tnc
Tnnc1
Tns1
Tpd52
Tshz3
Ttn
Tubb2b
Twist1
Vat1l
Vstm2b
Zfp711
4831440E17Rik
Adamts5
Adamtsl1
Adgrd1
Adora2a
Adra1a
Ank1
Apba2
Asah2
C430002N11Rik
Calcr
Cdx4
Col17a1
Col6a3
Cpa4
Cpz
Cryab
Cyp1b1
Dbx1
Entpd3
Epn3
Espn
Fap
Fetub
Foxd3
Gja5
Gjb2
Gprc5a
Haglr
Hnf1b
Hoxb5
Hoxb6
Hoxb9
Hoxd1
Hoxd3
Il18rap
Kcnh1
Lbx1
Lmcd1
Lppr1
Lynx1
Mamstr
Mchr1
Megf10
Mgam
Mybpc1
Myf5
Myom2
Myom3
Nav3
Nell2
Npbwr1
Nrxn3
Ntn5
Ntng2
Oacyl
Pcsk2
Pglyrp3
Pgm5
Pilrb1
Postn
Rbm11
Rfx4
Rprm
Sec1
Sema3d
Sla
Strip2
Sv2b
Tbc1d30
Tbx1
Tbx15
Tbx18
Tfap2e
Thrb
Timp4
Tmem200c
Tshr
Vcam1
Wisp1
Wscd1

## Sheet: common_mouse_1-day_human_1-day
Common Differentially Expressed genes in mouse (1-day) and human (1-day) Pax3-induced cells
ACVRL1
ADAMTS5
BAMBI
CALCRL
CD82
CDON
CNTNAP2
COL1A2
COL6A3
CRYAB
DRD2
DSC2
DTX4
EGLN3
ENHO
FBLN7
FREM1
GALNT12
GATA4
GBP4
GMPR
IGFBP5
ITGA8
KDR
KRT18
LRIG1
LRRN4
MDFI
MYC
NELL2
NGFR
NPTX2
NRP2
NUP210
OSBPL10
PARM1
PAX3
PCDH7
PEG10
PITX1
PKP2
PLEKHG1
PMP22
PODXL
PRRX1
PTN
RERG
RPRM
SLC2A3
SMOC1
SOX8
SPON1
SULF1
TANC2
TBX4
TGFB2
THNSL2
TNS1
TPD52
WISP1

## Sheet: common_mouse_6-day_human_1-day
Common Differentially Expressed genes in mouse (6-day) and human (1-day) Pax3-induced cells
ABAT
ACADL
ACSL1
ACTC1
ADAM12
ADAMTS1
ADAMTS5
ADM
ADRBK2
AFAP1L2
AGPAT9
ALCAM
ALPL
ANKRD13A
ANKRD33B
ANXA1
APCDD1
APLNR
ARHGDIB
ARVCF
ASNS
ASRGL1
ATF7IP2
ATP13A3
ATP6V0E2
ATP7B
ATP8A1
AXL
B3GNT7
BAMBI
BEX2
BLVRA
BMP2
BMP5
BMP7
BNC2
BTN2A2
C1QTNF6
CACNA2D2
CALCRL
CAMK1
CARD10
CD200
CD47
CD82
CD9
CDC14B
CDCA7L
CDH11
CDH20
CDO1
CDON
CELF2
CHRNA5
CHST11
CHST15
CHST2
CITED2
CLCN5
CLSTN3
CLU
CMTM4
CNTNAP2
COL11A1
COL18A1
COL1A2
COL22A1
COL23A1
COL3A1
COL5A1
COL6A1
COL6A2
COL6A3
COLEC12
CPE
CPEB4
CRB2
CREB3L1
CRYAB
CSF1
CSRP2
CYFIP2
CYR61
CYSTM1
DAB2
DACT1
DACT3
DIP2C
DIRAS1
DLL1
DNAJA4
DOK4
DPYSL3
DPYSL5
DSC3
DSG2
DTX4
DYNLT3
EBF3
ECHDC2
EDIL3
EFEMP1
EFHD1
EFHD2
EGFR
EGLN3
ELOVL2
EMB
ENHO
EPAS1
ERBB3
ERRFI1
EXOC6
F2RL2
FABP5
FAM111A
FAM184A
FAM195A
FAM19A5
FAM20C
FAM212A
FAM49A
FAM84B
FBLN5
FBLN7
FBN1
FEZ1
FGF7
FGFR2
FHL2
FLRT2
FLRT3
FLT4
FMN2
FOSL2
FOXF2
FUCA1
GADD45G
GALNT12
GALNT2
GAS2L3
GATA2
GATA4
GATA5
GATA6
GATM
GBP4
GBX2
GFRA3
GGT1
GJA1
GLDC
GLIPR2
GLRX
GLT1D1
GMPR
GNAZ
GPC4
GPHN
GPRC5B
GREM1
GULP1
H2AFJ
HAND1
HAND2
HAS2
HELZ
HEY1
HEY2
HLX
HOMER2
HOOK1
HOXA1
HOXB2
HTRA1
HVCN1
ID1
IFI30
IFITM2
IGDCC3
IGFBP3
IGFBP5
IGFBPL1
IL17RD
IL27RA
ITGA7
ITGA8
KANK1
KBTBD11
KCNN2
KCNS3
KDR
KHK
KIF5C
KLF9
KLHL13
KLHL7
KRT19
L1CAM
L1TD1
LAMA1
LDB2
LECT1
LEF1
LGALSL
LRIG1
LRP11
LRRC16A
LRRC2
LRRC4
LRRN2
LRRN4
LSAMP
MAPK13
MAPRE2
MARCH2
MARVELD2
MBNL2
MCF2L
MDFI
MEF2C
MEIS2
MEST
METRNL
MICAL2
MME
MMRN2
MOB3B
MPPED2
MSRB3
MSX1
MTMR7
MYC
MYH14
MYLK3
MYOF
NAALAD2
NAP1L2
NCALD
NEDD4L
NELL2
NGFR
NID2
NKD1
NPTX2
NRARP
NTRK2
NUP210
OCIAD2
OSBPL10
P2RY1
PARM1
PAX3
PCDH10
PCDH18
PCDH7
PDE4DIP
PDGFC
PDGFRB
PDGFRL
PGM1
PKDCC
PKIG
PKP2
PLCE1
PLEKHG1
PLOD2
PLTP
PNMAL1
PODXL
PPP1R14C
PPP2R2B
PPP4R4
PQLC3
PREX2
PRKCZ
PRRX1
PRSS23
PTN
PTPRD
PTRF
PVR
RAB11FIP4
RAB15
RAB20
RAB3B
RAI2
RAVER2
RBM20
RBMS3
RCAN3
RERG
RGS4
RGS5
RHOU
RNASE4
RND2
RPRM
RSPO2
RTN4R
RUNX1T1
S1PR1
S1PR3
S1PR5
SDC4
SECISBP2L
SEMA6D
SEPT3
SEPT5
SERP2
SH3BGR
SH3BP5
SHISA3
SLC22A23
SLC28A2
SLC2A3
SLC39A11
SLC4A4
SLC7A8
SLC8A1
SLIT2
SLIT3
SMAD6
SMAD7
SMARCA2
SMOC2
SNCG
SNX11
SOCS3
SORCS2
SOX6
SOX8
SPARC
SPINT2
ST3GAL1
STAMBPL1
STK32B
STOM
STX3
SULF1
SYNGR1
SYNPO2L
SYTL5
TAGLN
TAL1
TANC2
TCF21
TDGF1
TEK
TGM2
THY1
TLR4
TMEM100
TMEM169
TMEM170B
TMEM200A
TMEM88
TMTC2
TNIK
TNNT2
TNS1
TPD52
TPM1
TRANK1
TRPS1
TRPT1
TSHZ1
TSPAN33
TSPAN5
TUB
TUBB4A
UNC5B
VEGFC
VLDLR
WISP1
WNT5A
XYLT1
ZADH2
ZCCHC24
ZDHHC2
ZFPM2
