# Supplementary material for: Time-dependent Pax3-mediated chromatin remodeling and cooperation with Six4 and Tead2 specify the skeletal myogenic lineage in developing mesoderm
Source: PLoS Biol. 2019 Feb 26;17(2):e3000153. doi: 10.1371/journal.pbio.3000153 (PMC6390996; doi:10.1371/journal.pbio.3000153)
Supplement: S5 Table — Pax3, paired box 3. (XLSX) [file pbio.3000153.s012.xlsx]

## Sheet: 1-day_Pax3_ChIP_EBs
Genomic coordinates (mm10) of Pax3 binding sites upon 1-day induction in differentiating mouse ES cells
chr1	3190898	3191976	MACS_peak_1	169.33
chr1	5296686	5297177	MACS_peak_7	44
chr1	9848298	9849183	MACS_peak_15	120.54
chr1	10003945	10004816	MACS_peak_16	209.39
chr1	13172507	13173145	MACS_peak_24	76.88
chr1	14051500	14052257	MACS_peak_31	48.04
chr1	14257165	14257956	MACS_peak_33	75.68
chr1	14303114	14304022	MACS_peak_34	94.12
chr1	14562959	14563747	MACS_peak_36	166.29
chr1	16202017	16202785	MACS_peak_46	39.88
chr1	16209953	16210977	MACS_peak_47	405.45
chr1	16518518	16518939	MACS_peak_49	84.33
chr1	16656858	16657633	MACS_peak_52	42.23
chr1	17123146	17124057	MACS_peak_55	200.04
chr1	19109430	19110161	MACS_peak_56	116.71
chr1	20428185	20429081	MACS_peak_61	99.56
chr1	22375387	22376325	MACS_peak_70	46.33
chr1	23273030	23273788	MACS_peak_74	168.61
chr1	23390439	23391055	MACS_peak_75	152.03
chr1	23756838	23757433	MACS_peak_76	160.75
chr1	24107263	24108012	MACS_peak_78	350.64
chr1	24739652	24740495	MACS_peak_83	42.19
chr1	28565429	28566242	MACS_peak_88	415.16
chr1	29270937	29271536	MACS_peak_89	199.84
chr1	34235822	34236723	MACS_peak_97	86.36
chr1	36064636	36065591	MACS_peak_102	80.48
chr1	36243272	36244055	MACS_peak_103	41.5
chr1	36273024	36273828	MACS_peak_105	92.48
chr1	36287237	36288124	MACS_peak_106	56.59
chr1	36556942	36558038	MACS_peak_108	81.18
chr1	36595765	36596666	MACS_peak_110	147.89
chr1	36853816	36854745	MACS_peak_112	171.42
chr1	36987932	36988844	MACS_peak_113	46.1
chr1	37244432	37245314	MACS_peak_118	42.68
chr1	37350660	37351395	MACS_peak_119	92.52
chr1	38263210	38263915	MACS_peak_123	142.44
chr1	38526590	38527309	MACS_peak_125	330.2
chr1	38916065	38916757	MACS_peak_129	34.6
chr1	39184542	39185308	MACS_peak_132	161.44
chr1	39555681	39556649	MACS_peak_137	116.2
chr1	39731388	39732508	MACS_peak_138	204.89
chr1	39936251	39937047	MACS_peak_140	64.35
chr1	41438711	41439645	MACS_peak_145	170.22
chr1	42851046	42851963	MACS_peak_151	54.4
chr1	43041992	43042854	MACS_peak_153	158.71
chr1	43759906	43760635	MACS_peak_160	66.62
chr1	51804178	51805033	MACS_peak_175	115.08
chr1	53887789	53888438	MACS_peak_185	86.25
chr1	53933175	53933710	MACS_peak_187	100.1
chr1	54690323	54691137	MACS_peak_191	73.85
chr1	56969187	56970043	MACS_peak_198	43.7
chr1	57112226	57113123	MACS_peak_199	168.23
chr1	58392814	58393360	MACS_peak_204	91.85
chr1	58445028	58445774	MACS_peak_205	40.8
chr1	58967314	58968209	MACS_peak_208	100
chr1	59237159	59238069	MACS_peak_210	142.83
chr1	59314758	59315739	MACS_peak_211	65.04
chr1	59400423	59401089	MACS_peak_213	41.31
chr1	59406664	59407629	MACS_peak_214	119.69
chr1	59871412	59872184	MACS_peak_215	36.14
chr1	60070172	60070933	MACS_peak_217	35.65
chr1	60097337	60098323	MACS_peak_218	100.73
chr1	60699155	60699954	MACS_peak_220	190.86
chr1	60922847	60923648	MACS_peak_222	75.11
chr1	61935779	61936334	MACS_peak_231	146.68
chr1	62016586	62017535	MACS_peak_232	147.37
chr1	62382518	62383509	MACS_peak_238	82.41
chr1	62705666	62706708	MACS_peak_241	57.35
chr1	62726808	62727839	MACS_peak_242	232.03
chr1	62860421	62861213	MACS_peak_244	121.24
chr1	62976393	62977210	MACS_peak_248	265.03
chr1	64228400	64228869	MACS_peak_255	40.45
chr1	64412199	64413085	MACS_peak_256	76.49
chr1	66672336	66672915	MACS_peak_262	128.59
chr1	66788223	66789123	MACS_peak_264	178.25
chr1	69027683	69028403	MACS_peak_270	79.07
chr1	69375241	69376191	MACS_peak_275	54.73
chr1	69495810	69496366	MACS_peak_277	51.57
chr1	70890931	70891505	MACS_peak_284	40.84
chr1	71052544	71053273	MACS_peak_285	210.4
chr1	71507142	71507642	MACS_peak_287	76.95
chr1	72309612	72310334	MACS_peak_293	47.21
chr1	72450819	72451770	MACS_peak_295	256.44
chr1	72481823	72482735	MACS_peak_296	186.17
chr1	72582956	72583626	MACS_peak_297	48.14
chr1	73757979	73759115	MACS_peak_305	427.58
chr1	74175445	74176218	MACS_peak_310	109.67
chr1	74303205	74304197	MACS_peak_311	56.57
chr1	74397229	74397959	MACS_peak_314	30.63
chr1	75317407	75318377	MACS_peak_318	98.16
chr1	75521003	75521768	MACS_peak_319	46.36
chr1	77226849	77227729	MACS_peak_325	157.13
chr1	77245679	77246499	MACS_peak_327	144.95
chr1	77778205	77778791	MACS_peak_330	99.67
chr1	78338055	78339025	MACS_peak_334	175.44
chr1	78395652	78396250	MACS_peak_335	146.37
chr1	79406403	79407146	MACS_peak_344	77.58
chr1	79457272	79458198	MACS_peak_346	146.84
chr1	79580800	79582105	MACS_peak_347	91
chr1	79749991	79750525	MACS_peak_348	37.63
chr1	79761631	79762216	MACS_peak_349	59.96
chr1	82220600	82221443	MACS_peak_356	42.92
chr1	82257350	82257908	MACS_peak_357	74.58
chr1	82289704	82290409	MACS_peak_358	100.02
chr1	83358714	83359413	MACS_peak_364	65.18
chr1	84380724	84381769	MACS_peak_368	246.52
chr1	84839222	84839884	MACS_peak_370	56.93
chr1	85789303	85790022	MACS_peak_386	67.38
chr1	85896587	85897503	MACS_peak_387	91.88
chr1	85910314	85911162	MACS_peak_388	51.91
chr1	86004280	86005028	MACS_peak_389	48.93
chr1	86487107	86488034	MACS_peak_393	68.96
chr1	89183609	89184968	MACS_peak_414	105.36
chr1	89699878	89700523	MACS_peak_417	166.65
chr1	90060191	90061125	MACS_peak_422	94.84
chr1	90213224	90213998	MACS_peak_423	60.94
chr1	90334623	90335620	MACS_peak_426	96.35
chr1	90493318	90494344	MACS_peak_428	82
chr1	90505557	90506220	MACS_peak_429	30.17
chr1	90896822	90897790	MACS_peak_433	159.61
chr1	90936661	90937629	MACS_peak_434	85.91
chr1	90962786	90963643	MACS_peak_435	97.7
chr1	91227076	91228100	MACS_peak_436	101.62
chr1	91249796	91250501	MACS_peak_437	39.13
chr1	91533688	91534304	MACS_peak_440	37.1
chr1	91634317	91635099	MACS_peak_442	93.55
chr1	91655425	91656268	MACS_peak_443	53.97
chr1	91717879	91718720	MACS_peak_444	95.87
chr1	92894860	92895738	MACS_peak_452	54.36
chr1	92902553	92903405	MACS_peak_453	47.41
chr1	92933794	92934806	MACS_peak_454	83.73
chr1	94415442	94416326	MACS_peak_459	70.1
chr1	96777615	96778284	MACS_peak_468	89.1
chr1	104997801	104998421	MACS_peak_482	30.19
chr1	107529095	107529903	MACS_peak_488	82.16
chr1	118982078	118983055	MACS_peak_501	66.61
chr1	119902979	119903969	MACS_peak_505	151.35
chr1	120649748	120650332	MACS_peak_507	78.52
chr1	125435501	125436424	MACS_peak_517	37.81
chr1	125996350	125997344	MACS_peak_521	276.85
chr1	127328016	127328907	MACS_peak_526	37.15
chr1	127382287	127382759	MACS_peak_527	78.7
chr1	127622063	127623096	MACS_peak_531	129.37
chr1	128243554	128244456	MACS_peak_537	130.03
chr1	128546839	128547548	MACS_peak_541	53.42
chr1	130217156	130218112	MACS_peak_545	93.68
chr1	130937043	130938092	MACS_peak_548	85.4
chr1	131428441	131429301	MACS_peak_551	134.44
chr1	132805286	132806268	MACS_peak_556	380.29
chr1	133238808	133239791	MACS_peak_558	220.89
chr1	133307037	133307849	MACS_peak_559	38.88
chr1	133363382	133364443	MACS_peak_560	38.73
chr1	134220694	134221432	MACS_peak_564	37.55
chr1	134494096	134495148	MACS_peak_566	86.36
chr1	135014503	135015640	MACS_peak_567	325.42
chr1	135082978	135084022	MACS_peak_568	183.44
chr1	135324305	135325109	MACS_peak_571	35.96
chr1	136135434	136136343	MACS_peak_576	45.51
chr1	137225082	137226013	MACS_peak_586	58.1
chr1	138579221	138579900	MACS_peak_588	52.85
chr1	138662002	138662985	MACS_peak_589	163.26
chr1	140364756	140365310	MACS_peak_592	242.38
chr1	150479392	150480262	MACS_peak_598	97.95
chr1	151000268	151001318	MACS_peak_602	141.61
chr1	152378299	152379162	MACS_peak_607	110.21
chr1	152576549	152577363	MACS_peak_608	48.91
chr1	153709279	153709938	MACS_peak_615	51.38
chr1	153751788	153752753	MACS_peak_617	50.15
chr1	155086349	155087106	MACS_peak_625	70.76
chr1	155199589	155200495	MACS_peak_628	118.19
chr1	155758759	155759827	MACS_peak_633	445.17
chr1	156183900	156184890	MACS_peak_635	192.64
chr1	156236198	156237192	MACS_peak_638	77.94
chr1	156751561	156752821	MACS_peak_645	408.88
chr1	156758201	156758747	MACS_peak_646	53.53
chr1	156995083	156996011	MACS_peak_648	38.7
chr1	157193985	157194738	MACS_peak_649	48.47
chr1	157440238	157441019	MACS_peak_650	71.39
chr1	157500154	157501074	MACS_peak_651	44.83
chr1	157506665	157507643	MACS_peak_652	431.07
chr1	158342847	158343884	MACS_peak_654	328.9
chr1	159375016	159375716	MACS_peak_658	44.11
chr1	159614886	159615735	MACS_peak_659	74.81
chr1	159750792	159751520	MACS_peak_661	174.67
chr1	160416811	160417753	MACS_peak_663	383.4
chr1	160878251	160879267	MACS_peak_664	154.86
chr1	162130665	162131647	MACS_peak_670	270.44
chr1	162216424	162217400	MACS_peak_672	121.19
chr1	162243280	162244229	MACS_peak_673	113.79
chr1	162281911	162282616	MACS_peak_675	46.01
chr1	162792270	162793380	MACS_peak_676	365.57
chr1	163308361	163309276	MACS_peak_680	292.44
chr1	163390986	163391958	MACS_peak_681	173.15
chr1	164482829	164483655	MACS_peak_687	154.97
chr1	164830384	164831068	MACS_peak_689	34.34
chr1	165074954	165076257	MACS_peak_693	120.89
chr1	165113712	165115171	MACS_peak_694	58.14
chr1	165460435	165461220	MACS_peak_695	45.28
chr1	165662432	165663408	MACS_peak_697	229.83
chr1	165758957	165759983	MACS_peak_698	49.86
chr1	165775142	165776231	MACS_peak_699	304.66
chr1	165786018	165786814	MACS_peak_700	98.64
chr1	165850037	165850593	MACS_peak_702	56.99
chr1	166493345	166494268	MACS_peak_708	46.42
chr1	168226082	168226820	MACS_peak_716	91.69
chr1	168472848	168473858	MACS_peak_718	276.68
chr1	169406672	169407703	MACS_peak_719	232.18
chr1	169531180	169532015	MACS_peak_720	31.82
chr1	169916507	169917194	MACS_peak_722	40.33
chr1	171101634	171102586	MACS_peak_729	50.89
chr1	171280918	171281800	MACS_peak_731	41.95
chr1	171524742	171526680	MACS_peak_736	45.85
chr1	172049268	172050124	MACS_peak_741	115.59
chr1	173804513	173805321	MACS_peak_748	51.56
chr1	173980686	173981821	MACS_peak_751	101.87
chr1	174766515	174767343	MACS_peak_752	118.75
chr1	176357210	176357780	MACS_peak_758	94.01
chr1	176813729	176814640	MACS_peak_759	52.42
chr1	177490583	177491373	MACS_peak_761	40.32
chr1	178317681	178318689	MACS_peak_762	107.24
chr1	178660989	178661931	MACS_peak_766	54.46
chr1	180120996	180121598	MACS_peak_777	33.98
chr1	180194751	180195852	MACS_peak_778	193.76
chr1	180541789	180542457	MACS_peak_785	58.91
chr1	180640093	180640961	MACS_peak_787	47.91
chr1	180777789	180778662	MACS_peak_790	36.67
chr1	180849725	180850591	MACS_peak_791	86.38
chr1	180888434	180889436	MACS_peak_792	131.7
chr1	180991902	180992726	MACS_peak_795	58.71
chr1	181525662	181526518	MACS_peak_797	60.09
chr1	181915892	181916745	MACS_peak_800	274.03
chr1	181975384	181976145	MACS_peak_801	34.08
chr1	182088541	182089571	MACS_peak_802	78.61
chr1	182742370	182742976	MACS_peak_809	36.22
chr1	182861462	182862321	MACS_peak_811	64.92
chr1	183521178	183521985	MACS_peak_815	201.44
chr1	184667715	184668842	MACS_peak_820	412.09
chr1	185730846	185731624	MACS_peak_827	242.59
chr1	186748529	186749704	MACS_peak_831	122.23
chr1	186922454	186923356	MACS_peak_833	143.37
chr1	187751313	187752280	MACS_peak_839	155.08
chr1	187824752	187825780	MACS_peak_841	193.1
chr1	187924420	187925344	MACS_peak_842	37.31
chr1	188150829	188151641	MACS_peak_845	110.44
chr1	189142854	189143958	MACS_peak_850	217.67
chr1	190067025	190067936	MACS_peak_857	264.55
chr1	190368978	190369669	MACS_peak_861	74.57
chr1	190808862	190809727	MACS_peak_865	171
chr1	190929063	190929561	MACS_peak_866	50.55
chr1	191058445	191059263	MACS_peak_867	62.79
chr1	191352276	191353200	MACS_peak_869	63.29
chr1	191420343	191420983	MACS_peak_870	39
chr1	191644083	191644910	MACS_peak_873	92.2
chr1	192781126	192781986	MACS_peak_877	210.2
chr1	192994002	192994670	MACS_peak_879	101.6
chr1	193419035	193419828	MACS_peak_885	52.96
chr1	193533379	193534267	MACS_peak_886	162.59
chr1	193575937	193576679	MACS_peak_887	117.04
chr1	194482175	194482859	MACS_peak_891	309.43
chr1	194756502	194757562	MACS_peak_894	325.21
chr1	194938297	194939017	MACS_peak_895	34.62
chr10	3466370	3467012	MACS_peak_900	54.68
chr10	3596568	3597392	MACS_peak_903	191.15
chr10	3630636	3631668	MACS_peak_904	211.79
chr10	3839629	3840416	MACS_peak_908	167.23
chr10	4305668	4306360	MACS_peak_912	118.88
chr10	4598043	4598920	MACS_peak_914	36.73
chr10	5309060	5309826	MACS_peak_918	43.68
chr10	5773001	5773852	MACS_peak_920	70.99
chr10	7035354	7036121	MACS_peak_924	74.82
chr10	8504949	8505918	MACS_peak_926	135.48
chr10	8724035	8724929	MACS_peak_927	154.82
chr10	8765656	8766523	MACS_peak_930	73.39
chr10	9382100	9382857	MACS_peak_931	32.28
chr10	10379324	10380179	MACS_peak_937	89.58
chr10	10471854	10472591	MACS_peak_938	38.77
chr10	11280367	11281108	MACS_peak_941	33.51
chr10	12764645	12765329	MACS_peak_950	145.51
chr10	12824158	12825100	MACS_peak_951	124.06
chr10	12884343	12885287	MACS_peak_952	83.69
chr10	13170523	13171366	MACS_peak_954	165.81
chr10	13177956	13178887	MACS_peak_955	310.72
chr10	17574627	17575619	MACS_peak_967	114.01
chr10	17677852	17678708	MACS_peak_970	149.11
chr10	18209369	18210264	MACS_peak_975	44.17
chr10	19006298	19006862	MACS_peak_983	31.77
chr10	19494547	19495264	MACS_peak_985	156.51
chr10	20186880	20187689	MACS_peak_991	30.65
chr10	21110729	21111663	MACS_peak_995	156.49
chr10	21304617	21305653	MACS_peak_997	127.43
chr10	21946263	21947194	MACS_peak_1002	151.07
chr10	22271142	22272076	MACS_peak_1006	97.8
chr10	22284869	22288293	MACS_peak_1007	40.61
chr10	22591317	22592506	MACS_peak_1013	270.69
chr10	23535049	23535799	MACS_peak_1016	48.73
chr10	23786965	23787660	MACS_peak_1019	41.95
chr10	24224145	24224831	MACS_peak_1022	75.15
chr10	24628721	24629562	MACS_peak_1024	88.94
chr10	24869474	24870349	MACS_peak_1026	68.2
chr10	25262675	25263609	MACS_peak_1028	98.1
chr10	25432836	25433428	MACS_peak_1030	49.94
chr10	27652938	27653736	MACS_peak_1037	64.75
chr10	27687867	27688978	MACS_peak_1038	54.08
chr10	28104954	28105919	MACS_peak_1039	284.92
chr10	29708144	29709165	MACS_peak_1044	91.03
chr10	29908273	29909000	MACS_peak_1045	133.15
chr10	29921557	29922470	MACS_peak_1046	346.98
chr10	34532312	34533036	MACS_peak_1055	90.59
chr10	34791755	34792622	MACS_peak_1056	109.24
chr10	37337048	37337946	MACS_peak_1065	114.07
chr10	37896863	37897454	MACS_peak_1068	38.2
chr10	38553357	38554149	MACS_peak_1069	184.39
chr10	38987019	38987833	MACS_peak_1070	78.81
chr10	39169624	39170555	MACS_peak_1072	96.89
chr10	39262179	39263217	MACS_peak_1074	263.1
chr10	39625257	39626163	MACS_peak_1079	50.73
chr10	39646355	39647055	MACS_peak_1080	77.27
chr10	39659206	39660290	MACS_peak_1081	376.97
chr10	39990848	39991649	MACS_peak_1083	33.84
chr10	40244218	40245095	MACS_peak_1085	117.57
chr10	40521190	40522172	MACS_peak_1091	147.91
chr10	41055278	41056206	MACS_peak_1094	167.76
chr10	41292654	41293678	MACS_peak_1095	69.74
chr10	41711262	41712053	MACS_peak_1098	119.82
chr10	41878643	41879279	MACS_peak_1100	79.08
chr10	41930773	41931546	MACS_peak_1101	87.1
chr10	43767661	43768703	MACS_peak_1114	170.11
chr10	43826506	43826789	MACS_peak_1115	32.96
chr10	44427589	44428503	MACS_peak_1119	51.48
chr10	45469938	45470666	MACS_peak_1124	68.84
chr10	45560693	45561269	MACS_peak_1125	85.1
chr10	45893677	45894405	MACS_peak_1126	143.2
chr10	46064710	46065582	MACS_peak_1127	190.01
chr10	46278406	46279282	MACS_peak_1129	182.69
chr10	49153901	49154565	MACS_peak_1132	73.72
chr10	51727778	51728493	MACS_peak_1134	40.41
chr10	56228481	56229462	MACS_peak_1139	45.94
chr10	56431532	56432399	MACS_peak_1140	51.13
chr10	57434753	57435648	MACS_peak_1141	41.28
chr10	59444207	59445206	MACS_peak_1147	216.61
chr10	59451446	59452238	MACS_peak_1148	94.52
chr10	59741212	59742046	MACS_peak_1152	68.31
chr10	59995633	59996495	MACS_peak_1154	69.93
chr10	60527725	60528795	MACS_peak_1157	305.8
chr10	60564453	60565362	MACS_peak_1158	75.45
chr10	61167173	61167902	MACS_peak_1161	373.01
chr10	61228239	61228963	MACS_peak_1162	46.72
chr10	61455258	61456032	MACS_peak_1164	59.91
chr10	61569711	61570532	MACS_peak_1167	161.4
chr10	61965277	61966059	MACS_peak_1169	69.87
chr10	62449615	62450240	MACS_peak_1173	56.88
chr10	62481007	62481971	MACS_peak_1174	242.21
chr10	63163136	63163895	MACS_peak_1175	72.48
chr10	63321619	63322290	MACS_peak_1177	114.75
chr10	66481943	66482679	MACS_peak_1183	171.2
chr10	66853068	66853728	MACS_peak_1185	40.98
chr10	66896817	66897491	MACS_peak_1186	31.36
chr10	67110604	67111771	MACS_peak_1189	293.37
chr10	67123946	67124822	MACS_peak_1190	211.61
chr10	67185465	67186076	MACS_peak_1191	114.28
chr10	67372457	67373225	MACS_peak_1193	55.31
chr10	67646531	67647382	MACS_peak_1195	64.79
chr10	67743296	67744368	MACS_peak_1197	111.47
chr10	68007964	68008920	MACS_peak_1198	78.16
chr10	68090956	68091700	MACS_peak_1199	64.32
chr10	69793418	69794353	MACS_peak_1205	127.52
chr10	69826409	69827306	MACS_peak_1206	142.79
chr10	69966656	69967569	MACS_peak_1207	74.94
chr10	70174012	70175078	MACS_peak_1209	309.21
chr10	70257777	70258163	MACS_peak_1210	164.85
chr10	70426144	70426920	MACS_peak_1211	69.54
chr10	71360780	71362434	MACS_peak_1213	151.25
chr10	71447245	71448298	MACS_peak_1214	336.8
chr10	72296740	72297526	MACS_peak_1216	57.82
chr10	72654301	72655075	MACS_peak_1217	51.83
chr10	75344119	75345115	MACS_peak_1221	56.9
chr10	75444130	75445095	MACS_peak_1223	59.11
chr10	75486030	75486938	MACS_peak_1224	65.11
chr10	75790508	75791209	MACS_peak_1228	84.29
chr10	75851228	75851863	MACS_peak_1229	59.8
chr10	75872523	75873400	MACS_peak_1230	35.03
chr10	76468425	76469207	MACS_peak_1235	78.01
chr10	77543024	77543707	MACS_peak_1242	37.63
chr10	79663443	79664155	MACS_peak_1252	31.7
chr10	79926043	79927012	MACS_peak_1257	30.25
chr10	79945529	79946434	MACS_peak_1258	74.43
chr10	80497920	80498792	MACS_peak_1264	62.39
chr10	80928561	80929712	MACS_peak_1271	276.04
chr10	81037119	81037825	MACS_peak_1274	32.55
chr10	81069594	81070454	MACS_peak_1275	33.69
chr10	81266106	81266977	MACS_peak_1277	37.63
chr10	81285427	81286434	MACS_peak_1278	169.7
chr10	81432600	81433524	MACS_peak_1281	36.71
chr10	81606146	81607035	MACS_peak_1283	207.1
chr10	81627085	81627903	MACS_peak_1284	34.88
chr10	83946666	83947415	MACS_peak_1297	70.63
chr10	84498616	84499508	MACS_peak_1299	74
chr10	84621860	84622808	MACS_peak_1301	42.1
chr10	84879585	84880539	MACS_peak_1305	274.92
chr10	84899780	84900551	MACS_peak_1306	42.83
chr10	84973944	84974757	MACS_peak_1307	38.42
chr10	85127761	85128645	MACS_peak_1308	128.1
chr10	85385892	85386875	MACS_peak_1310	94.4
chr10	85434924	85436000	MACS_peak_1311	359.82
chr10	85495110	85495756	MACS_peak_1312	32.74
chr10	86049459	86050247	MACS_peak_1318	110.77
chr10	86479689	86480743	MACS_peak_1319	162.56
chr10	86663925	86664623	MACS_peak_1322	59.57
chr10	86948377	86948999	MACS_peak_1325	63.8
chr10	87477717	87478411	MACS_peak_1327	35.02
chr10	88032072	88032714	MACS_peak_1331	67.56
chr10	88380777	88381707	MACS_peak_1334	76.33
chr10	88433498	88434351	MACS_peak_1335	88.7
chr10	89270403	89271171	MACS_peak_1343	77.47
chr10	89641722	89642353	MACS_peak_1344	45.98
chr10	89774313	89774952	MACS_peak_1346	32.32
chr10	91212737	91213312	MACS_peak_1352	48.98
chr10	92335892	92336715	MACS_peak_1356	122.16
chr10	92907041	92907881	MACS_peak_1358	75.92
chr10	93750968	93751807	MACS_peak_1361	260.32
chr10	93966577	93967515	MACS_peak_1362	243.77
chr10	94182849	94183669	MACS_peak_1364	59.79
chr10	94958218	94958926	MACS_peak_1373	78.55
chr10	95514482	95515279	MACS_peak_1376	125.96
chr10	95708802	95709674	MACS_peak_1377	203.83
chr10	95992753	95993278	MACS_peak_1378	64.24
chr10	96048184	96048914	MACS_peak_1380	50.59
chr10	98624636	98625453	MACS_peak_1390	45.3
chr10	99094877	99095536	MACS_peak_1392	40.14
chr10	99298864	99299687	MACS_peak_1397	86.94
chr10	104666098	104666783	MACS_peak_1409	39.9
chr10	105091882	105092563	MACS_peak_1412	174.04
chr10	105725022	105725704	MACS_peak_1415	130.52
chr10	105933214	105934002	MACS_peak_1417	154.21
chr10	108145750	108146781	MACS_peak_1425	130.62
chr10	108300536	108301364	MACS_peak_1426	97.15
chr10	108495587	108496212	MACS_peak_1427	55
chr10	109132017	109132663	MACS_peak_1431	108.87
chr10	110241816	110242510	MACS_peak_1436	101.83
chr10	110794240	110795260	MACS_peak_1445	172.38
chr10	110900073	110900965	MACS_peak_1446	101.37
chr10	110919667	110920582	MACS_peak_1447	71.17
chr10	111024328	111025457	MACS_peak_1448	311.05
chr10	111545612	111546252	MACS_peak_1454	38.21
chr10	111570656	111571467	MACS_peak_1456	165.33
chr10	111594130	111595045	MACS_peak_1458	110.92
chr10	111834354	111835524	MACS_peak_1463	152.45
chr10	111928958	111929893	MACS_peak_1466	80.41
chr10	111972416	111973167	MACS_peak_1467	72.15
chr10	112798084	112798500	MACS_peak_1468	116.08
chr10	115256738	115257410	MACS_peak_1472	89.21
chr10	116364658	116365548	MACS_peak_1477	65.91
chr10	116410623	116411574	MACS_peak_1478	103.94
chr10	116917006	116917870	MACS_peak_1482	72.01
chr10	116995220	116995754	MACS_peak_1484	75.29
chr10	117009703	117010934	MACS_peak_1485	434.79
chr10	117020705	117021735	MACS_peak_1486	141.85
chr10	117112309	117113176	MACS_peak_1488	86
chr10	117544159	117545172	MACS_peak_1496	193.77
chr10	117659342	117660034	MACS_peak_1498	91.19
chr10	118719060	118719975	MACS_peak_1507	31.43
chr10	119240092	119240948	MACS_peak_1512	46
chr10	119724454	119725134	MACS_peak_1518	137.76
chr10	119735726	119736888	MACS_peak_1519	134.24
chr10	119986390	119987010	MACS_peak_1521	50.86
chr10	120303573	120304264	MACS_peak_1523	105.83
chr10	120364222	120364910	MACS_peak_1525	68.2
chr10	120402305	120403319	MACS_peak_1527	193.95
chr10	120493173	120493790	MACS_peak_1528	83.73
chr10	120635250	120636474	MACS_peak_1529	166.25
chr10	121350099	121350859	MACS_peak_1533	93.43
chr10	121509748	121510913	MACS_peak_1535	249.81
chr10	122602211	122603174	MACS_peak_1543	85.52
chr10	122823356	122824287	MACS_peak_1544	76.86
chr10	126774227	126774762	MACS_peak_1551	235.51
chr10	126957571	126958214	MACS_peak_1554	54.7
chr10	127512653	127513500	MACS_peak_1558	48.57
chr10	127667371	127668089	MACS_peak_1560	69.61
chr10	127831702	127832486	MACS_peak_1563	41.33
chr10	128321936	128322968	MACS_peak_1564	121.56
chr10	128458084	128458808	MACS_peak_1567	38.75
chr10	128589719	128590611	MACS_peak_1568	48.44
chr10	128769203	128770132	MACS_peak_1570	218.55
chr11	3514364	3514817	MACS_peak_1576	34.86
chr11	3931401	3931843	MACS_peak_1578	34.04
chr11	4164591	4165247	MACS_peak_1581	94.24
chr11	4678312	4679158	MACS_peak_1585	179.54
chr11	4803566	4804417	MACS_peak_1586	67.36
chr11	5444883	5445565	MACS_peak_1590	34.51
chr11	5687879	5688259	MACS_peak_1591	38.74
chr11	5761577	5762554	MACS_peak_1592	44.9
chr11	5807915	5809209	MACS_peak_1594	52.02
chr11	6199801	6200698	MACS_peak_1597	43.5
chr11	6267496	6268283	MACS_peak_1598	126.67
chr11	7801916	7802783	MACS_peak_1601	161.67
chr11	8584699	8585675	MACS_peak_1604	35.94
chr11	9074078	9074809	MACS_peak_1608	184.22
chr11	11870908	11872064	MACS_peak_1616	98.04
chr11	12656398	12657285	MACS_peak_1621	44.83
chr11	13770833	13771733	MACS_peak_1624	221.67
chr11	17272814	17273766	MACS_peak_1629	141.22
chr11	19714749	19715511	MACS_peak_1647	31.9
chr11	19986506	19987298	MACS_peak_1650	78.51
chr11	20575800	20576780	MACS_peak_1654	143.44
chr11	20639549	20640322	MACS_peak_1656	84.75
chr11	20800297	20801001	MACS_peak_1657	58.16
chr11	21266220	21266827	MACS_peak_1661	99.73
chr11	22867952	22868851	MACS_peak_1664	311.74
chr11	22934323	22934919	MACS_peak_1665	85.8
chr11	22971911	22972719	MACS_peak_1666	41.2
chr11	23007570	23008430	MACS_peak_1669	49.97
chr11	23770016	23770932	MACS_peak_1675	101.84
chr11	24097004	24097681	MACS_peak_1676	77.02
chr11	24363429	24364452	MACS_peak_1682	132.47
chr11	24375889	24376612	MACS_peak_1683	58.95
chr11	24568631	24569133	MACS_peak_1684	39.44
chr11	29547689	29548609	MACS_peak_1692	60.4
chr11	30861628	30862192	MACS_peak_1697	57.16
chr11	31748679	31749623	MACS_peak_1701	55.91
chr11	31827757	31828557	MACS_peak_1703	57.57
chr11	33512610	33513373	MACS_peak_1712	130.21
chr11	33935611	33936289	MACS_peak_1715	33.95
chr11	34028900	34029461	MACS_peak_1716	43.17
chr11	35365299	35366250	MACS_peak_1723	185.25
chr11	35444347	35445272	MACS_peak_1724	126.39
chr11	35750255	35750980	MACS_peak_1727	92.19
chr11	35838209	35838907	MACS_peak_1731	31.93
chr11	36382022	36382630	MACS_peak_1737	128.61
chr11	37174877	37175585	MACS_peak_1740	120.99
chr11	42637957	42638760	MACS_peak_1749	136.35
chr11	43548065	43549082	MACS_peak_1751	57.29
chr11	44296080	44296870	MACS_peak_1755	67.1
chr11	44367672	44368403	MACS_peak_1757	41.88
chr11	44414168	44414723	MACS_peak_1759	48.49
chr11	44872742	44873640	MACS_peak_1762	152.76
chr11	45843479	45844431	MACS_peak_1765	138.55
chr11	45944613	45945357	MACS_peak_1766	93.87
chr11	46294296	46294987	MACS_peak_1769	36.13
chr11	48833450	48834169	MACS_peak_1783	60.8
chr11	48856061	48857364	MACS_peak_1785	36.98
chr11	49623959	49624744	MACS_peak_1788	58.98
chr11	49713348	49713933	MACS_peak_1789	38.85
chr11	50377168	50377938	MACS_peak_1795	40.72
chr11	50678675	50679432	MACS_peak_1796	52.37
chr11	50705102	50706054	MACS_peak_1797	90.83
chr11	50732697	50733559	MACS_peak_1798	31.68
chr11	50847901	50848899	MACS_peak_1799	237.62
chr11	51305869	51306852	MACS_peak_1800	160.21
chr11	51823186	51823828	MACS_peak_1806	30.16
chr11	52389864	52390816	MACS_peak_1807	61.23
chr11	53067497	53068680	MACS_peak_1809	180.78
chr11	53222412	53223285	MACS_peak_1810	288.06
chr11	53300239	53301011	MACS_peak_1811	51.35
chr11	53615763	53616742	MACS_peak_1814	189.15
chr11	54201204	54201915	MACS_peak_1818	59.33
chr11	54860296	54861408	MACS_peak_1819	65.03
chr11	54879583	54880681	MACS_peak_1820	132.48
chr11	55086688	55087557	MACS_peak_1821	38.25
chr11	56092750	56093342	MACS_peak_1826	341.14
chr11	56453438	56454182	MACS_peak_1828	54
chr11	57478119	57479027	MACS_peak_1834	148.26
chr11	57624075	57624965	MACS_peak_1835	131.09
chr11	57654958	57655569	MACS_peak_1836	31.86
chr11	57670972	57672024	MACS_peak_1837	86.75
chr11	58225413	58226279	MACS_peak_1841	38.55
chr11	59263888	59264148	MACS_peak_1846	49.03
chr11	59655067	59655972	MACS_peak_1848	138.04
chr11	59925481	59926451	MACS_peak_1850	158.03
chr11	59952759	59953747	MACS_peak_1851	276.26
chr11	60002479	60003409	MACS_peak_1852	68.47
chr11	60092539	60093270	MACS_peak_1853	42.15
chr11	60454051	60454904	MACS_peak_1854	54.19
chr11	60537110	60538168	MACS_peak_1855	119.3
chr11	60728023	60728795	MACS_peak_1856	37.4
chr11	60927040	60927891	MACS_peak_1861	42.51
chr11	61311995	61312974	MACS_peak_1863	82.44
chr11	61658486	61659520	MACS_peak_1865	212.36
chr11	61853815	61854498	MACS_peak_1866	100.98
chr11	62457940	62459041	MACS_peak_1868	75.08
chr11	62612368	62613263	MACS_peak_1870	126.83
chr11	62613436	62614454	MACS_peak_1871	77.11
chr11	62656554	62657619	MACS_peak_1872	234.78
chr11	62731759	62732474	MACS_peak_1873	35.61
chr11	63293277	63294190	MACS_peak_1875	77.12
chr11	63731582	63732444	MACS_peak_1877	113.36
chr11	63785085	63785859	MACS_peak_1878	75.07
chr11	63951969	63952658	MACS_peak_1879	37.58
chr11	64073114	64073982	MACS_peak_1881	92.84
chr11	64678691	64679538	MACS_peak_1884	58.26
chr11	64800048	64800874	MACS_peak_1887	85.13
chr11	65055257	65056143	MACS_peak_1888	50.99
chr11	65312834	65313748	MACS_peak_1890	99.91
chr11	65352183	65352992	MACS_peak_1891	369.9
chr11	65816010	65816703	MACS_peak_1892	47.1
chr11	66079992	66080625	MACS_peak_1895	71.99
chr11	67017396	67018269	MACS_peak_1897	206.38
chr11	68167904	68168533	MACS_peak_1902	67.64
chr11	68601211	68601990	MACS_peak_1904	72.42
chr11	69123598	69124707	MACS_peak_1910	86.98
chr11	69146122	69146889	MACS_peak_1912	82.71
chr11	69417192	69418398	MACS_peak_1914	48.89
chr11	69574967	69575804	MACS_peak_1919	41.34
chr11	69579977	69580890	MACS_peak_1920	57.24
chr11	69662049	69663065	MACS_peak_1921	154.95
chr11	70189191	70190058	MACS_peak_1928	209.67
chr11	70763163	70764028	MACS_peak_1932	158.8
chr11	71497629	71498530	MACS_peak_1933	308.85
chr11	71758138	71759212	MACS_peak_1936	341.39
chr11	72461227	72462500	MACS_peak_1939	74.15
chr11	72501310	72502052	MACS_peak_1940	39.32
chr11	72795515	72796240	MACS_peak_1945	47.25
chr11	74546803	74547693	MACS_peak_1947	67.41
chr11	74763207	74764233	MACS_peak_1949	142.78
chr11	75000664	75001577	MACS_peak_1953	120.67
chr11	75454179	75455148	MACS_peak_1955	48.49
chr11	76644883	76645890	MACS_peak_1961	249.29
chr11	76676889	76677621	MACS_peak_1962	40.84
chr11	77884631	77885960	MACS_peak_1967	826.79
chr11	79675142	79675785	MACS_peak_1974	36.6
chr11	80577634	80578529	MACS_peak_1977	139.54
chr11	80584845	80585651	MACS_peak_1978	107.35
chr11	80670278	80670907	MACS_peak_1980	48.12
chr11	81381894	81382568	MACS_peak_1986	41
chr11	81536105	81536958	MACS_peak_1987	62.54
chr11	81816216	81817244	MACS_peak_1988	363.6
chr11	82249690	82250595	MACS_peak_1990	156.18
chr11	82837800	82838330	MACS_peak_1991	35
chr11	83286330	83287245	MACS_peak_1995	73.11
chr11	83472333	83473151	MACS_peak_1998	110.75
chr11	83555122	83556026	MACS_peak_1999	63.58
chr11	83941728	83942444	MACS_peak_2001	81.16
chr11	85169902	85170703	MACS_peak_2010	53.81
chr11	85264488	85265322	MACS_peak_2013	42
chr11	85799501	85800644	MACS_peak_2017	49.62
chr11	86331819	86332589	MACS_peak_2018	34.28
chr11	86757147	86758104	MACS_peak_2021	69.17
chr11	86866936	86867447	MACS_peak_2022	103.1
chr11	86946431	86946979	MACS_peak_2023	40.5
chr11	87638792	87639737	MACS_peak_2032	44.93
chr11	87704640	87705413	MACS_peak_2035	171.45
chr11	88394806	88395723	MACS_peak_2040	81.99
chr11	88459999	88461076	MACS_peak_2041	65.51
chr11	88488919	88489822	MACS_peak_2042	58.59
chr11	88703055	88704056	MACS_peak_2043	91.77
chr11	89303357	89303975	MACS_peak_2050	99.09
chr11	89506212	89507189	MACS_peak_2052	196.33
chr11	89546169	89546971	MACS_peak_2053	133.38
chr11	90237300	90238337	MACS_peak_2058	425.65
chr11	90727106	90727796	MACS_peak_2061	32.29
chr11	90741968	90742997	MACS_peak_2062	185.21
chr11	93885432	93886379	MACS_peak_2064	53.12
chr11	94516003	94516882	MACS_peak_2067	182.31
chr11	94653901	94654521	MACS_peak_2069	68.78
chr11	95277961	95278896	MACS_peak_2072	69.45
chr11	95538180	95538855	MACS_peak_2075	52.84
chr11	95961467	95962143	MACS_peak_2076	38.23
chr11	96433200	96433894	MACS_peak_2083	34.54
chr11	97364673	97365651	MACS_peak_2089	183.76
chr11	97622172	97623225	MACS_peak_2091	214.24
chr11	97751339	97752723	MACS_peak_2093	381.81
chr11	98025924	98027049	MACS_peak_2095	58.15
chr11	98031177	98032058	MACS_peak_2096	51.86
chr11	98130125	98130791	MACS_peak_2098	253.35
chr11	98202398	98202962	MACS_peak_2101	55.68
chr11	98699608	98700497	MACS_peak_2104	114.47
chr11	98728873	98729860	MACS_peak_2105	78.48
chr11	98796393	98796917	MACS_peak_2106	32.89
chr11	98844389	98845146	MACS_peak_2107	44.02
chr11	98871919	98872814	MACS_peak_2109	89.03
chr11	98943429	98944277	MACS_peak_2112	65.12
chr11	99124413	99125252	MACS_peak_2113	72.2
chr11	99230340	99231025	MACS_peak_2114	42.74
chr11	99385907	99386765	MACS_peak_2116	76.86
chr11	100203121	100204104	MACS_peak_2121	110.16
chr11	100939140	100940060	MACS_peak_2125	81.46
chr11	101231327	101231885	MACS_peak_2128	42.97
chr11	101441979	101442678	MACS_peak_2130	49.13
chr11	101484603	101485659	MACS_peak_2131	151.31
chr11	101551859	101552803	MACS_peak_2132	35.91
chr11	102106791	102107849	MACS_peak_2141	203.24
chr11	102229990	102230776	MACS_peak_2143	422.31
chr11	102697842	102698699	MACS_peak_2145	57.56
chr11	103018662	103019554	MACS_peak_2154	68.32
chr11	103115160	103115945	MACS_peak_2157	42.01
chr11	103412856	103413689	MACS_peak_2160	50.95
chr11	103697545	103698473	MACS_peak_2163	41.47
chr11	103900676	103901667	MACS_peak_2167	217.45
chr11	104195487	104196482	MACS_peak_2168	235.86
chr11	104589975	104590772	MACS_peak_2171	44.75
chr11	104631736	104632466	MACS_peak_2172	88.64
chr11	105408512	105409448	MACS_peak_2173	82.15
chr11	105459647	105460542	MACS_peak_2174	94.91
chr11	106065704	106066366	MACS_peak_2177	53.8
chr11	106360788	106361520	MACS_peak_2179	128.17
chr11	106555685	106556486	MACS_peak_2180	169.8
chr11	107341228	107341958	MACS_peak_2186	102.18
chr11	107440776	107441468	MACS_peak_2189	50.06
chr11	107682339	107683178	MACS_peak_2190	200.29
chr11	109244337	109245218	MACS_peak_2197	30.25
chr11	109355310	109356221	MACS_peak_2200	65.06
chr11	109425421	109426169	MACS_peak_2201	53.31
chr11	110459007	110460109	MACS_peak_2209	187.61
chr11	111003624	111004479	MACS_peak_2211	106.67
chr11	111111485	111112262	MACS_peak_2212	95.53
chr11	111929082	111930073	MACS_peak_2214	177.3
chr11	112263908	112264506	MACS_peak_2215	31.54
chr11	113664005	113664815	MACS_peak_2222	71.31
chr11	113739877	113740613	MACS_peak_2223	76.2
chr11	113785492	113786345	MACS_peak_2224	67.84
chr11	114015783	114016951	MACS_peak_2226	234.85
chr11	114446767	114447451	MACS_peak_2231	59.62
chr11	114484956	114485941	MACS_peak_2232	108.39
chr11	115063030	115063855	MACS_peak_2237	45.26
chr11	116246975	116247825	MACS_peak_2246	158.36
chr11	116671132	116671964	MACS_peak_2250	41.1
chr11	116774312	116775541	MACS_peak_2252	62.36
chr11	116813816	116815192	MACS_peak_2253	224.94
chr11	117062638	117063769	MACS_peak_2255	76.49
chr11	117311547	117312086	MACS_peak_2261	35.6
chr11	117440396	117441551	MACS_peak_2264	188.04
chr11	117536890	117537911	MACS_peak_2266	222.87
chr11	117918936	117919880	MACS_peak_2268	122.27
chr11	117931934	117932915	MACS_peak_2269	53.42
chr11	118220269	118221250	MACS_peak_2270	78.25
chr11	118458906	118459873	MACS_peak_2271	326.83
chr11	119789975	119790949	MACS_peak_2283	102.72
chr11	119863098	119863922	MACS_peak_2284	155.63
chr11	120169064	120169968	MACS_peak_2285	92.35
chr11	120231362	120232039	MACS_peak_2286	72.6
chr11	120796109	120796976	MACS_peak_2293	95.14
chr11	121203968	121204416	MACS_peak_2297	31.75
chr12	3426284	3427016	MACS_peak_2300	63.97
chr12	3572868	3573619	MACS_peak_2302	159.22
chr12	3669172	3669987	MACS_peak_2303	148.88
chr12	3845913	3846495	MACS_peak_2305	31.27
chr12	4246513	4247527	MACS_peak_2308	357.87
chr12	4836661	4837685	MACS_peak_2312	110
chr12	4859376	4860259	MACS_peak_2313	142.04
chr12	5144927	5145418	MACS_peak_2314	84.12
chr12	5506059	5506939	MACS_peak_2320	46.42
chr12	6576730	6577478	MACS_peak_2322	100.2
chr12	7777399	7778257	MACS_peak_2324	51.04
chr12	8281393	8282255	MACS_peak_2328	146.08
chr12	9225002	9225727	MACS_peak_2335	51.1
chr12	9842224	9842899	MACS_peak_2336	68.2
chr12	10589336	10590249	MACS_peak_2337	104.38
chr12	10791697	10792352	MACS_peak_2338	45.1
chr12	11184097	11184837	MACS_peak_2339	78.39
chr12	12212122	12212886	MACS_peak_2341	115.52
chr12	12399752	12400481	MACS_peak_2345	69.49
chr12	12777095	12778111	MACS_peak_2348	135.78
chr12	12791196	12792188	MACS_peak_2349	428.96
chr12	13056109	13056952	MACS_peak_2351	316.64
chr12	16052165	16053031	MACS_peak_2359	92.33
chr12	16460505	16461241	MACS_peak_2361	139.64
chr12	16662038	16663363	MACS_peak_2362	115.67
chr12	16910317	16911661	MACS_peak_2365	76.44
chr12	19172924	19173924	MACS_peak_2368	54.02
chr12	25794278	25795237	MACS_peak_2382	179.79
chr12	26723140	26724057	MACS_peak_2388	84.06
chr12	28015962	28016750	MACS_peak_2394	39.12
chr12	28635578	28636399	MACS_peak_2395	200.65
chr12	29070332	29071258	MACS_peak_2396	326.2
chr12	30911779	30912097	MACS_peak_2404	32.5
chr12	31153435	31154208	MACS_peak_2405	58.56
chr12	31236811	31237607	MACS_peak_2406	59.84
chr12	32926008	32926987	MACS_peak_2414	209.57
chr12	33061341	33062114	MACS_peak_2415	174.59
chr12	33235413	33236772	MACS_peak_2417	62.31
chr12	33243362	33244316	MACS_peak_2418	268.47
chr12	33379787	33380491	MACS_peak_2419	37.63
chr12	33405064	33405945	MACS_peak_2420	102.15
chr12	33964043	33964973	MACS_peak_2423	92.55
chr12	34270613	34271414	MACS_peak_2425	43.44
chr12	37109142	37109987	MACS_peak_2431	135.08
chr12	39797683	39798215	MACS_peak_2434	102.22
chr12	40392462	40393487	MACS_peak_2435	158.15
chr12	40546433	40547066	MACS_peak_2436	46.52
chr12	40597548	40598479	MACS_peak_2437	209.47
chr12	42716044	42716738	MACS_peak_2442	273.71
chr12	44208167	44208811	MACS_peak_2443	37.79
chr12	44268711	44269798	MACS_peak_2444	45.26
chr12	51504342	51505206	MACS_peak_2451	204.08
chr12	52604413	52605201	MACS_peak_2458	60.22
chr12	53251371	53252120	MACS_peak_2462	126.23
chr12	53265116	53265774	MACS_peak_2463	263.26
chr12	53271320	53272177	MACS_peak_2464	94.46
chr12	53492707	53493396	MACS_peak_2465	81.43
chr12	53566746	53567580	MACS_peak_2466	123.39
chr12	53582111	53582720	MACS_peak_2467	36.2
chr12	53826522	53827134	MACS_peak_2468	123.45
chr12	53884987	53885681	MACS_peak_2469	45.2
chr12	54191488	54193121	MACS_peak_2474	155.18
chr12	54516039	54516469	MACS_peak_2476	39.24
chr12	54984187	54984925	MACS_peak_2486	76.06
chr12	55302434	55303242	MACS_peak_2487	44.92
chr12	55439830	55440772	MACS_peak_2488	82.22
chr12	55538103	55539017	MACS_peak_2489	62.53
chr12	64831892	64832968	MACS_peak_2505	313.61
chr12	68577505	68578057	MACS_peak_2513	90.15
chr12	69556125	69556578	MACS_peak_2519	76.53
chr12	70633462	70634483	MACS_peak_2525	69.08
chr12	70798993	70799933	MACS_peak_2528	128.48
chr12	70969478	70970351	MACS_peak_2529	159.96
chr12	71136428	71137476	MACS_peak_2532	82.16
chr12	71354665	71355504	MACS_peak_2533	184.54
chr12	71832038	71832797	MACS_peak_2537	47.95
chr12	73539761	73540455	MACS_peak_2548	44.11
chr12	75353676	75354259	MACS_peak_2560	51.29
chr12	75735477	75736386	MACS_peak_2561	71.26
chr12	76555944	76556865	MACS_peak_2564	52.9
chr12	77004442	77005173	MACS_peak_2568	51.27
chr12	77007911	77008642	MACS_peak_2569	137.96
chr12	77079131	77079800	MACS_peak_2571	85.89
chr12	77133992	77134915	MACS_peak_2572	46.03
chr12	77588155	77588896	MACS_peak_2573	42.81
chr12	77955211	77956091	MACS_peak_2575	135.36
chr12	78748040	78748777	MACS_peak_2578	31.7
chr12	79503742	79504742	MACS_peak_2580	133.01
chr12	79843264	79844300	MACS_peak_2584	119.41
chr12	79885031	79885943	MACS_peak_2586	35.74
chr12	79944747	79945474	MACS_peak_2587	47.97
chr12	80013505	80014416	MACS_peak_2589	54.64
chr12	80062675	80063368	MACS_peak_2591	37.1
chr12	80441280	80441841	MACS_peak_2595	37.33
chr12	80598124	80598773	MACS_peak_2596	33.4
chr12	80922721	80923406	MACS_peak_2598	36.14
chr12	80998534	80999372	MACS_peak_2600	106.9
chr12	81594569	81595343	MACS_peak_2604	89.89
chr12	81686050	81687029	MACS_peak_2605	114.91
chr12	82352866	82353700	MACS_peak_2606	126
chr12	82497998	82498759	MACS_peak_2609	47.69
chr12	82508512	82509058	MACS_peak_2610	32.67
chr12	83631630	83632442	MACS_peak_2613	90.7
chr12	84052009	84052516	MACS_peak_2616	37.72
chr12	84161561	84162370	MACS_peak_2618	117.76
chr12	84361250	84362292	MACS_peak_2620	91.99
chr12	85467724	85468574	MACS_peak_2627	100.31
chr12	85647085	85647962	MACS_peak_2631	34.31
chr12	86074505	86075103	MACS_peak_2632	109.9
chr12	86911130	86911921	MACS_peak_2637	50.07
chr12	86994034	86994862	MACS_peak_2638	80.51
chr12	87131383	87132077	MACS_peak_2639	63.8
chr12	87443316	87444067	MACS_peak_2643	112.49
chr12	88850104	88851053	MACS_peak_2648	144.09
chr12	89651541	89652427	MACS_peak_2650	57.37
chr12	89688041	89688950	MACS_peak_2651	191.1
chr12	91254766	91255380	MACS_peak_2656	32.81
chr12	91412459	91413443	MACS_peak_2658	255.9
chr12	91848899	91849670	MACS_peak_2659	59.42
chr12	98107821	98108462	MACS_peak_2671	100.9
chr12	98996133	98997062	MACS_peak_2674	166.3
chr12	99336186	99337161	MACS_peak_2676	142.11
chr12	99561017	99561957	MACS_peak_2678	114.08
chr12	99974160	99974756	MACS_peak_2685	96.76
chr12	100724949	100725901	MACS_peak_2686	117.29
chr12	100997691	100998450	MACS_peak_2689	59.79
chr12	102182937	102184019	MACS_peak_2693	342.03
chr12	102726512	102727627	MACS_peak_2696	233.83
chr12	103143924	103144776	MACS_peak_2700	47.4
chr12	103425618	103426248	MACS_peak_2705	56.59
chr12	104363198	104364023	MACS_peak_2707	211.27
chr12	104818979	104819868	MACS_peak_2710	116.94
chr12	105531618	105532362	MACS_peak_2718	102.09
chr12	105720570	105721292	MACS_peak_2719	42.43
chr12	105967697	105968555	MACS_peak_2722	34.93
chr12	106046311	106047067	MACS_peak_2725	47.59
chr12	107824417	107825157	MACS_peak_2730	103.69
chr12	109773496	109774592	MACS_peak_2740	430.97
chr12	110486030	110486733	MACS_peak_2747	69.46
chr12	110717212	110717866	MACS_peak_2749	37.62
chr12	111038379	111039319	MACS_peak_2750	56.99
chr12	111108772	111109642	MACS_peak_2751	114.23
chr12	111348295	111348503	MACS_peak_2752	30.7
chr12	111348507	111349105	MACS_peak_2753	153.45
chr12	111829281	111830128	MACS_peak_2756	77.84
chr12	111848028	111848904	MACS_peak_2757	288.33
chr12	112163672	112164675	MACS_peak_2758	114.76
chr12	112250657	112251393	MACS_peak_2760	180.68
chr12	112301545	112302257	MACS_peak_2761	56.32
chr12	112325977	112327133	MACS_peak_2763	177.88
chr12	112329508	112330568	MACS_peak_2764	102.97
chr12	112491778	112492625	MACS_peak_2766	39.06
chr12	112957982	112958938	MACS_peak_2770	84.07
chr12	113011254	113012172	MACS_peak_2771	118.73
chr12	113927203	113928187	MACS_peak_2778	72.97
chr12	115364435	115365100	MACS_peak_2787	32.28
chr12	115518562	115519500	MACS_peak_2790	31.24
chr12	115552116	115553138	MACS_peak_2792	43.01
chr12	115662173	115662347	MACS_peak_2799	33.03
chr12	115742290	115743035	MACS_peak_2801	56.24
chr12	116677908	116678803	MACS_peak_2809	43.67
chr12	117047750	117048495	MACS_peak_2811	36.96
chr12	117832168	117832742	MACS_peak_2818	67.72
chr12	118811495	118812221	MACS_peak_2820	74.05
chr13	4605688	4606537	MACS_peak_2826	43.2
chr13	5592220	5593103	MACS_peak_2830	177.45
chr13	5831892	5832569	MACS_peak_2833	55.46
chr13	5860827	5861763	MACS_peak_2834	49.26
chr13	6157773	6158622	MACS_peak_2835	112.8
chr13	7096179	7096942	MACS_peak_2839	57.38
chr13	8995670	8996465	MACS_peak_2845	55.64
chr13	12080176	12080767	MACS_peak_2851	164.74
chr13	12132573	12133351	MACS_peak_2852	62.03
chr13	16332763	16333323	MACS_peak_2869	172.89
chr13	16844878	16845418	MACS_peak_2870	191.29
chr13	17694976	17695574	MACS_peak_2871	49.71
chr13	19164521	19165221	MACS_peak_2879	48.64
chr13	19724671	19725340	MACS_peak_2881	96.76
chr13	19732279	19733164	MACS_peak_2882	44.51
chr13	21160507	21161713	MACS_peak_2890	184
chr13	21919752	21920387	MACS_peak_2898	31.23
chr13	23306970	23307641	MACS_peak_2905	46.1
chr13	23411682	23413327	MACS_peak_2907	55.82
chr13	23683858	23684635	MACS_peak_2913	123.28
chr13	24182714	24183617	MACS_peak_2918	122.86
chr13	29044535	29045281	MACS_peak_2935	65.49
chr13	29222040	29222795	MACS_peak_2937	50.44
chr13	29701325	29701929	MACS_peak_2941	60.16
chr13	30106079	30106883	MACS_peak_2947	56.32
chr13	30887565	30888146	MACS_peak_2952	111.72
chr13	31082229	31083128	MACS_peak_2954	80.52
chr13	31370981	31371770	MACS_peak_2956	109.27
chr13	34114335	34115399	MACS_peak_2972	98.12
chr13	34143182	34143957	MACS_peak_2974	63.15
chr13	34146737	34147456	MACS_peak_2975	35.12
chr13	34324589	34325605	MACS_peak_2976	184.57
chr13	34814442	34815272	MACS_peak_2979	87.23
chr13	35389889	35390837	MACS_peak_2986	100.17
chr13	35765684	35766572	MACS_peak_2989	60.83
chr13	36282787	36283810	MACS_peak_2992	289.78
chr13	36463285	36464206	MACS_peak_2993	40.6
chr13	37058276	37058947	MACS_peak_2995	39.91
chr13	37436335	37437227	MACS_peak_2998	87.99
chr13	37837253	37838111	MACS_peak_3000	84.25
chr13	38120520	38121440	MACS_peak_3002	93.42
chr13	38150190	38151030	MACS_peak_3003	90.43
chr13	38202175	38202815	MACS_peak_3004	112.49
chr13	38437696	38438687	MACS_peak_3007	95.31
chr13	39210971	39211850	MACS_peak_3011	61.72
chr13	39877503	39878285	MACS_peak_3012	192.89
chr13	40901473	40902192	MACS_peak_3016	53.94
chr13	41275707	41276653	MACS_peak_3017	39.6
chr13	41296311	41297068	MACS_peak_3018	124.71
chr13	41375414	41376446	MACS_peak_3020	187.66
chr13	41489755	41490221	MACS_peak_3022	33.67
chr13	41571304	41571976	MACS_peak_3025	62.3
chr13	42947569	42948374	MACS_peak_3033	207.44
chr13	43171247	43172205	MACS_peak_3034	283.88
chr13	43195859	43196684	MACS_peak_3035	136.04
chr13	43560173	43560795	MACS_peak_3036	57.1
chr13	43653974	43654742	MACS_peak_3037	86.72
chr13	43990424	43991384	MACS_peak_3041	91.61
chr13	44117245	44118166	MACS_peak_3043	57.35
chr13	44153676	44154448	MACS_peak_3046	128.8
chr13	44625656	44626389	MACS_peak_3048	73.74
chr13	45031644	45032672	MACS_peak_3051	67.86
chr13	45469462	45470352	MACS_peak_3054	244.53
chr13	45530599	45531579	MACS_peak_3056	279.45
chr13	45609377	45610207	MACS_peak_3058	196.28
chr13	47367812	47368532	MACS_peak_3073	36.55
chr13	48442591	48443381	MACS_peak_3082	141.53
chr13	48546249	48547005	MACS_peak_3084	36.05
chr13	48569030	48569950	MACS_peak_3085	49.35
chr13	48705886	48706762	MACS_peak_3086	78.43
chr13	49215912	49216564	MACS_peak_3090	89.05
chr13	49602396	49603129	MACS_peak_3091	35.03
chr13	51644580	51645456	MACS_peak_3094	116.85
chr13	51956897	51957730	MACS_peak_3095	77.48
chr13	52105820	52106576	MACS_peak_3097	68.4
chr13	52188326	52189285	MACS_peak_3098	170.12
chr13	52572064	52572882	MACS_peak_3099	42.44
chr13	52628323	52629081	MACS_peak_3100	49.26
chr13	53226557	53227429	MACS_peak_3104	81.3
chr13	54031252	54032024	MACS_peak_3108	39.04
chr13	54144509	54145226	MACS_peak_3109	91.54
chr13	54590022	54591024	MACS_peak_3115	97.92
chr13	54693876	54694463	MACS_peak_3117	49.16
chr13	55168733	55169576	MACS_peak_3119	77.18
chr13	55171781	55172497	MACS_peak_3120	109.07
chr13	55189253	55190398	MACS_peak_3121	173.72
chr13	55634660	55635242	MACS_peak_3124	31.27
chr13	55727621	55728204	MACS_peak_3125	31.01
chr13	56003586	56005021	MACS_peak_3128	92.61
chr13	56119169	56120136	MACS_peak_3129	115.21
chr13	56314923	56315852	MACS_peak_3131	65.28
chr13	57520926	57521807	MACS_peak_3138	218.8
chr13	57549529	57550191	MACS_peak_3139	104.64
chr13	57612724	57613367	MACS_peak_3140	57.25
chr13	57867524	57868125	MACS_peak_3142	69.06
chr13	57938753	57939808	MACS_peak_3143	479.8
chr13	58148228	58148959	MACS_peak_3144	33.07
chr13	58516295	58517004	MACS_peak_3149	44.45
chr13	58598597	58599153	MACS_peak_3151	117.53
chr13	59242337	59243202	MACS_peak_3152	42.03
chr13	60068832	60069807	MACS_peak_3160	163.2
chr13	60146918	60147923	MACS_peak_3163	332.18
chr13	63112829	63113577	MACS_peak_3176	69.82
chr13	63277752	63279403	MACS_peak_3178	262.83
chr13	63332594	63333229	MACS_peak_3179	56.73
chr13	63411506	63412326	MACS_peak_3180	81.08
chr13	63430830	63431644	MACS_peak_3181	38.91
chr13	63512087	63513060	MACS_peak_3182	202.97
chr13	63568863	63569037	MACS_peak_3183	30.74
chr13	63631655	63632324	MACS_peak_3185	43.87
chr13	63641596	63642305	MACS_peak_3186	70.6
chr13	63901916	63902935	MACS_peak_3189	168.87
chr13	63951068	63952520	MACS_peak_3190	86.97
chr13	64152798	64153613	MACS_peak_3191	64.2
chr13	66006916	66007541	MACS_peak_3198	31.01
chr13	66634015	66634651	MACS_peak_3202	36
chr13	66696501	66697492	MACS_peak_3204	38.3
chr13	66932566	66933599	MACS_peak_3206	253.61
chr13	70145249	70146122	MACS_peak_3217	250.64
chr13	71158280	71158969	MACS_peak_3223	40.25
chr13	72849708	72850539	MACS_peak_3228	149.56
chr13	75227518	75228030	MACS_peak_3233	31.75
chr13	75236171	75236832	MACS_peak_3235	49.1
chr13	78650587	78651487	MACS_peak_3244	99.6
chr13	83731887	83732576	MACS_peak_3255	67.2
chr13	86251401	86252325	MACS_peak_3260	242.44
chr13	86726542	86727264	MACS_peak_3263	63.47
chr13	93213173	93213797	MACS_peak_3273	123.1
chr13	94463992	94464622	MACS_peak_3278	86.36
chr13	94805486	94806204	MACS_peak_3281	56.63
chr13	95850144	95850978	MACS_peak_3286	79.07
chr13	96161348	96162141	MACS_peak_3287	144.58
chr13	96648032	96648806	MACS_peak_3289	116.04
chr13	96971472	96972678	MACS_peak_3290	433.49
chr13	97137505	97138359	MACS_peak_3291	68.82
chr13	97415718	97416650	MACS_peak_3295	198.39
chr13	97434799	97435936	MACS_peak_3296	168.78
chr13	97483364	97484286	MACS_peak_3297	48.16
chr13	97611056	97612161	MACS_peak_3300	244.11
chr13	97798339	97799175	MACS_peak_3302	54.78
chr13	97910851	97911781	MACS_peak_3303	51.15
chr13	98096087	98096884	MACS_peak_3306	40.45
chr13	98291673	98292663	MACS_peak_3307	277.14
chr13	98594808	98595576	MACS_peak_3310	69.29
chr13	98655718	98656802	MACS_peak_3311	212.51
chr13	98815211	98816138	MACS_peak_3313	39.17
chr13	99395501	99396401	MACS_peak_3317	238.68
chr13	101421829	101422388	MACS_peak_3330	43.09
chr13	102397037	102397603	MACS_peak_3336	65.77
chr13	102577030	102577934	MACS_peak_3338	43.6
chr13	103254612	103255301	MACS_peak_3343	118.9
chr13	103752087	103753319	MACS_peak_3347	178.01
chr13	103916178	103916841	MACS_peak_3348	72.96
chr13	104494305	104495142	MACS_peak_3354	48.51
chr13	106166241	106167216	MACS_peak_3357	197.25
chr13	106884911	106885570	MACS_peak_3358	131.86
chr13	107261298	107262292	MACS_peak_3359	198.78
chr13	108132683	108133429	MACS_peak_3366	62.12
chr13	108297229	108298417	MACS_peak_3367	144.12
chr13	108765743	108766620	MACS_peak_3370	132.15
chr13	109259897	109260561	MACS_peak_3373	112.07
chr13	111271651	111272518	MACS_peak_3389	55.31
chr13	111488366	111489280	MACS_peak_3391	50.59
chr13	111904640	111905613	MACS_peak_3394	96.82
chr13	111911601	111912498	MACS_peak_3395	95.72
chr13	112236988	112238497	MACS_peak_3401	135.52
chr13	112253263	112253956	MACS_peak_3402	48.87
chr13	112310771	112311650	MACS_peak_3403	79.28
chr13	112350836	112351454	MACS_peak_3404	106.01
chr13	112425054	112426013	MACS_peak_3405	89.49
chr13	112635142	112635918	MACS_peak_3407	127.22
chr13	114077753	114078624	MACS_peak_3416	205.45
chr13	116174718	116175737	MACS_peak_3430	183.4
chr13	116940917	116941844	MACS_peak_3434	143.26
chr13	117210928	117211904	MACS_peak_3435	238.09
chr13	118490571	118491233	MACS_peak_3439	90.3
chr13	118758623	118759577	MACS_peak_3443	76.41
chr13	119351066	119351923	MACS_peak_3444	35.39
chr13	119800705	119801555	MACS_peak_3450	39.76
chr13	119807749	119808368	MACS_peak_3451	106.16
chr14	3031728	3033970	MACS_peak_3456	35.14
chr14	3774379	3775377	MACS_peak_3465	46.75
chr14	4109194	4112108	MACS_peak_3470	48.18
chr14	4546433	4547435	MACS_peak_3477	36.07
chr14	5582370	5583142	MACS_peak_3490	50.23
chr14	5588217	5589375	MACS_peak_3491	49.69
chr14	5710166	5712612	MACS_peak_3494	35.48
chr14	5754010	5756083	MACS_peak_3495	41.66
chr14	6144481	6146062	MACS_peak_3500	57.03
chr14	6332732	6334097	MACS_peak_3504	41.8
chr14	7129899	7130917	MACS_peak_3514	51.11
chr14	7847645	7848495	MACS_peak_3516	102.26
chr14	9480225	9480916	MACS_peak_3522	53.08
chr14	12086041	12087243	MACS_peak_3533	192.04
chr14	12426994	12427751	MACS_peak_3534	68.37
chr14	13456345	13457245	MACS_peak_3537	66.28
chr14	13846476	13846975	MACS_peak_3539	35.17
chr14	14302368	14302953	MACS_peak_3542	41.34
chr14	19915120	19915938	MACS_peak_3555	46.79
chr14	20371238	20371847	MACS_peak_3559	74.72
chr14	20673736	20674432	MACS_peak_3561	43.6
chr14	20706860	20707685	MACS_peak_3562	99.55
chr14	21891567	21892532	MACS_peak_3572	67.21
chr14	23372039	23372699	MACS_peak_3581	132.73
chr14	25126305	25126928	MACS_peak_3593	53.88
chr14	25497543	25498380	MACS_peak_3594	92.85
chr14	25713297	25714342	MACS_peak_3598	216.66
chr14	26919563	26920244	MACS_peak_3601	40.26
chr14	27044760	27045497	MACS_peak_3602	56.32
chr14	27069079	27070143	MACS_peak_3604	143.71
chr14	28348669	28349494	MACS_peak_3607	52.27
chr14	28376234	28377074	MACS_peak_3608	72.07
chr14	28726645	28727557	MACS_peak_3610	44.01
chr14	29029015	29029628	MACS_peak_3612	115.73
chr14	29222207	29223145	MACS_peak_3613	170.63
chr14	29599139	29600057	MACS_peak_3615	413.39
chr14	29967738	29968512	MACS_peak_3617	37.13
chr14	30136733	30137642	MACS_peak_3618	196.05
chr14	30298491	30299058	MACS_peak_3620	78.57
chr14	30311120	30312016	MACS_peak_3622	87.74
chr14	30465166	30466178	MACS_peak_3624	61.84
chr14	30479192	30479934	MACS_peak_3625	63.21
chr14	30537841	30538909	MACS_peak_3626	127.02
chr14	32409794	32411164	MACS_peak_3638	269.59
chr14	32713222	32714063	MACS_peak_3641	170.86
chr14	34196323	34196909	MACS_peak_3643	39.17
chr14	34868804	34869621	MACS_peak_3647	278.36
chr14	34948104	34948887	MACS_peak_3648	61.56
chr14	37355702	37356562	MACS_peak_3657	136.88
chr14	44501951	44502563	MACS_peak_3668	31.78
chr14	46604901	46605772	MACS_peak_3679	74.41
chr14	46921363	46922291	MACS_peak_3684	107.66
chr14	47367362	47368011	MACS_peak_3688	42.43
chr14	47986391	47987328	MACS_peak_3692	271.11
chr14	48245962	48246904	MACS_peak_3694	345.74
chr14	48333769	48334743	MACS_peak_3696	85.52
chr14	48456355	48457318	MACS_peak_3698	36.42
chr14	50441825	50442574	MACS_peak_3705	93.58
chr14	51212570	51213427	MACS_peak_3708	35.9
chr14	52019090	52019993	MACS_peak_3711	37.04
chr14	54048460	54049242	MACS_peak_3717	149.25
chr14	54463530	54464598	MACS_peak_3724	106.25
chr14	54762092	54762814	MACS_peak_3730	121.95
chr14	54810427	54811446	MACS_peak_3731	130.76
chr14	55085030	55085995	MACS_peak_3733	101.12
chr14	56667814	56668668	MACS_peak_3743	112.96
chr14	57753568	57754024	MACS_peak_3750	30.43
chr14	58452300	58453113	MACS_peak_3752	50.9
chr14	59739514	59740204	MACS_peak_3756	87.48
chr14	59765729	59766643	MACS_peak_3758	76.23
chr14	61316884	61317549	MACS_peak_3762	41.63
chr14	62352457	62353022	MACS_peak_3765	45.14
chr14	62355837	62356769	MACS_peak_3766	129.57
chr14	62504119	62504723	MACS_peak_3768	115.97
chr14	62549823	62550689	MACS_peak_3769	60.39
chr14	62829225	62830154	MACS_peak_3770	84.43
chr14	63109974	63110822	MACS_peak_3772	249.51
chr14	63543596	63544465	MACS_peak_3775	76.91
chr14	63653998	63654932	MACS_peak_3776	50.86
chr14	64213822	64214618	MACS_peak_3777	57.16
chr14	66000301	66001386	MACS_peak_3784	93.04
chr14	66004645	66005597	MACS_peak_3785	327.58
chr14	66377721	66378547	MACS_peak_3787	67.62
chr14	66494362	66495195	MACS_peak_3789	220.77
chr14	66783490	66784447	MACS_peak_3791	202.87
chr14	66956706	66957598	MACS_peak_3792	272.22
chr14	67188593	67189418	MACS_peak_3795	63.54
chr14	67897697	67898097	MACS_peak_3801	45.58
chr14	67911128	67911768	MACS_peak_3802	64.81
chr14	67917263	67918105	MACS_peak_3803	302.65
chr14	68981111	68981801	MACS_peak_3810	65.83
chr14	69140777	69141416	MACS_peak_3812	42.33
chr14	70066197	70067013	MACS_peak_3816	48.45
chr14	70205894	70206944	MACS_peak_3818	187.71
chr14	70235959	70236648	MACS_peak_3819	50.61
chr14	70442978	70443843	MACS_peak_3821	38.7
chr14	70832292	70833398	MACS_peak_3824	96.61
chr14	70854135	70854892	MACS_peak_3826	113.57
chr14	70949702	70950379	MACS_peak_3827	101.33
chr14	72504858	72505537	MACS_peak_3832	66.67
chr14	73234229	73234966	MACS_peak_3834	30.19
chr14	73452902	73453722	MACS_peak_3835	315.3
chr14	75909392	75910014	MACS_peak_3849	33.2
chr14	76281587	76282548	MACS_peak_3854	235.03
chr14	76780938	76781699	MACS_peak_3859	67.29
chr14	76791987	76792992	MACS_peak_3860	136.56
chr14	76851359	76852011	MACS_peak_3861	50.34
chr14	77544067	77544706	MACS_peak_3864	32.12
chr14	78526728	78527565	MACS_peak_3873	165.17
chr14	78852751	78853264	MACS_peak_3875	124.16
chr14	79331684	79332744	MACS_peak_3878	225.54
chr14	83083910	83084771	MACS_peak_3884	49.1
chr14	84443927	84444825	MACS_peak_3885	57.32
chr14	84446657	84447326	MACS_peak_3886	39.04
chr14	86026094	86026590	MACS_peak_3887	94.08
chr14	87439167	87440194	MACS_peak_3896	204.25
chr14	87619389	87620334	MACS_peak_3898	161.8
chr14	94672428	94672806	MACS_peak_3907	36.43
chr14	98707959	98708721	MACS_peak_3913	145.33
chr14	99018841	99019547	MACS_peak_3914	89.72
chr14	99774478	99775247	MACS_peak_3915	79.38
chr14	101984129	101985113	MACS_peak_3925	133.71
chr14	103088338	103089209	MACS_peak_3934	57.54
chr14	103700342	103700977	MACS_peak_3937	72.12
chr14	103716661	103717741	MACS_peak_3939	206.39
chr14	105098469	105099284	MACS_peak_3942	114.48
chr14	105377624	105378249	MACS_peak_3943	35.49
chr14	105480034	105480914	MACS_peak_3944	32.33
chr14	106017566	106018174	MACS_peak_3945	36.79
chr14	106606715	106607568	MACS_peak_3947	161.84
chr14	114959951	114960986	MACS_peak_3956	118.42
chr14	116924715	116925314	MACS_peak_3960	41.97
chr14	116938030	116938872	MACS_peak_3961	288.74
chr14	117700873	117701815	MACS_peak_3968	135.91
chr14	117820180	117821097	MACS_peak_3969	177.6
chr14	118136461	118137124	MACS_peak_3971	52.46
chr14	118533490	118534444	MACS_peak_3973	227.01
chr14	118575913	118576382	MACS_peak_3975	69.68
chr14	119581196	119582190	MACS_peak_3985	135.97
chr14	119832706	119833572	MACS_peak_3986	94.85
chr14	119852138	119852835	MACS_peak_3987	43.53
chr14	120224043	120224783	MACS_peak_3988	133.77
chr14	120355195	120356126	MACS_peak_3990	179.21
chr14	120758320	120759144	MACS_peak_3995	154.33
chr14	120868161	120869100	MACS_peak_3998	130.64
chr14	120974273	120974795	MACS_peak_4000	43.95
chr14	121058906	121059845	MACS_peak_4002	279.04
chr14	121084724	121085497	MACS_peak_4003	62.84
chr14	121111831	121112569	MACS_peak_4004	132.47
chr14	121246758	121247742	MACS_peak_4006	111.23
chr14	121774266	121775100	MACS_peak_4009	188.06
chr14	121797975	121798585	MACS_peak_4010	46.26
chr14	123466464	123467438	MACS_peak_4021	44.9
chr14	124264348	124265132	MACS_peak_4023	175.83
chr15	3836413	3837285	MACS_peak_4027	50.62
chr15	7000641	7001323	MACS_peak_4041	62.82
chr15	7151994	7152810	MACS_peak_4043	68.72
chr15	8586562	8587590	MACS_peak_4050	90.12
chr15	8801489	8803240	MACS_peak_4052	45.12
chr15	9134591	9135587	MACS_peak_4057	226.75
chr15	11165619	11166609	MACS_peak_4061	329.17
chr15	11399370	11400350	MACS_peak_4062	154.53
chr15	12117119	12118027	MACS_peak_4066	100.17
chr15	12237409	12238936	MACS_peak_4067	119.85
chr15	12664761	12665581	MACS_peak_4070	200.5
chr15	12872546	12873529	MACS_peak_4072	136.17
chr15	13244110	13245079	MACS_peak_4074	211.14
chr15	21101673	21102571	MACS_peak_4082	73.84
chr15	25117732	25118507	MACS_peak_4087	117.87
chr15	25606417	25607562	MACS_peak_4091	116.55
chr15	25621827	25622845	MACS_peak_4092	120.45
chr15	25680108	25681076	MACS_peak_4094	167.6
chr15	25762310	25762994	MACS_peak_4095	49.78
chr15	26718041	26718827	MACS_peak_4097	156.09
chr15	27496835	27497761	MACS_peak_4099	36.5
chr15	27679092	27679849	MACS_peak_4100	72.41
chr15	27987798	27988713	MACS_peak_4105	105.65
chr15	28063856	28064713	MACS_peak_4107	165.34
chr15	31650909	31651856	MACS_peak_4115	104.2
chr15	32269597	32270583	MACS_peak_4117	76.53
chr15	32278310	32279409	MACS_peak_4118	322.42
chr15	32418334	32419004	MACS_peak_4119	76.49
chr15	33648315	33648957	MACS_peak_4121	38.03
chr15	34190928	34191505	MACS_peak_4122	43.18
chr15	35540433	35541283	MACS_peak_4129	161.45
chr15	35937989	35938493	MACS_peak_4133	72.79
chr15	36046446	36047103	MACS_peak_4134	49.53
chr15	36212184	36213162	MACS_peak_4136	43.08
chr15	37120244	37120945	MACS_peak_4141	80.59
chr15	37242759	37243603	MACS_peak_4144	55.98
chr15	37432243	37433093	MACS_peak_4145	112.89
chr15	38050850	38051467	MACS_peak_4146	44.73
chr15	38176074	38176886	MACS_peak_4147	98.24
chr15	38196681	38197704	MACS_peak_4148	138.18
chr15	38248151	38248633	MACS_peak_4149	30.8
chr15	39187451	39188258	MACS_peak_4152	159.12
chr15	39820295	39821015	MACS_peak_4157	43.77
chr15	39919242	39919955	MACS_peak_4158	68.31
chr15	39925858	39926281	MACS_peak_4159	146.84
chr15	40824971	40825686	MACS_peak_4161	44.68
chr15	41232495	41233110	MACS_peak_4162	35.97
chr15	42013906	42014628	MACS_peak_4167	59.95
chr15	51709696	51710705	MACS_peak_4182	84.14
chr15	51865313	51866249	MACS_peak_4183	107.58
chr15	51924737	51925376	MACS_peak_4186	32.57
chr15	54790974	54791835	MACS_peak_4201	93.16
chr15	55635299	55635798	MACS_peak_4204	35.99
chr15	55648329	55649027	MACS_peak_4205	94.53
chr15	55815029	55815823	MACS_peak_4207	52.47
chr15	56692359	56693459	MACS_peak_4211	117.68
chr15	57701806	57702291	MACS_peak_4214	34.21
chr15	57824045	57824877	MACS_peak_4215	102.79
chr15	58330664	58331501	MACS_peak_4223	164.34
chr15	58483548	58484330	MACS_peak_4226	257.48
chr15	58537990	58538957	MACS_peak_4227	119.97
chr15	59432811	59433687	MACS_peak_4235	91.45
chr15	60314515	60315360	MACS_peak_4239	68.53
chr15	60883948	60884683	MACS_peak_4242	137.38
chr15	61678706	61679590	MACS_peak_4244	37.89
chr15	63340188	63340968	MACS_peak_4257	86.01
chr15	63750049	63750907	MACS_peak_4260	65.07
chr15	66818374	66819379	MACS_peak_4266	288.74
chr15	67143549	67144294	MACS_peak_4268	178.57
chr15	68711608	68712502	MACS_peak_4271	115.13
chr15	70713457	70714351	MACS_peak_4273	80.48
chr15	71812045	71812733	MACS_peak_4276	52.37
chr15	73170246	73171239	MACS_peak_4281	206.55
chr15	74295948	74296907	MACS_peak_4285	358.71
chr15	74923448	74924010	MACS_peak_4287	37.23
chr15	74959242	74960080	MACS_peak_4288	73.95
chr15	75788744	75789555	MACS_peak_4292	173.59
chr15	76267382	76268402	MACS_peak_4300	268.04
chr15	76607178	76607999	MACS_peak_4303	41.24
chr15	76625674	76626571	MACS_peak_4304	32.33
chr15	76779249	76780263	MACS_peak_4305	116.47
chr15	77970611	77971435	MACS_peak_4309	137.09
chr15	78826651	78827261	MACS_peak_4312	39.04
chr15	78839455	78840487	MACS_peak_4313	191.73
chr15	78848930	78849674	MACS_peak_4314	78.17
chr15	78876009	78877375	MACS_peak_4315	88.6
chr15	79002992	79003623	MACS_peak_4317	72.52
chr15	79067520	79068536	MACS_peak_4318	90.03
chr15	79224361	79225174	MACS_peak_4319	89.21
chr15	79272678	79273582	MACS_peak_4320	87.26
chr15	79893486	79894505	MACS_peak_4322	70.62
chr15	80052695	80053360	MACS_peak_4323	32.08
chr15	80097490	80098201	MACS_peak_4325	47.18
chr15	80533234	80533826	MACS_peak_4327	127.3
chr15	80561047	80561765	MACS_peak_4328	107.43
chr15	81061680	81062655	MACS_peak_4334	96.37
chr15	81295000	81295982	MACS_peak_4335	100.43
chr15	81360452	81361562	MACS_peak_4336	142.29
chr15	81465855	81466694	MACS_peak_4338	60.29
chr15	81858619	81859657	MACS_peak_4342	74.22
chr15	81964572	81965405	MACS_peak_4343	59.06
chr15	82937755	82938497	MACS_peak_4345	49.96
chr15	82951981	82952798	MACS_peak_4346	84.78
chr15	83661876	83662694	MACS_peak_4349	166.54
chr15	84224372	84225153	MACS_peak_4350	124.89
chr15	84231175	84232326	MACS_peak_4351	97.21
chr15	84298655	84299552	MACS_peak_4353	811.08
chr15	84424668	84425292	MACS_peak_4356	59.6
chr15	84714328	84715511	MACS_peak_4358	191.57
chr15	84772089	84772752	MACS_peak_4359	58.03
chr15	85166069	85167105	MACS_peak_4362	96.6
chr15	85477558	85478029	MACS_peak_4366	54.62
chr15	86082906	86083972	MACS_peak_4370	263.43
chr15	88927616	88928534	MACS_peak_4380	193.79
chr15	89128263	89129008	MACS_peak_4381	57.61
chr15	93337110	93337786	MACS_peak_4395	36.97
chr15	93744018	93745097	MACS_peak_4399	137.5
chr15	93988472	93989413	MACS_peak_4402	113.68
chr15	94441310	94441912	MACS_peak_4405	47.61
chr15	94638873	94639811	MACS_peak_4406	68.63
chr15	95643185	95644219	MACS_peak_4408	261.35
chr15	95887253	95888025	MACS_peak_4409	54.47
chr15	96523965	96524876	MACS_peak_4413	92.28
chr15	96969673	96970720	MACS_peak_4419	269.08
chr15	97033373	97034032	MACS_peak_4421	42.78
chr15	97102406	97103413	MACS_peak_4423	211.91
chr15	97122227	97123021	MACS_peak_4424	47.23
chr15	97164254	97164913	MACS_peak_4426	63.97
chr15	97178228	97179005	MACS_peak_4427	48.09
chr15	97182213	97183208	MACS_peak_4428	138.67
chr15	97234974	97235788	MACS_peak_4429	106.71
chr15	97658157	97658943	MACS_peak_4433	88.53
chr15	98767938	98768898	MACS_peak_4436	117.07
chr15	98933739	98934533	MACS_peak_4438	55.78
chr15	99251602	99252664	MACS_peak_4443	62.25
chr15	99424241	99425022	MACS_peak_4446	34.08
chr15	99528851	99529856	MACS_peak_4447	135.87
chr15	100469580	100470674	MACS_peak_4462	101.12
chr15	100824462	100825396	MACS_peak_4465	427.84
chr15	100872805	100873709	MACS_peak_4466	133.32
chr15	100984760	100985436	MACS_peak_4470	114.58
chr15	101075673	101076802	MACS_peak_4472	426.56
chr15	101139557	101140601	MACS_peak_4474	220.05
chr15	103305057	103305776	MACS_peak_4486	52.49
chr15	103519032	103519944	MACS_peak_4488	147.47
chr16	3245979	3248498	MACS_peak_4491	52.19
chr16	3488095	3488826	MACS_peak_4494	39.23
chr16	4559675	4560554	MACS_peak_4501	38.54
chr16	5012769	5013445	MACS_peak_4507	34.06
chr16	5473220	5473976	MACS_peak_4509	39.92
chr16	5524222	5524983	MACS_peak_4510	69.09
chr16	5884366	5885171	MACS_peak_4512	62.31
chr16	6364671	6365543	MACS_peak_4513	121.89
chr16	7146217	7147028	MACS_peak_4515	105.78
chr16	7647380	7648004	MACS_peak_4518	166.56
chr16	8763723	8764546	MACS_peak_4520	168.53
chr16	12608193	12608862	MACS_peak_4538	43.93
chr16	13339704	13340634	MACS_peak_4542	160.71
chr16	13358048	13358947	MACS_peak_4543	36.11
chr16	14993768	14994697	MACS_peak_4547	106.41
chr16	15084001	15084934	MACS_peak_4548	122.61
chr16	17508842	17509510	MACS_peak_4555	85.58
chr16	18461718	18462718	MACS_peak_4558	305.3
chr16	20316395	20317348	MACS_peak_4565	143.51
chr16	20485769	20486835	MACS_peak_4567	128.32
chr16	21074276	21075008	MACS_peak_4569	36.38
chr16	22419536	22420437	MACS_peak_4574	69.8
chr16	22681648	22682273	MACS_peak_4575	40.43
chr16	22733736	22734734	MACS_peak_4576	133.13
chr16	22812452	22813377	MACS_peak_4578	118.71
chr16	22830468	22832087	MACS_peak_4579	260.69
chr16	23078871	23079801	MACS_peak_4582	392.74
chr16	23107168	23108005	MACS_peak_4583	62.65
chr16	23492497	23493454	MACS_peak_4589	141.8
chr16	23931273	23932024	MACS_peak_4591	113.11
chr16	23983932	23984780	MACS_peak_4594	39.33
chr16	24819026	24819705	MACS_peak_4597	53.69
chr16	25064186	25064960	MACS_peak_4599	83.53
chr16	25690218	25690855	MACS_peak_4605	32.73
chr16	26041143	26042176	MACS_peak_4608	129.69
chr16	28866314	28867245	MACS_peak_4621	410.21
chr16	29166718	29167587	MACS_peak_4623	241.34
chr16	29838986	29840008	MACS_peak_4630	138.17
chr16	29949799	29950808	MACS_peak_4632	81.27
chr16	30067855	30068770	MACS_peak_4633	83.82
chr16	30251790	30252757	MACS_peak_4636	76.89
chr16	30317783	30318318	MACS_peak_4638	68.2
chr16	30661304	30662233	MACS_peak_4642	62.3
chr16	31484846	31485450	MACS_peak_4647	91.43
chr16	31508679	31509595	MACS_peak_4648	49.62
chr16	32419376	32420010	MACS_peak_4656	66.41
chr16	32430788	32431719	MACS_peak_4657	62.6
chr16	32645184	32646201	MACS_peak_4659	140.43
chr16	32723835	32724574	MACS_peak_4660	70.65
chr16	32936787	32937819	MACS_peak_4662	211.77
chr16	33347333	33348165	MACS_peak_4665	104.97
chr16	33453574	33454452	MACS_peak_4666	106.6
chr16	33908021	33908945	MACS_peak_4668	177.09
chr16	34931086	34931928	MACS_peak_4675	39.28
chr16	34959361	34960628	MACS_peak_4676	122.62
chr16	35110322	35111224	MACS_peak_4678	101.6
chr16	35221225	35222216	MACS_peak_4679	156.15
chr16	35250361	35251211	MACS_peak_4680	133.58
chr16	35508825	35510555	MACS_peak_4681	45.4
chr16	35681078	35682029	MACS_peak_4682	100.86
chr16	36650919	36651777	MACS_peak_4689	101.52
chr16	36985192	36986124	MACS_peak_4692	165.3
chr16	37539466	37540228	MACS_peak_4694	291.57
chr16	37596854	37597930	MACS_peak_4695	401.76
chr16	37975068	37976137	MACS_peak_4698	258.49
chr16	38485643	38486302	MACS_peak_4700	89.74
chr16	39052223	39053170	MACS_peak_4702	39.66
chr16	40391961	40392726	MACS_peak_4704	117.17
chr16	40709749	40710767	MACS_peak_4707	141.14
chr16	42702284	42703213	MACS_peak_4714	436.26
chr16	42781187	42782036	MACS_peak_4715	63.94
chr16	43463322	43464336	MACS_peak_4717	117.13
chr16	44018320	44019071	MACS_peak_4724	132.84
chr16	44138825	44139760	MACS_peak_4727	59.71
chr16	44530917	44531601	MACS_peak_4731	41.6
chr16	44544724	44545797	MACS_peak_4733	348.49
chr16	44602216	44602938	MACS_peak_4734	87.98
chr16	45120605	45121132	MACS_peak_4737	52.08
chr16	45837705	45838526	MACS_peak_4738	93.64
chr16	46388839	46389902	MACS_peak_4740	149.77
chr16	47933708	47934443	MACS_peak_4745	239.51
chr16	48078330	48079214	MACS_peak_4746	104.62
chr16	49607765	49608526	MACS_peak_4750	163.89
chr16	49915228	49916016	MACS_peak_4754	62.6
chr16	50432230	50432923	MACS_peak_4759	56.18
chr16	50591997	50592731	MACS_peak_4761	46.03
chr16	50639996	50640853	MACS_peak_4762	39.57
chr16	50718201	50719024	MACS_peak_4763	188.5
chr16	50877811	50878433	MACS_peak_4766	37.93
chr16	52383480	52384284	MACS_peak_4768	84.33
chr16	55852524	55853496	MACS_peak_4774	56.8
chr16	56037570	56038063	MACS_peak_4777	46.35
chr16	56696326	56696995	MACS_peak_4779	63.3
chr16	60538219	60538718	MACS_peak_4788	35.85
chr16	66092552	66093184	MACS_peak_4795	113.98
chr16	72419456	72419954	MACS_peak_4807	68.12
chr16	72787828	72788646	MACS_peak_4809	100.42
chr16	72985457	72986395	MACS_peak_4812	92.02
chr16	73060232	73060895	MACS_peak_4813	49.2
chr16	74679990	74680510	MACS_peak_4816	89.37
chr16	75960795	75961736	MACS_peak_4822	52.81
chr16	76621387	76622261	MACS_peak_4828	97.94
chr16	77182293	77183024	MACS_peak_4830	56.18
chr16	82226488	82227257	MACS_peak_4837	192.68
chr16	84735059	84735656	MACS_peak_4839	38.09
chr16	86654950	86655577	MACS_peak_4844	101.17
chr16	87052222	87052926	MACS_peak_4849	36.37
chr16	87083309	87084253	MACS_peak_4850	193.76
chr16	87212728	87213584	MACS_peak_4852	126.36
chr16	87318694	87319715	MACS_peak_4854	147.34
chr16	87413392	87414009	MACS_peak_4856	52.76
chr16	87495580	87496484	MACS_peak_4857	57.12
chr16	89841051	89841865	MACS_peak_4867	61.56
chr16	90242464	90243132	MACS_peak_4871	85.87
chr16	90623490	90624408	MACS_peak_4875	77.66
chr16	90727053	90727751	MACS_peak_4877	78.96
chr16	91010306	91010948	MACS_peak_4882	34.71
chr16	91825423	91826218	MACS_peak_4885	37.71
chr16	91828412	91829081	MACS_peak_4886	39.1
chr16	91931392	91932166	MACS_peak_4887	72.29
chr16	92234213	92235257	MACS_peak_4889	187.42
chr16	93060016	93060564	MACS_peak_4894	47.36
chr16	93224829	93225778	MACS_peak_4896	61.31
chr16	93328609	93329374	MACS_peak_4898	97.72
chr16	93334489	93335401	MACS_peak_4899	82.48
chr16	93579536	93580325	MACS_peak_4902	42.72
chr16	93586814	93587907	MACS_peak_4903	252.31
chr16	93883395	93884084	MACS_peak_4907	31.73
chr16	94236491	94237328	MACS_peak_4910	102.43
chr16	94349612	94349994	MACS_peak_4912	81.81
chr16	94724009	94724935	MACS_peak_4913	53.17
chr16	94971987	94973066	MACS_peak_4917	258.76
chr16	95353783	95354377	MACS_peak_4921	89.44
chr16	95921086	95921904	MACS_peak_4923	43.52
chr16	96113910	96114579	MACS_peak_4924	51.69
chr16	96483163	96483947	MACS_peak_4926	46.72
chr16	96880361	96881343	MACS_peak_4931	108.68
chr16	96885254	96886114	MACS_peak_4932	51.39
chr16	97144706	97145531	MACS_peak_4934	216.27
chr16	97717376	97718088	MACS_peak_4935	38.39
chr16	97723842	97724657	MACS_peak_4936	160.87
chr17	3432490	3433302	MACS_peak_4949	99.32
chr17	3791599	3792255	MACS_peak_4950	30.26
chr17	4628461	4629377	MACS_peak_4955	85.09
chr17	4777867	4778737	MACS_peak_4956	42.14
chr17	4940335	4941228	MACS_peak_4957	145.42
chr17	4993964	4994943	MACS_peak_4958	69
chr17	5355085	5355730	MACS_peak_4961	31.63
chr17	6392554	6393547	MACS_peak_4968	30.95
chr17	6559319	6560359	MACS_peak_4971	85.88
chr17	6743546	6744096	MACS_peak_4973	42.95
chr17	6778588	6779390	MACS_peak_4976	45.36
chr17	7085345	7086258	MACS_peak_4979	96.93
chr17	7801388	7802241	MACS_peak_4984	114.94
chr17	7875772	7876216	MACS_peak_4985	71.23
chr17	9046762	9047262	MACS_peak_4993	43.9
chr17	10040197	10041083	MACS_peak_4997	235.67
chr17	10390047	10390730	MACS_peak_5000	60.87
chr17	11543790	11544629	MACS_peak_5010	123.13
chr17	11789018	11790030	MACS_peak_5012	178.22
chr17	12205668	12206541	MACS_peak_5014	96.73
chr17	12322918	12323880	MACS_peak_5016	433.84
chr17	12668714	12669678	MACS_peak_5018	136.77
chr17	12723999	12724620	MACS_peak_5019	32.48
chr17	12915764	12916853	MACS_peak_5021	53.28
chr17	14301562	14302514	MACS_peak_5027	255.98
chr17	14372214	14373224	MACS_peak_5028	297.04
chr17	14392085	14392875	MACS_peak_5030	53.08
chr17	14945094	14945754	MACS_peak_5032	74.8
chr17	17004484	17006088	MACS_peak_5037	115.08
chr17	17063427	17065067	MACS_peak_5038	56.28
chr17	17179035	17179769	MACS_peak_5041	35.75
chr17	17234195	17235223	MACS_peak_5042	69.34
chr17	21746333	21747012	MACS_peak_5054	153.16
chr17	23534341	23535430	MACS_peak_5060	34.02
chr17	24220560	24221406	MACS_peak_5064	85.26
chr17	24255317	24256907	MACS_peak_5066	211.17
chr17	24527685	24528354	MACS_peak_5068	45.61
chr17	25273428	25274447	MACS_peak_5075	71.55
chr17	25424184	25425067	MACS_peak_5077	51.3
chr17	25559321	25560141	MACS_peak_5078	50.71
chr17	25913735	25914410	MACS_peak_5079	65.28
chr17	26045122	26046080	MACS_peak_5080	104.89
chr17	26123067	26123840	MACS_peak_5083	95.85
chr17	26860627	26861526	MACS_peak_5087	61.26
chr17	27655915	27656873	MACS_peak_5096	99.81
chr17	27941604	27942565	MACS_peak_5099	270.02
chr17	28484914	28485692	MACS_peak_5106	61.59
chr17	28883859	28884662	MACS_peak_5108	92.31
chr17	28960215	28961003	MACS_peak_5109	46.19
chr17	29294341	29295247	MACS_peak_5113	64.44
chr17	29370725	29371360	MACS_peak_5114	34.67
chr17	30260447	30261222	MACS_peak_5119	99.98
chr17	30989147	30989938	MACS_peak_5126	61.3
chr17	31156820	31157800	MACS_peak_5127	203.17
chr17	31790278	31790858	MACS_peak_5133	57.68
chr17	33903511	33904572	MACS_peak_5139	118.72
chr17	33920536	33921395	MACS_peak_5140	38.14
chr17	33939903	33940731	MACS_peak_5143	78.35
chr17	34304489	34305296	MACS_peak_5146	66.4
chr17	34398575	34399296	MACS_peak_5147	67.49
chr17	34894044	34894571	MACS_peak_5150	32.13
chr17	35164975	35165631	MACS_peak_5153	49.64
chr17	35235684	35236331	MACS_peak_5154	41.2
chr17	35242279	35243521	MACS_peak_5155	438.04
chr17	35917649	35918626	MACS_peak_5160	51.3
chr17	36015673	36016593	MACS_peak_5161	119.68
chr17	36836530	36837360	MACS_peak_5163	97.43
chr17	36958075	36958954	MACS_peak_5165	78.03
chr17	40934629	40934756	MACS_peak_5171	38.57
chr17	40934775	40935766	MACS_peak_5172	119.02
chr17	42126581	42127541	MACS_peak_5173	219.29
chr17	42816954	42817711	MACS_peak_5174	78.93
chr17	43265034	43265927	MACS_peak_5177	75.8
chr17	43443111	43443758	MACS_peak_5178	57.81
chr17	43993807	43994710	MACS_peak_5184	174.36
chr17	44238863	44239819	MACS_peak_5187	66.99
chr17	45208649	45209631	MACS_peak_5191	131.5
chr17	45231671	45232733	MACS_peak_5192	52.9
chr17	45240905	45241657	MACS_peak_5193	124.29
chr17	45876846	45877580	MACS_peak_5200	30.41
chr17	45982108	45982990	MACS_peak_5201	107.39
chr17	46384291	46385171	MACS_peak_5205	53.17
chr17	46903665	46904574	MACS_peak_5208	50.19
chr17	47559295	47560262	MACS_peak_5211	153.37
chr17	47568825	47569708	MACS_peak_5212	94.82
chr17	47805143	47806170	MACS_peak_5213	57.65
chr17	48615057	48615850	MACS_peak_5220	33.35
chr17	49818388	49819406	MACS_peak_5228	277.58
chr17	50138789	50139655	MACS_peak_5230	31.41
chr17	50643723	50644373	MACS_peak_5236	74.97
chr17	50902328	50903189	MACS_peak_5239	189.02
chr17	51178187	51178901	MACS_peak_5240	70.7
chr17	53101451	53102472	MACS_peak_5248	213.1
chr17	53596132	53597142	MACS_peak_5250	130
chr17	54014198	54014706	MACS_peak_5252	46.72
chr17	56009391	56009880	MACS_peak_5254	32.32
chr17	56022235	56023040	MACS_peak_5255	251.69
chr17	56241744	56242566	MACS_peak_5258	51.81
chr17	56566558	56567321	MACS_peak_5260	62.04
chr17	57031717	57032608	MACS_peak_5264	95.16
chr17	57289894	57290819	MACS_peak_5265	47.52
chr17	58972960	58973801	MACS_peak_5266	127.4
chr17	62254261	62255243	MACS_peak_5269	131.23
chr17	62998870	62999658	MACS_peak_5276	62.73
chr17	63145398	63146362	MACS_peak_5279	160.16
chr17	63400910	63401572	MACS_peak_5283	93.16
chr17	63413911	63414686	MACS_peak_5285	37.67
chr17	64080897	64081651	MACS_peak_5287	104.2
chr17	64124061	64124627	MACS_peak_5288	172.43
chr17	64375321	64376026	MACS_peak_5289	76.65
chr17	64602015	64602688	MACS_peak_5290	60.9
chr17	64873696	64874356	MACS_peak_5292	35.49
chr17	65429594	65430412	MACS_peak_5294	81.82
chr17	65608737	65609373	MACS_peak_5296	194.82
chr17	65767149	65768071	MACS_peak_5300	64.13
chr17	65884824	65885603	MACS_peak_5302	37.98
chr17	66286185	66286937	MACS_peak_5304	81.9
chr17	67585331	67586134	MACS_peak_5314	100.06
chr17	67651388	67652103	MACS_peak_5316	96.88
chr17	67988639	67989539	MACS_peak_5318	35.9
chr17	69399725	69400570	MACS_peak_5326	113.15
chr17	70588810	70589719	MACS_peak_5328	184.12
chr17	70880958	70881683	MACS_peak_5331	204.93
chr17	71159520	71160284	MACS_peak_5337	32.72
chr17	72205010	72205873	MACS_peak_5341	384.33
chr17	72569201	72570126	MACS_peak_5344	110.36
chr17	73639475	73640493	MACS_peak_5349	107.12
chr17	78325825	78326653	MACS_peak_5357	184.01
chr17	78726473	78727409	MACS_peak_5360	97.74
chr17	79703237	79703880	MACS_peak_5366	35.35
chr17	79878300	79878969	MACS_peak_5368	37.22
chr17	79891059	79892701	MACS_peak_5369	128.3
chr17	80179923	80180390	MACS_peak_5373	37.42
chr17	80560553	80561341	MACS_peak_5376	33.25
chr17	81048055	81048902	MACS_peak_5380	93.53
chr17	82198987	82199888	MACS_peak_5382	230.49
chr17	82664491	82665727	MACS_peak_5386	298.52
chr17	83052595	83053248	MACS_peak_5390	88.18
chr17	83190037	83190898	MACS_peak_5393	167.73
chr17	83201144	83201956	MACS_peak_5394	94.06
chr17	83537864	83538771	MACS_peak_5396	231.13
chr17	83946591	83947497	MACS_peak_5398	118.93
chr17	84037057	84038064	MACS_peak_5400	120.99
chr17	84576255	84577111	MACS_peak_5403	42.8
chr17	84613820	84614727	MACS_peak_5404	50.52
chr17	84723743	84724668	MACS_peak_5405	136.54
chr17	85090257	85090974	MACS_peak_5409	39.37
chr17	85803392	85804398	MACS_peak_5418	47.43
chr17	85876570	85877451	MACS_peak_5421	70.25
chr17	86227192	86228009	MACS_peak_5424	71.61
chr17	86414395	86415324	MACS_peak_5426	182.76
chr17	86905519	86906701	MACS_peak_5431	242.62
chr17	87107000	87107861	MACS_peak_5432	30.06
chr17	87367867	87368768	MACS_peak_5433	97.94
chr17	87475554	87476171	MACS_peak_5434	57.99
chr17	87693030	87693815	MACS_peak_5435	190.98
chr17	88095116	88096078	MACS_peak_5439	327.3
chr17	88504917	88506018	MACS_peak_5440	251.88
chr17	88558243	88559106	MACS_peak_5442	216.15
chr17	88600536	88601595	MACS_peak_5444	151.47
chr17	88609317	88609934	MACS_peak_5445	42.99
chr17	90592944	90593112	MACS_peak_5455	34.17
chr18	3616093	3616885	MACS_peak_5463	243.91
chr18	4003913	4004697	MACS_peak_5465	84.67
chr18	4121510	4122468	MACS_peak_5466	71.67
chr18	4839508	4840719	MACS_peak_5473	386.5
chr18	6696839	6697717	MACS_peak_5482	79.27
chr18	7288525	7289226	MACS_peak_5484	70.07
chr18	8524854	8525617	MACS_peak_5486	65.5
chr18	11052765	11053357	MACS_peak_5496	37.1
chr18	11351988	11352804	MACS_peak_5502	59.52
chr18	12855411	12856148	MACS_peak_5506	81.94
chr18	12971928	12972480	MACS_peak_5508	32.95
chr18	13591163	13592141	MACS_peak_5514	65.26
chr18	13785149	13786236	MACS_peak_5516	199.53
chr18	13874573	13875303	MACS_peak_5517	133.48
chr18	14414972	14415987	MACS_peak_5521	267.34
chr18	15021241	15022138	MACS_peak_5524	186.39
chr18	15065342	15066062	MACS_peak_5525	37.65
chr18	16740507	16741485	MACS_peak_5529	80.93
chr18	20004500	20005294	MACS_peak_5530	52.96
chr18	21147639	21148547	MACS_peak_5538	38.58
chr18	21605241	21606165	MACS_peak_5539	121.16
chr18	23785473	23786197	MACS_peak_5547	251.74
chr18	24039116	24039956	MACS_peak_5548	112.08
chr18	24120306	24121311	MACS_peak_5550	100.1
chr18	24850307	24851017	MACS_peak_5554	145.42
chr18	25297335	25298263	MACS_peak_5555	115.9
chr18	27541899	27542689	MACS_peak_5558	169.22
chr18	30718417	30719158	MACS_peak_5564	128
chr18	32239794	32240527	MACS_peak_5571	45.27
chr18	32674522	32675180	MACS_peak_5573	75.84
chr18	34004476	34005219	MACS_peak_5577	133.02
chr18	34751461	34752313	MACS_peak_5582	37.63
chr18	34758746	34759547	MACS_peak_5583	61.41
chr18	34777680	34778481	MACS_peak_5584	64.71
chr18	35118969	35119970	MACS_peak_5587	66.39
chr18	35312501	35313260	MACS_peak_5588	129.07
chr18	36467370	36467986	MACS_peak_5594	51
chr18	37217944	37218731	MACS_peak_5598	31.89
chr18	38049674	38050625	MACS_peak_5601	46.67
chr18	38370359	38371166	MACS_peak_5602	200.28
chr18	38939994	38941028	MACS_peak_5607	78.24
chr18	40178602	40179238	MACS_peak_5615	30.26
chr18	42510741	42511618	MACS_peak_5625	106.25
chr18	42557408	42558301	MACS_peak_5626	38.7
chr18	43944417	43945129	MACS_peak_5630	116.38
chr18	44569009	44569991	MACS_peak_5633	74.41
chr18	46315381	46316126	MACS_peak_5643	33.2
chr18	46472974	46473802	MACS_peak_5646	49.58
chr18	47536996	47537816	MACS_peak_5651	122.05
chr18	47647825	47648542	MACS_peak_5654	33.82
chr18	49325793	49326768	MACS_peak_5657	145.79
chr18	52894092	52894849	MACS_peak_5668	54.67
chr18	53385919	53386528	MACS_peak_5670	154.29
chr18	54174338	54175364	MACS_peak_5676	78.68
chr18	54911033	54912224	MACS_peak_5681	249.13
chr18	54941021	54941660	MACS_peak_5682	139.26
chr18	55106778	55107956	MACS_peak_5684	172.88
chr18	55549643	55550476	MACS_peak_5693	143.4
chr18	55623962	55624826	MACS_peak_5695	67.43
chr18	56655313	56656378	MACS_peak_5700	218.55
chr18	57266639	57267593	MACS_peak_5702	230.82
chr18	57665197	57666145	MACS_peak_5708	192.14
chr18	57716313	57717146	MACS_peak_5709	105.74
chr18	57818480	57819496	MACS_peak_5711	131.73
chr18	60886490	60887548	MACS_peak_5726	328.09
chr18	61158576	61159425	MACS_peak_5728	187.03
chr18	61328901	61329665	MACS_peak_5731	175.16
chr18	61337206	61338071	MACS_peak_5732	58.44
chr18	61840883	61841680	MACS_peak_5735	70.94
chr18	62043397	62044321	MACS_peak_5736	126.76
chr18	62285177	62285970	MACS_peak_5738	163
chr18	62704968	62705850	MACS_peak_5740	205.09
chr18	64266231	64266913	MACS_peak_5747	35.86
chr18	64400356	64401173	MACS_peak_5748	40.06
chr18	65156592	65157275	MACS_peak_5751	210.95
chr18	65393754	65394380	MACS_peak_5754	36.75
chr18	65520296	65521205	MACS_peak_5755	109.49
chr18	66213773	66214690	MACS_peak_5760	373.23
chr18	66289385	66290066	MACS_peak_5762	43.59
chr18	66345116	66345983	MACS_peak_5763	54.29
chr18	66471218	66472067	MACS_peak_5765	168.43
chr18	66587227	66587927	MACS_peak_5766	63.43
chr18	67405933	67406837	MACS_peak_5769	69.97
chr18	68235711	68236546	MACS_peak_5772	176.03
chr18	69336143	69336819	MACS_peak_5778	118.47
chr18	69343681	69344636	MACS_peak_5779	48.12
chr18	69387668	69388388	MACS_peak_5780	41.95
chr18	69794043	69794989	MACS_peak_5785	133.19
chr18	72072531	72073292	MACS_peak_5789	88.89
chr18	73702427	73703179	MACS_peak_5796	56.24
chr18	74001977	74002888	MACS_peak_5799	256.96
chr18	74007781	74008586	MACS_peak_5800	38.88
chr18	74311670	74312162	MACS_peak_5803	33.39
chr18	74392840	74393606	MACS_peak_5804	76.11
chr18	74461985	74462885	MACS_peak_5805	112.88
chr18	75019157	75019865	MACS_peak_5808	101.95
chr18	75235141	75235987	MACS_peak_5810	115.52
chr18	75599519	75600492	MACS_peak_5814	60.56
chr18	75606489	75607014	MACS_peak_5815	39.52
chr18	75715977	75716723	MACS_peak_5816	36.88
chr18	76090191	76091158	MACS_peak_5817	84.36
chr18	78361757	78362621	MACS_peak_5826	54.59
chr18	78881842	78882693	MACS_peak_5835	174.99
chr18	81830829	81831875	MACS_peak_5846	232.27
chr18	82486940	82487681	MACS_peak_5849	39.17
chr18	82492235	82492786	MACS_peak_5850	38.33
chr18	82583584	82584430	MACS_peak_5851	114.23
chr18	82717541	82718447	MACS_peak_5852	62.74
chr18	82796624	82797395	MACS_peak_5854	129.4
chr18	83295983	83296716	MACS_peak_5858	46.33
chr18	83344341	83345340	MACS_peak_5859	198.24
chr18	84778741	84779233	MACS_peak_5871	127.52
chr18	88971606	88972184	MACS_peak_5874	122.17
chr18	90579409	90580201	MACS_peak_5876	64.13
chr19	3194792	3195295	MACS_peak_5877	48.01
chr19	3248029	3248646	MACS_peak_5878	32.21
chr19	3440813	3441789	MACS_peak_5879	61.97
chr19	3850717	3851354	MACS_peak_5887	73.96
chr19	4229416	4230284	MACS_peak_5889	47.22
chr19	5071649	5072467	MACS_peak_5893	39.55
chr19	5117163	5118030	MACS_peak_5895	46.07
chr19	5366431	5367223	MACS_peak_5897	82.52
chr19	5528972	5529884	MACS_peak_5898	43.1
chr19	5727483	5728491	MACS_peak_5900	103.08
chr19	6084658	6085347	MACS_peak_5903	41.52
chr19	6101144	6101839	MACS_peak_5904	63.37
chr19	6383711	6384202	MACS_peak_5909	30.32
chr19	6557975	6559454	MACS_peak_5910	151.79
chr19	7082960	7084022	MACS_peak_5913	283.1
chr19	7338877	7340005	MACS_peak_5918	189.11
chr19	7494041	7494974	MACS_peak_5919	111.8
chr19	7582878	7583738	MACS_peak_5920	246.79
chr19	10013599	10014742	MACS_peak_5926	52.87
chr19	10073865	10074682	MACS_peak_5928	234.36
chr19	10388375	10388949	MACS_peak_5929	61.3
chr19	10972107	10973009	MACS_peak_5935	81.82
chr19	11104831	11105527	MACS_peak_5936	68.89
chr19	12796043	12796762	MACS_peak_5940	87.75
chr19	16189229	16189974	MACS_peak_5949	72.38
chr19	17214968	17215593	MACS_peak_5955	81.19
chr19	21160689	21161731	MACS_peak_5962	313.16
chr19	21183072	21183545	MACS_peak_5963	44.5
chr19	21370443	21371442	MACS_peak_5965	128.45
chr19	21630568	21631349	MACS_peak_5967	128.77
chr19	21652353	21653261	MACS_peak_5968	91.83
chr19	22851010	22852253	MACS_peak_5974	48.84
chr19	24080545	24081263	MACS_peak_5980	44.17
chr19	24377758	24378722	MACS_peak_5984	258.19
chr19	24523940	24524590	MACS_peak_5985	83.29
chr19	24812387	24813332	MACS_peak_5987	351.91
chr19	24961171	24962172	MACS_peak_5989	172.84
chr19	25577599	25578410	MACS_peak_5993	84.11
chr19	26037078	26038012	MACS_peak_5997	134.62
chr19	26475594	26476485	MACS_peak_6000	125.16
chr19	26760965	26762015	MACS_peak_6004	160.57
chr19	26845120	26845913	MACS_peak_6005	65.49
chr19	26888754	26889526	MACS_peak_6006	144.72
chr19	27218734	27219391	MACS_peak_6010	49.53
chr19	27904540	27905229	MACS_peak_6017	34.78
chr19	28087348	28088157	MACS_peak_6018	121.09
chr19	28302651	28303326	MACS_peak_6020	171.16
chr19	28989890	28990810	MACS_peak_6027	75.32
chr19	31042674	31043357	MACS_peak_6038	138.87
chr19	31061223	31062159	MACS_peak_6039	139.86
chr19	31076588	31077520	MACS_peak_6040	83.65
chr19	31082639	31083395	MACS_peak_6041	73.41
chr19	31425000	31425861	MACS_peak_6042	158.75
chr19	32002398	32003290	MACS_peak_6044	94.58
chr19	32196220	32197381	MACS_peak_6045	77.51
chr19	32237456	32238379	MACS_peak_6047	145.29
chr19	32355889	32356191	MACS_peak_6049	55.8
chr19	32909823	32910600	MACS_peak_6053	266.48
chr19	34656297	34657077	MACS_peak_6058	40.29
chr19	36518293	36518952	MACS_peak_6065	90.15
chr19	36833182	36834173	MACS_peak_6071	113.42
chr19	36896609	36897513	MACS_peak_6072	48.91
chr19	37375862	37376781	MACS_peak_6074	46.84
chr19	37659991	37660552	MACS_peak_6078	34.03
chr19	37703713	37704683	MACS_peak_6080	68.96
chr19	38232408	38232974	MACS_peak_6082	30.25
chr19	38237787	38238851	MACS_peak_6083	145.14
chr19	41715830	41716706	MACS_peak_6101	388.62
chr19	41898592	41899476	MACS_peak_6104	82.74
chr19	42089934	42090921	MACS_peak_6105	98.72
chr19	42405449	42406388	MACS_peak_6107	186.53
chr19	42493489	42494323	MACS_peak_6108	81.25
chr19	43127963	43128738	MACS_peak_6112	131.94
chr19	43689269	43690072	MACS_peak_6116	65.57
chr19	44473989	44474672	MACS_peak_6118	55.84
chr19	44554983	44555861	MACS_peak_6120	70.19
chr19	45006233	45006893	MACS_peak_6121	50.68
chr19	45596063	45596846	MACS_peak_6125	35.25
chr19	45664874	45665828	MACS_peak_6127	35.14
chr19	45737250	45738337	MACS_peak_6129	358.6
chr19	45998183	45998975	MACS_peak_6130	32.86
chr19	46337934	46338435	MACS_peak_6134	40.29
chr19	46628024	46628902	MACS_peak_6137	44.59
chr19	46675168	46676096	MACS_peak_6138	272.46
chr19	46777985	46778726	MACS_peak_6141	93.87
chr19	47067189	47067925	MACS_peak_6145	75.07
chr19	47190723	47191531	MACS_peak_6146	71.25
chr19	47250759	47251536	MACS_peak_6147	49.74
chr19	47368217	47368949	MACS_peak_6148	31.03
chr19	47397494	47398459	MACS_peak_6149	239.88
chr19	47407594	47408436	MACS_peak_6150	56.33
chr19	47432234	47433002	MACS_peak_6151	42.76
chr19	47441704	47442889	MACS_peak_6152	461.11
chr19	47459812	47460857	MACS_peak_6153	105.53
chr19	47697940	47698823	MACS_peak_6159	60
chr19	47919088	47920030	MACS_peak_6160	63.23
chr19	47946918	47947781	MACS_peak_6161	106.91
chr19	50146392	50147240	MACS_peak_6165	86.13
chr19	51481986	51482772	MACS_peak_6167	174.03
chr19	52633345	52634243	MACS_peak_6169	167.38
chr19	53132541	53133560	MACS_peak_6172	81.53
chr19	53762484	53763383	MACS_peak_6179	419.9
chr19	54147965	54148742	MACS_peak_6184	85.08
chr19	54196401	54197242	MACS_peak_6185	68.2
chr19	55218067	55219059	MACS_peak_6188	67.68
chr19	55293825	55294856	MACS_peak_6189	268.12
chr19	55585403	55586411	MACS_peak_6192	85.82
chr19	55635287	55636033	MACS_peak_6194	225.93
chr19	55770528	55771617	MACS_peak_6195	79.7
chr19	56022010	56023074	MACS_peak_6197	144.43
chr19	56939420	56940455	MACS_peak_6209	86.38
chr19	57012928	57013856	MACS_peak_6210	109.69
chr19	57478275	57478983	MACS_peak_6216	48.62
chr19	58432596	58433392	MACS_peak_6221	68.12
chr19	60861224	60862086	MACS_peak_6231	87.72
chr2	3926366	3927822	MACS_peak_6245	241.9
chr2	4232400	4233447	MACS_peak_6249	117.56
chr2	4338952	4339919	MACS_peak_6251	109.9
chr2	4541460	4542556	MACS_peak_6255	109.96
chr2	4542596	4543378	MACS_peak_6256	54.72
chr2	4863947	4864765	MACS_peak_6258	62.08
chr2	5063812	5064468	MACS_peak_6260	39.16
chr2	5844796	5845470	MACS_peak_6263	30.6
chr2	6352702	6353273	MACS_peak_6265	77.66
chr2	6896348	6896973	MACS_peak_6274	213.93
chr2	9434801	9435620	MACS_peak_6282	190.22
chr2	9985531	9986440	MACS_peak_6287	127.87
chr2	9996082	9996790	MACS_peak_6288	127.57
chr2	11288239	11289281	MACS_peak_6292	184.09
chr2	11530057	11530983	MACS_peak_6296	130.17
chr2	11728867	11729689	MACS_peak_6297	91.81
chr2	12182109	12183049	MACS_peak_6300	68.7
chr2	12849457	12850379	MACS_peak_6303	148.64
chr2	13371512	13372469	MACS_peak_6308	40.32
chr2	13406960	13407973	MACS_peak_6309	94.67
chr2	13589882	13590961	MACS_peak_6311	333.73
chr2	14127436	14128143	MACS_peak_6313	135.87
chr2	17546387	17546950	MACS_peak_6322	37.14
chr2	18627627	18628474	MACS_peak_6325	64.87
chr2	19328836	19329474	MACS_peak_6332	109.8
chr2	19403062	19403752	MACS_peak_6333	67.32
chr2	20628461	20629475	MACS_peak_6340	95.08
chr2	20722078	20723041	MACS_peak_6344	59.69
chr2	24427863	24428725	MACS_peak_6356	148.8
chr2	26354916	26355734	MACS_peak_6361	146.11
chr2	26525417	26526166	MACS_peak_6363	39.65
chr2	26902487	26903380	MACS_peak_6364	69.54
chr2	27336471	27337392	MACS_peak_6368	203.04
chr2	27809586	27810407	MACS_peak_6370	62.29
chr2	27993176	27994078	MACS_peak_6374	97.8
chr2	29124749	29125128	MACS_peak_6380	33.51
chr2	29768058	29768838	MACS_peak_6385	44.34
chr2	29826855	29827602	MACS_peak_6386	48.32
chr2	30077108	30078073	MACS_peak_6387	122.2
chr2	30236910	30237758	MACS_peak_6390	101.27
chr2	30692869	30693878	MACS_peak_6398	124.04
chr2	31068524	31069193	MACS_peak_6402	30.79
chr2	31259245	31259812	MACS_peak_6403	54.84
chr2	31267448	31267934	MACS_peak_6404	97.03
chr2	31326899	31327925	MACS_peak_6405	444.03
chr2	31442160	31442980	MACS_peak_6406	124.36
chr2	31500006	31501545	MACS_peak_6407	378.13
chr2	31501556	31502233	MACS_peak_6408	391.72
chr2	31636218	31637281	MACS_peak_6411	99.68
chr2	31640619	31641614	MACS_peak_6412	112.5
chr2	32139524	32140465	MACS_peak_6414	68.1
chr2	32166142	32167065	MACS_peak_6415	203.72
chr2	32236132	32237689	MACS_peak_6416	118.61
chr2	32287644	32288495	MACS_peak_6417	95.51
chr2	32362559	32363475	MACS_peak_6418	43.57
chr2	32430990	32431700	MACS_peak_6420	32.24
chr2	32488639	32489277	MACS_peak_6422	61.28
chr2	32750984	32751698	MACS_peak_6424	65.62
chr2	32912176	32912988	MACS_peak_6427	36
chr2	32917507	32918427	MACS_peak_6428	32.69
chr2	32951546	32952993	MACS_peak_6429	388.23
chr2	33444035	33444995	MACS_peak_6436	100.46
chr2	33596995	33597946	MACS_peak_6437	103.46
chr2	33817280	33818318	MACS_peak_6439	91.98
chr2	33896539	33897338	MACS_peak_6442	64.44
chr2	34182331	34183294	MACS_peak_6444	65.69
chr2	34591586	34592282	MACS_peak_6445	56.53
chr2	35270125	35270999	MACS_peak_6450	95.12
chr2	35502374	35503133	MACS_peak_6452	65
chr2	35509109	35509689	MACS_peak_6453	48.98
chr2	35544620	35545559	MACS_peak_6454	172.62
chr2	35558762	35559276	MACS_peak_6455	34.36
chr2	35736857	35737633	MACS_peak_6457	192.63
chr2	36105265	36106007	MACS_peak_6460	66.25
chr2	37330534	37331188	MACS_peak_6461	32
chr2	37771708	37772461	MACS_peak_6463	43
chr2	38284833	38285806	MACS_peak_6469	230.09
chr2	38347982	38348862	MACS_peak_6470	67.83
chr2	44577779	44578292	MACS_peak_6483	173.2
chr2	45067009	45067939	MACS_peak_6484	128.8
chr2	46443106	46443717	MACS_peak_6489	36.35
chr2	48480856	48481962	MACS_peak_6492	90.12
chr2	48616913	48617606	MACS_peak_6494	53.57
chr2	49722622	49723168	MACS_peak_6500	34.42
chr2	49921640	49922727	MACS_peak_6501	221.2
chr2	50175404	50176520	MACS_peak_6503	201.97
chr2	50215478	50216244	MACS_peak_6504	38.2
chr2	50706676	50707342	MACS_peak_6509	41.67
chr2	51056009	51056753	MACS_peak_6510	170.6
chr2	51139214	51140177	MACS_peak_6512	102.19
chr2	51148671	51149592	MACS_peak_6513	76.78
chr2	51161389	51162099	MACS_peak_6514	88.7
chr2	51841981	51842852	MACS_peak_6518	78.14
[truncated: 1,781 more rows]

## Sheet: 6-day_Pax3_ChIP_EBs
Genomic coordinates (mm10) of Pax3 binding sites upon 6-day induction in differentiating mouse ES cells
chr1	4812683	4813461	MACS_peak_2	220.23
chr1	9848298	9849257	MACS_peak_4	169.56
chr1	10003906	10004963	MACS_peak_5	372.91
chr1	10038274	10039052	MACS_peak_6	66.23
chr1	10396265	10396874	MACS_peak_8	48.03
chr1	11125068	11125880	MACS_peak_11	106.99
chr1	11872743	11873365	MACS_peak_12	55.46
chr1	12850571	12851294	MACS_peak_15	114.91
chr1	13296250	13297015	MACS_peak_16	139.33
chr1	13778971	13780067	MACS_peak_18	122.72
chr1	14225245	14225992	MACS_peak_19	71.66
chr1	14303133	14304152	MACS_peak_20	175.31
chr1	14306307	14307104	MACS_peak_21	125.73
chr1	14562976	14563929	MACS_peak_22	282.93
chr1	16127528	16128499	MACS_peak_23	68.47
chr1	16518530	16518963	MACS_peak_26	58.1
chr1	17123012	17124017	MACS_peak_28	197.9
chr1	19109448	19110376	MACS_peak_29	112.24
chr1	19950956	19951827	MACS_peak_30	60.12
chr1	20287036	20287805	MACS_peak_31	36.91
chr1	20666436	20667265	MACS_peak_34	62.93
chr1	21820040	21820815	MACS_peak_39	93.57
chr1	21911064	21912085	MACS_peak_40	76.01
chr1	22117345	22118185	MACS_peak_41	53.02
chr1	22375519	22376305	MACS_peak_42	98.99
chr1	23272876	23273774	MACS_peak_44	190.72
chr1	23340836	23341813	MACS_peak_45	231.18
chr1	23867190	23868029	MACS_peak_47	35.59
chr1	24107206	24108075	MACS_peak_51	646.51
chr1	24364654	24365445	MACS_peak_52	90.34
chr1	24517338	24518067	MACS_peak_53	55.86
chr1	24520343	24521130	MACS_peak_54	108.61
chr1	24586661	24587566	MACS_peak_59	44.85
chr1	25880087	25880893	MACS_peak_61	81.99
chr1	28379084	28379778	MACS_peak_63	46.99
chr1	28565504	28566280	MACS_peak_64	310.1
chr1	28732569	28733559	MACS_peak_65	307.21
chr1	29262124	29262934	MACS_peak_67	52.15
chr1	29270814	29271521	MACS_peak_68	563.75
chr1	31050011	31050907	MACS_peak_70	36.52
chr1	33903809	33904387	MACS_peak_74	136.9
chr1	34031833	34032600	MACS_peak_76	77.33
chr1	34202449	34203295	MACS_peak_78	450.96
chr1	35380692	35381605	MACS_peak_84	220.75
chr1	35650732	35651454	MACS_peak_86	47.04
chr1	35926725	35927536	MACS_peak_88	219.34
chr1	36116186	36117209	MACS_peak_89	107.66
chr1	36273039	36273832	MACS_peak_90	111.03
chr1	36595756	36596636	MACS_peak_94	80.44
chr1	36797418	36798132	MACS_peak_97	147.04
chr1	36965458	36966280	MACS_peak_98	66.33
chr1	37045281	37046411	MACS_peak_99	125.55
chr1	37167646	37168674	MACS_peak_101	208.05
chr1	37350503	37351344	MACS_peak_102	168.22
chr1	37496544	37497450	MACS_peak_104	79.99
chr1	37498655	37499615	MACS_peak_105	66.38
chr1	38164242	38165225	MACS_peak_107	64.01
chr1	38252019	38252711	MACS_peak_108	74.18
chr1	38262815	38264001	MACS_peak_109	690.42
chr1	38526252	38527490	MACS_peak_111	244.74
chr1	39105330	39106243	MACS_peak_115	46.57
chr1	39143926	39145133	MACS_peak_116	277.96
chr1	39184324	39185278	MACS_peak_117	83.78
chr1	39281616	39282533	MACS_peak_118	336.31
chr1	39312079	39313054	MACS_peak_119	130.96
chr1	39555687	39556642	MACS_peak_121	117.88
chr1	39624726	39625383	MACS_peak_123	35.39
chr1	39695851	39696746	MACS_peak_124	82.25
chr1	39731152	39732632	MACS_peak_125	1080.22
chr1	39830844	39831964	MACS_peak_126	282.46
chr1	40033764	40034628	MACS_peak_129	38.4
chr1	40190345	40191250	MACS_peak_130	36.03
chr1	40281408	40282880	MACS_peak_131	107.51
chr1	40624962	40625647	MACS_peak_132	117.81
chr1	41086570	41087382	MACS_peak_133	37.94
chr1	41438514	41439657	MACS_peak_134	301.97
chr1	41811761	41812511	MACS_peak_137	53.34
chr1	42410665	42411412	MACS_peak_139	163.61
chr1	43225527	43226246	MACS_peak_142	33.21
chr1	43358214	43358946	MACS_peak_143	108.14
chr1	43759899	43760639	MACS_peak_146	104.65
chr1	45576080	45577060	MACS_peak_148	103.97
chr1	45587435	45588140	MACS_peak_149	47.62
chr1	46075803	46076640	MACS_peak_154	30.31
chr1	46362918	46363806	MACS_peak_155	66.49
chr1	51089603	51090958	MACS_peak_157	136.14
chr1	51266969	51267955	MACS_peak_158	125.16
chr1	51289838	51290555	MACS_peak_159	30.16
chr1	51521430	51522298	MACS_peak_160	41.21
chr1	51572365	51573242	MACS_peak_161	45.38
chr1	52105341	52106014	MACS_peak_163	37.56
chr1	52271865	52272662	MACS_peak_165	47.2
chr1	52469996	52471030	MACS_peak_168	96.78
chr1	52636513	52637327	MACS_peak_169	31.93
chr1	52766402	52767292	MACS_peak_170	81.5
chr1	53086755	53087564	MACS_peak_171	121.2
chr1	53090043	53090804	MACS_peak_172	39.17
chr1	53311383	53312407	MACS_peak_173	126.69
chr1	53358118	53358753	MACS_peak_174	219.17
chr1	53739905	53740891	MACS_peak_176	89.5
chr1	53928851	53929450	MACS_peak_179	148.85
chr1	53933180	53933810	MACS_peak_180	48.8
chr1	53940348	53941105	MACS_peak_181	56.49
chr1	53995809	53996882	MACS_peak_183	67.33
chr1	54091015	54091719	MACS_peak_184	51.98
chr1	54187302	54188102	MACS_peak_188	31.03
chr1	54702612	54703324	MACS_peak_189	36.57
chr1	54850754	54851627	MACS_peak_190	77.72
chr1	54956906	54957668	MACS_peak_192	56.74
chr1	56832862	56833851	MACS_peak_195	58.6
chr1	57058981	57059897	MACS_peak_198	48.48
chr1	57112101	57113119	MACS_peak_199	128.3
chr1	57243682	57244569	MACS_peak_200	34.45
chr1	57429653	57430554	MACS_peak_202	75.46
chr1	57436651	57437731	MACS_peak_203	179.69
chr1	57442372	57443289	MACS_peak_205	64.03
chr1	57545811	57546776	MACS_peak_206	77.63
chr1	57600625	57601706	MACS_peak_207	179.21
chr1	57629129	57630736	MACS_peak_208	56.34
chr1	57637281	57638079	MACS_peak_209	85.6
chr1	57875400	57876327	MACS_peak_210	226.32
chr1	58165215	58166126	MACS_peak_212	79.23
chr1	58392833	58393614	MACS_peak_213	313.66
chr1	59237045	59238295	MACS_peak_216	77.35
chr1	59314985	59315564	MACS_peak_217	92.15
chr1	60097311	60098223	MACS_peak_219	62.25
chr1	60699078	60700205	MACS_peak_221	724.75
chr1	60825592	60826473	MACS_peak_224	36.64
chr1	60880158	60881061	MACS_peak_225	76.35
chr1	61191669	61192463	MACS_peak_226	84.04
chr1	61658146	61658977	MACS_peak_230	60.64
chr1	61849994	61850729	MACS_peak_231	79.49
chr1	62087230	62088164	MACS_peak_233	37.05
chr1	62209210	62210271	MACS_peak_234	831.16
chr1	62245279	62245888	MACS_peak_235	73.4
chr1	62367876	62368847	MACS_peak_236	193.88
chr1	62416460	62417318	MACS_peak_237	144.51
chr1	62515629	62516616	MACS_peak_238	348.9
chr1	62522601	62523440	MACS_peak_239	107.16
chr1	62705591	62706683	MACS_peak_242	210.35
chr1	62726875	62727665	MACS_peak_243	92.75
chr1	62750975	62751955	MACS_peak_244	51.24
chr1	62779773	62780622	MACS_peak_245	42.27
chr1	62901603	62902621	MACS_peak_247	284
chr1	62916343	62917106	MACS_peak_248	66.7
chr1	62975892	62977464	MACS_peak_249	664.24
chr1	63114920	63115737	MACS_peak_250	81.1
chr1	63395369	63396142	MACS_peak_253	75.73
chr1	63534005	63534995	MACS_peak_254	44.48
chr1	64111024	64111842	MACS_peak_256	42.67
chr1	64228117	64229155	MACS_peak_257	171.4
chr1	64615235	64616138	MACS_peak_260	46.2
chr1	66227981	66228845	MACS_peak_263	154.69
chr1	66744530	66745379	MACS_peak_265	51.82
chr1	66788339	66789200	MACS_peak_266	89.13
chr1	66944957	66945667	MACS_peak_267	40.94
chr1	66964280	66965236	MACS_peak_268	31.05
chr1	66985071	66985827	MACS_peak_269	71.73
chr1	66996340	66997005	MACS_peak_270	45.31
chr1	67872037	67873072	MACS_peak_271	216.02
chr1	69027561	69028452	MACS_peak_272	69.82
chr1	69375208	69376052	MACS_peak_274	192.4
chr1	69435567	69436468	MACS_peak_275	53.55
chr1	70256724	70257766	MACS_peak_278	64.74
chr1	72002160	72003241	MACS_peak_282	213.97
chr1	72225539	72227134	MACS_peak_283	255.78
chr1	72236509	72237488	MACS_peak_284	127.32
chr1	72243589	72244846	MACS_peak_285	185.75
chr1	72254887	72255887	MACS_peak_286	145.31
chr1	72309454	72310402	MACS_peak_287	403.91
chr1	72414415	72415347	MACS_peak_288	94.95
chr1	72450895	72451868	MACS_peak_290	482.77
chr1	72462109	72462796	MACS_peak_291	60.15
chr1	72481994	72482793	MACS_peak_292	44.7
chr1	72751955	72752699	MACS_peak_295	52.24
chr1	72779861	72780644	MACS_peak_297	197.72
chr1	72780698	72781490	MACS_peak_297	197.72
chr1	72878287	72879653	MACS_peak_298	702.97
chr1	73038298	73039440	MACS_peak_301	285
chr1	73169206	73169873	MACS_peak_302	31.8
chr1	73757988	73759229	MACS_peak_305	1469.28
chr1	73824100	73824984	MACS_peak_306	89.22
chr1	74175318	74176293	MACS_peak_308	208.8
chr1	74303403	74304337	MACS_peak_309	185.71
chr1	75317420	75318383	MACS_peak_314	53.59
chr1	75633730	75634669	MACS_peak_317	92.49
chr1	75656430	75657287	MACS_peak_318	78.68
chr1	75705848	75706830	MACS_peak_319	140.4
chr1	75833118	75834080	MACS_peak_320	96
chr1	76246419	76247239	MACS_peak_321	58.67
chr1	76913874	76915568	MACS_peak_323	105.11
chr1	76933177	76934036	MACS_peak_324	62.33
chr1	77245701	77246663	MACS_peak_328	212.33
chr1	77510562	77511829	MACS_peak_330	86.94
chr1	77556008	77556926	MACS_peak_332	124.51
chr1	77558350	77559282	MACS_peak_333	111.2
chr1	77656674	77657358	MACS_peak_334	36.77
chr1	78159420	78160353	MACS_peak_338	91.62
chr1	78330188	78331204	MACS_peak_339	119.08
chr1	78337910	78339015	MACS_peak_340	473.49
chr1	78421533	78422213	MACS_peak_343	30.15
chr1	78467809	78468752	MACS_peak_345	318.91
chr1	78490891	78491582	MACS_peak_346	91.96
chr1	78531970	78533151	MACS_peak_347	826.83
chr1	78704249	78705565	MACS_peak_349	116.58
chr1	78921803	78922734	MACS_peak_351	60.01
chr1	78943198	78943918	MACS_peak_352	36.96
chr1	79055492	79056963	MACS_peak_353	184.05
chr1	79457263	79458139	MACS_peak_357	102.65
chr1	79580794	79582177	MACS_peak_359	149.71
chr1	80609179	80609889	MACS_peak_362	34.09
chr1	80737115	80737969	MACS_peak_363	128.75
chr1	81544852	81545663	MACS_peak_365	46.88
chr1	81738087	81739199	MACS_peak_366	181.78
chr1	81913653	81914527	MACS_peak_368	51.5
chr1	81945002	81945938	MACS_peak_369	79.56
chr1	81962201	81962875	MACS_peak_370	37.14
chr1	81976738	81977712	MACS_peak_371	46.15
chr1	82155651	82156545	MACS_peak_373	35.26
chr1	82220553	82221520	MACS_peak_376	125.55
chr1	82257270	82258218	MACS_peak_377	139.81
chr1	82289580	82290681	MACS_peak_378	449.6
chr1	82795350	82796047	MACS_peak_381	31.97
chr1	83166836	83167645	MACS_peak_382	41.93
chr1	83272257	83273310	MACS_peak_383	95.81
chr1	84092960	84093952	MACS_peak_386	166.27
chr1	84380763	84381750	MACS_peak_388	385.99
chr1	85896472	85897364	MACS_peak_390	103.54
chr1	86859557	86860500	MACS_peak_395	100.61
chr1	87175736	87176461	MACS_peak_396	60.35
chr1	88537423	88538261	MACS_peak_402	170.64
chr1	88994722	88995457	MACS_peak_403	37.59
chr1	89086279	89087221	MACS_peak_405	175.38
chr1	89183819	89185049	MACS_peak_406	170.72
chr1	89688568	89689596	MACS_peak_411	153.83
chr1	89699701	89700806	MACS_peak_412	349.17
chr1	89789895	89790766	MACS_peak_414	107.51
chr1	90074591	90075497	MACS_peak_416	158.34
chr1	90267940	90269003	MACS_peak_420	218.08
chr1	90441053	90442114	MACS_peak_423	39.97
chr1	90896810	90897728	MACS_peak_426	32.07
chr1	90974743	90975641	MACS_peak_427	126.95
chr1	91605700	91606599	MACS_peak_431	83.77
chr1	91860768	91861761	MACS_peak_432	63.53
chr1	92228020	92228919	MACS_peak_434	115.54
chr1	92682928	92683725	MACS_peak_437	112.47
chr1	92703305	92704290	MACS_peak_438	42.38
chr1	93165125	93166185	MACS_peak_439	70.65
chr1	93334450	93335426	MACS_peak_441	169.31
chr1	93401393	93402325	MACS_peak_442	39.13
chr1	94355413	94356304	MACS_peak_443	43.93
chr1	94581777	94582553	MACS_peak_444	39.07
chr1	95519125	95519905	MACS_peak_446	40.22
chr1	95528734	95529367	MACS_peak_447	38.28
chr1	95661035	95661870	MACS_peak_448	157.15
chr1	100220192	100220975	MACS_peak_452	132.65
chr1	102185715	102186490	MACS_peak_454	44.45
chr1	104997594	104998408	MACS_peak_455	38.57
chr1	106148772	106149709	MACS_peak_459	178.21
chr1	107528295	107529091	MACS_peak_467	234.05
chr1	107529331	107530054	MACS_peak_467	234.05
chr1	115926532	115927285	MACS_peak_472	109.07
chr1	116294823	116295458	MACS_peak_474	66.85
chr1	118445169	118446038	MACS_peak_475	31.31
chr1	118982184	118983036	MACS_peak_478	309.77
chr1	119152458	119153299	MACS_peak_479	32.04
chr1	119194400	119195189	MACS_peak_480	50.44
chr1	119852514	119853571	MACS_peak_481	188.86
chr1	119894671	119895367	MACS_peak_482	44.97
chr1	119902973	119903904	MACS_peak_483	329.29
chr1	120124651	120125446	MACS_peak_484	46.61
chr1	120649784	120650704	MACS_peak_486	165.98
chr1	121013574	121014648	MACS_peak_487	284.71
chr1	121366957	121367884	MACS_peak_488	111.71
chr1	121379216	121380000	MACS_peak_489	41.86
chr1	124369433	124370382	MACS_peak_491	41.67
chr1	125996305	125997260	MACS_peak_497	536.95
chr1	127290490	127291399	MACS_peak_499	48.77
chr1	127381895	127382975	MACS_peak_500	157.06
chr1	127622019	127623157	MACS_peak_501	134.54
chr1	127638900	127639782	MACS_peak_502	87.14
chr1	128243644	128244530	MACS_peak_506	65.8
chr1	128482697	128483517	MACS_peak_507	88
chr1	129146371	129147319	MACS_peak_508	56.09
chr1	130995930	130996775	MACS_peak_511	36.7
chr1	131179278	131180233	MACS_peak_512	174.08
chr1	131435184	131436129	MACS_peak_514	66.38
chr1	131521240	131522261	MACS_peak_515	262.38
chr1	132229014	132229751	MACS_peak_518	53.95
chr1	132267087	132267772	MACS_peak_519	76.31
chr1	132286842	132287497	MACS_peak_520	34.15
chr1	132292127	132293316	MACS_peak_521	33.72
chr1	132419475	132420302	MACS_peak_523	110.43
chr1	132805244	132806174	MACS_peak_524	303.67
chr1	133188657	133189294	MACS_peak_527	89.53
chr1	133238884	133239800	MACS_peak_528	458.51
chr1	134307332	134308166	MACS_peak_533	129.42
chr1	134420162	134421116	MACS_peak_535	73.74
chr1	134492322	134493447	MACS_peak_536	300.31
chr1	134494151	134494913	MACS_peak_537	48.89
chr1	135014457	135015736	MACS_peak_538	396.49
chr1	135083104	135084103	MACS_peak_539	212.81
chr1	135324175	135325192	MACS_peak_541	130.89
chr1	135487270	135488099	MACS_peak_543	45.41
chr1	135698595	135699590	MACS_peak_544	149.6
chr1	136135418	136136365	MACS_peak_546	92.58
chr1	136228656	136229560	MACS_peak_547	142.85
chr1	136552034	136552872	MACS_peak_550	39.03
chr1	136691974	136692726	MACS_peak_551	31.82
chr1	136725064	136725875	MACS_peak_552	103.15
chr1	137587925	137588930	MACS_peak_555	114.6
chr1	138506870	138507852	MACS_peak_559	130.7
chr1	138515033	138515948	MACS_peak_560	236.15
chr1	138579188	138580050	MACS_peak_562	195.32
chr1	138662043	138662853	MACS_peak_563	260.82
chr1	140364650	140365436	MACS_peak_564	352.12
chr1	143596577	143597470	MACS_peak_566	59.33
chr1	144544280	144545290	MACS_peak_570	248.37
chr1	144912961	144913917	MACS_peak_572	185.11
chr1	150479379	150480371	MACS_peak_575	135.18
chr1	150744581	150745588	MACS_peak_576	123.35
chr1	150769544	150770532	MACS_peak_577	128.54
chr1	150949912	150950838	MACS_peak_579	92.87
chr1	151000290	151001197	MACS_peak_580	51.27
chr1	152378351	152379123	MACS_peak_587	241.76
chr1	153291863	153292851	MACS_peak_594	128.86
chr1	153327527	153328165	MACS_peak_595	34.12
chr1	153556082	153557505	MACS_peak_598	37.2
chr1	153709328	153709907	MACS_peak_602	45.41
chr1	153751741	153752628	MACS_peak_604	57.48
chr1	153753604	153754604	MACS_peak_605	108.87
chr1	154175125	154175986	MACS_peak_606	43.42
chr1	155229601	155230528	MACS_peak_609	328.37
chr1	155233707	155234496	MACS_peak_610	58.41
chr1	155758999	155759778	MACS_peak_616	601.31
chr1	155818591	155819490	MACS_peak_617	55.25
chr1	156183834	156184838	MACS_peak_618	201.06
chr1	156236281	156237134	MACS_peak_620	74.86
chr1	156494747	156495683	MACS_peak_623	121.05
chr1	156639153	156640134	MACS_peak_624	110.74
chr1	156685902	156686662	MACS_peak_625	163.78
chr1	156751666	156752694	MACS_peak_626	216.89
chr1	157000967	157001679	MACS_peak_629	35.06
chr1	157002825	157003986	MACS_peak_630	166.46
chr1	157038895	157039629	MACS_peak_632	66.08
chr1	157193914	157194854	MACS_peak_633	254.34
chr1	157506435	157507773	MACS_peak_634	703.72
chr1	157778245	157778993	MACS_peak_635	31.82
chr1	158343046	158343825	MACS_peak_636	337.28
chr1	160416866	160417820	MACS_peak_641	294.19
chr1	162075690	162076410	MACS_peak_647	56.64
chr1	162130715	162131622	MACS_peak_649	35.99
chr1	162169719	162170593	MACS_peak_650	47.82
chr1	162183836	162185302	MACS_peak_651	52.29
chr1	162243379	162244308	MACS_peak_653	58.92
chr1	162279612	162280544	MACS_peak_655	71.62
chr1	162281666	162282743	MACS_peak_656	585.08
chr1	162792266	162793278	MACS_peak_658	242.87
chr1	163152726	163153296	MACS_peak_659	186.26
chr1	163221255	163222069	MACS_peak_660	119.54
chr1	163308344	163309412	MACS_peak_661	449.06
chr1	163390961	163391876	MACS_peak_662	220.49
chr1	164899343	164900254	MACS_peak_668	56.67
chr1	165074867	165075932	MACS_peak_670	120.86
chr1	165460281	165461228	MACS_peak_673	37.3
chr1	165662364	165663358	MACS_peak_676	177.58
chr1	165775132	165776142	MACS_peak_677	507.1
chr1	166008461	166009621	MACS_peak_680	75.83
chr1	166061172	166061956	MACS_peak_681	63.89
chr1	166062502	166063426	MACS_peak_682	129.98
chr1	167256585	167257442	MACS_peak_684	68.5
chr1	167339888	167340869	MACS_peak_685	74.65
chr1	167421945	167422795	MACS_peak_687	33.96
chr1	167549120	167549994	MACS_peak_688	53.28
chr1	167551454	167552332	MACS_peak_689	183.4
chr1	167617936	167618776	MACS_peak_690	114.96
chr1	168225938	168226942	MACS_peak_691	95.17
chr1	168419565	168420299	MACS_peak_693	36.67
chr1	168472753	168473853	MACS_peak_694	521.36
chr1	168476210	168477156	MACS_peak_695	63.24
chr1	168597967	168599118	MACS_peak_696	141.03
chr1	169406715	169407701	MACS_peak_700	96.1
chr1	169968710	169969691	MACS_peak_701	88.47
chr1	170111623	170112506	MACS_peak_702	82.47
chr1	170706021	170706753	MACS_peak_704	47.26
chr1	170834550	170835077	MACS_peak_705	51.9
chr1	171502651	171503583	MACS_peak_712	118.49
chr1	172049159	172050140	MACS_peak_713	75.28
chr1	172213187	172213773	MACS_peak_715	31.39
chr1	172468221	172469037	MACS_peak_717	51.74
chr1	172516018	172516961	MACS_peak_718	122.25
chr1	172567483	172568471	MACS_peak_719	188.53
chr1	172912441	172913425	MACS_peak_722	170.85
chr1	174874836	174875794	MACS_peak_726	97
chr1	176357238	176358015	MACS_peak_727	83.85
chr1	176814359	176814871	MACS_peak_730	65.11
chr1	177336412	177337055	MACS_peak_733	38.39
chr1	177490585	177491313	MACS_peak_734	37.43
chr1	177623252	177624060	MACS_peak_735	85.33
chr1	177983999	177984951	MACS_peak_736	34.2
chr1	178317616	178318710	MACS_peak_737	365.29
chr1	178777753	178778590	MACS_peak_741	40.35
chr1	179122264	179123169	MACS_peak_744	205.72
chr1	179477152	179478027	MACS_peak_745	40.16
chr1	180194757	180195747	MACS_peak_747	294.97
chr1	180510069	180511019	MACS_peak_753	74.21
chr1	180639962	180641046	MACS_peak_754	178.03
chr1	180849636	180850711	MACS_peak_757	101.34
chr1	180888448	180889421	MACS_peak_758	217.52
chr1	181915816	181916865	MACS_peak_761	272.87
chr1	181979866	181980970	MACS_peak_762	100.52
chr1	182116020	182116883	MACS_peak_765	41.57
chr1	182519760	182520783	MACS_peak_767	211.63
chr1	183101849	183102748	MACS_peak_773	237.57
chr1	183439440	183440471	MACS_peak_778	302.48
chr1	183521087	183522101	MACS_peak_780	59.93
chr1	183917226	183918156	MACS_peak_784	46.58
chr1	184170715	184171725	MACS_peak_785	736.18
chr1	184244359	184245590	MACS_peak_786	101.45
chr1	184260432	184261787	MACS_peak_787	103.34
chr1	184383857	184384890	MACS_peak_791	56.05
chr1	184612698	184613678	MACS_peak_792	67.02
chr1	184667926	184668841	MACS_peak_793	791.63
chr1	184707660	184708956	MACS_peak_795	136.01
chr1	185142937	185144065	MACS_peak_799	369.79
chr1	185229605	185230456	MACS_peak_800	90.55
chr1	185730911	185731546	MACS_peak_802	52.94
chr1	185779363	185780409	MACS_peak_803	156.65
chr1	186287856	186288338	MACS_peak_805	34.31
chr1	186748609	186749518	MACS_peak_807	101.95
chr1	187293413	187294147	MACS_peak_811	42.05
chr1	187302849	187303754	MACS_peak_812	109.54
chr1	187751278	187752267	MACS_peak_815	215.16
chr1	187779504	187780248	MACS_peak_816	84
chr1	188150739	188151683	MACS_peak_818	162.38
chr1	188553747	188554452	MACS_peak_819	59.44
chr1	189142821	189143945	MACS_peak_820	96.47
chr1	189228471	189229358	MACS_peak_821	51.11
chr1	189237808	189238658	MACS_peak_822	90.42
chr1	189549954	189550791	MACS_peak_823	35.64
chr1	189782745	189783690	MACS_peak_824	60.76
chr1	189825486	189826468	MACS_peak_825	109.77
chr1	190066865	190067750	MACS_peak_827	383.73
chr1	190148176	190149237	MACS_peak_829	101.28
chr1	190794784	190795771	MACS_peak_832	110.22
chr1	190808853	190809629	MACS_peak_833	37.45
chr1	190928999	190929688	MACS_peak_834	91.62
chr1	191120545	191121240	MACS_peak_835	67.33
chr1	191183076	191183830	MACS_peak_836	32.66
chr1	191435066	191435792	MACS_peak_837	268.7
chr1	191470199	191470993	MACS_peak_839	49.17
chr1	191474331	191475356	MACS_peak_840	476.26
chr1	191529476	191530248	MACS_peak_841	49.13
chr1	191544628	191545129	MACS_peak_842	37.97
chr1	191558924	191559835	MACS_peak_843	155.88
chr1	191657401	191658434	MACS_peak_844	82.26
chr1	191759435	191760410	MACS_peak_845	209.13
chr1	192603952	192604829	MACS_peak_848	90.52
chr1	192689244	192690322	MACS_peak_849	135.21
chr1	192781161	192781959	MACS_peak_851	80.83
chr1	192806264	192807425	MACS_peak_853	59.72
chr1	193122569	193123191	MACS_peak_855	98.2
chr1	193203754	193204428	MACS_peak_856	52.46
chr1	193232678	193233592	MACS_peak_858	107.42
chr1	193398722	193399775	MACS_peak_859	72.24
chr1	193575896	193576844	MACS_peak_861	76.75
chr1	193731696	193732615	MACS_peak_863	130.4
chr1	193779392	193780431	MACS_peak_864	248.87
chr1	193841772	193842734	MACS_peak_865	94.48
chr1	194482319	194482982	MACS_peak_866	119.9
chr1	194502498	194503424	MACS_peak_867	115.56
chr1	194588776	194589555	MACS_peak_869	109.23
chr1	194756410	194757541	MACS_peak_870	860.79
chr1	194929686	194930429	MACS_peak_871	91.79
chr10	3466207	3467143	MACS_peak_873	170.11
chr10	3630608	3631761	MACS_peak_874	385.97
chr10	4305695	4306306	MACS_peak_876	36.06
chr10	4388793	4389809	MACS_peak_878	104.14
chr10	4598190	4598867	MACS_peak_880	113.71
chr10	5070503	5071376	MACS_peak_882	101.7
chr10	6396496	6397477	MACS_peak_884	331.74
chr10	8505043	8505960	MACS_peak_892	43.13
chr10	9671385	9672312	MACS_peak_897	100.84
chr10	12424021	12424898	MACS_peak_901	52.47
chr10	12824100	12825027	MACS_peak_904	143.18
chr10	12884347	12885233	MACS_peak_905	58.79
chr10	12931029	12932212	MACS_peak_906	815.16
chr10	13106122	13107052	MACS_peak_907	48.41
chr10	13107524	13108505	MACS_peak_908	98.15
chr10	13170401	13171806	MACS_peak_909	349.7
chr10	13178063	13179072	MACS_peak_910	345.88
chr10	13269883	13270836	MACS_peak_912	41.9
chr10	13428961	13429877	MACS_peak_916	193.59
chr10	13505643	13506633	MACS_peak_917	170.53
chr10	13766843	13767778	MACS_peak_918	348.36
chr10	14914824	14915735	MACS_peak_922	67.63
chr10	16635219	16636152	MACS_peak_926	145.72
chr10	17602229	17603082	MACS_peak_928	48.37
chr10	17677921	17678766	MACS_peak_930	116.38
chr10	18212571	18213486	MACS_peak_934	106.15
chr10	18996292	18997139	MACS_peak_938	34.2
chr10	19494449	19495531	MACS_peak_942	226.32
chr10	20039722	20040657	MACS_peak_946	467.49
chr10	20185563	20186263	MACS_peak_947	37.83
chr10	21304309	21305608	MACS_peak_949	193
chr10	21594108	21595331	MACS_peak_952	268.34
chr10	21824315	21825270	MACS_peak_955	83.83
chr10	21946325	21947291	MACS_peak_957	113.33
chr10	22271099	22272113	MACS_peak_958	225.09
chr10	22591239	22592552	MACS_peak_960	302.6
chr10	22608573	22609533	MACS_peak_961	144.39
chr10	22615043	22615968	MACS_peak_962	65.86
chr10	22637400	22638277	MACS_peak_963	90.48
chr10	23126320	23127212	MACS_peak_964	592.16
chr10	23195148	23195927	MACS_peak_966	34.6
chr10	23202723	23204110	MACS_peak_967	31.43
chr10	23609214	23610669	MACS_peak_971	137.05
chr10	23675653	23676687	MACS_peak_972	318.26
chr10	23698756	23699705	MACS_peak_973	51.87
chr10	23974190	23975145	MACS_peak_975	100.82
chr10	24224151	24224994	MACS_peak_976	79.13
chr10	24782357	24783109	MACS_peak_981	60.08
chr10	25219914	25220937	MACS_peak_983	218.48
chr10	25262895	25263563	MACS_peak_984	49.65
chr10	25366389	25367335	MACS_peak_986	54.44
chr10	25372384	25373098	MACS_peak_987	33.53
chr10	25448452	25449327	MACS_peak_989	47.24
chr10	25526165	25527147	MACS_peak_990	78.23
chr10	26836160	26837047	MACS_peak_993	58.44
chr10	26838301	26839138	MACS_peak_994	85.84
chr10	26857718	26858533	MACS_peak_995	32.22
chr10	27322240	27323119	MACS_peak_996	49.92
chr10	27383766	27384315	MACS_peak_997	38.33
chr10	27483865	27484728	MACS_peak_998	126.83
chr10	27616857	27617920	MACS_peak_1001	133.51
chr10	27652843	27653640	MACS_peak_1003	155.5
chr10	27901851	27902673	MACS_peak_1004	33.53
chr10	28104995	28105690	MACS_peak_1006	274.71
chr10	29351963	29352810	MACS_peak_1009	121.98
chr10	29505048	29505959	MACS_peak_1010	42.54
chr10	29708196	29709296	MACS_peak_1011	54.4
chr10	29921601	29922561	MACS_peak_1013	58.22
chr10	31079461	31080174	MACS_peak_1015	37.73
chr10	31596566	31597287	MACS_peak_1017	58.08
chr10	33177083	33177727	MACS_peak_1019	68.21
chr10	33784068	33785048	MACS_peak_1020	228.34
chr10	34532270	34533082	MACS_peak_1022	34.68
chr10	37078531	37079194	MACS_peak_1024	67.28
chr10	37300134	37300875	MACS_peak_1027	93.12
chr10	37407373	37408154	MACS_peak_1029	47.98
chr10	37422435	37423284	MACS_peak_1030	62.08
chr10	37714177	37715062	MACS_peak_1033	105.29
chr10	38098484	38099421	MACS_peak_1035	89.65
chr10	38553329	38554337	MACS_peak_1036	283.99
chr10	38569021	38569710	MACS_peak_1037	111.03
chr10	38585785	38586459	MACS_peak_1038	60.51
chr10	39049005	39050010	MACS_peak_1040	147.93
chr10	39074244	39075078	MACS_peak_1041	79.89
chr10	39153626	39154263	MACS_peak_1042	46.99
chr10	39169447	39170750	MACS_peak_1043	111.45
chr10	39171485	39172371	MACS_peak_1044	93.05
chr10	39262185	39263043	MACS_peak_1045	77.74
chr10	39385557	39386427	MACS_peak_1048	57.52
chr10	39483980	39484967	MACS_peak_1049	117.55
chr10	39524189	39525190	MACS_peak_1052	158.64
chr10	39551176	39552317	MACS_peak_1054	116.95
chr10	39623989	39624956	MACS_peak_1055	62.1
chr10	39629247	39629992	MACS_peak_1057	64.76
chr10	39659083	39660803	MACS_peak_1059	243.13
chr10	40069116	40070052	MACS_peak_1061	361.8
chr10	40244138	40245032	MACS_peak_1062	55.62
chr10	40521267	40522084	MACS_peak_1064	129.48
chr10	40901601	40902535	MACS_peak_1065	214.52
chr10	41054973	41056264	MACS_peak_1066	128.23
chr10	41292799	41293751	MACS_peak_1067	238.96
chr10	41449366	41450253	MACS_peak_1068	99.3
chr10	41519887	41520851	MACS_peak_1070	101.09
chr10	41832021	41832692	MACS_peak_1075	89.66
chr10	41863300	41864227	MACS_peak_1076	66.07
chr10	43767713	43768588	MACS_peak_1082	131.48
chr10	44082274	44082910	MACS_peak_1084	55.23
chr10	44124060	44125138	MACS_peak_1085	51.49
chr10	44157119	44158162	MACS_peak_1086	70.5
chr10	45340097	45341060	MACS_peak_1089	87.41
chr10	45560519	45561227	MACS_peak_1091	117.88
chr10	45893616	45894564	MACS_peak_1093	52.2
chr10	46064761	46065668	MACS_peak_1094	113.93
chr10	49153907	49154781	MACS_peak_1096	145.8
chr10	49895430	49896246	MACS_peak_1097	63.57
chr10	51949708	51950657	MACS_peak_1099	157.77
chr10	52416186	52417109	MACS_peak_1101	38.91
chr10	53812232	53812850	MACS_peak_1103	90.34
chr10	54879006	54879682	MACS_peak_1104	45.92
chr10	56228285	56229077	MACS_peak_1105	46.68
chr10	56530952	56531757	MACS_peak_1107	77.41
chr10	56642964	56644372	MACS_peak_1108	214.58
chr10	56783036	56784056	MACS_peak_1111	73.81
chr10	59235682	59236523	MACS_peak_1114	37.74
chr10	59444330	59445259	MACS_peak_1116	52.05
chr10	59451447	59452190	MACS_peak_1117	119.23
chr10	59473584	59474549	MACS_peak_1118	109.01
chr10	59510334	59511531	MACS_peak_1120	190.46
chr10	59991198	59992181	MACS_peak_1124	142.91
chr10	59995505	59996540	MACS_peak_1125	561.61
chr10	60462734	60463532	MACS_peak_1127	108.99
chr10	60527809	60528703	MACS_peak_1128	63.85
chr10	61167026	61167875	MACS_peak_1130	109.05
chr10	61207737	61208906	MACS_peak_1132	211.48
chr10	61277628	61278530	MACS_peak_1134	68.38
chr10	61520433	61521212	MACS_peak_1135	118.29
chr10	61539720	61540584	MACS_peak_1136	123.45
chr10	61569751	61570674	MACS_peak_1137	123.34
chr10	61667467	61668287	MACS_peak_1138	49.35
chr10	61745249	61746048	MACS_peak_1140	64.87
chr10	61943212	61944119	MACS_peak_1143	99.12
chr10	62418525	62419558	MACS_peak_1146	599.68
chr10	62486898	62487588	MACS_peak_1148	102.1
chr10	63321345	63322339	MACS_peak_1150	149.81
chr10	64199184	64199926	MACS_peak_1152	34.45
chr10	65233709	65234654	MACS_peak_1154	232.74
chr10	66481866	66482852	MACS_peak_1155	259.97
chr10	66822864	66823783	MACS_peak_1156	79.13
chr10	67014428	67015361	MACS_peak_1158	225.61
chr10	67098585	67099460	MACS_peak_1159	46.58
chr10	67110611	67111968	MACS_peak_1160	306.52
chr10	67123855	67124903	MACS_peak_1161	806.3
chr10	67185419	67186090	MACS_peak_1162	43.74
chr10	67743412	67744073	MACS_peak_1166	258.69
chr10	68007910	68008980	MACS_peak_1168	395.06
chr10	68090788	68091887	MACS_peak_1169	112.45
chr10	68483931	68484721	MACS_peak_1172	56.71
chr10	68559427	68560147	MACS_peak_1174	82.64
chr10	69185371	69186646	MACS_peak_1176	267.62
chr10	69212649	69213505	MACS_peak_1177	58.65
chr10	69243538	69244298	MACS_peak_1178	33.8
chr10	69521794	69522612	MACS_peak_1180	38.67
chr10	69628568	69629438	MACS_peak_1182	103.1
chr10	69652640	69653063	MACS_peak_1184	53.22
chr10	69790652	69791624	MACS_peak_1185	45.68
chr10	69793470	69794364	MACS_peak_1186	155.75
chr10	69810377	69811468	MACS_peak_1188	290.06
chr10	69818510	69819884	MACS_peak_1189	68.03
chr10	69826449	69827504	MACS_peak_1190	183.7
chr10	69966694	69967424	MACS_peak_1191	64.2
chr10	69984777	69985728	MACS_peak_1192	82.08
chr10	70097329	70098046	MACS_peak_1194	59.18
chr10	70159308	70160223	MACS_peak_1196	51.92
chr10	70425863	70426957	MACS_peak_1199	212.68
chr10	70655635	70656326	MACS_peak_1200	57.83
chr10	70714279	70715216	MACS_peak_1201	55.41
chr10	70747139	70748007	MACS_peak_1202	76.26
chr10	71360709	71361709	MACS_peak_1204	260.63
chr10	71447453	71448118	MACS_peak_1205	96.95
chr10	75116343	75118561	MACS_peak_1211	334.88
chr10	75120785	75121674	MACS_peak_1212	89.55
chr10	75336671	75337670	MACS_peak_1215	104.7
chr10	75352741	75353381	MACS_peak_1216	59.67
chr10	75441882	75442776	MACS_peak_1217	32.76
chr10	75548255	75549646	MACS_peak_1219	56.95
chr10	75549697	75550597	MACS_peak_1220	81.96
chr10	76283737	76284701	MACS_peak_1222	153.83
chr10	76468475	76469275	MACS_peak_1223	68.35
chr10	76624520	76625487	MACS_peak_1224	124.38
chr10	76816039	76816678	MACS_peak_1226	83.35
chr10	77116409	77117382	MACS_peak_1227	43.35
chr10	77506826	77507741	MACS_peak_1231	82.51
chr10	79942115	79942972	MACS_peak_1240	66.38
chr10	79945526	79946492	MACS_peak_1241	280.45
chr10	80226076	80226740	MACS_peak_1244	51.42
chr10	80510063	80510895	MACS_peak_1247	41.04
chr10	80928591	80929680	MACS_peak_1253	270.63
chr10	81285455	81286363	MACS_peak_1258	259.96
chr10	81407309	81408263	MACS_peak_1262	112.1
chr10	81408555	81409367	MACS_peak_1263	145.91
chr10	81606025	81606955	MACS_peak_1267	42.56
chr10	82859277	82859990	MACS_peak_1270	98.07
chr10	83018312	83019148	MACS_peak_1271	37.96
chr10	83116457	83117598	MACS_peak_1272	372.74
chr10	83133800	83134697	MACS_peak_1274	126.24
chr10	84010627	84011493	MACS_peak_1280	33.23
chr10	84879506	84880456	MACS_peak_1282	257.08
chr10	85386000	85386739	MACS_peak_1287	78.12
chr10	85434641	85435985	MACS_peak_1288	624.34
chr10	86049325	86050287	MACS_peak_1290	152.81
chr10	86171022	86171805	MACS_peak_1291	51.4
chr10	86406716	86407607	MACS_peak_1292	38.58
chr10	86455127	86455936	MACS_peak_1293	162.49
chr10	87805130	87806263	MACS_peak_1294	136.28
chr10	88032016	88032703	MACS_peak_1295	32.89
chr10	88056839	88057768	MACS_peak_1296	47.22
chr10	88154616	88155456	MACS_peak_1297	83.78
chr10	88222425	88223309	MACS_peak_1298	83.5
chr10	88605792	88606639	MACS_peak_1301	38.03
chr10	88784275	88785177	MACS_peak_1302	77.35
chr10	89774353	89775201	MACS_peak_1303	54.87
chr10	90443036	90443874	MACS_peak_1304	106.57
chr10	90599719	90600652	MACS_peak_1306	63.81
chr10	90637217	90638139	MACS_peak_1307	117
chr10	90946562	90947587	MACS_peak_1310	112.6
chr10	91158027	91159101	MACS_peak_1312	254.28
chr10	91226600	91227596	MACS_peak_1313	61.11
chr10	91241222	91242290	MACS_peak_1314	352.26
chr10	92335721	92336716	MACS_peak_1316	193.39
chr10	92950523	92951513	MACS_peak_1318	54.99
chr10	93598914	93599577	MACS_peak_1321	118.32
chr10	93736106	93736764	MACS_peak_1323	45.56
chr10	93751008	93751953	MACS_peak_1324	238.67
chr10	94182771	94183752	MACS_peak_1328	163.25
chr10	94458458	94459423	MACS_peak_1329	81.1
chr10	94962839	94963767	MACS_peak_1330	115.82
chr10	95021021	95021886	MACS_peak_1331	156.45
chr10	95083185	95084432	MACS_peak_1332	83.53
chr10	95255818	95256635	MACS_peak_1334	72.03
chr10	95397141	95397888	MACS_peak_1335	62.68
chr10	95514477	95515196	MACS_peak_1336	77.34
chr10	95729595	95730405	MACS_peak_1337	173.06
chr10	96187848	96188741	MACS_peak_1340	120.05
chr10	96374732	96375527	MACS_peak_1342	41.27
chr10	96462962	96463969	MACS_peak_1344	364.63
chr10	96806483	96807244	MACS_peak_1346	46.6
chr10	96824110	96825363	MACS_peak_1347	135.4
chr10	96832937	96833971	MACS_peak_1348	93.64
chr10	96931808	96932536	MACS_peak_1349	39.97
chr10	98793610	98794483	MACS_peak_1354	98.85
chr10	98943503	98944413	MACS_peak_1355	71.85
chr10	99171820	99172728	MACS_peak_1358	57.02
chr10	99246631	99247510	MACS_peak_1359	44.71
chr10	99265992	99266977	MACS_peak_1361	47.59
chr10	99298868	99299699	MACS_peak_1362	41.84
chr10	99382776	99383802	MACS_peak_1364	152.96
chr10	99926200	99926851	MACS_peak_1367	52.97
chr10	100017618	100018214	MACS_peak_1368	39.13
chr10	104919506	104920287	MACS_peak_1371	63.71
chr10	105574790	105575690	MACS_peak_1373	40.89
chr10	105932509	105933238	MACS_peak_1376	35.67
chr10	105933255	105934062	MACS_peak_1377	153.14
chr10	106254076	106254774	MACS_peak_1378	85.74
chr10	107205186	107205938	MACS_peak_1379	124.83
chr10	107484600	107485267	MACS_peak_1380	65.53
chr10	107542768	107543616	MACS_peak_1381	159.51
chr10	107596899	107597814	MACS_peak_1382	242.08
chr10	107615218	107616055	MACS_peak_1383	87.07
chr10	107735165	107736113	MACS_peak_1385	56.38
chr10	108110616	108111414	MACS_peak_1386	61.31
chr10	108145871	108146565	MACS_peak_1387	110.26
chr10	108821659	108822385	MACS_peak_1390	46.61
chr10	109131954	109132662	MACS_peak_1391	218.22
chr10	110000660	110001583	MACS_peak_1392	54.85
chr10	110321877	110322668	MACS_peak_1394	70.42
chr10	110386197	110386927	MACS_peak_1396	38.36
chr10	110431698	110432508	MACS_peak_1397	97.07
chr10	110642091	110642858	MACS_peak_1399	45.76
chr10	110762261	110763335	MACS_peak_1401	129.46
chr10	110763344	110764067	MACS_peak_1402	264.38
chr10	110794269	110795122	MACS_peak_1403	445.85
chr10	110879477	110880103	MACS_peak_1405	30.22
chr10	110900096	110900840	MACS_peak_1406	37.35
chr10	110952873	110953773	MACS_peak_1407	65.2
chr10	111534479	111535114	MACS_peak_1410	112.1
chr10	111558345	111559629	MACS_peak_1411	336.76
chr10	111570568	111571381	MACS_peak_1412	107.42
chr10	111658552	111659568	MACS_peak_1416	261.4
chr10	111826944	111827885	MACS_peak_1418	58.89
chr10	111834291	111835471	MACS_peak_1419	121.32
chr10	111928789	111929870	MACS_peak_1420	116.23
chr10	112969777	112970601	MACS_peak_1423	54.64
chr10	115606553	115607581	MACS_peak_1424	390.62
chr10	115975927	115976635	MACS_peak_1425	34.55
chr10	116072326	116073759	MACS_peak_1426	843.07
chr10	116267328	116268186	MACS_peak_1427	36.91
chr10	116362396	116363150	MACS_peak_1429	31.69
chr10	116410582	116411669	MACS_peak_1430	166.9
chr10	117009803	117010771	MACS_peak_1434	189.79
chr10	117020675	117021761	MACS_peak_1435	226.2
chr10	117181086	117181950	MACS_peak_1437	50.36
chr10	117544187	117545236	MACS_peak_1438	128.39
chr10	117559313	117560461	MACS_peak_1439	98.39
chr10	117659136	117660120	MACS_peak_1440	100.2
chr10	118172284	118173129	MACS_peak_1441	47.53
chr10	118792410	118793194	MACS_peak_1443	83.93
chr10	119341941	119343022	MACS_peak_1449	324.74
chr10	119681511	119682360	MACS_peak_1450	76.06
chr10	119685897	119686849	MACS_peak_1451	55.09
chr10	119724360	119725457	MACS_peak_1452	185.07
chr10	119819445	119820323	MACS_peak_1453	164.34
chr10	119844746	119845583	MACS_peak_1454	89.34
chr10	119885969	119886690	MACS_peak_1455	72.24
chr10	120303408	120304271	MACS_peak_1457	96.99
chr10	120402427	120403559	MACS_peak_1461	436.1
chr10	120492979	120493976	MACS_peak_1462	152.23
chr10	120635205	120636464	MACS_peak_1463	209.25
chr10	120687654	120688240	MACS_peak_1465	49.86
chr10	120859442	120860311	MACS_peak_1467	142.73
chr10	120976813	120977547	MACS_peak_1468	93.84
chr10	121349911	121350902	MACS_peak_1470	103
chr10	121509766	121511806	MACS_peak_1472	420.01
chr10	121992354	121993250	MACS_peak_1473	127.3
chr10	122522367	122523284	MACS_peak_1474	37.38
chr10	122823411	122824195	MACS_peak_1477	51.35
chr10	122847737	122848781	MACS_peak_1478	60.1
chr10	126774028	126775059	MACS_peak_1483	269.45
chr10	126957436	126958146	MACS_peak_1484	78.08
chr10	127490048	127490949	MACS_peak_1488	110.17
chr10	127730201	127731253	MACS_peak_1491	234.1
chr10	128034927	128035537	MACS_peak_1493	35.2
chr10	128322072	128322890	MACS_peak_1497	75.92
chr10	128458112	128458743	MACS_peak_1499	46.56
chr10	128589707	128590675	MACS_peak_1501	91.29
chr10	128769120	128770125	MACS_peak_1504	104.68
chr11	3855895	3856763	MACS_peak_1506	69.25
chr11	3936054	3936765	MACS_peak_1507	109.39
chr11	4285104	4286006	MACS_peak_1511	41.68
chr11	4594560	4595456	MACS_peak_1512	38.74
chr11	4678251	4679189	MACS_peak_1513	233.98
chr11	4802937	4804417	MACS_peak_1514	139.56
chr11	5250815	5252285	MACS_peak_1519	198.75
chr11	5344743	5345577	MACS_peak_1521	147.61
chr11	5803299	5804086	MACS_peak_1524	97.2
chr11	5888562	5889294	MACS_peak_1526	66.63
chr11	6199784	6200734	MACS_peak_1527	47.69
chr11	6267447	6268329	MACS_peak_1528	144.66
chr11	6480097	6480615	MACS_peak_1529	92.73
chr11	6480669	6481490	MACS_peak_1529	92.73
chr11	6778199	6779165	MACS_peak_1532	83.18
chr11	7211868	7212867	MACS_peak_1534	44.46
chr11	7220864	7221568	MACS_peak_1535	38.1
chr11	7237559	7238453	MACS_peak_1537	52.56
chr11	7407918	7408850	MACS_peak_1539	111.92
chr11	7801978	7802886	MACS_peak_1540	173.59
chr11	8229837	8230649	MACS_peak_1541	44.83
chr11	8691341	8692289	MACS_peak_1546	75.71
chr11	9072978	9073747	MACS_peak_1547	48.72
chr11	9074072	9074976	MACS_peak_1548	145.28
chr11	9165800	9166726	MACS_peak_1549	55.18
chr11	11854646	11855802	MACS_peak_1551	168.79
chr11	11860499	11861544	MACS_peak_1553	256.28
chr11	11870923	11873068	MACS_peak_1554	149.85
chr11	11884540	11885646	MACS_peak_1555	214.58
chr11	12221657	12222595	MACS_peak_1557	283.3
chr11	12309337	12310388	MACS_peak_1558	69.57
chr11	12350286	12351182	MACS_peak_1559	47.68
chr11	12445074	12445949	MACS_peak_1561	32.5
chr11	12869916	12870863	MACS_peak_1563	32.36
chr11	13141754	13142492	MACS_peak_1564	124.66
chr11	13770724	13772254	MACS_peak_1567	807
chr11	13885424	13886417	MACS_peak_1568	241.5
chr11	13975017	13975716	MACS_peak_1569	169.82
chr11	16558444	16559544	MACS_peak_1571	146.09
chr11	16717756	16718635	MACS_peak_1572	142.89
chr11	16791220	16792071	MACS_peak_1573	34.48
chr11	17210991	17211994	MACS_peak_1575	60.9
chr11	17449575	17449748	MACS_peak_1577	89.78
chr11	17651425	17652263	MACS_peak_1578	368.53
chr11	17725969	17727145	MACS_peak_1579	167.54
chr11	18109308	18110269	MACS_peak_1580	48.11
chr11	18880656	18881458	MACS_peak_1584	45.41
chr11	18882866	18883822	MACS_peak_1585	33.97
chr11	18927283	18928072	MACS_peak_1586	139.6
chr11	19062950	19063741	MACS_peak_1588	78.23
chr11	19388831	19389831	MACS_peak_1590	397.66
chr11	19986324	19987424	MACS_peak_1592	120.51
chr11	20006639	20007586	MACS_peak_1593	100.46
chr11	20531667	20532459	MACS_peak_1594	39.16
chr11	20575857	20576802	MACS_peak_1595	215.83
chr11	20602659	20603673	MACS_peak_1596	98.99
chr11	20639640	20640356	MACS_peak_1597	201.67
chr11	20896169	20897236	MACS_peak_1599	516.94
chr11	22299243	22300018	MACS_peak_1601	275.22
chr11	22868009	22868956	MACS_peak_1604	968.03
chr11	22934209	22935207	MACS_peak_1605	173.74
chr11	23770109	23770785	MACS_peak_1612	69.19
chr11	24096846	24097755	MACS_peak_1613	42.6
chr11	25357743	25358511	MACS_peak_1614	91.81
chr11	29764070	29765020	MACS_peak_1620	159.19
chr11	30168170	30169158	MACS_peak_1624	111.84
chr11	32335135	32335950	MACS_peak_1628	67.87
chr11	33143886	33144497	MACS_peak_1629	106.33
chr11	33512519	33513514	MACS_peak_1630	55.04
chr11	33876166	33877067	MACS_peak_1633	78.62
chr11	35085716	35086642	MACS_peak_1635	135.03
chr11	35295346	35296056	MACS_peak_1636	49.67
chr11	35347577	35348716	MACS_peak_1638	197.92
chr11	35365260	35366310	MACS_peak_1639	170.25
chr11	35750397	35751190	MACS_peak_1640	75.55
chr11	35838323	35839589	MACS_peak_1641	90.35
chr11	36804365	36805192	MACS_peak_1643	101.13
chr11	37143844	37144721	MACS_peak_1645	43.26
chr11	40755098	40755762	MACS_peak_1647	32.89
chr11	41643929	41644557	MACS_peak_1649	38.31
chr11	43842967	43843699	MACS_peak_1654	61.83
chr11	44063762	44064534	MACS_peak_1655	68.21
chr11	44313199	44314192	MACS_peak_1657	100.32
chr11	45254457	45255311	MACS_peak_1660	45.66
chr11	45484427	45485288	MACS_peak_1661	74.77
chr11	45592972	45593772	MACS_peak_1662	76.7
chr11	45843520	45844329	MACS_peak_1663	137.36
chr11	45944738	45945530	MACS_peak_1664	79.66
chr11	46121410	46122278	MACS_peak_1668	139.19
chr11	46133739	46134630	MACS_peak_1669	42.21
chr11	46277919	46278868	MACS_peak_1670	160.91
chr11	46287955	46288827	MACS_peak_1672	72.4
chr11	46289167	46290150	MACS_peak_1673	80.29
chr11	46841991	46842558	MACS_peak_1675	46.03
chr11	47388605	47389562	MACS_peak_1676	73.2
chr11	48800817	48801775	MACS_peak_1677	57.66
chr11	48853295	48854137	MACS_peak_1680	76.71
chr11	48856267	48857226	MACS_peak_1681	56.87
chr11	50678479	50679433	MACS_peak_1686	155.35
chr11	50705152	50706051	MACS_peak_1687	245.94
chr11	50725860	50726713	MACS_peak_1688	34.89
chr11	50847856	50848915	MACS_peak_1689	429.44
chr11	51357410	51358390	MACS_peak_1690	538.73
chr11	52775459	52776203	MACS_peak_1697	51.37
chr11	52939112	52940235	MACS_peak_1698	289.7
chr11	53067783	53068711	MACS_peak_1700	208.56
chr11	53222606	53223333	MACS_peak_1702	42.97
chr11	53520635	53521615	MACS_peak_1703	53.6
chr11	53567865	53568521	MACS_peak_1704	95.61
chr11	54075087	54075871	MACS_peak_1707	36.55
chr11	54201043	54201947	MACS_peak_1708	54.87
chr11	54860320	54861263	MACS_peak_1710	41.01
chr11	55216540	55217529	MACS_peak_1712	50.03
chr11	55405723	55406574	MACS_peak_1713	51.77
chr11	55860230	55860959	MACS_peak_1715	40.23
chr11	56092685	56093436	MACS_peak_1716	67.89
chr11	57249262	57250120	MACS_peak_1719	128.94
chr11	57624107	57625034	MACS_peak_1722	104.75
chr11	57833190	57834061	MACS_peak_1724	59.02
chr11	57966567	57967274	MACS_peak_1726	181.29
chr11	59264047	59264490	MACS_peak_1730	54.47
chr11	59638837	59639542	MACS_peak_1731	31.54
chr11	59641152	59641867	MACS_peak_1732	187.95
chr11	59654969	59656075	MACS_peak_1733	266.33
chr11	59952703	59953685	MACS_peak_1735	352.94
chr11	60537038	60538043	MACS_peak_1738	150.17
chr11	60882182	60882828	MACS_peak_1741	47.15
chr11	61456552	61457429	MACS_peak_1746	109.47
chr11	61658544	61659476	MACS_peak_1747	323.91
chr11	61853635	61854620	MACS_peak_1749	67.98
chr11	62217407	62218181	MACS_peak_1750	55.46
chr11	62458072	62459044	MACS_peak_1752	74.66
chr11	62613479	62614439	MACS_peak_1754	152.7
chr11	62645507	62646321	MACS_peak_1755	43.56
chr11	62656719	62657395	MACS_peak_1756	94.27
chr11	62731552	62732558	MACS_peak_1757	75.2
chr11	63114723	63115694	MACS_peak_1759	60.74
chr11	63162028	63162840	MACS_peak_1760	62.43
chr11	63293179	63294140	MACS_peak_1761	113
chr11	63580276	63581230	MACS_peak_1762	140.52
chr11	63604070	63604906	MACS_peak_1763	47.15
chr11	63731661	63732514	MACS_peak_1764	336.74
chr11	63782055	63783195	MACS_peak_1766	268.79
chr11	64022516	64023306	MACS_peak_1767	90.49
chr11	64024408	64025138	MACS_peak_1768	63.86
chr11	64073033	64074125	MACS_peak_1769	416.21
chr11	64799855	64800675	MACS_peak_1770	226.34
chr11	65055291	65056233	MACS_peak_1771	223.84
chr11	65240299	65241105	MACS_peak_1772	346.23
chr11	65352181	65353179	MACS_peak_1773	211.7
chr11	66702867	66703678	MACS_peak_1775	62.51
chr11	67007662	67008563	MACS_peak_1776	211.29
chr11	67017489	67018406	MACS_peak_1777	644.94
chr11	67076500	67077912	MACS_peak_1778	101.74
chr11	67487087	67487957	MACS_peak_1782	77.54
chr11	67636779	67637506	MACS_peak_1783	43.22
chr11	67896920	67897565	MACS_peak_1784	36.17
chr11	68143995	68144750	MACS_peak_1786	43.31
chr11	68270809	68272065	MACS_peak_1788	512.33
chr11	68973524	68974326	MACS_peak_1790	55.67
chr11	69040764	69041272	MACS_peak_1791	44.34
chr11	69062519	69063443	MACS_peak_1793	54.03
chr11	69072986	69074106	MACS_peak_1794	253.25
chr11	69325813	69326591	MACS_peak_1796	40.13
chr11	69340410	69341447	MACS_peak_1797	65.03
chr11	69580036	69580936	MACS_peak_1798	98.37
chr11	69580982	69580983	MACS_peak_1799	41.11
chr11	69662226	69662958	MACS_peak_1800	227.53
chr11	69714560	69715304	MACS_peak_1802	31.61
chr11	70118741	70119360	MACS_peak_1805	66.29
chr11	70189177	70190257	MACS_peak_1806	161.46
chr11	70615456	70616095	MACS_peak_1808	60.31
chr11	70763187	70764195	MACS_peak_1809	132.88
chr11	70968957	70969815	MACS_peak_1810	75.29
chr11	71497876	71498492	MACS_peak_1811	51.04
chr11	71758154	71759036	MACS_peak_1812	610.07
chr11	72332930	72333942	MACS_peak_1813	143.83
chr11	72671222	72672111	MACS_peak_1815	50.9
chr11	74525351	74526309	MACS_peak_1820	66.57
chr11	75000586	75001585	MACS_peak_1822	109.45
chr11	75178723	75179463	MACS_peak_1823	37.85
chr11	75454192	75455149	MACS_peak_1824	70.68
chr11	75860985	75861911	MACS_peak_1828	81.78
chr11	76033390	76034344	MACS_peak_1829	145.17
chr11	76373783	76374906	MACS_peak_1831	84.93
chr11	76397483	76398194	MACS_peak_1832	37.1
chr11	76430797	76431517	MACS_peak_1834	40.02
chr11	76644821	76645866	MACS_peak_1835	257.59
chr11	76780059	76781026	MACS_peak_1836	157.9
chr11	76856693	76857639	MACS_peak_1837	58.66
chr11	76879288	76880312	MACS_peak_1838	163.17
chr11	77464435	77465357	MACS_peak_1844	77.58
chr11	77685371	77686261	MACS_peak_1845	37.88
chr11	77884630	77885945	MACS_peak_1847	2382.23
chr11	78363438	78364416	MACS_peak_1850	83.98
chr11	79200060	79201015	MACS_peak_1852	171.46
chr11	79254101	79255038	MACS_peak_1853	82.35
chr11	79530530	79531355	MACS_peak_1854	31.83
chr11	79906628	79907506	MACS_peak_1857	56.11
chr11	80081224	80082133	MACS_peak_1859	49.51
chr11	80485650	80486322	MACS_peak_1861	68.3
chr11	80949047	80949872	MACS_peak_1864	259.13
chr11	81369306	81370150	MACS_peak_1865	88.38
chr11	81816290	81817206	MACS_peak_1866	46.44
chr11	81996173	81997062	MACS_peak_1868	110.76
chr11	82929313	82930143	MACS_peak_1871	84.43
chr11	82943097	82944072	MACS_peak_1872	136.29
chr11	83271683	83272411	MACS_peak_1873	110.51
chr11	83302461	83303452	MACS_peak_1874	57.16
chr11	83527699	83528630	MACS_peak_1877	108.73
chr11	83549181	83549845	MACS_peak_1879	52.47
chr11	83753782	83754707	MACS_peak_1880	32.54
chr11	84100972	84101860	MACS_peak_1883	79.86
chr11	85667481	85668625	MACS_peak_1888	77.02
chr11	85769131	85769998	MACS_peak_1889	82.52
chr11	86331814	86332682	MACS_peak_1890	95.86
chr11	86866629	86867767	MACS_peak_1897	459.67
chr11	87005203	87006084	MACS_peak_1898	56.6
chr11	87422498	87423683	MACS_peak_1900	664.95
chr11	87425956	87427370	MACS_peak_1901	394.66
chr11	87442798	87443977	MACS_peak_1902	295.34
chr11	87448250	87449561	MACS_peak_1903	358.39
chr11	87470830	87471879	MACS_peak_1905	281.33
chr11	87704519	87705573	MACS_peak_1907	170.41
chr11	88049843	88050589	MACS_peak_1909	75.7
chr11	88070252	88071199	MACS_peak_1910	124.84
chr11	88105442	88107042	MACS_peak_1911	71.98
chr11	88393458	88394269	MACS_peak_1915	82.48
chr11	88394749	88395804	MACS_peak_1916	88.32
chr11	88488644	88489775	MACS_peak_1918	54.52
chr11	88495670	88496744	MACS_peak_1919	110.52
chr11	88604864	88605674	MACS_peak_1921	83.12
chr11	89293098	89294016	MACS_peak_1924	315.63
chr11	89303228	89304099	MACS_peak_1925	48.18
chr11	90237414	90238395	MACS_peak_1929	255.76
chr11	90239988	90240831	MACS_peak_1930	41.76
chr11	91214099	91214928	MACS_peak_1932	33.22
chr11	94228080	94229016	MACS_peak_1937	31.23
chr11	94515878	94516918	MACS_peak_1939	480.56
chr11	95537788	95538858	MACS_peak_1941	338.38
chr11	95945493	95946328	MACS_peak_1944	71.48
chr11	96775092	96775881	MACS_peak_1950	40.96
chr11	97364542	97365591	MACS_peak_1954	118.71
chr11	97622150	97623221	MACS_peak_1955	367.8
chr11	97677345	97677961	MACS_peak_1957	117.84
chr11	97751325	97752575	MACS_peak_1961	106.45
chr11	97782484	97783561	MACS_peak_1962	89.78
chr11	98025864	98026750	MACS_peak_1966	132.62
chr11	98059271	98060210	MACS_peak_1967	46.71
chr11	98129867	98130715	MACS_peak_1968	215.56
chr11	98699608	98700473	MACS_peak_1971	74.78
chr11	98872006	98872800	MACS_peak_1976	115.76
chr11	99230213	99231160	MACS_peak_1981	205.82
chr11	99316414	99317378	MACS_peak_1982	245.74
chr11	100203159	100204071	MACS_peak_1987	34.98
chr11	100939049	100940101	MACS_peak_1991	152.78
chr11	101441872	101442690	MACS_peak_1997	81.45
chr11	101641270	101642567	MACS_peak_2000	356.26
chr11	101645352	101646118	MACS_peak_2001	82.93
chr11	101657773	101658839	MACS_peak_2002	213.73
chr11	101984586	101985316	MACS_peak_2003	35.57
chr11	102106822	102107765	MACS_peak_2004	133.46
chr11	102214529	102215311	MACS_peak_2005	110.53
chr11	102229744	102230794	MACS_peak_2006	1940.22
chr11	102721639	102722394	MACS_peak_2009	59.71
chr11	102993390	102994198	MACS_peak_2011	45.41
chr11	103018578	103019582	MACS_peak_2012	171.87
chr11	103686726	103687386	MACS_peak_2017	40.67
chr11	105154161	105154999	MACS_peak_2022	50.93
chr11	105408514	105409598	MACS_peak_2024	174.97
chr11	105507104	105508020	MACS_peak_2026	95.76
chr11	105804444	105805409	MACS_peak_2027	153.74
chr11	106065644	106066494	MACS_peak_2029	44.21
chr11	106274817	106275581	MACS_peak_2030	101.25
chr11	106276081	106276963	MACS_peak_2031	54.93
chr11	106360669	106361683	MACS_peak_2032	443.46
chr11	106982220	106982926	MACS_peak_2035	67.73
chr11	107682567	107683290	MACS_peak_2038	50.94
chr11	109244377	109245137	MACS_peak_2043	56.59
chr11	109425358	109425924	MACS_peak_2045	59.01
chr11	109546395	109547321	MACS_peak_2047	50.29
chr11	109641905	109642779	MACS_peak_2048	102.02
chr11	109816600	109817316	MACS_peak_2049	32.46
chr11	109842849	109843855	MACS_peak_2050	56.77
chr11	109845236	109846079	MACS_peak_2051	167.07
chr11	110459167	110460100	MACS_peak_2052	273.21
chr11	111330997	111331944	MACS_peak_2053	57.89
chr11	112979118	112980077	MACS_peak_2056	161.95
chr11	113214360	113215382	MACS_peak_2057	98.04
chr11	113404155	113404818	MACS_peak_2058	120.71
chr11	113501820	113502661	MACS_peak_2060	32.23
chr11	113664026	113664806	MACS_peak_2063	43.13
chr11	113816682	113817607	MACS_peak_2064	47.48
chr11	114015780	114016626	MACS_peak_2065	120.83
chr11	114040164	114040842	MACS_peak_2067	105.99
chr11	114058731	114059737	MACS_peak_2068	81.19
chr11	114814852	114815531	MACS_peak_2072	43.76
chr11	115231760	115232656	MACS_peak_2076	136.46
chr11	115675888	115676757	MACS_peak_2079	49.67
chr11	115681747	115682714	MACS_peak_2080	135.12
chr11	115957608	115958535	MACS_peak_2081	301.32
chr11	116246841	116247784	MACS_peak_2083	68.65
chr11	116378293	116379118	MACS_peak_2084	51.17
chr11	116522697	116523556	MACS_peak_2085	98.05
chr11	116532730	116533702	MACS_peak_2086	84.97
chr11	116813693	116815128	MACS_peak_2088	295.25
chr11	116873558	116874498	MACS_peak_2090	75.78
chr11	117080953	117081965	MACS_peak_2091	31.93
chr11	117094631	117095446	MACS_peak_2092	86.99
chr11	117116145	117117046	MACS_peak_2094	66.16
chr11	117153382	117153998	MACS_peak_2095	55.31
chr11	117176462	117177488	MACS_peak_2096	85.03
chr11	117317495	117318449	MACS_peak_2100	60.79
chr11	117347741	117348634	MACS_peak_2101	34.66
chr11	117440591	117441617	MACS_peak_2102	76.44
chr11	117707054	117707930	MACS_peak_2104	84.69
chr11	117932037	117932835	MACS_peak_2106	50.97
chr11	118003831	118004778	MACS_peak_2107	65.97
chr11	118471640	118472286	MACS_peak_2111	42.2
chr11	119150276	119151256	MACS_peak_2113	347.13
chr11	119683408	119684192	MACS_peak_2115	32.79
chr11	119706770	119707646	MACS_peak_2116	52.58
chr11	119733321	119734332	MACS_peak_2117	58.85
chr11	119749397	119750964	MACS_peak_2119	132.87
chr11	119796218	119796971	MACS_peak_2120	59.73
chr11	119863013	119864050	MACS_peak_2121	180.93
chr11	120024635	120025469	MACS_peak_2122	308.25
chr11	120064115	120065021	MACS_peak_2123	33.51
chr11	120231143	120232118	MACS_peak_2124	81.71
chr11	120280184	120281011	MACS_peak_2128	233.39
chr11	120789554	120790560	MACS_peak_2131	103.8
chr11	120796297	120796996	MACS_peak_2132	152.96
chr11	121013183	121014013	MACS_peak_2134	65.57
chr11	121090755	121091489	MACS_peak_2135	63.45
chr12	3670193	3671203	MACS_peak_2141	197.26
chr12	3669144	3670130	MACS_peak_2141	197.26
chr12	3917344	3918131	MACS_peak_2142	40.41
chr12	4246625	4247540	MACS_peak_2143	159.26
chr12	4663005	4663660	MACS_peak_2146	34.12
chr12	4859451	4860254	MACS_peak_2147	49.65
chr12	4917971	4918863	MACS_peak_2148	34.15
chr12	5144720	5145599	MACS_peak_2149	53.77
chr12	5154418	5155333	MACS_peak_2150	57.15
chr12	5254808	5255610	MACS_peak_2152	60.45
chr12	5274189	5275134	MACS_peak_2153	36.3
chr12	5677130	5678058	MACS_peak_2154	37.71
chr12	8101351	8102404	MACS_peak_2158	493.54
chr12	8181591	8182365	MACS_peak_2159	34.83
chr12	8281223	8282261	MACS_peak_2161	99.7
chr12	8324700	8325471	MACS_peak_2162	38.44
chr12	9842142	9842876	MACS_peak_2170	40.41
chr12	9948358	9949298	MACS_peak_2171	130.54
chr12	10589310	10590218	MACS_peak_2174	110.81
chr12	11221215	11222258	MACS_peak_2175	179.99
chr12	12301712	12302290	MACS_peak_2178	54.24
chr12	12311642	12312549	MACS_peak_2179	65.62
chr12	12693747	12694633	MACS_peak_2181	159.54
chr12	12791079	12792272	MACS_peak_2182	445.82
chr12	12938257	12938977	MACS_peak_2183	52.52
chr12	13055932	13057016	MACS_peak_2184	520.92
chr12	13076672	13078411	MACS_peak_2185	450.34
chr12	13143348	13144104	MACS_peak_2186	140.59
chr12	13145667	13146609	MACS_peak_2187	71.11
chr12	15617059	15617814	MACS_peak_2188	113.52
chr12	16041009	16041896	MACS_peak_2190	108.74
chr12	16052379	16053079	MACS_peak_2191	55.68
chr12	16210570	16211376	MACS_peak_2193	102.47
chr12	16460343	16461178	MACS_peak_2195	123.34
chr12	16835871	16836829	MACS_peak_2196	95.56
chr12	16840883	16841636	MACS_peak_2197	55.93
chr12	17230736	17231736	MACS_peak_2198	50.31
chr12	17376225	17376964	MACS_peak_2199	80.09
chr12	17549046	17549967	MACS_peak_2201	104.6
chr12	21426187	21426920	MACS_peak_2204	112.22
chr12	24592559	24593491	MACS_peak_2207	57.58
chr12	24918340	24919050	MACS_peak_2208	61.85
chr12	24925333	24926276	MACS_peak_2209	268.63
chr12	26121269	26122048	MACS_peak_2212	64.23
chr12	26176182	26176971	MACS_peak_2213	124.15
chr12	26465756	26466622	MACS_peak_2215	46.4
chr12	26838167	26839019	MACS_peak_2217	36.21
chr12	27068093	27069045	MACS_peak_2219	124.67
chr12	27172908	27173946	MACS_peak_2220	146.71
chr12	28635522	28636458	MACS_peak_2228	117.55
chr12	28675453	28676251	MACS_peak_2229	96.13
chr12	28760952	28761777	MACS_peak_2230	36.23
chr12	29070341	29071376	MACS_peak_2232	342.43
chr12	29664204	29665097	MACS_peak_2235	47.19
chr12	30333618	30334505	MACS_peak_2236	34.04
chr12	31133240	31134078	MACS_peak_2237	68.11
chr12	31170466	31171486	MACS_peak_2238	133.7
chr12	31252072	31252839	MACS_peak_2239	62.49
chr12	31472252	31472942	MACS_peak_2241	132.97
chr12	31806526	31807320	MACS_peak_2242	33.07
chr12	32110437	32111320	MACS_peak_2247	104.47
chr12	33009685	33010358	MACS_peak_2250	37.05
chr12	33061311	33062259	MACS_peak_2252	492.28
chr12	33175541	33176466	MACS_peak_2253	38.83
chr12	33235112	33236965	MACS_peak_2254	320.2
chr12	33243419	33244371	MACS_peak_2255	323.13
chr12	33405113	33406004	MACS_peak_2256	67.31
chr12	34790365	34791077	MACS_peak_2259	90.79
chr12	35156931	35157657	MACS_peak_2260	54.76
chr12	35259561	35260180	MACS_peak_2262	50.86
chr12	35565949	35566831	MACS_peak_2264	93.99
chr12	35567995	35568842	MACS_peak_2265	104.06
chr12	35731222	35731842	MACS_peak_2266	47.6
chr12	35997059	35998026	MACS_peak_2267	125.71
chr12	36385774	36386758	MACS_peak_2269	91.94
chr12	36410649	36411449	MACS_peak_2270	134.76
chr12	38717326	38718124	MACS_peak_2272	150.97
chr12	38777264	38778621	MACS_peak_2273	223.41
chr12	38821979	38822744	MACS_peak_2275	70.83
chr12	38843506	38844654	MACS_peak_2276	131.2
chr12	38928543	38929373	MACS_peak_2277	61.46
chr12	39509754	39510638	MACS_peak_2278	33.27
chr12	39797565	39798571	MACS_peak_2279	353.9
chr12	39938782	39939702	MACS_peak_2281	69.77
chr12	40392394	40393391	MACS_peak_2285	88.98
chr12	40558932	40559619	MACS_peak_2286	32.31
chr12	40562404	40563322	MACS_peak_2287	33.58
chr12	40597503	40598361	MACS_peak_2288	62.33
chr12	41378297	41379265	MACS_peak_2290	157.26
chr12	41689580	41690290	MACS_peak_2291	40.72
chr12	42716032	42716726	MACS_peak_2293	78.08
chr12	44208038	44208955	MACS_peak_2294	156.31
chr12	44268770	44270234	MACS_peak_2295	118.51
chr12	45618921	45619872	MACS_peak_2297	34.44
chr12	51504466	51505157	MACS_peak_2300	195.31
chr12	51588030	51589083	MACS_peak_2301	184.66
chr12	51811422	51812293	MACS_peak_2302	62.56
chr12	52321118	52322022	MACS_peak_2304	66.69
chr12	52604342	52605126	MACS_peak_2306	111.12
chr12	52682078	52682995	MACS_peak_2308	44.83
chr12	52835913	52836779	MACS_peak_2310	42.11
chr12	52852126	52852730	MACS_peak_2311	228.67
chr12	52914162	52915258	MACS_peak_2312	239.25
chr12	53069160	53070078	MACS_peak_2314	214.47
chr12	53265042	53265921	MACS_peak_2317	203.72
chr12	53271372	53272206	MACS_peak_2318	137.66
chr12	53566425	53567551	MACS_peak_2319	196.86
chr12	53826200	53827176	MACS_peak_2320	295.76
chr12	53999922	54000682	MACS_peak_2321	63.4
chr12	54191483	54193011	MACS_peak_2323	332.49
chr12	54197980	54198966	MACS_peak_2324	397.05
chr12	54202998	54203868	MACS_peak_2325	75.18
chr12	54241856	54242855	MACS_peak_2327	65.84
chr12	54251862	54252819	MACS_peak_2328	128.61
chr12	54695109	54696034	MACS_peak_2329	183.93
chr12	54696295	54697257	MACS_peak_2329	183.93
chr12	54789754	54790298	MACS_peak_2336	53.47
chr12	54984218	54985109	MACS_peak_2337	70.37
chr12	55439830	55440756	MACS_peak_2339	90.65
chr12	55461579	55462205	MACS_peak_2341	70.71
chr12	56234543	56235294	MACS_peak_2343	113.49
chr12	57127865	57128828	MACS_peak_2346	112.1
chr12	59163031	59163939	MACS_peak_2348	39.66
chr12	60967139	60968112	MACS_peak_2349	156.89
chr12	64831976	64833033	MACS_peak_2350	336.91
chr12	66734296	66735098	MACS_peak_2356	32.78
chr12	69389026	69389037	MACS_peak_2363	90.78
chr12	69389124	69389962	MACS_peak_2363	90.78
chr12	69501513	69502365	MACS_peak_2365	137.38
chr12	69510537	69511564	MACS_peak_2366	189.12
chr12	70511788	70512575	MACS_peak_2369	135.08
chr12	70588063	70588949	MACS_peak_2370	78.4
chr12	70726833	70728205	MACS_peak_2371	273.83
chr12	70794721	70795687	MACS_peak_2372	99.16
chr12	70969518	70970388	MACS_peak_2375	169.35
chr12	71000899	71001896	MACS_peak_2376	108.91
chr12	71354502	71355530	MACS_peak_2379	390.23
chr12	71411365	71411898	MACS_peak_2380	44.53
chr12	71442904	71443911	MACS_peak_2381	199.99
chr12	71584348	71585181	MACS_peak_2386	99.36
chr12	71831886	71832889	MACS_peak_2387	106.12
chr12	71898002	71899105	MACS_peak_2389	258.11
chr12	71971840	71972763	MACS_peak_2390	43.39
chr12	71980035	71980996	MACS_peak_2391	105.26
chr12	72039260	72040173	MACS_peak_2392	67.32
chr12	72343379	72344273	MACS_peak_2393	159.24
chr12	73031009	73031830	MACS_peak_2394	40.96
chr12	73210221	73211101	MACS_peak_2398	154.57
chr12	73307543	73308362	MACS_peak_2400	121.98
chr12	73367202	73368456	MACS_peak_2402	133.7
chr12	73401689	73402540	MACS_peak_2404	51.5
chr12	73413206	73413997	MACS_peak_2405	52.04
chr12	73415761	73416893	MACS_peak_2406	85.7
chr12	74141733	74142781	MACS_peak_2408	153.95
chr12	74192493	74193140	MACS_peak_2409	44.69
chr12	74300825	74301740	MACS_peak_2410	172.12
chr12	74950951	74951995	MACS_peak_2411	260.08
chr12	74952483	74952549	MACS_peak_2411	260.08
chr12	75546102	75546945	MACS_peak_2414	33.53
chr12	75735591	75736462	MACS_peak_2415	66.57
chr12	75826891	75827857	MACS_peak_2416	45.86
chr12	75973632	75974298	MACS_peak_2418	58.34
chr12	76556025	76556893	MACS_peak_2420	61.15
chr12	76622111	76623064	MACS_peak_2422	77.72
chr12	76864911	76865702	MACS_peak_2423	107.5
chr12	77004547	77005291	MACS_peak_2424	46
chr12	77079181	77080001	MACS_peak_2425	130.66
chr12	77131117	77131230	MACS_peak_2426	65.86
chr12	77131307	77132001	MACS_peak_2426	65.86
chr12	77638333	77639072	MACS_peak_2427	43.78
chr12	77955129	77956113	MACS_peak_2428	154.94
chr12	79476345	79477105	MACS_peak_2433	86.24
chr12	79488431	79489501	MACS_peak_2434	149.49
chr12	79503754	79504762	MACS_peak_2435	240.72
chr12	79609090	79610033	MACS_peak_2436	270.99
chr12	79757610	79758637	MACS_peak_2437	112.09
chr12	79843215	79844181	MACS_peak_2438	139.11
chr12	79894903	79895816	MACS_peak_2440	48.36
chr12	79950452	79951231	MACS_peak_2441	56.53
chr12	80013551	80014395	MACS_peak_2442	351.4
chr12	81594597	81595488	MACS_peak_2447	171.11
chr12	82247381	82248232	MACS_peak_2448	88.66
chr12	82365427	82366317	MACS_peak_2449	60.69
chr12	83514138	83514962	MACS_peak_2453	46.2
chr12	83631567	83632463	MACS_peak_2454	67.27
chr12	83987661	83988499	MACS_peak_2456	67.5
chr12	84051805	84052772	MACS_peak_2458	61.7
chr12	84141890	84142975	MACS_peak_2459	338.78
chr12	84161550	84162552	MACS_peak_2460	265.2
chr12	84361286	84362205	MACS_peak_2461	153.66
chr12	85093681	85094598	MACS_peak_2465	94.16
chr12	85110564	85111301	MACS_peak_2467	50.31
chr12	85272549	85273389	MACS_peak_2471	242.05
chr12	85467601	85468629	MACS_peak_2473	166.38
chr12	85642494	85643412	MACS_peak_2475	50.73
chr12	86363695	86364616	MACS_peak_2477	209.67
chr12	86818405	86819129	MACS_peak_2482	35.14
chr12	86826632	86827533	MACS_peak_2484	478.7
chr12	87443302	87444130	MACS_peak_2487	168.83
chr12	88967441	88968404	MACS_peak_2490	40.6
chr12	89688019	89688903	MACS_peak_2491	62.69
chr12	90148201	90148971	MACS_peak_2492	39.02
chr12	90165182	90166320	MACS_peak_2493	331.9
chr12	90460065	90460743	MACS_peak_2495	109.21
chr12	90945792	90946825	MACS_peak_2497	161.61
chr12	91062758	91063344	MACS_peak_2500	32.26
chr12	91066238	91067320	MACS_peak_2501	704.2
chr12	91305337	91306281	MACS_peak_2502	57.13
chr12	91412677	91413477	MACS_peak_2503	290.78
chr12	91487994	91488806	MACS_peak_2504	31.46
chr12	91683140	91684046	MACS_peak_2505	82.87
chr12	94691286	94692087	MACS_peak_2509	71.21
chr12	94804412	94805633	MACS_peak_2510	371.34
chr12	94856543	94858016	MACS_peak_2512	158.81
chr12	96130649	96131502	MACS_peak_2516	357.08
chr12	97511535	97512511	MACS_peak_2518	263.49
chr12	97517174	97517933	MACS_peak_2519	105.76
chr12	98107924	98108789	MACS_peak_2520	137.34
chr12	98283450	98284149	MACS_peak_2522	43.79
chr12	98996139	98997050	MACS_peak_2524	111.45
chr12	99289845	99290731	MACS_peak_2525	66.57
chr12	99336209	99337148	MACS_peak_2526	347.05
chr12	99344312	99345293	MACS_peak_2527	201.99
chr12	99560961	99561887	MACS_peak_2529	126.78
chr12	99779521	99780363	MACS_peak_2530	41.84
chr12	99826364	99826927	MACS_peak_2531	117.9
chr12	99959343	99960220	MACS_peak_2533	79.01
chr12	99974125	99974955	MACS_peak_2534	50.19
chr12	100151116	100151833	MACS_peak_2537	36.88
chr12	100186789	100187773	MACS_peak_2538	61.47
chr12	100199045	100199955	MACS_peak_2539	67.18
chr12	100346232	100347031	MACS_peak_2540	88.28
chr12	100377799	100378562	MACS_peak_2541	41.04
chr12	100725129	100725762	MACS_peak_2544	68.91
chr12	100995635	100996533	MACS_peak_2546	32.69
chr12	100997921	100998486	MACS_peak_2547	92.35
chr12	102064706	102065363	MACS_peak_2548	64.01
chr12	102182848	102183927	MACS_peak_2550	1081.03
chr12	102190400	102191433	MACS_peak_2551	72.2
chr12	102308226	102308983	MACS_peak_2554	30.66
chr12	102322617	102323655	MACS_peak_2555	155.69
chr12	102417885	102418786	MACS_peak_2556	46.2
chr12	102497064	102497730	MACS_peak_2557	30.12
chr12	102726535	102727682	MACS_peak_2559	366.81
chr12	103255916	103256808	MACS_peak_2561	78.73
chr12	104363253	104364145	MACS_peak_2564	71.82
chr12	104818978	104819983	MACS_peak_2568	136.19
chr12	104931011	104931960	MACS_peak_2570	214.7
chr12	105684641	105685617	MACS_peak_2574	122.76
chr12	105790142	105790855	MACS_peak_2576	87.98
chr12	105814001	105814703	MACS_peak_2577	48.29
chr12	105850311	105851329	MACS_peak_2578	248.57
chr12	107937427	107938420	MACS_peak_2583	104.44
chr12	107977376	107978263	MACS_peak_2585	136.36
chr12	108408621	108409740	MACS_peak_2589	413.19
chr12	108794149	108795152	MACS_peak_2591	87.6
chr12	108909606	108910468	MACS_peak_2592	57.52
chr12	109399970	109401014	MACS_peak_2594	116.21
chr12	109677657	109678759	MACS_peak_2596	126.69
chr12	109773501	109774543	MACS_peak_2597	844.89
chr12	109845135	109845859	MACS_peak_2598	138.2
chr12	109949296	109950190	MACS_peak_2599	33.01
chr12	111348189	111349237	MACS_peak_2605	67.15
chr12	111470804	111471733	MACS_peak_2607	35.81
chr12	111745047	111745955	MACS_peak_2610	76.34
chr12	111829190	111830186	MACS_peak_2612	30.8
chr12	111847974	111848928	MACS_peak_2613	128.27
chr12	112250567	112251564	MACS_peak_2616	208.53
chr12	112326133	112326762	MACS_peak_2617	42.49
chr12	112329735	112330490	MACS_peak_2618	30.12
chr12	112339865	112340793	MACS_peak_2619	81.6
chr12	112958229	112958976	MACS_peak_2621	173.39
chr12	113000051	113000716	MACS_peak_2622	163.26
chr12	113011316	113012249	MACS_peak_2623	168.33
chr12	116404514	116405277	MACS_peak_2627	66.8
chr12	117627929	117628891	MACS_peak_2631	231.69
chr12	117831952	117832936	MACS_peak_2633	544.49
chr12	117872025	117873022	MACS_peak_2634	54.81
chr12	118651780	118652580	MACS_peak_2635	150.52
chr12	118811463	118812230	MACS_peak_2637	194.08
chr12	118840205	118840807	MACS_peak_2638	61.32
chr13	3669775	3670736	MACS_peak_2642	52.58
chr13	3711959	3712727	MACS_peak_2643	30.15
chr13	3883168	3884032	MACS_peak_2644	79.16
chr13	3889829	3890796	MACS_peak_2645	141.98
chr13	5019154	5020035	MACS_peak_2648	331.51
chr13	5211700	5212390	MACS_peak_2649	41.74
chr13	5225170	5226019	MACS_peak_2650	400.4
chr13	5592179	5593233	MACS_peak_2652	121.99
chr13	5603972	5604919	MACS_peak_2653	141.7
chr13	6157582	6158711	MACS_peak_2655	120.9
chr13	7195803	7196660	MACS_peak_2657	92.91
chr13	7373249	7374287	MACS_peak_2658	98.01
chr13	8664475	8665336	MACS_peak_2659	79.38
chr13	9277440	9278427	MACS_peak_2661	300.94
chr13	9692690	9693624	MACS_peak_2662	46.6
chr13	12188356	12189120	MACS_peak_2668	61.88
chr13	12311834	12312745	MACS_peak_2669	34.62
chr13	15052506	15053414	MACS_peak_2673	57.75
chr13	15085853	15086585	MACS_peak_2675	39.16
chr13	15332578	15333181	MACS_peak_2676	48.9
chr13	15428639	15429417	MACS_peak_2678	77.45
chr13	15443986	15444920	MACS_peak_2679	66.32
chr13	15510590	15511575	MACS_peak_2680	96.25
chr13	15664410	15665244	MACS_peak_2682	43.21
chr13	15665768	15666713	MACS_peak_2683	165.33
chr13	16332495	16333406	MACS_peak_2685	142.34
chr13	16844866	16845668	MACS_peak_2686	366.11
chr13	17695015	17695620	MACS_peak_2687	48.28
chr13	18347251	18348054	MACS_peak_2688	61.14
chr13	19724607	19725495	MACS_peak_2690	143.39
chr13	21160654	21161617	MACS_peak_2691	353.3
chr13	23445752	23447226	MACS_peak_2719	103.24
chr13	23450279	23451203	MACS_peak_2720	127.53
chr13	23654166	23655109	MACS_peak_2735	88.18
chr13	23836155	23837125	MACS_peak_2739	81.72
chr13	23845038	23845870	MACS_peak_2740	81.84
chr13	23949462	23950429	MACS_peak_2742	85.06
chr13	24182943	24183567	MACS_peak_2743	78.2
chr13	24638120	24638827	MACS_peak_2747	73.47
chr13	24656961	24657694	MACS_peak_2749	43.5
chr13	24751241	24752033	MACS_peak_2750	43.32
chr13	26194519	26195356	MACS_peak_2755	91.51
chr13	26381910	26382785	MACS_peak_2756	68.86
chr13	27706182	27707056	MACS_peak_2758	56.58
chr13	28416096	28416739	MACS_peak_2759	44.07
chr13	28417392	28418306	MACS_peak_2760	195.29
chr13	28603682	28604485	MACS_peak_2761	106.3
chr13	28613959	28614791	MACS_peak_2762	93.49
chr13	28636167	28637042	MACS_peak_2763	231.87
chr13	28810754	28811578	MACS_peak_2765	57.26
chr13	28829947	28830165	MACS_peak_2766	78.4
chr13	29006329	29007203	MACS_peak_2768	103.02
chr13	29944134	29945089	MACS_peak_2769	38.21
chr13	30002910	30003708	MACS_peak_2772	35.82
chr13	30106047	30106739	MACS_peak_2773	75.5
chr13	30253574	30254186	MACS_peak_2774	73.91
chr13	30254261	30254477	MACS_peak_2775	40.31
chr13	30887383	30888394	MACS_peak_2776	99.65
chr13	30985427	30986314	MACS_peak_2777	64.69
chr13	31082409	31083139	MACS_peak_2778	188.4
chr13	31370916	31371953	MACS_peak_2779	363.88
chr13	31389762	31390600	MACS_peak_2780	108.7
chr13	31467935	31468609	MACS_peak_2781	46.91
chr13	31628416	31629394	MACS_peak_2782	95.59
chr13	31629405	31629441	MACS_peak_2783	35.57
chr13	31991963	31992874	MACS_peak_2784	67.5
chr13	32055132	32055962	MACS_peak_2785	150.45
chr13	32266834	32268021	MACS_peak_2786	77.34
chr13	32716816	32717676	MACS_peak_2787	155.48
chr13	32739011	32740063	MACS_peak_2788	122.15
chr13	34057207	34057829	MACS_peak_2792	130.94
chr13	34128984	34130358	MACS_peak_2794	127.76
chr13	34143014	34143997	MACS_peak_2795	116.86
chr13	34324545	34325517	MACS_peak_2798	285.07
chr13	34332343	34333168	MACS_peak_2799	42.86
chr13	34575172	34576288	MACS_peak_2800	31.48
chr13	34596552	34597418	MACS_peak_2801	147.42
chr13	34717144	34717995	MACS_peak_2802	172.34
chr13	34784559	34785206	MACS_peak_2803	32.81
chr13	34814352	34815241	MACS_peak_2804	173.28
chr13	34826726	34827628	MACS_peak_2805	64.11
chr13	35188831	35189775	MACS_peak_2806	232.22
chr13	35267942	35269447	MACS_peak_2807	418.64
chr13	35283838	35284745	MACS_peak_2808	163.21
chr13	35359136	35360063	MACS_peak_2809	70.78
chr13	35389762	35391052	MACS_peak_2810	236.43
chr13	35501972	35502859	MACS_peak_2811	67.98
chr13	35511594	35512820	MACS_peak_2812	82.47
chr13	35765759	35766536	MACS_peak_2813	64.43
chr13	36282715	36283962	MACS_peak_2814	437.05
chr13	36337037	36337796	MACS_peak_2815	65.28
chr13	37436214	37437189	MACS_peak_2816	55.29
chr13	38150092	38151105	MACS_peak_2820	283.76
chr13	38202254	38202996	MACS_peak_2821	209.93
chr13	38461668	38462601	MACS_peak_2824	45.61
chr13	38816248	38816950	MACS_peak_2825	161.98
chr13	39074666	39075270	MACS_peak_2827	79.2
chr13	39084016	39084795	MACS_peak_2828	99.72
chr13	39911956	39912945	MACS_peak_2830	46.22
chr13	39978606	39979560	MACS_peak_2831	58.88
chr13	39997378	39998251	MACS_peak_2832	39.82
chr13	40002367	40003098	MACS_peak_2833	58.25
chr13	40022980	40023928	MACS_peak_2834	33.63
chr13	40364843	40365574	MACS_peak_2836	114.77
chr13	40994496	40995472	MACS_peak_2840	45.96
chr13	41296103	41296918	MACS_peak_2843	111.9
chr13	41491427	41492310	MACS_peak_2846	203.41
chr13	41662248	41662922	MACS_peak_2848	33.15
chr13	41694015	41694867	MACS_peak_2849	80.02
chr13	41817021	41817997	MACS_peak_2850	61.46
chr13	42383092	42383522	MACS_peak_2851	121.14
chr13	42903351	42904184	MACS_peak_2853	229.32
chr13	42947718	42948530	MACS_peak_2854	51.79
chr13	43171313	43172774	MACS_peak_2855	96.68
chr13	43969561	43970474	MACS_peak_2860	53.55
chr13	44133320	44134178	MACS_peak_2862	104.9
chr13	44579781	44580861	MACS_peak_2867	87.97
chr13	44729222	44729937	MACS_peak_2871	33.53
chr13	44737158	44738048	MACS_peak_2872	69.12
chr13	44939036	44939880	MACS_peak_2873	31.98
chr13	45040096	45040830	MACS_peak_2875	42.05
chr13	45312020	45312925	MACS_peak_2876	94.71
chr13	45454900	45455720	MACS_peak_2878	65.47
chr13	45469331	45470513	MACS_peak_2880	605.82
chr13	45530435	45531546	MACS_peak_2881	319.85
chr13	45684390	45685453	MACS_peak_2882	47
chr13	45696949	45697981	MACS_peak_2883	101.13
chr13	45879431	45880881	MACS_peak_2885	46.42
chr13	46216976	46218094	MACS_peak_2886	178.3
chr13	46522584	46523879	MACS_peak_2889	81.63
chr13	46533809	46534973	MACS_peak_2891	244.55
chr13	46840337	46841107	MACS_peak_2892	87.97
chr13	46909230	46910174	MACS_peak_2893	77.64
chr13	47014555	47015391	MACS_peak_2895	155.62
chr13	47240169	47241076	MACS_peak_2897	127.07
chr13	47562307	47563332	MACS_peak_2899	89.87
chr13	48447530	48448454	MACS_peak_2901	35.35
chr13	49054534	49055594	MACS_peak_2905	80.93
chr13	49215671	49216597	MACS_peak_2907	120.62
chr13	50958098	50959043	MACS_peak_2910	79.06
chr13	51018043	51018966	MACS_peak_2911	87.12
chr13	51580357	51581056	MACS_peak_2913	30.9
chr13	51681682	51682367	MACS_peak_2915	50.61
chr13	52188306	52189218	MACS_peak_2920	74.28
chr13	52236023	52236663	MACS_peak_2921	57.34
chr13	52296948	52297852	MACS_peak_2922	149.75
chr13	52448671	52449417	MACS_peak_2923	81.25
chr13	52777830	52778792	MACS_peak_2925	43.8
chr13	52909699	52910600	MACS_peak_2928	154.11
chr13	53094960	53095875	MACS_peak_2930	71.92
chr13	54031138	54031984	MACS_peak_2933	64.96
chr13	54144317	54145277	MACS_peak_2934	173.98
chr13	54412076	54412780	MACS_peak_2936	45.35
chr13	54590027	54590985	MACS_peak_2937	142.91
chr13	55168701	55169615	MACS_peak_2939	84.19
chr13	55171299	55172640	MACS_peak_2940	444.15
chr13	55174043	55175228	MACS_peak_2941	303.28
chr13	55189421	55190379	MACS_peak_2942	224.52
chr13	55857251	55858062	MACS_peak_2947	46.46
chr13	56018400	56019428	MACS_peak_2949	224.67
chr13	57060291	57061305	MACS_peak_2952	214.98
chr13	57909128	57909761	MACS_peak_2955	80.62
chr13	57938876	57939656	MACS_peak_2956	185.07
chr13	58478295	58479207	MACS_peak_2957	90.64
chr13	58598511	58599286	MACS_peak_2959	137.15
chr13	59988282	59988886	MACS_peak_2965	43.04
chr13	60012914	60013501	MACS_peak_2966	30.94
chr13	60068831	60069862	MACS_peak_2967	327.02
chr13	60146932	60147972	MACS_peak_2969	469.24
chr13	60276736	60277594	MACS_peak_2972	35.89
chr13	60636672	60637578	MACS_peak_2974	58.76
chr13	60796988	60797904	MACS_peak_2976	202.59
chr13	63068129	63069380	MACS_peak_2978	121.26
chr13	63112715	63114265	MACS_peak_2979	276.06
chr13	63134560	63135594	MACS_peak_2981	129.18
chr13	63186074	63187767	MACS_peak_2983	58.19
chr13	63278419	63279330	MACS_peak_2986	219.19
chr13	63430807	63431626	MACS_peak_2988	90.24
chr13	63512262	63513005	MACS_peak_2989	37.62
chr13	63564545	63565338	MACS_peak_2990	49.74
chr13	63650135	63651167	MACS_peak_2991	87.25
chr13	64413102	64413863	MACS_peak_2994	40.63
chr13	66436900	66438590	MACS_peak_2996	32.72
chr13	66932549	66933618	MACS_peak_2998	733.24
chr13	68673712	68674347	MACS_peak_3002	53.73
chr13	69740556	69741232	MACS_peak_3005	44.88
chr13	70115871	70116943	MACS_peak_3007	239.02
chr13	70145080	70146046	MACS_peak_3009	205.91
chr13	70146087	70146819	MACS_peak_3009	205.91
chr13	70746165	70747238	MACS_peak_3011	269.6
chr13	71000160	71001124	MACS_peak_3012	57.78
chr13	71158439	71159252	MACS_peak_3013	249.27
chr13	71165157	71165863	MACS_peak_3014	41.48
chr13	72463327	72464078	MACS_peak_3019	32.02
chr13	72849513	72850367	MACS_peak_3020	120.94
chr13	73425655	73426421	MACS_peak_3021	49.48
chr13	80362237	80362816	MACS_peak_3033	88.28
chr13	81630396	81631165	MACS_peak_3035	35.74
chr13	82066532	82067310	MACS_peak_3037	122.42
chr13	82129839	82130582	MACS_peak_3039	56.49
chr13	84321323	84321834	MACS_peak_3042	34.18
chr13	84448056	84449690	MACS_peak_3043	214.61
chr13	86251391	86252351	MACS_peak_3045	125.84
chr13	89029839	89030613	MACS_peak_3048	120.97
chr13	90896519	90897474	MACS_peak_3053	103
chr13	92647566	92648280	MACS_peak_3055	60.07
chr13	92675119	92675813	MACS_peak_3057	241.51
chr13	93212953	93213797	MACS_peak_3058	41.62
chr13	94575398	94576397	MACS_peak_3063	198.33
chr13	94805455	94806192	MACS_peak_3064	137.47
chr13	94931648	94932413	MACS_peak_3065	37.23
chr13	94939860	94940774	MACS_peak_3066	100.04
chr13	95007084	95007951	MACS_peak_3067	41.74
chr13	95614421	95615543	MACS_peak_3070	91.98
chr13	96928338	96929071	MACS_peak_3073	60.95
chr13	96971545	96972550	MACS_peak_3074	44.63
chr13	97310576	97311375	MACS_peak_3077	80.83
chr13	97439314	97440245	MACS_peak_3080	92.1
chr13	97483304	97484268	MACS_peak_3082	165.21
chr13	97504325	97505249	MACS_peak_3085	271.4
chr13	97594209	97595224	MACS_peak_3086	60
chr13	97611071	97612157	MACS_peak_3087	212.01
chr13	97910888	97911883	MACS_peak_3089	50.57
chr13	97955659	97956290	MACS_peak_3090	54.51
chr13	98004304	98005387	MACS_peak_3091	314.78
chr13	98291648	98292505	MACS_peak_3093	862.98
chr13	98474343	98475110	MACS_peak_3095	66.08
chr13	98655742	98656702	MACS_peak_3096	109.42
chr13	98940942	98941710	MACS_peak_3098	48.26
chr13	98946103	98947068	MACS_peak_3099	64.87
chr13	99071645	99072400	MACS_peak_3100	41.72
chr13	99099743	99101093	MACS_peak_3101	122.98
chr13	99157445	99158212	MACS_peak_3102	67.49
chr13	99219705	99220667	MACS_peak_3104	92.26
chr13	99259530	99260549	MACS_peak_3106	187.14
chr13	99312519	99313443	MACS_peak_3108	90.8
chr13	99412068	99413009	MACS_peak_3110	126.37
chr13	99441741	99442515	MACS_peak_3111	73.92
chr13	99502004	99502727	MACS_peak_3112	33.29
chr13	99761097	99762067	MACS_peak_3113	94.28
chr13	100519302	100520169	MACS_peak_3115	55.85
chr13	101512601	101513191	MACS_peak_3120	72.34
chr13	101724333	101725311	MACS_peak_3124	61.35
chr13	102396858	102397583	MACS_peak_3126	54.68
chr13	102595398	102596269	MACS_peak_3127	46.12
chr13	102670010	102671368	MACS_peak_3129	489.75
chr13	103752501	103753513	MACS_peak_3132	241.45
chr13	103916116	103916924	MACS_peak_3134	69.29
chr13	103921346	103922337	MACS_peak_3135	112.88
chr13	103978141	103979165	MACS_peak_3136	82.09
chr13	104095738	104096718	MACS_peak_3137	100.56
chr13	104398614	104399357	MACS_peak_3140	38.44
chr13	104789664	104790119	MACS_peak_3142	80.27
chr13	106166183	106167094	MACS_peak_3143	137.72
chr13	106884043	106884885	MACS_peak_3144	85.94
chr13	107261293	107262357	MACS_peak_3145	156.32
chr13	107617898	107618836	MACS_peak_3147	113.09
chr13	107935291	107936206	MACS_peak_3148	149.98
chr13	108123084	108123833	MACS_peak_3149	72.99
chr13	108297478	108298219	MACS_peak_3151	188.46
chr13	108582902	108583880	MACS_peak_3153	41.86
chr13	108600642	108601440	MACS_peak_3154	68.59
chr13	108603314	108604111	MACS_peak_3155	33.9
chr13	108698914	108699920	MACS_peak_3156	92.76
chr13	108765690	108766632	MACS_peak_3157	100.85
chr13	109259857	109260854	MACS_peak_3159	68.39
chr13	109278888	109279751	MACS_peak_3161	132.53
chr13	109577354	109578111	MACS_peak_3162	60.3
chr13	109645748	109646631	MACS_peak_3163	256.75
chr13	109652413	109653393	MACS_peak_3164	83.79
chr13	109662461	109663373	MACS_peak_3165	103.75
chr13	110024279	110024965	MACS_peak_3168	57.89
chr13	110476207	110477190	MACS_peak_3172	123.97
chr13	110824599	110825501	MACS_peak_3175	174.94
chr13	110917136	110918010	MACS_peak_3177	60.43
chr13	110923734	110924647	MACS_peak_3178	35.75
chr13	110969403	110970272	MACS_peak_3179	59.33
chr13	111104601	111105317	MACS_peak_3180	31.48
chr13	111156559	111157551	MACS_peak_3181	135.02
chr13	111216533	111217408	MACS_peak_3182	48.68
chr13	111488467	111489284	MACS_peak_3185	160.81
chr13	111790039	111791044	MACS_peak_3186	104.59
chr13	111862931	111863916	MACS_peak_3188	82.18
chr13	111904635	111905564	MACS_peak_3189	102.11
chr13	111911673	111912367	MACS_peak_3190	55.96
chr13	112063431	112064228	MACS_peak_3191	89.81
chr13	112163881	112164818	MACS_peak_3193	320.74
chr13	112350682	112351565	MACS_peak_3196	36.92
chr13	112425086	112426142	MACS_peak_3197	117.85
chr13	112533272	112534073	MACS_peak_3198	125.79
chr13	112705933	112706948	MACS_peak_3201	37.51
chr13	112810334	112811622	MACS_peak_3203	129.05
chr13	113509081	113509825	MACS_peak_3206	82.46
chr13	113640374	113641113	MACS_peak_3207	158.05
chr13	113842240	113843012	MACS_peak_3209	51.8
chr13	114077525	114078569	MACS_peak_3210	561.97
chr13	114151595	114152410	MACS_peak_3211	62.94
chr13	114288157	114288880	MACS_peak_3212	32.58
chr13	114818400	114819106	MACS_peak_3215	47.7
chr13	115376201	115376860	MACS_peak_3218	62.81
chr13	116391185	116392157	MACS_peak_3220	105.83
chr13	116940951	116941636	MACS_peak_3222	97.75
chr13	117211049	117212030	MACS_peak_3225	268.37
chr13	119351140	119351960	MACS_peak_3229	748.74
chr14	7847655	7848568	MACS_peak_3244	82.77
chr14	8592441	8593383	MACS_peak_3246	32.48
chr14	9160906	9161879	MACS_peak_3248	92.2
chr14	9788117	9788776	MACS_peak_3252	30.06
chr14	11170386	11171359	MACS_peak_3254	174.25
chr14	11262713	11263581	MACS_peak_3255	150.24
chr14	11822927	11823525	MACS_peak_3257	120.54
chr14	15062883	15063915	MACS_peak_3262	150.53
chr14	16603602	16604342	MACS_peak_3266	34.64
chr14	18572946	18573832	MACS_peak_3267	57.07
chr14	20200831	20201777	MACS_peak_3273	64.92
chr14	20347186	20348074	MACS_peak_3275	117.31
chr14	20459964	20460935	MACS_peak_3276	68.47
chr14	20706858	20707669	MACS_peak_3281	82.65
chr14	20905914	20906711	MACS_peak_3283	175.71
chr14	21065587	21066530	MACS_peak_3286	104.25
chr14	21350715	21351423	MACS_peak_3287	59.85
chr14	21679430	21680143	MACS_peak_3288	110.89
chr14	21722085	21722807	MACS_peak_3289	30.58
chr14	21841364	21842147	MACS_peak_3290	41.76
chr14	22037021	22037923	MACS_peak_3291	46.29
chr14	22964918	22965918	MACS_peak_3293	116.68
chr14	23714353	23715327	MACS_peak_3294	382.89
chr14	23835519	23836400	MACS_peak_3295	98.06
chr14	24586518	24587250	MACS_peak_3297	90
chr14	25186182	25187273	MACS_peak_3298	133.81
chr14	25497477	25498514	MACS_peak_3300	77.82
chr14	25708053	25709077	MACS_peak_3302	157.75
chr14	25713295	25714287	MACS_peak_3303	244.05
chr14	25866283	25867087	MACS_peak_3305	70.16
chr14	27066183	27067006	MACS_peak_3307	78.71
chr14	27069039	27070132	MACS_peak_3308	850.22
chr14	27368455	27369435	MACS_peak_3311	223.78
chr14	28348539	28349561	MACS_peak_3313	98.59
chr14	28376200	28377098	MACS_peak_3314	145.99
chr14	28726751	28727598	MACS_peak_3315	30.54
chr14	29028915	29029771	MACS_peak_3316	183.56
chr14	29159872	29160721	MACS_peak_3317	139.96
chr14	29222112	29222988	MACS_peak_3318	87.42
chr14	29229105	29230159	MACS_peak_3319	287.67
chr14	29599143	29600106	MACS_peak_3320	182.64
chr14	30136675	30137614	MACS_peak_3321	92.64
chr14	30292351	30293227	MACS_peak_3322	58.73
chr14	30298535	30299156	MACS_peak_3323	70.49
chr14	30306009	30306990	MACS_peak_3324	314.78
chr14	30537994	30538563	MACS_peak_3326	36.4
chr14	31197430	31198422	MACS_peak_3327	569.36
chr14	31236940	31237817	MACS_peak_3328	53.7
chr14	31263766	31264649	MACS_peak_3329	55.54
chr14	31374373	31375227	MACS_peak_3331	149.8
chr14	31385941	31386735	MACS_peak_3332	51.95
chr14	32049839	32050663	MACS_peak_3340	31.91
chr14	32409864	32411186	MACS_peak_3341	273.76
chr14	32523829	32524659	MACS_peak_3342	109.9
chr14	32683572	32684535	MACS_peak_3343	99.22
chr14	32687296	32688197	MACS_peak_3344	126.34
chr14	34868809	34869690	MACS_peak_3347	52.3
chr14	37098193	37098832	MACS_peak_3348	31.41
chr14	40938261	40939135	MACS_peak_3350	127.55
chr14	44729981	44730953	MACS_peak_3355	39.82
chr14	45515028	45516427	MACS_peak_3357	74.63
chr14	45565247	45566160	MACS_peak_3358	45.47
chr14	46430615	46431494	MACS_peak_3360	61.02
chr14	46605131	46605840	MACS_peak_3361	34.68
chr14	46921296	46922329	MACS_peak_3362	394.07
chr14	47083748	47084453	MACS_peak_3366	31.39
chr14	47634040	47635114	MACS_peak_3367	99.51
chr14	47986313	47987351	MACS_peak_3371	419.01
chr14	48049804	48050741	MACS_peak_3372	37.55
chr14	48245890	48246882	MACS_peak_3373	1345.55
chr14	48248594	48249593	MACS_peak_3374	174.08
chr14	48256056	48257127	MACS_peak_3375	486.79
chr14	48333863	48334746	MACS_peak_3376	82.74
chr14	48445945	48446882	MACS_peak_3377	47.89
chr14	48451825	48452725	MACS_peak_3379	79.96
chr14	48456422	48457278	MACS_peak_3380	238.29
chr14	48616267	48617161	MACS_peak_3382	54.32
chr14	49014880	49015750	MACS_peak_3384	88.8
chr14	49133969	49134718	MACS_peak_3385	233.39
chr14	49225815	49226518	MACS_peak_3386	88.35
chr14	51063702	51064399	MACS_peak_3388	45.72
chr14	51089224	51090004	MACS_peak_3389	91.22
chr14	54248953	54249851	MACS_peak_3395	151.96
chr14	54259227	54260140	MACS_peak_3396	127.53
chr14	54463512	54464616	MACS_peak_3399	178.73
chr14	54481209	54481848	MACS_peak_3400	34.08
chr14	54486541	54487483	MACS_peak_3401	102.07
chr14	54810486	54811361	MACS_peak_3404	89.14
chr14	54863923	54864823	MACS_peak_3405	84.65
chr14	56575089	56575968	MACS_peak_3415	74.56
chr14	56667785	56668747	MACS_peak_3416	209.13
chr14	57348986	57349739	MACS_peak_3418	90.78
chr14	57972287	57973232	MACS_peak_3422	126.48
chr14	58189727	58190475	MACS_peak_3427	30.71
chr14	58196520	58197282	MACS_peak_3428	36.84
chr14	58678912	58679951	MACS_peak_3429	193.06
chr14	58679960	58680833	MACS_peak_3429	193.06
chr14	58982492	58983390	MACS_peak_3430	35.63
chr14	59739299	59740338	MACS_peak_3432	145.76
chr14	59801722	59802514	MACS_peak_3434	69.9
chr14	59862229	59862860	MACS_peak_3435	42.15
chr14	59887793	59888621	MACS_peak_3436	44.02
chr14	60285430	60286101	MACS_peak_3439	99.51
chr14	61327682	61328709	MACS_peak_3441	196.18
chr14	62121177	62122059	MACS_peak_3444	30.77
chr14	62352321	62352994	MACS_peak_3446	251.7
chr14	62829145	62829992	MACS_peak_3448	70.57
chr14	62844845	62845803	MACS_peak_3449	90.5
chr14	63110047	63110762	MACS_peak_3450	53.22
chr14	63543609	63544466	MACS_peak_3453	43.52
chr14	64222481	64223558	MACS_peak_3454	250.37
chr14	64368100	64368917	MACS_peak_3455	41.48
chr14	64666365	64667297	MACS_peak_3456	71.82
chr14	65266095	65266843	MACS_peak_3459	65.47
chr14	66004658	66005571	MACS_peak_3462	115.39
chr14	66235753	66236787	MACS_peak_3463	143.49
chr14	66493450	66495288	MACS_peak_3466	254.41
chr14	67188507	67189256	MACS_peak_3468	62.57
chr14	67917062	67918458	MACS_peak_3472	928.02
chr14	68981070	68981804	MACS_peak_3475	154.98
chr14	69131626	69132732	MACS_peak_3477	242.05
chr14	69734332	69735198	MACS_peak_3478	69.09
chr14	70095858	70096776	MACS_peak_3480	30.63
chr14	70205964	70207043	MACS_peak_3482	183.3
chr14	70591057	70591734	MACS_peak_3486	38.43
chr14	70998850	70999699	MACS_peak_3488	119.54
chr14	72982690	72983440	MACS_peak_3490	36.29
chr14	73445637	73446559	MACS_peak_3492	102.46
chr14	73452812	73453819	MACS_peak_3493	270.37
chr14	73495000	73495800	MACS_peak_3494	83.24
chr14	74144925	74145873	MACS_peak_3495	210.96
chr14	74258954	74259746	MACS_peak_3496	129.85
chr14	74882139	74883829	MACS_peak_3500	151.38
chr14	76010550	76011636	MACS_peak_3501	91
chr14	76281566	76282611	MACS_peak_3503	766.4
chr14	76477678	76478447	MACS_peak_3505	136.25
chr14	76673147	76674066	MACS_peak_3507	90.98
chr14	76698722	76699474	MACS_peak_3508	55.71
chr14	76780282	76781725	MACS_peak_3509	653.33
chr14	77310988	77311928	MACS_peak_3511	123.47
chr14	77634103	77635006	MACS_peak_3515	59.97
chr14	78015321	78016222	MACS_peak_3517	81.12
chr14	78017741	78018712	MACS_peak_3518	76.57
chr14	78019640	78020734	MACS_peak_3519	89.96
chr14	78330281	78331298	MACS_peak_3520	41.95
chr14	78363264	78364053	MACS_peak_3521	40.13
chr14	78462029	78462821	MACS_peak_3522	56.58
chr14	78614706	78615411	MACS_peak_3524	41.38
chr14	78852459	78853257	MACS_peak_3526	63.91
chr14	78900572	78901320	MACS_peak_3527	30.71
chr14	79331743	79332858	MACS_peak_3529	226.28
chr14	79376847	79377498	MACS_peak_3530	70.53
chr14	84443795	84444862	MACS_peak_3532	215.92
chr14	84868683	84869495	MACS_peak_3534	214.57
chr14	86328784	86329631	MACS_peak_3536	94.51
chr14	86430369	86431843	MACS_peak_3537	298.68
chr14	86827103	86828027	MACS_peak_3539	43.08
chr14	87063450	87064375	MACS_peak_3541	59.01
chr14	87439194	87440059	MACS_peak_3544	73.44
chr14	87860720	87861625	MACS_peak_3545	161.41
chr14	89775455	89776336	MACS_peak_3546	47.07
chr14	89921944	89923018	MACS_peak_3548	122.56
chr14	93257169	93257946	MACS_peak_3549	62.8
chr14	98707865	98708762	MACS_peak_3552	300.59
chr14	99019106	99019750	MACS_peak_3553	34.18
chr14	101326129	101327096	MACS_peak_3555	100.33
chr14	101561112	101561999	MACS_peak_3557	60.69
chr14	101843375	101844288	MACS_peak_3558	75.86
chr14	101984233	101984938	MACS_peak_3560	121.16
chr14	102024537	102025273	MACS_peak_3561	68.49
chr14	102216314	102217201	MACS_peak_3562	64.4
chr14	102705357	102706356	MACS_peak_3565	198.81
chr14	102744015	102744952	MACS_peak_3566	232.66
chr14	105098600	105099384	MACS_peak_3570	63.85
chr14	105377115	105377823	MACS_peak_3571	103.51
chr14	105662514	105663351	MACS_peak_3573	129.13
chr14	106008569	106009594	MACS_peak_3576	65.03
chr14	106606764	106607703	MACS_peak_3577	96.07
chr14	108673541	108674344	MACS_peak_3578	34.34
chr14	114837623	114838516	MACS_peak_3580	39.87
chr14	114842849	114843828	MACS_peak_3581	236.29
chr14	115411210	115412012	MACS_peak_3582	79.69
chr14	115616136	115616871	MACS_peak_3583	85.57
chr14	116209733	116210539	MACS_peak_3585	32.26
chr14	116551284	116552075	MACS_peak_3587	105.59
chr14	116937980	116938837	MACS_peak_3588	260.82
chr14	117569796	117570694	MACS_peak_3589	98.25
chr14	117820228	117821149	MACS_peak_3593	87.14
chr14	117930136	117931147	MACS_peak_3594	77.59
chr14	118567857	118568740	MACS_peak_3597	67.32
chr14	119581505	119582394	MACS_peak_3604	37.36
chr14	120218678	120219825	MACS_peak_3605	118.17
chr14	120223405	120224899	MACS_peak_3606	141.75
chr14	120297581	120298409	MACS_peak_3608	86.42
chr14	120322993	120323794	MACS_peak_3610	49.77
chr14	120355149	120356171	MACS_peak_3611	271.84
chr14	120372951	120374071	MACS_peak_3612	142.33
chr14	120381069	120382442	MACS_peak_3613	242.02
chr14	120758222	120759282	MACS_peak_3615	334.89
chr14	120760093	120761061	MACS_peak_3616	37.64
chr14	120868155	120869138	MACS_peak_3618	168.76
chr14	120910501	120911306	MACS_peak_3619	365.79
chr14	121058808	121059936	MACS_peak_3620	828.79
chr14	121097788	121098630	MACS_peak_3622	31.46
chr14	121111582	121112737	MACS_peak_3624	349.26
chr14	121205296	121205957	MACS_peak_3625	83.81
chr14	121246785	121247656	MACS_peak_3626	67.5
chr14	121359670	121360566	MACS_peak_3627	62.18
chr14	121556164	121557033	MACS_peak_3629	128.15
chr14	121590934	121591976	MACS_peak_3630	141.08
chr14	121774218	121775106	MACS_peak_3632	157.36
chr14	122762302	122763196	MACS_peak_3636	59.51
chr14	122789724	122790542	MACS_peak_3637	64.96
chr14	124264291	124265199	MACS_peak_3638	146.2
chr15	3836445	3837384	MACS_peak_3643	120.08
chr15	3959788	3960782	MACS_peak_3644	261.16
chr15	4087938	4088466	MACS_peak_3645	89.24
chr15	4196453	4197192	MACS_peak_3646	49.07
chr15	4256330	4256937	MACS_peak_3647	33.76
chr15	5196552	5197357	MACS_peak_3653	30.86
chr15	6277177	6277930	MACS_peak_3654	32.07
chr15	7151854	7153141	MACS_peak_3661	555.54
chr15	7154878	7155502	MACS_peak_3662	60.2
chr15	7877867	7878728	MACS_peak_3664	74.25
chr15	8586348	8587524	MACS_peak_3668	174.05
chr15	9103497	9104443	MACS_peak_3670	84.19
chr15	9134707	9135658	MACS_peak_3671	458.53
chr15	9189630	9190454	MACS_peak_3672	53.65
chr15	9617447	9617976	MACS_peak_3674	92.61
chr15	10099185	10099989	MACS_peak_3675	96.36
chr15	10939943	10940935	MACS_peak_3676	45.11
chr15	11139007	11139908	MACS_peak_3678	31.39
chr15	11165761	11166577	MACS_peak_3679	441.9
chr15	11399390	11400193	MACS_peak_3680	289.76
chr15	11589518	11590637	MACS_peak_3682	97.21
chr15	11883268	11883970	MACS_peak_3683	63.19
chr15	12117284	12117916	MACS_peak_3684	110.6
chr15	12664629	12665558	MACS_peak_3687	183.53
chr15	13244074	13245084	MACS_peak_3689	295.52
chr15	13275004	13275985	MACS_peak_3690	118.61
chr15	13368445	13369141	MACS_peak_3692	62.52
chr15	14845711	14846605	MACS_peak_3693	117.24
chr15	15976527	15977460	MACS_peak_3694	119.37
chr15	15981522	15982437	MACS_peak_3695	55.73
chr15	16715262	16716040	MACS_peak_3696	53.78
chr15	19664189	19664856	MACS_peak_3698	53.85
chr15	25117655	25118424	MACS_peak_3699	105.23
chr15	25445578	25446458	MACS_peak_3701	67.54
chr15	25448599	25449446	MACS_peak_3702	53.3
chr15	25606426	25607567	MACS_peak_3707	490.61
chr15	25621920	25622892	MACS_peak_3708	366.18
chr15	25673836	25675509	MACS_peak_3710	500.16
chr15	25761370	25762210	MACS_peak_3712	97.06
chr15	25762311	25763234	MACS_peak_3712	97.06
chr15	25956442	25957301	MACS_peak_3714	118.92
chr15	26958966	26959525	MACS_peak_3715	58.59
chr15	27381420	27382260	MACS_peak_3716	58.42
chr15	27529629	27530518	MACS_peak_3719	57.78
chr15	27594974	27595646	MACS_peak_3721	53.25
chr15	27778196	27778815	MACS_peak_3723	46.68
chr15	27907398	27908247	MACS_peak_3725	82.31
chr15	27923236	27924089	MACS_peak_3727	42.33
chr15	27987683	27988718	MACS_peak_3729	54.79
chr15	30547898	30548935	MACS_peak_3732	255.81
chr15	31306650	31307435	MACS_peak_3733	30.71
chr15	31318174	31319025	MACS_peak_3734	43.84
chr15	31374429	31375505	MACS_peak_3735	109.69
chr15	31650954	31651855	MACS_peak_3736	129.78
chr15	32263369	32264332	MACS_peak_3737	116.88
chr15	32265392	32266452	MACS_peak_3738	425.63
chr15	32278316	32279382	MACS_peak_3740	295.29
[truncated: 3,711 more rows]

## Sheet: 1-day_Pax3_ChIP_NIH3T3
Genomic coordinates (mm10) of Pax3 binding sites upon 1-day induction in mouse NIH3T3 cells
chr1	4812532	4813289	MACS_peak_1	107.63
chr1	4856205	4858207	MACS_peak_2	307.14
chr1	4876514	4877344	MACS_peak_3	51.76
chr1	5084159	5085030	MACS_peak_6	71.27
chr1	5106658	5107795	MACS_peak_7	212.41
chr1	6288786	6289539	MACS_peak_11	135.9
chr1	6311563	6312198	MACS_peak_13	73.48
chr1	9754836	9755486	MACS_peak_21	74.14
chr1	9772544	9773509	MACS_peak_22	328.03
chr1	9796848	9797797	MACS_peak_23	140.02
chr1	9988423	9989171	MACS_peak_27	117.36
chr1	10004126	10004664	MACS_peak_28	83.9
chr1	10038028	10039121	MACS_peak_29	105.13
chr1	10171484	10172913	MACS_peak_32	64
chr1	10328903	10329540	MACS_peak_34	64.72
chr1	10432418	10433114	MACS_peak_35	57.23
chr1	10581032	10582097	MACS_peak_37	53.18
chr1	10590747	10591970	MACS_peak_38	260.57
chr1	10719643	10720650	MACS_peak_41	149.4
chr1	10772099	10772924	MACS_peak_43	92.35
chr1	10777711	10779002	MACS_peak_44	148.62
chr1	10835773	10836948	MACS_peak_45	87.24
chr1	10881598	10882361	MACS_peak_47	100.37
chr1	12658394	12659291	MACS_peak_53	215.8
chr1	12713160	12713974	MACS_peak_54	121.57
chr1	12760045	12760875	MACS_peak_56	298.66
chr1	12939192	12939766	MACS_peak_57	52.65
chr1	13362287	13363049	MACS_peak_61	81.95
chr1	13426129	13426922	MACS_peak_63	133.06
chr1	13569504	13570461	MACS_peak_64	80.71
chr1	13659371	13660217	MACS_peak_65	150.61
chr1	13741629	13742444	MACS_peak_67	69.56
chr1	13784197	13785025	MACS_peak_69	78.62
chr1	14126136	14127316	MACS_peak_70	138.81
chr1	14211317	14212150	MACS_peak_71	86.1
chr1	14283962	14284612	MACS_peak_72	58.5
chr1	14306133	14307748	MACS_peak_73	128
chr1	14489766	14490741	MACS_peak_76	245.42
chr1	14568181	14568971	MACS_peak_77	55.26
chr1	14715935	14716432	MACS_peak_78	50.27
chr1	15007452	15008306	MACS_peak_79	59.23
chr1	15978689	15979625	MACS_peak_83	75.56
chr1	16127633	16128382	MACS_peak_86	85.23
chr1	16210020	16210843	MACS_peak_89	120.48
chr1	16361868	16362887	MACS_peak_91	113
chr1	16612273	16613480	MACS_peak_93	150.81
chr1	16637437	16638490	MACS_peak_95	164.26
chr1	16656667	16657634	MACS_peak_96	62.29
chr1	16727512	16728239	MACS_peak_98	104.89
chr1	16745852	16746557	MACS_peak_99	52.62
chr1	16966784	16967968	MACS_peak_101	137.44
chr1	17005970	17006585	MACS_peak_102	63.93
chr1	17123350	17123901	MACS_peak_103	167.39
chr1	17601782	17602891	MACS_peak_106	120.37
chr1	17770215	17770711	MACS_peak_107	82.25
chr1	17872958	17873877	MACS_peak_108	69.98
chr1	20938953	20939800	MACS_peak_110	51.49
chr1	20978493	20979376	MACS_peak_112	106.81
chr1	20989047	20989900	MACS_peak_113	157.61
chr1	21094607	21095764	MACS_peak_116	130.24
chr1	23216016	23216699	MACS_peak_121	261.56
chr1	23912603	23913584	MACS_peak_124	280.96
chr1	23920479	23921348	MACS_peak_125	218.49
chr1	23948192	23948979	MACS_peak_127	59.33
chr1	24091681	24092531	MACS_peak_128	69.51
chr1	24102205	24103306	MACS_peak_129	216.49
chr1	24107166	24108161	MACS_peak_130	76.12
chr1	24170982	24172052	MACS_peak_131	169.89
chr1	24191505	24192574	MACS_peak_132	91.22
chr1	24553098	24554040	MACS_peak_133	167.65
chr1	24562951	24563655	MACS_peak_134	90.46
chr1	24590876	24591530	MACS_peak_135	67.02
chr1	24629743	24630583	MACS_peak_137	79.1
chr1	24717376	24718134	MACS_peak_139	55.59
chr1	30829291	30829852	MACS_peak_142	61.23
chr1	30871662	30872528	MACS_peak_143	191.55
chr1	30946293	30947306	MACS_peak_145	93.98
chr1	33488070	33488987	MACS_peak_151	110.43
chr1	33688812	33689651	MACS_peak_154	325.46
chr1	33870833	33871551	MACS_peak_160	141.1
chr1	33964691	33965241	MACS_peak_161	77.91
chr1	34031748	34032582	MACS_peak_162	108.87
chr1	34033490	34034240	MACS_peak_163	110.48
chr1	34054890	34055748	MACS_peak_165	64
chr1	34138466	34139431	MACS_peak_169	242.13
chr1	34164522	34165181	MACS_peak_170	140.95
chr1	34185908	34186672	MACS_peak_171	216.38
chr1	34240568	34241444	MACS_peak_173	75.91
chr1	36116418	36117190	MACS_peak_175	228.96
chr1	36200019	36200487	MACS_peak_178	112.56
chr1	36230730	36231377	MACS_peak_179	283.33
chr1	36365392	36366024	MACS_peak_182	57.9
chr1	36595761	36596436	MACS_peak_186	144.66
chr1	36683925	36683967	MACS_peak_187	55.66
chr1	39012456	39013243	MACS_peak_197	105.91
chr1	39144250	39144876	MACS_peak_198	74.86
chr1	39257427	39258224	MACS_peak_199	226.82
chr1	39365456	39366513	MACS_peak_201	348.67
chr1	39554169	39555315	MACS_peak_203	93.5
chr1	39594530	39595169	MACS_peak_204	81.48
chr1	39666588	39667288	MACS_peak_205	76.14
chr1	39731200	39731927	MACS_peak_208	57.76
chr1	39761268	39762039	MACS_peak_209	113.5
chr1	39830892	39831831	MACS_peak_210	117.25
chr1	39969577	39970132	MACS_peak_216	168.19
chr1	40183399	40184178	MACS_peak_218	101.26
chr1	40224991	40225928	MACS_peak_220	271.11
chr1	40294853	40295363	MACS_peak_223	65.73
chr1	40303905	40304749	MACS_peak_224	95.32
chr1	40339189	40340496	MACS_peak_226	315.76
chr1	40586714	40587616	MACS_peak_233	246.81
chr1	40587806	40588599	MACS_peak_233	246.81
chr1	40855196	40856191	MACS_peak_238	177.02
chr1	40945543	40946200	MACS_peak_239	169.69
chr1	42888708	42889394	MACS_peak_243	84.9
chr1	43147197	43148057	MACS_peak_246	169.22
chr1	43157317	43158133	MACS_peak_247	151.13
chr1	43361145	43361854	MACS_peak_250	88.09
chr1	43464070	43464906	MACS_peak_251	215.69
chr1	43530113	43530808	MACS_peak_254	76.63
chr1	43759843	43760627	MACS_peak_256	67.55
chr1	43818937	43819727	MACS_peak_257	235.28
chr1	43942640	43943426	MACS_peak_258	102.62
chr1	43969787	43970438	MACS_peak_259	62.85
chr1	44629370	44630092	MACS_peak_261	64.58
chr1	44986831	44987427	MACS_peak_264	61.25
chr1	45023018	45023608	MACS_peak_266	79.8
chr1	45472973	45473864	MACS_peak_276	151.63
chr1	45491593	45492391	MACS_peak_278	53.23
chr1	45599989	45600826	MACS_peak_280	153.82
chr1	45625728	45626492	MACS_peak_281	140.64
chr1	45680472	45681081	MACS_peak_284	54.59
chr1	45765725	45766873	MACS_peak_286	125.75
chr1	45837472	45838161	MACS_peak_287	71.21
chr1	45912632	45913234	MACS_peak_290	163.32
chr1	51467777	51468599	MACS_peak_301	169.26
chr1	51493157	51494202	MACS_peak_302	129
chr1	51511486	51511907	MACS_peak_303	51.65
chr1	51513211	51513954	MACS_peak_304	57.23
chr1	51521391	51522372	MACS_peak_305	161.97
chr1	51538748	51539486	MACS_peak_306	82.07
chr1	51591216	51591857	MACS_peak_307	56.17
chr1	51740633	51741386	MACS_peak_308	103.1
chr1	51747077	51748014	MACS_peak_309	274.86
chr1	51788487	51789381	MACS_peak_310	177.79
chr1	51815626	51816507	MACS_peak_312	220.61
chr1	51829810	51830519	MACS_peak_313	71.27
chr1	51879482	51880272	MACS_peak_314	129.11
chr1	52113756	52114229	MACS_peak_316	88.77
chr1	52158792	52159300	MACS_peak_317	135.03
chr1	52182719	52184163	MACS_peak_318	228.75
chr1	52246886	52247546	MACS_peak_320	261.95
chr1	52271776	52272687	MACS_peak_323	110.61
chr1	52298023	52298885	MACS_peak_325	84.47
chr1	52454665	52455292	MACS_peak_326	72.12
chr1	52499092	52499994	MACS_peak_327	91.09
chr1	52766363	52767212	MACS_peak_330	61.97
chr1	53310745	53312293	MACS_peak_335	139.21
chr1	53358048	53358806	MACS_peak_336	132.03
chr1	53740580	53741286	MACS_peak_340	77.29
chr1	53784163	53784999	MACS_peak_341	173.74
chr1	53834148	53834781	MACS_peak_342	267.84
chr1	53845842	53846298	MACS_peak_344	81.01
chr1	53846326	53847144	MACS_peak_345	161.88
chr1	53882631	53883158	MACS_peak_346	62.76
chr1	53928856	53929407	MACS_peak_348	76.21
chr1	54922062	54922861	MACS_peak_353	178.6
chr1	55023848	55024666	MACS_peak_356	68.56
chr1	55053713	55054902	MACS_peak_357	156.68
chr1	55226334	55227125	MACS_peak_360	75.04
chr1	56664027	56665270	MACS_peak_362	255.27
chr1	57203947	57204750	MACS_peak_369	115.13
chr1	57243664	57244619	MACS_peak_370	132.17
chr1	57386464	57387142	MACS_peak_371	95.43
chr1	57406310	57406846	MACS_peak_372	58.47
chr1	57905755	57906645	MACS_peak_375	163.81
chr1	58089945	58090469	MACS_peak_378	81.71
chr1	58273401	58274029	MACS_peak_381	88.8
chr1	58312950	58313625	MACS_peak_382	53.85
chr1	58392665	58393379	MACS_peak_385	97.65
chr1	58460268	58460981	MACS_peak_386	58.9
chr1	58586254	58587368	MACS_peak_390	145.26
chr1	58635375	58636230	MACS_peak_393	60.36
chr1	58652613	58653612	MACS_peak_394	178.58
chr1	58711513	58712482	MACS_peak_397	70.85
chr1	58910624	58911222	MACS_peak_402	54.25
chr1	58952802	58953729	MACS_peak_404	216.87
chr1	59075070	59075945	MACS_peak_407	95.94
chr1	59237439	59238315	MACS_peak_409	86.55
chr1	59456231	59456949	MACS_peak_412	102.66
chr1	59530462	59531194	MACS_peak_413	135.62
chr1	59782254	59782825	MACS_peak_416	237.8
chr1	59900741	59901255	MACS_peak_418	60.25
chr1	60098855	60099811	MACS_peak_423	325.27
chr1	60342492	60343355	MACS_peak_425	184.08
chr1	60699405	60699903	MACS_peak_427	55.92
chr1	60815528	60816294	MACS_peak_428	86.61
chr1	60817818	60818611	MACS_peak_429	87.62
chr1	62550294	62551165	MACS_peak_431	305.87
chr1	62706550	62707351	MACS_peak_432	164.62
chr1	62727115	62727562	MACS_peak_434	63.54
chr1	62751007	62751998	MACS_peak_435	155.16
chr1	62976121	62977272	MACS_peak_439	146.86
chr1	63766100	63767045	MACS_peak_443	288.28
chr1	63995160	63996038	MACS_peak_445	137.62
chr1	64111573	64112727	MACS_peak_446	203.13
chr1	64117079	64117809	MACS_peak_447	133.2
chr1	64170968	64171677	MACS_peak_450	162.02
chr1	64217334	64218038	MACS_peak_452	183.27
chr1	64322055	64322913	MACS_peak_456	139.91
chr1	64337777	64338389	MACS_peak_457	96.14
chr1	64347484	64348460	MACS_peak_458	323.12
chr1	64600737	64601909	MACS_peak_461	361.13
chr1	64615132	64616348	MACS_peak_462	150.95
chr1	64649132	64650228	MACS_peak_465	171
chr1	64666965	64667851	MACS_peak_466	394.26
chr1	64685961	64686749	MACS_peak_467	51.98
chr1	64802364	64803227	MACS_peak_469	55.59
chr1	64808286	64809711	MACS_peak_470	114.28
chr1	64933506	64934101	MACS_peak_474	82.11
chr1	65009942	65010548	MACS_peak_477	111.34
chr1	65091392	65091951	MACS_peak_478	149.03
chr1	65245322	65246384	MACS_peak_480	335.09
chr1	66815554	66816527	MACS_peak_485	273.35
chr1	71806832	71807803	MACS_peak_492	277.17
chr1	71922965	71924027	MACS_peak_497	212.01
chr1	71938460	71939166	MACS_peak_498	207.18
chr1	71947416	71948163	MACS_peak_499	281.86
chr1	72002232	72003126	MACS_peak_501	103.68
chr1	72035968	72036673	MACS_peak_503	138.25
chr1	72078988	72080218	MACS_peak_505	216.73
chr1	72182680	72183746	MACS_peak_507	175.09
chr1	72309479	72310375	MACS_peak_513	193.4
chr1	72414527	72415579	MACS_peak_514	484.5
chr1	72464450	72465469	MACS_peak_516	141.77
chr1	72608669	72609248	MACS_peak_522	354.29
chr1	74054993	74055785	MACS_peak_526	67.3
chr1	74506508	74507266	MACS_peak_532	50.17
chr1	74519530	74520096	MACS_peak_533	89.43
chr1	74587594	74588131	MACS_peak_534	72.79
chr1	75203569	75204281	MACS_peak_537	82.91
chr1	75209563	75210354	MACS_peak_538	115.4
chr1	75317587	75318244	MACS_peak_542	94.76
chr1	75457658	75458278	MACS_peak_544	97.21
chr1	75559421	75560282	MACS_peak_545	81.67
chr1	77801804	77802492	MACS_peak_550	74.95
chr1	77802791	77803581	MACS_peak_551	56.59
chr1	77846433	77846574	MACS_peak_553	109.72
chr1	77846617	77847502	MACS_peak_554	65.51
chr1	78060387	78060965	MACS_peak_558	58.71
chr1	78371411	78372076	MACS_peak_561	64.27
chr1	78421555	78422103	MACS_peak_564	95.55
chr1	78467832	78468842	MACS_peak_566	196.39
chr1	78646565	78647544	MACS_peak_570	67.56
chr1	78704769	78705747	MACS_peak_572	255.68
chr1	79080191	79080770	MACS_peak_574	69.85
chr1	80329867	80330741	MACS_peak_579	84.65
chr1	81516003	81516863	MACS_peak_580	55.15
chr1	81672263	81672980	MACS_peak_581	63.34
chr1	81738076	81739053	MACS_peak_582	400.36
chr1	81913132	81914426	MACS_peak_584	276.02
chr1	81976884	81977692	MACS_peak_587	50.56
chr1	82041575	82042468	MACS_peak_588	187.42
chr1	82162493	82163443	MACS_peak_591	348.44
chr1	82251580	82252111	MACS_peak_596	57.34
chr1	82285076	82285882	MACS_peak_598	178.61
chr1	82315929	82316578	MACS_peak_600	88.43
chr1	82381648	82382344	MACS_peak_602	147.14
chr1	82448436	82449248	MACS_peak_603	240.61
chr1	82543857	82544268	MACS_peak_604	58.06
chr1	82845319	82846054	MACS_peak_607	50.3
chr1	84910154	84910832	MACS_peak_609	68.33
chr1	85864315	85864774	MACS_peak_615	60.91
chr1	86125991	86126697	MACS_peak_617	61.43
chr1	86135063	86135973	MACS_peak_618	176.81
chr1	86487094	86487882	MACS_peak_620	74.42
chr1	86618247	86619217	MACS_peak_622	178.12
chr1	86947342	86948352	MACS_peak_626	138.62
chr1	87001268	87002047	MACS_peak_627	237.47
chr1	87216361	87217161	MACS_peak_629	83.07
chr1	87447648	87448113	MACS_peak_630	54.12
chr1	87550866	87551441	MACS_peak_633	83.06
chr1	87881503	87882510	MACS_peak_639	402.09
chr1	88082109	88082705	MACS_peak_642	93.55
chr1	88474496	88475108	MACS_peak_647	52.7
chr1	88653484	88654063	MACS_peak_652	183.05
chr1	88662552	88663329	MACS_peak_653	157.14
chr1	88877276	88877945	MACS_peak_659	77.64
chr1	89184235	89184985	MACS_peak_661	188.95
chr1	89190106	89190760	MACS_peak_662	119.01
chr1	89699834	89700695	MACS_peak_671	228.47
chr1	89778983	89779649	MACS_peak_673	236.63
chr1	90060306	90060953	MACS_peak_675	55.54
chr1	90071900	90072544	MACS_peak_676	65.98
chr1	90088144	90088854	MACS_peak_678	172.06
chr1	90225514	90226339	MACS_peak_681	71.06
chr1	90334744	90335595	MACS_peak_684	452.15
chr1	90351160	90351899	MACS_peak_685	56.57
chr1	90535726	90536389	MACS_peak_686	79.6
chr1	90646136	90647147	MACS_peak_688	297.53
chr1	90843954	90844623	MACS_peak_694	154.87
chr1	90896850	90897644	MACS_peak_696	152.33
chr1	90905589	90906220	MACS_peak_698	142.32
chr1	90936845	90937461	MACS_peak_699	69.56
chr1	90974964	90975613	MACS_peak_700	68.48
chr1	90979694	90980664	MACS_peak_701	168.94
chr1	91249890	91250641	MACS_peak_707	74.26
chr1	91388860	91389923	MACS_peak_710	210.1
chr1	91779121	91779794	MACS_peak_714	76.69
chr1	91860814	91861740	MACS_peak_717	288.25
chr1	91956249	91956834	MACS_peak_718	141.33
chr1	92007124	92007473	MACS_peak_719	90.86
chr1	92041846	92042725	MACS_peak_720	151.68
chr1	92659589	92660066	MACS_peak_730	120.48
chr1	92761548	92762328	MACS_peak_734	283.12
chr1	92793670	92794171	MACS_peak_737	153.58
chr1	92799358	92800071	MACS_peak_738	160.23
chr1	92805152	92805914	MACS_peak_739	135.1
chr1	93277520	93278097	MACS_peak_747	342.5
chr1	93334533	93335413	MACS_peak_748	108.7
chr1	93415393	93416206	MACS_peak_749	59.47
chr1	93724631	93725351	MACS_peak_753	98.61
chr1	93738067	93738630	MACS_peak_754	65.22
chr1	97770797	97771879	MACS_peak_759	158.24
chr1	97992447	97993194	MACS_peak_762	64.27
chr1	98002787	98003435	MACS_peak_763	176.35
chr1	98022434	98023165	MACS_peak_764	72.72
chr1	98037378	98038114	MACS_peak_765	93.54
chr1	98047660	98048226	MACS_peak_766	214.94
chr1	98191452	98192526	MACS_peak_769	218.62
chr1	98674574	98675015	MACS_peak_770	61.55
chr1	105667385	105667950	MACS_peak_774	74.88
chr1	105911739	105912660	MACS_peak_779	273.36
chr1	105992099	105993438	MACS_peak_782	145.2
chr1	106178412	106179210	MACS_peak_788	130.23
chr1	106241303	106241943	MACS_peak_790	205.27
chr1	106288712	106289688	MACS_peak_791	244.75
chr1	106302956	106303914	MACS_peak_792	248.79
chr1	106400886	106401639	MACS_peak_795	261.81
chr1	106425238	106426227	MACS_peak_796	138.63
chr1	106453577	106454442	MACS_peak_797	152.66
chr1	106511459	106512277	MACS_peak_798	148.9
chr1	106700481	106701123	MACS_peak_800	134.35
chr1	106796421	106797270	MACS_peak_802	127.12
chr1	111857635	111858200	MACS_peak_803	81.67
chr1	113289274	113289917	MACS_peak_804	124.19
chr1	118335315	118335905	MACS_peak_805	116
chr1	118430328	118430889	MACS_peak_806	57.91
chr1	118799415	118799884	MACS_peak_811	79.5
chr1	119152420	119153620	MACS_peak_814	275.42
chr1	119790461	119791539	MACS_peak_821	637.8
chr1	119835749	119836785	MACS_peak_823	204.97
chr1	119842456	119843325	MACS_peak_824	54.36
chr1	119852553	119853439	MACS_peak_825	182.65
chr1	119869977	119870856	MACS_peak_826	53.5
chr1	120124606	120125374	MACS_peak_827	115.35
chr1	121013916	121014678	MACS_peak_832	266.37
chr1	121328710	121330051	MACS_peak_835	155.68
chr1	121367087	121367857	MACS_peak_837	249.53
chr1	121379259	121379960	MACS_peak_838	115.93
chr1	121381575	121382168	MACS_peak_839	105.69
chr1	121392405	121392986	MACS_peak_840	102.23
chr1	121460285	121461112	MACS_peak_843	79.04
chr1	125420249	125421184	MACS_peak_844	57.47
chr1	125559531	125560402	MACS_peak_849	99.64
chr1	125567281	125568093	MACS_peak_850	393.46
chr1	127342145	127342886	MACS_peak_856	75.93
chr1	127382157	127382858	MACS_peak_859	261.41
chr1	127622140	127622899	MACS_peak_862	147
chr1	127652541	127653076	MACS_peak_863	51.5
chr1	127786703	127787618	MACS_peak_864	106.09
chr1	127834772	127835329	MACS_peak_866	87.99
chr1	127859979	127861089	MACS_peak_868	229.95
chr1	127958840	127959482	MACS_peak_869	56.07
chr1	128372144	128372789	MACS_peak_874	86.25
chr1	128399508	128400377	MACS_peak_875	312.29
chr1	130734673	130735349	MACS_peak_878	176.74
chr1	131185269	131185848	MACS_peak_881	82.43
chr1	131331721	131332806	MACS_peak_883	152.29
chr1	131435289	131436189	MACS_peak_885	79.79
chr1	131521309	131522204	MACS_peak_888	257.51
chr1	131729873	131731096	MACS_peak_891	155.56
chr1	132003863	132004636	MACS_peak_893	180.37
chr1	132292382	132293157	MACS_peak_899	103.91
chr1	132419587	132420049	MACS_peak_900	172.58
chr1	132476594	132477240	MACS_peak_901	186.15
chr1	133033199	133034470	MACS_peak_903	143.59
chr1	133130463	133131358	MACS_peak_904	98.07
chr1	133238961	133239530	MACS_peak_907	127.42
chr1	133307156	133307763	MACS_peak_908	59.55
chr1	133655822	133656672	MACS_peak_910	117.88
chr1	133789857	133790552	MACS_peak_914	291.85
chr1	133954186	133954824	MACS_peak_915	52.84
chr1	134454731	134455278	MACS_peak_918	87.32
chr1	134807226	134808076	MACS_peak_922	116.25
chr1	134818630	134819364	MACS_peak_923	112.65
chr1	134880576	134881267	MACS_peak_924	66.95
chr1	135291061	135291818	MACS_peak_929	239.92
chr1	135492110	135493416	MACS_peak_931	452.06
chr1	135552055	135552682	MACS_peak_932	86.92
chr1	135635942	135636578	MACS_peak_934	64.88
chr1	135684456	135685290	MACS_peak_935	397.89
chr1	136344668	136345488	MACS_peak_944	120.96
chr1	136346232	136347003	MACS_peak_945	50.64
chr1	136360853	136361574	MACS_peak_947	73.63
chr1	136368856	136369873	MACS_peak_948	146.13
chr1	136370633	136371434	MACS_peak_949	57.62
chr1	136562248	136562731	MACS_peak_951	106.24
chr1	136613252	136614170	MACS_peak_952	380.98
chr1	136656290	136656983	MACS_peak_953	345.28
chr1	136684919	136685745	MACS_peak_955	83.92
chr1	137900103	137901018	MACS_peak_957	97.69
chr1	138329101	138329889	MACS_peak_960	71.2
chr1	138506882	138507892	MACS_peak_964	312.89
chr1	138515072	138516210	MACS_peak_965	246.04
chr1	138566135	138566676	MACS_peak_967	101.5
chr1	138617325	138618269	MACS_peak_970	116.8
chr1	139209940	139211077	MACS_peak_978	391.96
chr1	143880203	143880978	MACS_peak_984	112.14
chr1	143938357	143939276	MACS_peak_985	99.97
chr1	143946053	143946909	MACS_peak_986	121.19
chr1	143989568	143990565	MACS_peak_987	82.41
chr1	144004370	144005490	MACS_peak_988	116.89
chr1	144019828	144020433	MACS_peak_989	120.88
chr1	144355469	144355480	MACS_peak_990	70.52
chr1	149773803	149774505	MACS_peak_993	65.71
chr1	149813285	149814358	MACS_peak_994	376.96
chr1	149833517	149834188	MACS_peak_996	201.04
chr1	149876213	149877154	MACS_peak_999	152.41
chr1	149915934	149916767	MACS_peak_1001	58.42
chr1	149916821	149916834	MACS_peak_1001	58.42
chr1	149916982	149917949	MACS_peak_1002	51.91
chr1	149940643	149941299	MACS_peak_1003	114.07
chr1	150042981	150043861	MACS_peak_1007	224.97
chr1	150115347	150116084	MACS_peak_1010	132.29
chr1	150164280	150165510	MACS_peak_1013	302.79
chr1	150247668	150248276	MACS_peak_1015	52.41
chr1	150404631	150405435	MACS_peak_1018	58.52
chr1	151510912	151511533	MACS_peak_1027	58.34
chr1	151569268	151569816	MACS_peak_1028	53.64
chr1	151628421	151629209	MACS_peak_1029	182.63
chr1	151748448	151749234	MACS_peak_1034	130.03
chr1	151756045	151756704	MACS_peak_1035	186.11
chr1	151858639	151859307	MACS_peak_1037	76.45
chr1	152227328	152228148	MACS_peak_1046	58.8
chr1	152378356	152379313	MACS_peak_1047	332.62
chr1	152525788	152526727	MACS_peak_1048	125.92
chr1	152551358	152552194	MACS_peak_1050	62.44
chr1	152580071	152580628	MACS_peak_1051	84.1
chr1	152587194	152588328	MACS_peak_1052	116.44
chr1	152590316	152591629	MACS_peak_1053	293.59
chr1	152669253	152670163	MACS_peak_1055	86.97
chr1	152687847	152688473	MACS_peak_1056	150.22
chr1	152993039	152993601	MACS_peak_1059	55.11
chr1	153010272	153011009	MACS_peak_1060	111.22
chr1	153120186	153120959	MACS_peak_1065	184.77
chr1	153266508	153267501	MACS_peak_1069	262.5
chr1	153291902	153292708	MACS_peak_1070	238.61
chr1	153560091	153561142	MACS_peak_1075	74.83
chr1	153572323	153572983	MACS_peak_1076	237.52
chr1	153603863	153604486	MACS_peak_1079	50.99
chr1	153638108	153638929	MACS_peak_1080	98.54
chr1	153678458	153679250	MACS_peak_1082	52.86
chr1	153739240	153740123	MACS_peak_1085	241.05
chr1	153841927	153842832	MACS_peak_1088	94.82
chr1	155075828	155076444	MACS_peak_1091	129.44
chr1	155453209	155453918	MACS_peak_1097	66.49
chr1	155455555	155455981	MACS_peak_1098	87.51
chr1	155818515	155819517	MACS_peak_1100	373.54
chr1	156036297	156037037	MACS_peak_1102	107.68
chr1	156241326	156242137	MACS_peak_1103	193.78
chr1	156346951	156347756	MACS_peak_1104	207.58
chr1	156452565	156453502	MACS_peak_1105	62.39
chr1	156594771	156596027	MACS_peak_1109	268.19
chr1	156639111	156640198	MACS_peak_1114	571.16
chr1	156679545	156680326	MACS_peak_1115	78.25
chr1	156995304	156995895	MACS_peak_1117	273.64
chr1	157003062	157003821	MACS_peak_1118	64.9
chr1	157069221	157070246	MACS_peak_1120	282.17
chr1	157186479	157187140	MACS_peak_1121	58.77
chr1	157367969	157369076	MACS_peak_1126	463.96
chr1	157380415	157381291	MACS_peak_1127	477.01
chr1	157506839	157507607	MACS_peak_1131	64.78
chr1	158726428	158727423	MACS_peak_1134	156.8
chr1	158754607	158755529	MACS_peak_1135	197.76
chr1	158762229	158763092	MACS_peak_1136	123.8
chr1	158799728	158800267	MACS_peak_1139	80.83
chr1	158811740	158812456	MACS_peak_1140	185.06
chr1	158827551	158828511	MACS_peak_1141	201.77
chr1	158873273	158874454	MACS_peak_1143	277.58
chr1	159233540	159234979	MACS_peak_1146	101.93
chr1	159769859	159770755	MACS_peak_1150	82.22
chr1	159983930	159984829	MACS_peak_1154	73.72
chr1	160183723	160184668	MACS_peak_1158	102.73
chr1	160417022	160417774	MACS_peak_1162	169.2
chr1	160439482	160440275	MACS_peak_1164	67.62
chr1	160509813	160510657	MACS_peak_1165	112.83
chr1	160518294	160519171	MACS_peak_1166	77.52
chr1	160541837	160542739	MACS_peak_1168	212.8
chr1	160588170	160588844	MACS_peak_1170	99.02
chr1	160595572	160596775	MACS_peak_1171	213.92
chr1	160618123	160618731	MACS_peak_1172	51.63
chr1	160704504	160705172	MACS_peak_1174	97.71
chr1	161497342	161498076	MACS_peak_1186	220.47
chr1	161520008	161520532	MACS_peak_1187	79.98
chr1	162015368	162016004	MACS_peak_1190	65.72
chr1	162052167	162053115	MACS_peak_1191	196.25
chr1	162075790	162076391	MACS_peak_1192	62.68
chr1	162180981	162181631	MACS_peak_1195	95.11
chr1	162204656	162205279	MACS_peak_1197	89.84
chr1	162216400	162217919	MACS_peak_1198	81
chr1	162279851	162280458	MACS_peak_1200	65.64
chr1	162555259	162555972	MACS_peak_1201	117.83
chr1	162699688	162700556	MACS_peak_1204	72.13
chr1	162701757	162702414	MACS_peak_1205	53.77
chr1	162792253	162792919	MACS_peak_1207	348.78
chr1	162839647	162840466	MACS_peak_1208	112.03
chr1	162992771	162994141	MACS_peak_1209	167.59
chr1	163054799	163055380	MACS_peak_1210	115.89
chr1	163113303	163114529	MACS_peak_1211	454.34
chr1	163129184	163130352	MACS_peak_1213	221.78
chr1	163150480	163151098	MACS_peak_1214	126.21
chr1	163156767	163157643	MACS_peak_1215	96.73
chr1	163236733	163237307	MACS_peak_1216	55.01
chr1	163251502	163252473	MACS_peak_1217	139.1
chr1	163265036	163266105	MACS_peak_1218	207.19
chr1	163301932	163302736	MACS_peak_1221	92.86
chr1	163308461	163309303	MACS_peak_1222	134.86
chr1	163390844	163391917	MACS_peak_1226	667.33
chr1	163455233	163456095	MACS_peak_1228	80.56
chr1	163511839	163512574	MACS_peak_1229	152.02
chr1	163517848	163518501	MACS_peak_1230	216.2
chr1	163560006	163561584	MACS_peak_1231	400.25
chr1	163843548	163844730	MACS_peak_1235	88.35
chr1	163845199	163846352	MACS_peak_1236	120.65
chr1	163898328	163899826	MACS_peak_1237	123.73
chr1	163927814	163928366	MACS_peak_1239	55.11
chr1	164017481	164018093	MACS_peak_1240	107.3
chr1	164261300	164262151	MACS_peak_1242	141.48
chr1	164276805	164277698	MACS_peak_1243	137.94
chr1	164346945	164347922	MACS_peak_1244	287.38
chr1	164418887	164419574	MACS_peak_1245	184.75
chr1	164420638	164421395	MACS_peak_1246	130.16
chr1	164460644	164461657	MACS_peak_1247	264.79
chr1	164481361	164481996	MACS_peak_1248	172.92
chr1	165020163	165021067	MACS_peak_1252	91.89
chr1	165045960	165046842	MACS_peak_1253	147.46
chr1	165066250	165067041	MACS_peak_1254	77.64
chr1	165075533	165076149	MACS_peak_1255	103.37
chr1	165382853	165383743	MACS_peak_1258	122.97
chr1	165432862	165433411	MACS_peak_1259	279.16
chr1	165491041	165491849	MACS_peak_1261	209.33
chr1	165641002	165641768	MACS_peak_1264	159.81
chr1	165775277	165776106	MACS_peak_1267	200.89
chr1	165786115	165786864	MACS_peak_1268	189.92
chr1	166380684	166381483	MACS_peak_1270	326.74
chr1	166923415	166924130	MACS_peak_1271	117.43
chr1	167288624	167289299	MACS_peak_1273	136.06
chr1	168322017	168322668	MACS_peak_1278	54.81
chr1	168472729	168473869	MACS_peak_1284	470.51
chr1	169531130	169532064	MACS_peak_1290	68.69
chr1	169671712	169672558	MACS_peak_1291	434.92
chr1	170086321	170087038	MACS_peak_1306	54.48
chr1	170087308	170087881	MACS_peak_1307	68.29
chr1	170706177	170706990	MACS_peak_1310	180.11
chr1	170741266	170742273	MACS_peak_1311	268.51
chr1	170845343	170846052	MACS_peak_1315	292.81
chr1	170858874	170859588	MACS_peak_1316	153.03
chr1	170860867	170861735	MACS_peak_1317	88.72
chr1	171303450	171304114	MACS_peak_1322	81.82
chr1	171449467	171450207	MACS_peak_1326	102.03
chr1	171502267	171503638	MACS_peak_1327	183.33
chr1	172516411	172517049	MACS_peak_1333	67.44
chr1	172632861	172633522	MACS_peak_1335	61.42
chr1	173450331	173451077	MACS_peak_1337	126.98
chr1	173677423	173677984	MACS_peak_1338	57.76
chr1	173736660	173737555	MACS_peak_1339	448.26
chr1	173765647	173766664	MACS_peak_1340	130.72
chr1	173877216	173877873	MACS_peak_1341	175.16
chr1	173911413	173913744	MACS_peak_1342	347.27
chr1	173953122	173954244	MACS_peak_1343	178.72
chr1	174642166	174643034	MACS_peak_1347	147.26
chr1	174649117	174650172	MACS_peak_1348	333.95
chr1	174766737	174767130	MACS_peak_1351	56.73
chr1	174843454	174845345	MACS_peak_1352	248.35
chr1	174874876	174876167	MACS_peak_1354	447.93
chr1	174889219	174889950	MACS_peak_1355	246.08
chr1	174920425	174921305	MACS_peak_1358	87.1
chr1	176817881	176818685	MACS_peak_1360	120.84
chr1	177014911	177015677	MACS_peak_1364	133.27
chr1	177125095	177125628	MACS_peak_1366	90.74
chr1	177623412	177623962	MACS_peak_1370	123.29
chr1	177703320	177703841	MACS_peak_1371	62.75
chr1	178186005	178186619	MACS_peak_1374	72.82
chr1	178219325	178219887	MACS_peak_1376	166.85
chr1	178317669	178318695	MACS_peak_1377	160.85
chr1	178339942	178340711	MACS_peak_1378	234.23
chr1	178368399	178369191	MACS_peak_1379	170.58
chr1	178718520	178719075	MACS_peak_1383	62.04
chr1	179071638	179072278	MACS_peak_1386	145.88
chr1	179146753	179147479	MACS_peak_1387	63.09
chr1	179163220	179163997	MACS_peak_1388	97.04
chr1	179180583	179181209	MACS_peak_1389	92.99
chr1	179477531	179478518	MACS_peak_1392	370.68
chr1	179493728	179494256	MACS_peak_1394	62.62
chr1	179546859	179547732	MACS_peak_1395	273.41
chr1	179560701	179561938	MACS_peak_1396	330.33
chr1	179570177	179571117	MACS_peak_1397	107.47
chr1	179719699	179720289	MACS_peak_1399	56.33
chr1	179782019	179782830	MACS_peak_1400	60.16
chr1	179886693	179887623	MACS_peak_1401	87.69
chr1	179998941	179999902	MACS_peak_1405	173.93
chr1	180015091	180015945	MACS_peak_1406	171.66
chr1	180334145	180334922	MACS_peak_1411	135.35
chr1	180645479	180646155	MACS_peak_1416	140.97
chr1	180848929	180850637	MACS_peak_1418	495.77
chr1	180903735	180904352	MACS_peak_1420	114.88
chr1	181488720	181489264	MACS_peak_1427	50.42
chr1	181926216	181926838	MACS_peak_1429	99.12
chr1	181989400	181989965	MACS_peak_1431	101.26
chr1	182279442	182280363	MACS_peak_1436	161.8
chr1	182368472	182369277	MACS_peak_1438	221.32
chr1	182571689	182572598	MACS_peak_1443	182.51
chr1	182753638	182754294	MACS_peak_1444	65.53
chr1	182901719	182902656	MACS_peak_1445	163.89
chr1	183127211	183127981	MACS_peak_1446	140.25
chr1	183133279	183134210	MACS_peak_1447	99.3
chr1	183154566	183155472	MACS_peak_1449	102.48
chr1	183194075	183194886	MACS_peak_1450	264.4
chr1	183510536	183511616	MACS_peak_1454	433.77
chr1	183625408	183626057	MACS_peak_1459	245.16
chr1	183626109	183627131	MACS_peak_1459	245.16
chr1	183778329	183778903	MACS_peak_1463	112.06
chr1	183790298	183790930	MACS_peak_1464	255.5
chr1	183856864	183857681	MACS_peak_1465	196.22
chr1	183917256	183918365	MACS_peak_1466	316.34
chr1	183944647	183945569	MACS_peak_1468	208.41
chr1	184031923	184032585	MACS_peak_1470	87.55
chr1	184041800	184042406	MACS_peak_1471	182.56
chr1	184139007	184139981	MACS_peak_1476	123.21
chr1	184271026	184271845	MACS_peak_1478	193.64
chr1	185196645	185197313	MACS_peak_1488	135.99
chr1	185363417	185364441	MACS_peak_1490	163.21
chr1	185366717	185367885	MACS_peak_1491	139.96
chr1	185779412	185780133	MACS_peak_1494	74.64
chr1	186145781	186146628	MACS_peak_1496	106.72
chr1	186448952	186449632	MACS_peak_1497	98.75
chr1	186529031	186529796	MACS_peak_1499	63.62
chr1	186561710	186562390	MACS_peak_1500	98.98
chr1	186748758	186749494	MACS_peak_1504	137.99
chr1	187270328	187271435	MACS_peak_1506	338.18
chr1	187487871	187488618	MACS_peak_1507	155.31
chr1	189044942	189045604	MACS_peak_1508	65.42
chr1	189054759	189055666	MACS_peak_1509	222.47
chr1	189143004	189143939	MACS_peak_1511	169.52
chr1	189212540	189213378	MACS_peak_1513	171.48
chr1	189237950	189238914	MACS_peak_1514	154.59
chr1	189319419	189320072	MACS_peak_1515	71.44
chr1	189825665	189826267	MACS_peak_1517	114.71
chr1	190861200	190862029	MACS_peak_1519	187.18
chr1	190928849	190929680	MACS_peak_1521	81.04
chr1	191183051	191183652	MACS_peak_1525	92.04
chr1	191454651	191455262	MACS_peak_1530	87.91
chr1	191529532	191530039	MACS_peak_1533	162.02
chr1	191556673	191557456	MACS_peak_1534	124.42
chr1	191559013	191559684	MACS_peak_1535	188.21
chr1	192600037	192600615	MACS_peak_1546	53.69
chr1	192689396	192690305	MACS_peak_1547	138.82
chr1	192745247	192746184	MACS_peak_1548	68.54
chr1	192799593	192800654	MACS_peak_1550	325.24
chr1	192882042	192883434	MACS_peak_1553	272.47
chr1	193012301	193012894	MACS_peak_1554	60.69
chr1	193398298	193399351	MACS_peak_1557	76.94
chr1	193413393	193413942	MACS_peak_1558	219.95
chr1	193477994	193478675	MACS_peak_1559	62.26
chr1	193519366	193520019	MACS_peak_1561	77.93
chr1	193608411	193608842	MACS_peak_1563	74.3
chr1	193655112	193655850	MACS_peak_1564	106.59
chr1	194721633	194722724	MACS_peak_1569	335.99
chr1	194756726	194757634	MACS_peak_1572	127.19
chr1	194929733	194930351	MACS_peak_1574	136.51
chr1	195131194	195132373	MACS_peak_1581	137.56
chr1	195164716	195165413	MACS_peak_1582	141.08
chr10	3975097	3976529	MACS_peak_1585	321.22
chr10	4026547	4028054	MACS_peak_1586	289.29
chr10	4070386	4071425	MACS_peak_1588	141.19
chr10	4079140	4080025	MACS_peak_1589	251.22
chr10	4134962	4136018	MACS_peak_1592	410.33
chr10	4328439	4329495	MACS_peak_1596	184.68
chr10	4404328	4405290	MACS_peak_1599	210.76
chr10	4513405	4514220	MACS_peak_1601	79.09
chr10	4597327	4598023	MACS_peak_1604	143.65
chr10	4610819	4611101	MACS_peak_1605	150.35
chr10	4774437	4775241	MACS_peak_1610	68.72
chr10	4925105	4926054	MACS_peak_1614	158.12
chr10	5032127	5032961	MACS_peak_1617	231.71
chr10	5067349	5068166	MACS_peak_1618	56.53
chr10	5070450	5071455	MACS_peak_1619	260.65
chr10	5084322	5085112	MACS_peak_1620	116.71
chr10	5191385	5192039	MACS_peak_1623	80.82
chr10	5203007	5204068	MACS_peak_1624	189.26
chr10	5263616	5264822	MACS_peak_1626	264.77
chr10	5287984	5291015	MACS_peak_1627	193.1
chr10	5309119	5309889	MACS_peak_1628	187.21
chr10	5547930	5548751	MACS_peak_1633	56.45
chr10	5766016	5766835	MACS_peak_1636	81.74
chr10	5873046	5874342	MACS_peak_1640	347.43
chr10	7113440	7114408	MACS_peak_1644	121.15
chr10	7167505	7168136	MACS_peak_1649	139.94
chr10	7191560	7192072	MACS_peak_1652	115.52
chr10	7278714	7279211	MACS_peak_1654	55.68
chr10	7402436	7403184	MACS_peak_1657	156.01
chr10	7594697	7595524	MACS_peak_1658	75.19
chr10	7942422	7943484	MACS_peak_1661	129.84
chr10	8290413	8291549	MACS_peak_1664	255.72
chr10	8372600	8373874	MACS_peak_1667	98.85
chr10	8431530	8432579	MACS_peak_1668	270.47
chr10	8469496	8471074	MACS_peak_1670	446.39
chr10	8504901	8506028	MACS_peak_1671	211.25
chr10	8760260	8761340	MACS_peak_1673	349.34
chr10	8766300	8766997	MACS_peak_1674	160
chr10	8978494	8979152	MACS_peak_1679	107.95
chr10	8996516	8997291	MACS_peak_1680	71.89
chr10	8997568	8998475	MACS_peak_1681	69.07
chr10	9671484	9672400	MACS_peak_1682	119.06
chr10	9875134	9876165	MACS_peak_1683	204.39
chr10	9899223	9900092	MACS_peak_1684	78.77
chr10	10300632	10301567	MACS_peak_1688	100.92
chr10	10408053	10408681	MACS_peak_1689	60.14
chr10	10481334	10482073	MACS_peak_1691	152.59
chr10	10554925	10556624	MACS_peak_1692	289.05
chr10	10557217	10558054	MACS_peak_1693	67.57
chr10	12008756	12009802	MACS_peak_1698	183.86
chr10	12018760	12019806	MACS_peak_1699	182.85
chr10	12111604	12112245	MACS_peak_1702	52.49
chr10	12124138	12124881	MACS_peak_1703	59.04
chr10	12132810	12133568	MACS_peak_1704	51.18
chr10	12146829	12148438	MACS_peak_1705	202.32
chr10	12181282	12182352	MACS_peak_1706	187.11
chr10	12316175	12316886	MACS_peak_1710	70.99
chr10	12423943	12424961	MACS_peak_1711	264.05
chr10	12437478	12438529	MACS_peak_1712	96.42
chr10	12448360	12449228	MACS_peak_1713	64.37
chr10	12756362	12757369	MACS_peak_1718	104.92
chr10	12764601	12765729	MACS_peak_1720	172.43
chr10	12772463	12773254	MACS_peak_1721	51.29
chr10	12874634	12875335	MACS_peak_1723	57.25
chr10	12884306	12885218	MACS_peak_1724	190.58
chr10	12890072	12890951	MACS_peak_1725	496.16
chr10	12931059	12932106	MACS_peak_1727	254.85
chr10	12961567	12963960	MACS_peak_1728	255.29
chr10	12976319	12977144	MACS_peak_1729	190.35
chr10	13099722	13100635	MACS_peak_1732	104.64
chr10	13170275	13171398	MACS_peak_1733	305.47
chr10	13178094	13178912	MACS_peak_1734	54.1
chr10	13269830	13271005	MACS_peak_1735	441.07
chr10	13333851	13334606	MACS_peak_1736	55.83
chr10	13505842	13506783	MACS_peak_1737	131.28
chr10	13552820	13553650	MACS_peak_1738	65.52
chr10	13564576	13565347	MACS_peak_1739	81.88
chr10	13595573	13596295	MACS_peak_1741	143.83
chr10	13769928	13771338	MACS_peak_1745	196.83
chr10	13781458	13782365	MACS_peak_1746	99.55
chr10	13831749	13833161	MACS_peak_1748	378.11
chr10	13956258	13956976	MACS_peak_1750	81.64
chr10	13983420	13984322	MACS_peak_1752	185.77
chr10	14017070	14018455	MACS_peak_1753	279.34
chr10	14055431	14056296	MACS_peak_1754	276.1
chr10	14085311	14086839	MACS_peak_1755	235.47
chr10	14094157	14094912	MACS_peak_1756	154.27
chr10	14188680	14189453	MACS_peak_1758	179.03
chr10	14207608	14208557	MACS_peak_1759	157.87
chr10	14233017	14234573	MACS_peak_1760	202.34
chr10	14533977	14535069	MACS_peak_1763	338.5
chr10	14690562	14691589	MACS_peak_1767	147.71
chr10	14705093	14705820	MACS_peak_1768	83.44
chr10	14734186	14734715	MACS_peak_1770	115.04
chr10	14912895	14913894	MACS_peak_1772	127.78
chr10	15037361	15037905	MACS_peak_1774	274.07
chr10	15392119	15393463	MACS_peak_1778	327.74
chr10	16170766	16171891	MACS_peak_1783	306.5
chr10	16207990	16208734	MACS_peak_1784	52.11
chr10	16313400	16314275	MACS_peak_1785	109.65
chr10	16608498	16609407	MACS_peak_1793	191.27
chr10	16647218	16647939	MACS_peak_1794	51.9
chr10	16805833	16806500	MACS_peak_1796	103.12
chr10	17034622	17035396	MACS_peak_1801	216.9
chr10	17074444	17076089	MACS_peak_1802	309.71
chr10	17220635	17221877	MACS_peak_1806	251.56
chr10	17252764	17253836	MACS_peak_1807	586.45
chr10	17356068	17356778	MACS_peak_1811	109.57
chr10	17413408	17414565	MACS_peak_1813	103.9
chr10	17562933	17563624	MACS_peak_1815	275.73
chr10	17732901	17733829	MACS_peak_1819	136.58
chr10	17752943	17754109	MACS_peak_1820	343.68
chr10	17860866	17861726	MACS_peak_1822	238.86
chr10	17930384	17931227	MACS_peak_1823	105.61
chr10	18020964	18022021	MACS_peak_1825	238.41
chr10	18080356	18081312	MACS_peak_1826	328.88
chr10	18178524	18179021	MACS_peak_1827	75.9
chr10	18986007	18986741	MACS_peak_1830	65.17
chr10	18996391	18997028	MACS_peak_1832	128.45
chr10	19009105	19010187	MACS_peak_1833	248.37
chr10	19043782	19044758	MACS_peak_1835	90.07
chr10	19045643	19046688	MACS_peak_1836	408.08
chr10	19116995	19118155	MACS_peak_1837	521.55
chr10	19125997	19127504	MACS_peak_1838	575.44
chr10	19132431	19133330	MACS_peak_1839	218.33
chr10	19203839	19204421	MACS_peak_1843	55.91
chr10	19494528	19495544	MACS_peak_1844	87.69
chr10	19819567	19820293	MACS_peak_1847	54.21
chr10	19891434	19892448	MACS_peak_1850	90.98
chr10	19990892	19991767	MACS_peak_1855	154.5
chr10	20085729	20086379	MACS_peak_1858	60.49
chr10	20173750	20174346	MACS_peak_1862	59.27
chr10	20211310	20212077	MACS_peak_1863	82.53
chr10	20223024	20224032	MACS_peak_1864	81.99
chr10	20247804	20248484	MACS_peak_1865	52.2
chr10	20463636	20464532	MACS_peak_1868	161.26
chr10	21304101	21305559	MACS_peak_1871	451.37
chr10	21398775	21399746	MACS_peak_1874	336.86
chr10	21442705	21443725	MACS_peak_1876	90.74
chr10	21465581	21466706	MACS_peak_1877	181.43
chr10	21477787	21477823	MACS_peak_1878	86.51
chr10	21477840	21479012	MACS_peak_1879	68.3
chr10	21583652	21584722	MACS_peak_1883	102.07
chr10	21594339	21595253	MACS_peak_1884	114.09
chr10	21789795	21790707	MACS_peak_1889	199.74
chr10	21809456	21810130	MACS_peak_1891	269.77
chr10	21824459	21825333	MACS_peak_1892	278.83
chr10	21838666	21840459	MACS_peak_1894	265.48
chr10	21844337	21845212	MACS_peak_1895	198.63
chr10	21933639	21934577	MACS_peak_1898	144.34
chr10	21990987	21992581	MACS_peak_1902	141.35
chr10	22296359	22297554	MACS_peak_1906	90.59
chr10	22312157	22313196	MACS_peak_1907	187.14
chr10	22729743	22730623	MACS_peak_1908	239.88
chr10	23126327	23127307	MACS_peak_1910	149.19
chr10	23179107	23180208	MACS_peak_1911	125.67
chr10	23187708	23188615	MACS_peak_1912	58.18
chr10	23202488	23203882	MACS_peak_1913	346.39
chr10	23233225	23234198	MACS_peak_1914	131.35
chr10	23675830	23676467	MACS_peak_1918	50.67
chr10	24331420	24332159	MACS_peak_1920	55.31
chr10	24395779	24398038	MACS_peak_1924	271.92
chr10	24454753	24455508	MACS_peak_1925	82.55
chr10	24491721	24492570	MACS_peak_1928	203.11
chr10	24552618	24553360	MACS_peak_1929	104.66
chr10	24588913	24589901	MACS_peak_1930	372.62
chr10	24598592	24599326	MACS_peak_1931	60.15
chr10	24614324	24615324	MACS_peak_1932	79.97
chr10	24728715	24729550	MACS_peak_1934	81.06
chr10	24765527	24766488	MACS_peak_1936	208.71
chr10	24821992	24822639	MACS_peak_1938	239.36
chr10	24835477	24836579	MACS_peak_1940	483.21
chr10	24869581	24870385	MACS_peak_1941	90.12
chr10	24961618	24962540	MACS_peak_1942	160.29
chr10	24977785	24978838	MACS_peak_1943	159.12
chr10	25127036	25127867	MACS_peak_1944	129.18
chr10	25218958	25219742	MACS_peak_1946	64.11
chr10	25219925	25220929	MACS_peak_1947	102.78
chr10	25262714	25263460	MACS_peak_1948	54.45
chr10	25279513	25280609	MACS_peak_1950	163.78
chr10	25284985	25286002	MACS_peak_1951	67.37
chr10	25288925	25289958	MACS_peak_1952	58.36
chr10	25294802	25295777	MACS_peak_1953	91.58
chr10	25372198	25372983	MACS_peak_1960	184.32
chr10	25407569	25408237	MACS_peak_1963	82.04
chr10	25439251	25440148	MACS_peak_1966	95.62
chr10	25458008	25458712	MACS_peak_1967	442.25
chr10	25677214	25678000	MACS_peak_1970	59.35
chr10	25788642	25789912	MACS_peak_1973	196.35
chr10	25842123	25842989	MACS_peak_1974	106.34
chr10	25920247	25921340	MACS_peak_1976	238.81
chr10	26008471	26009256	MACS_peak_1977	50.97
chr10	26114041	26115256	MACS_peak_1978	392.22
chr10	26238864	26239621	MACS_peak_1979	58.55
chr10	26345365	26346144	MACS_peak_1983	59.3
chr10	26608665	26609619	MACS_peak_1987	60.98
chr10	26798744	26799828	MACS_peak_1989	139.26
chr10	26837880	26839380	MACS_peak_1993	283.41
chr10	26854595	26855636	MACS_peak_1995	179.5
chr10	26890345	26891063	MACS_peak_1997	160.11
chr10	26911531	26912937	MACS_peak_1998	121.72
chr10	26995919	26996548	MACS_peak_2002	194.97
chr10	27173760	27174719	MACS_peak_2005	153.1
chr10	27185006	27185855	MACS_peak_2006	51.88
chr10	27322045	27323085	MACS_peak_2008	349.97
chr10	27383540	27384268	MACS_peak_2009	114.13
chr10	27590883	27592146	MACS_peak_2010	140.24
chr10	27652647	27654849	MACS_peak_2011	188.6
chr10	27663105	27663805	MACS_peak_2012	300.54
chr10	27840654	27842332	MACS_peak_2013	317.76
chr10	27983748	27985750	MACS_peak_2015	370.48
chr10	28036028	28036994	MACS_peak_2016	154.65
chr10	28076328	28077319	MACS_peak_2017	293.98
chr10	28182928	28183508	MACS_peak_2021	78.24
chr10	28395424	28396699	MACS_peak_2024	688.24
chr10	28523643	28524837	MACS_peak_2026	117.12
chr10	28608746	28609828	MACS_peak_2027	107.02
chr10	28840872	28841746	MACS_peak_2031	178.38
chr10	29123817	29124875	MACS_peak_2032	113.25
chr10	29351920	29352848	MACS_peak_2035	125.43
chr10	29360476	29361320	MACS_peak_2036	274.55
chr10	30089399	30090031	MACS_peak_2037	110.15
chr10	30180099	30180840	MACS_peak_2038	92.92
chr10	30609222	30611182	MACS_peak_2039	100.82
chr10	30638809	30639785	MACS_peak_2040	285.94
chr10	30677743	30678328	MACS_peak_2041	169.07
chr10	30712040	30714716	MACS_peak_2042	376.86
chr10	31035318	31036238	MACS_peak_2045	75.67
chr10	31313374	31314140	MACS_peak_2046	92.65
chr10	31618549	31619377	MACS_peak_2053	70.32
chr10	33784046	33784970	MACS_peak_2054	92.14
chr10	33937374	33938342	MACS_peak_2055	83.05
chr10	33951107	33951628	MACS_peak_2056	88.38
chr10	34094744	34096019	MACS_peak_2060	569.68
chr10	34155672	34156561	MACS_peak_2062	89.54
chr10	34183963	34184806	MACS_peak_2063	58.08
chr10	34207400	34208236	MACS_peak_2065	236.69
chr10	34208238	34208286	MACS_peak_2066	64.26
chr10	34218389	34218970	MACS_peak_2067	143.84
chr10	34280241	34281788	MACS_peak_2070	298.19
chr10	34296190	34297849	MACS_peak_2071	278.3
chr10	34351548	34352150	MACS_peak_2075	160.79
chr10	34497619	34498616	MACS_peak_2076	157.38
chr10	34618376	34619394	MACS_peak_2078	91.35
chr10	37002812	37004014	MACS_peak_2081	267.7
chr10	37014351	37015063	MACS_peak_2082	116.01
chr10	37072541	37073291	MACS_peak_2083	96.79
chr10	37171745	37173093	MACS_peak_2086	296
chr10	37270878	37271409	MACS_peak_2088	64.18
chr10	37337075	37337995	MACS_peak_2090	192.46
chr10	37347454	37348504	MACS_peak_2091	115.13
chr10	37407352	37408346	MACS_peak_2093	82.89
chr10	37504132	37504867	MACS_peak_2096	262.93
chr10	37779806	37780523	MACS_peak_2102	97.98
chr10	37803103	37803991	MACS_peak_2103	307.25
chr10	38123390	38124344	MACS_peak_2104	276.02
chr10	38246944	38247630	MACS_peak_2106	75.74
chr10	38308421	38309439	MACS_peak_2107	93.28
chr10	38553241	38554328	MACS_peak_2109	228.44
chr10	38566929	38567720	MACS_peak_2110	52.89
chr10	38569150	38569982	MACS_peak_2111	77.36
chr10	39006149	39006922	MACS_peak_2113	58.88
chr10	39049198	39049936	MACS_peak_2115	253.85
chr10	39056851	39057803	MACS_peak_2116	89.29
chr10	39077619	39078241	MACS_peak_2117	51.43
chr10	39169592	39172238	MACS_peak_2119	472.55
chr10	39261442	39262377	MACS_peak_2120	188.11
chr10	39398084	39398818	MACS_peak_2125	73.11
chr10	39444741	39445630	MACS_peak_2126	140.57
chr10	39516805	39517740	MACS_peak_2129	84.69
chr10	39551215	39552130	MACS_peak_2130	84.13
chr10	39624156	39624958	MACS_peak_2134	304.73
chr10	39625351	39626093	MACS_peak_2134	304.73
chr10	39659452	39660348	MACS_peak_2136	236.26
chr10	39664868	39665802	MACS_peak_2137	201.15
chr10	39958009	39958665	MACS_peak_2142	229.98
chr10	39989538	39990239	MACS_peak_2143	140.66
chr10	40244431	40244864	MACS_peak_2150	79.1
chr10	40347889	40349195	MACS_peak_2157	283.28
chr10	40416623	40417408	MACS_peak_2160	211.06
chr10	40428616	40429609	MACS_peak_2161	316.28
chr10	40472660	40473773	MACS_peak_2162	82.32
chr10	40551566	40552573	MACS_peak_2166	319.62
chr10	40604876	40605555	MACS_peak_2167	52.3
chr10	40675516	40676577	MACS_peak_2168	147.62
chr10	40820037	40820934	MACS_peak_2169	108.61
chr10	40871916	40872587	MACS_peak_2171	178.06
chr10	40882508	40883136	MACS_peak_2173	134.93
chr10	40901422	40902297	MACS_peak_2174	166.69
chr10	40963882	40964839	MACS_peak_2178	128.57
chr10	41055598	41056120	MACS_peak_2179	82.52
chr10	41270159	41271001	MACS_peak_2180	53.2
chr10	41292548	41293687	MACS_peak_2182	778.96
chr10	41427862	41428492	MACS_peak_2183	74.54
chr10	41520116	41521188	MACS_peak_2185	129.37
chr10	41678584	41679259	MACS_peak_2193	61.58
chr10	41711365	41712098	MACS_peak_2194	67.71
chr10	41753893	41754455	MACS_peak_2195	53.97
chr10	41821817	41822924	MACS_peak_2196	151.27
chr10	41887707	41888719	MACS_peak_2200	103.25
chr10	41893675	41894773	MACS_peak_2201	394.01
chr10	42033409	42034240	MACS_peak_2202	325.67
chr10	42116154	42117027	MACS_peak_2203	91.99
chr10	42211074	42211781	MACS_peak_2204	82.69
chr10	42232057	42232131	MACS_peak_2205	182.14
chr10	42440057	42440765	MACS_peak_2207	97.89
chr10	42478123	42478944	MACS_peak_2208	84.98
chr10	42490934	42491790	MACS_peak_2209	99.71
chr10	42725726	42726548	MACS_peak_2212	80.99
chr10	42834014	42835170	MACS_peak_2214	163.5
chr10	42860189	42860190	MACS_peak_2215	83.92
chr10	42959715	42960506	MACS_peak_2217	62.38
chr10	43244871	43245774	MACS_peak_2220	55.29
chr10	43247045	43247950	MACS_peak_2221	68.06
chr10	43292265	43293283	MACS_peak_2222	244.87
chr10	43311918	43313015	MACS_peak_2223	146.3
chr10	43465836	43466561	MACS_peak_2225	74.16
chr10	43767698	43768762	MACS_peak_2231	103.97
chr10	43824850	43825590	MACS_peak_2232	74.32
chr10	43890109	43891042	MACS_peak_2233	185.77
chr10	44013626	44014581	MACS_peak_2236	288.35
chr10	44018699	44019778	MACS_peak_2237	109.21
chr10	44025294	44026581	MACS_peak_2238	102.85
chr10	44078947	44079740	MACS_peak_2241	480.88
chr10	44124348	44124948	MACS_peak_2243	60.83
chr10	44146227	44146916	MACS_peak_2245	103.68
chr10	44157132	44157796	MACS_peak_2246	114.04
chr10	44162622	44163703	MACS_peak_2247	687.64
chr10	44518633	44519379	MACS_peak_2249	115.55
chr10	45140322	45141498	MACS_peak_2250	242.25
chr10	45168375	45169231	MACS_peak_2251	85.79
chr10	45342909	45343766	MACS_peak_2253	63.53
chr10	45469787	45470597	MACS_peak_2254	178.22
chr10	45560472	45561415	MACS_peak_2255	104.72
chr10	45616266	45616868	MACS_peak_2256	107.43
chr10	45676475	45677234	MACS_peak_2258	83.91
chr10	45893521	45894973	MACS_peak_2260	236.16
chr10	47473224	47474108	MACS_peak_2261	65.51
chr10	50592069	50592916	MACS_peak_2264	88.95
chr10	50866849	50867531	MACS_peak_2266	112.7
chr10	51846167	51847054	MACS_peak_2269	75.89
chr10	51949710	51950654	MACS_peak_2271	163.19
chr10	52242427	52243378	MACS_peak_2274	128.43
chr10	52303883	52304475	MACS_peak_2275	83.16
chr10	52416139	52417647	MACS_peak_2277	189.93
chr10	52935529	52935896	MACS_peak_2278	55.64
chr10	52998634	52999202	MACS_peak_2279	61.62
chr10	53284919	53285603	MACS_peak_2280	89.8
chr10	53419069	53420025	MACS_peak_2283	155.58
chr10	53429752	53430440	MACS_peak_2284	57.97
chr10	53595362	53596460	MACS_peak_2288	133.95
chr10	53812185	53812981	MACS_peak_2289	120.94
chr10	54087215	54087987	MACS_peak_2293	324.6
chr10	55979967	55980649	MACS_peak_2297	64.57
chr10	56228184	56229528	MACS_peak_2299	155.45
chr10	56537071	56537674	MACS_peak_2303	88.89
chr10	56559399	56560296	MACS_peak_2304	143.32
chr10	56642911	56643893	MACS_peak_2307	138.04
chr10	56751686	56752279	MACS_peak_2309	66.28
chr10	56782966	56784985	MACS_peak_2310	268.23
chr10	56914588	56915126	MACS_peak_2311	67.69
chr10	57487053	57487771	MACS_peak_2312	58.24
chr10	58281939	58282681	MACS_peak_2318	74.71
chr10	58326194	58327064	MACS_peak_2319	85.55
chr10	58333240	58334089	MACS_peak_2320	105.17
chr10	58377861	58378885	MACS_peak_2322	78.02
chr10	58447764	58448773	MACS_peak_2325	54.28
chr10	58524874	58525972	MACS_peak_2327	551.88
chr10	58552035	58553211	MACS_peak_2328	363.24
chr10	58572936	58573936	MACS_peak_2329	187.46
chr10	58818300	58819427	MACS_peak_2330	161.26
chr10	58822972	58823801	MACS_peak_2331	73.03
chr10	58842476	58843363	MACS_peak_2333	331.97
chr10	58908231	58909073	MACS_peak_2335	110.46
chr10	59331386	59332335	MACS_peak_2347	266.96
chr10	59430781	59432193	MACS_peak_2349	280.7
chr10	59451336	59452235	MACS_peak_2350	396.12
chr10	59461371	59461918	MACS_peak_2351	50.89
chr10	59461925	59462559	MACS_peak_2352	63.8
chr10	59478738	59479894	MACS_peak_2353	222.43
chr10	59537298	59538037	MACS_peak_2355	68.37
chr10	59552024	59553296	MACS_peak_2356	114.8
chr10	59557475	59558461	MACS_peak_2357	130.55
chr10	59564374	59564997	MACS_peak_2358	131.46
chr10	59637788	59638986	MACS_peak_2360	103
chr10	59664183	59664882	MACS_peak_2361	135.35
chr10	59714742	59715434	MACS_peak_2364	69.69
chr10	59754528	59755894	MACS_peak_2367	226.86
chr10	59812771	59813657	MACS_peak_2368	72.58
chr10	59879267	59879501	MACS_peak_2370	51.39
chr10	59899449	59900304	MACS_peak_2371	72.8
chr10	59940344	59940829	MACS_peak_2372	136.53
chr10	59965589	59966326	MACS_peak_2373	73.49
chr10	59995515	59996513	MACS_peak_2374	81.56
chr10	60248033	60249345	MACS_peak_2380	977.64
chr10	60462648	60463449	MACS_peak_2384	65.77
chr10	60527755	60528658	MACS_peak_2386	76.11
chr10	60592900	60593563	MACS_peak_2387	95.8
chr10	60756230	60757074	MACS_peak_2388	81.55
chr10	61166957	61168062	MACS_peak_2393	302.88
chr10	61285946	61286606	MACS_peak_2395	91.12
chr10	61538314	61540435	MACS_peak_2399	173.39
chr10	61557395	61558237	MACS_peak_2400	92.13
chr10	61569631	61570829	MACS_peak_2401	606.26
chr10	61616610	61617926	MACS_peak_2402	296.09
chr10	61656905	61657695	MACS_peak_2404	88.91
chr10	61667495	61668465	MACS_peak_2406	213.2
chr10	62418463	62419357	MACS_peak_2410	238.98
chr10	62480815	62481996	MACS_peak_2413	330.91
chr10	62494132	62494965	MACS_peak_2415	60.81
chr10	62555432	62556190	MACS_peak_2416	51.02
chr10	62589852	62590777	MACS_peak_2417	185.46
chr10	62763486	62764427	MACS_peak_2419	200.11
chr10	62850674	62851788	MACS_peak_2421	215.62
chr10	62883750	62884269	MACS_peak_2422	90.58
chr10	63016575	63017902	MACS_peak_2424	212.36
chr10	63058558	63059212	MACS_peak_2425	65.6
chr10	63129510	63130404	MACS_peak_2426	122.17
chr10	63221007	63221859	MACS_peak_2427	305.59
chr10	63242328	63243897	MACS_peak_2428	325.76
chr10	63321377	63322350	MACS_peak_2430	112.18
chr10	66256452	66257192	MACS_peak_2434	55.7
chr10	66337509	66338406	MACS_peak_2435	183.21
chr10	66822806	66823792	MACS_peak_2437	194.05
chr10	66852808	66853869	MACS_peak_2439	502.82
chr10	66862291	66863177	MACS_peak_2440	133.8
chr10	66920437	66921582	MACS_peak_2442	201.13
chr10	66946382	66947500	MACS_peak_2443	507.34
chr10	67003079	67004301	MACS_peak_2446	305.68
chr10	67033529	67034041	MACS_peak_2448	54.15
chr10	67047783	67048335	MACS_peak_2449	73.29
chr10	67098277	67099482	MACS_peak_2450	156.34
chr10	67110906	67111488	MACS_peak_2451	54.1
chr10	67124064	67124818	MACS_peak_2452	230.11
chr10	67143359	67144284	MACS_peak_2454	153.72
chr10	67171368	67172392	MACS_peak_2455	158.96
chr10	67185280	67186234	MACS_peak_2456	350.07
chr10	67200107	67200844	MACS_peak_2457	63.09
chr10	67200954	67201070	MACS_peak_2458	81.56
chr10	67283039	67284681	MACS_peak_2462	203.76
chr10	67326013	67327104	MACS_peak_2464	349.23
chr10	67431649	67432570	MACS_peak_2467	93.86
chr10	67487608	67488788	MACS_peak_2470	459.9
chr10	67537000	67538229	MACS_peak_2472	130.06
chr10	67559701	67560549	MACS_peak_2473	75.7
chr10	67598340	67599473	MACS_peak_2474	285.99
chr10	67646587	67647397	MACS_peak_2476	113.92
chr10	67710754	67711662	MACS_peak_2478	93.87
chr10	67717230	67718034	MACS_peak_2479	113.85
chr10	67733753	67734663	MACS_peak_2481	381.21
chr10	67796147	67796840	MACS_peak_2483	61.8
chr10	67829474	67830060	MACS_peak_2484	119.48
chr10	67860903	67861746	MACS_peak_2485	58.64
chr10	67866151	67867025	MACS_peak_2486	105.18
chr10	67898658	67899820	MACS_peak_2488	379.7
chr10	67911002	67912020	MACS_peak_2489	198.66
chr10	67919784	67920682	MACS_peak_2490	148.34
chr10	67970916	67971528	MACS_peak_2493	232.19
chr10	67984278	67985218	MACS_peak_2494	124
chr10	68007939	68008817	MACS_peak_2496	368.39
chr10	68064109	68065064	MACS_peak_2498	79.74
chr10	68103117	68104199	MACS_peak_2499	346.21
chr10	68112302	68112844	MACS_peak_2500	56.92
chr10	68124671	68126610	MACS_peak_2501	191.08
chr10	68134138	68134854	MACS_peak_2502	169.11
chr10	68149891	68150594	MACS_peak_2504	59.55
chr10	68156133	68157527	MACS_peak_2505	371.4
chr10	68166076	68167385	MACS_peak_2506	180.84
chr10	68212322	68213326	MACS_peak_2509	86.33
chr10	68300952	68301646	MACS_peak_2514	95.89
chr10	68472514	68473284	MACS_peak_2516	65.58
chr10	68491298	68492309	MACS_peak_2517	225.57
chr10	68527204	68527791	MACS_peak_2519	52.8
chr10	68558380	68560286	MACS_peak_2520	208.86
chr10	68701327	68702238	MACS_peak_2521	85.86
chr10	68875392	68876139	MACS_peak_2523	157.35
chr10	69165573	69166329	MACS_peak_2524	53.84
chr10	69185129	69187221	MACS_peak_2526	287.59
chr10	69452052	69452906	MACS_peak_2533	135.62
chr10	69507498	69508267	MACS_peak_2534	232.82
chr10	69521737	69522680	MACS_peak_2535	230.95
chr10	69546181	69546983	MACS_peak_2537	55
chr10	69577578	69578348	MACS_peak_2539	271.34
chr10	69628591	69629397	MACS_peak_2541	247.87
chr10	69636874	69637397	MACS_peak_2542	84.87
chr10	69654104	69655376	MACS_peak_2544	216.25
chr10	69720233	69721065	MACS_peak_2545	54.78
chr10	69743428	69744828	MACS_peak_2546	228.74
chr10	69755630	69756472	MACS_peak_2547	59.95
chr10	69762986	69763615	MACS_peak_2549	64.58
chr10	69776839	69777582	MACS_peak_2551	62.11
chr10	69796871	69797530	MACS_peak_2552	50.93
chr10	69810455	69811358	MACS_peak_2553	125.76
chr10	69818526	69819752	MACS_peak_2554	141.6
chr10	69826436	69827324	MACS_peak_2555	148.95
chr10	69964542	69965917	MACS_peak_2558	196.99
chr10	69984679	69985623	MACS_peak_2559	255.58
chr10	70094440	70096719	MACS_peak_2560	324.81
chr10	70233013	70233686	MACS_peak_2563	51.56
chr10	70266164	70266178	MACS_peak_2565	72.07
chr10	70266207	70267099	MACS_peak_2566	187.83
chr10	70277699	70278613	MACS_peak_2567	90.8
chr10	70395566	70396376	MACS_peak_2570	103.43
chr10	70419378	70419934	MACS_peak_2571	167.25
chr10	70426269	70426895	MACS_peak_2572	160.11
chr10	71059071	71059566	MACS_peak_2582	84.63
chr10	71360867	71361732	MACS_peak_2586	143.99
chr10	71372496	71373147	MACS_peak_2588	148.99
chr10	71379554	71380294	MACS_peak_2589	151.24
chr10	71422509	71422976	MACS_peak_2590	66.27
chr10	72579282	72580118	MACS_peak_2591	61.19
chr10	72653401	72655700	MACS_peak_2594	185.5
chr10	74539220	74540235	MACS_peak_2597	389.58
chr10	74679792	74680957	MACS_peak_2598	475.24
chr10	74855096	74856014	MACS_peak_2601	62.97
chr10	74881232	74882004	MACS_peak_2602	57.73
chr10	75036307	75037341	MACS_peak_2603	283.04
chr10	75117912	75118650	MACS_peak_2607	200.34
chr10	75251657	75252596	MACS_peak_2608	276.14
chr10	75256896	75257793	MACS_peak_2609	132.7
chr10	75336860	75337797	MACS_peak_2610	244.78
chr10	75434297	75435035	MACS_peak_2611	182.42
chr10	75486140	75487018	MACS_peak_2614	95.36
chr10	75517606	75518367	MACS_peak_2615	67.52
chr10	75548118	75549527	MACS_peak_2616	290.6
chr10	75586021	75586918	MACS_peak_2617	55.61
chr10	75626989	75627733	MACS_peak_2619	95.67
chr10	75883879	75884560	MACS_peak_2626	198.43
chr10	76119686	76121023	MACS_peak_2631	315.6
chr10	76140193	76141094	MACS_peak_2632	102.97
chr10	76147399	76148402	MACS_peak_2633	205.04
chr10	76163619	76164398	MACS_peak_2634	65.82
chr10	76185082	76185752	MACS_peak_2635	107.82
chr10	76262489	76263128	MACS_peak_2636	172.01
chr10	76283777	76284626	MACS_peak_2637	79.54
chr10	76468460	76469377	MACS_peak_2638	110.58
chr10	76707760	76708875	MACS_peak_2644	576.06
chr10	76930870	76931853	MACS_peak_2652	308.15
chr10	77047479	77048485	MACS_peak_2655	91.71
chr10	77116521	77117356	MACS_peak_2658	248.39
chr10	77211042	77212228	MACS_peak_2660	125.45
chr10	77336334	77337162	MACS_peak_2663	171.71
chr10	77362986	77363501	MACS_peak_2664	69.66
chr10	77368553	77369566	MACS_peak_2665	759.53
chr10	77515609	77515948	MACS_peak_2673	51.79
chr10	77635334	77635975	MACS_peak_2676	76.38
chr10	78417933	78418698	MACS_peak_2684	69.99
chr10	78456494	78457173	MACS_peak_2685	176.92
chr10	78568738	78570195	MACS_peak_2688	83.91
chr10	79766764	79767429	MACS_peak_2694	52.23
chr10	79945656	79946464	MACS_peak_2697	127.26
chr10	79985145	79986027	MACS_peak_2699	86.03
chr10	80433590	80434522	MACS_peak_2701	151.7
chr10	80562514	80563145	MACS_peak_2702	84.17
chr10	80751273	80752862	MACS_peak_2706	119.37
chr10	80923893	80924501	MACS_peak_2708	63.75
chr10	80928596	80929525	MACS_peak_2709	109.87
chr10	80939454	80940185	MACS_peak_2710	58.95
chr10	81137350	81138245	MACS_peak_2713	66.93
chr10	81285625	81286384	MACS_peak_2716	61.83
chr10	81350196	81350951	MACS_peak_2717	52.45
chr10	81407454	81408152	MACS_peak_2719	113.74
chr10	81432629	81433352	MACS_peak_2720	67.96
chr10	81606025	81606993	MACS_peak_2721	149.5
chr10	82239297	82240233	MACS_peak_2722	163.36
chr10	82762717	82763465	MACS_peak_2725	75.41
chr10	82813742	82814793	MACS_peak_2727	326.72
chr10	82822887	82823697	MACS_peak_2728	125.17
chr10	82858238	82860008	MACS_peak_2731	268.12
chr10	82922725	82923624	MACS_peak_2733	248.7
chr10	82946283	82947230	MACS_peak_2734	68.16
chr10	83133976	83135019	MACS_peak_2741	279.39
chr10	83216541	83217243	MACS_peak_2746	127.88
chr10	83258482	83259368	MACS_peak_2747	170.48
chr10	83278467	83279488	MACS_peak_2748	140.3
chr10	83305020	83305780	MACS_peak_2750	254.71
chr10	83321459	83322206	MACS_peak_2751	70.81
chr10	83343387	83344362	MACS_peak_2753	446.54
chr10	83361710	83362721	MACS_peak_2755	124.72
chr10	83364324	83365151	MACS_peak_2756	68.75
chr10	83529066	83530103	MACS_peak_2758	394.62
chr10	83530150	83531114	MACS_peak_2759	102.13
chr10	84010651	84011263	MACS_peak_2762	114.62
chr10	84084218	84084826	MACS_peak_2763	228.22
chr10	84210659	84211298	MACS_peak_2764	169.95
chr10	84621593	84622799	MACS_peak_2772	161.28
chr10	84710007	84710927	MACS_peak_2773	63.8
chr10	84826962	84827730	MACS_peak_2775	98.05
chr10	84939798	84940388	MACS_peak_2777	52.05
chr10	85183146	85184285	MACS_peak_2779	109.38
chr10	85435103	85435879	MACS_peak_2780	68.4
chr10	85473506	85474241	MACS_peak_2781	99.51
chr10	86011587	86012374	MACS_peak_2789	125.7
chr10	86022147	86023609	MACS_peak_2790	165.08
chr10	86049570	86050264	MACS_peak_2791	71.31
chr10	86103264	86104537	MACS_peak_2792	295.72
chr10	86187223	86188054	MACS_peak_2795	338.73
chr10	86219050	86219882	MACS_peak_2797	265.4
chr10	86311774	86312534	MACS_peak_2799	53.39
chr10	86339475	86340822	MACS_peak_2801	296.82
chr10	86355404	86356528	MACS_peak_2802	399.76
chr10	86370939	86371403	MACS_peak_2803	80.89
chr10	86406631	86407586	MACS_peak_2804	126.93
chr10	86479773	86480695	MACS_peak_2807	110.96
chr10	86788901	86789793	MACS_peak_2810	187.42
chr10	86902408	86903178	MACS_peak_2812	153.74
chr10	86931373	86932216	MACS_peak_2813	104.82
chr10	87805322	87806191	MACS_peak_2814	249.58
chr10	87880165	87881091	MACS_peak_2815	166.89
chr10	88008452	88009430	MACS_peak_2816	291.82
chr10	88031792	88032777	MACS_peak_2817	104.44
chr10	88150992	88152377	MACS_peak_2818	237.48
chr10	88327090	88328027	MACS_peak_2820	134.26
chr10	88348946	88349889	MACS_peak_2821	82.8
chr10	88380001	88380938	MACS_peak_2822	156.52
chr10	88402794	88403736	MACS_peak_2824	196.48
chr10	88413054	88413999	MACS_peak_2826	84.33
chr10	88720394	88721070	MACS_peak_2830	160.86
chr10	88784365	88785122	MACS_peak_2831	106.03
chr10	88970488	88971523	MACS_peak_2833	177.64
chr10	89461747	89462502	MACS_peak_2836	65.17
chr10	89475768	89476498	MACS_peak_2837	85.68
chr10	89619577	89620299	MACS_peak_2840	169.44
chr10	89709239	89710285	MACS_peak_2842	189.51
chr10	89731215	89732733	MACS_peak_2844	132.15
chr10	89934107	89934834	MACS_peak_2848	186.76
chr10	90949146	90950023	MACS_peak_2852	53.67
chr10	90965164	90966131	MACS_peak_2853	255.49
chr10	91071447	91072094	MACS_peak_2854	105.32
chr10	91158153	91159533	MACS_peak_2856	342.74
chr10	91212534	91213330	MACS_peak_2859	114.2
chr10	91270975	91271982	MACS_peak_2862	87.32
chr10	91272000	91272026	MACS_peak_2862	87.32
chr10	91706009	91707312	MACS_peak_2863	212.18
chr10	93112218	93112907	MACS_peak_2865	270.85
chr10	93124736	93125555	MACS_peak_2866	58.97
chr10	93129108	93129673	MACS_peak_2867	104.17
chr10	93138334	93139533	MACS_peak_2868	244.59
chr10	93164511	93165773	MACS_peak_2871	122.72
chr10	93188307	93189028	MACS_peak_2873	213.88
chr10	93195882	93196937	MACS_peak_2874	81.36
chr10	93265798	93266548	MACS_peak_2878	77.26
chr10	93305176	93306436	MACS_peak_2880	95.01
chr10	93374300	93374907	MACS_peak_2884	137.21
chr10	93425286	93426126	MACS_peak_2888	103.32
chr10	93642889	93643566	MACS_peak_2899	140.19
chr10	93799711	93800534	MACS_peak_2906	349.85
chr10	93818169	93818933	MACS_peak_2907	52.68
chr10	93836858	93837423	MACS_peak_2908	65.54
chr10	93889704	93890396	MACS_peak_2910	322.55
chr10	93913206	93913902	MACS_peak_2912	67.78
chr10	93933802	93934409	MACS_peak_2913	67.58
chr10	93966168	93968131	MACS_peak_2915	155.84
chr10	94036871	94037713	MACS_peak_2917	175.54
chr10	94086795	94087705	MACS_peak_2919	139.34
chr10	94110480	94111298	MACS_peak_2921	101.15
chr10	94116563	94117429	MACS_peak_2922	158.24
chr10	94182632	94183680	MACS_peak_2923	130.55
chr10	94198446	94199411	MACS_peak_2924	70.88
chr10	94217838	94218468	MACS_peak_2925	186.2
chr10	94224872	94225975	MACS_peak_2926	464.54
chr10	94235861	94236612	MACS_peak_2927	126.21
chr10	94390909	94391646	MACS_peak_2928	239.83
chr10	94544854	94546389	MACS_peak_2932	191.44
chr10	94549225	94550183	MACS_peak_2933	59.37
chr10	94712525	94713150	MACS_peak_2935	251.51
chr10	94851363	94852287	MACS_peak_2937	57.05
chr10	95083334	95084205	MACS_peak_2942	73.99
chr10	95165527	95166807	MACS_peak_2945	130.34
chr10	95182574	95183506	MACS_peak_2947	288.08
chr10	95297145	95298142	MACS_peak_2949	111.76
chr10	95358984	95359938	MACS_peak_2953	258.21
chr10	95384731	95385639	MACS_peak_2955	113.56
chr10	95500573	95501508	MACS_peak_2959	103.45
chr10	95514376	95515232	MACS_peak_2960	73.09
chr10	95520699	95521549	MACS_peak_2961	73.61
chr10	95529785	95529891	MACS_peak_2962	64.52
chr10	95600939	95601497	MACS_peak_2965	64.85
chr10	95745767	95747091	MACS_peak_2972	351.32
chr10	95799301	95800515	MACS_peak_2974	156.85
chr10	95842725	95843375	MACS_peak_2975	71.85
chr10	95851495	95852170	MACS_peak_2976	108.43
chr10	95918649	95919519	MACS_peak_2978	223.4
chr10	95964421	95965290	MACS_peak_2980	111.61
chr10	95989003	95990360	MACS_peak_2981	669.41
chr10	96000463	96001516	MACS_peak_2982	80.4
chr10	96015412	96016415	MACS_peak_2983	112.84
chr10	96163041	96163980	MACS_peak_2986	282.62
chr10	96181902	96182627	MACS_peak_2988	59.94
chr10	96187988	96188720	MACS_peak_2989	123.79
chr10	96219974	96220456	MACS_peak_2991	129.87
chr10	96280481	96281665	MACS_peak_2993	256.94
chr10	96291397	96292155	MACS_peak_2994	64.85
chr10	96394429	96395401	MACS_peak_2998	286.96
chr10	96402371	96403591	MACS_peak_2999	83.46
chr10	96441913	96443035	MACS_peak_3000	113.11
chr10	96462953	96464061	MACS_peak_3002	76.5
chr10	96632799	96634488	MACS_peak_3008	153.1
chr10	96774374	96775347	MACS_peak_3013	228.49
chr10	96780301	96781329	MACS_peak_3014	170.29
chr10	96806361	96807226	MACS_peak_3016	54.74
chr10	96822384	96823848	MACS_peak_3017	425.19
chr10	96824196	96825348	MACS_peak_3018	50.56
chr10	96832927	96834168	MACS_peak_3019	596.24
chr10	96847491	96848343	MACS_peak_3020	350.35
chr10	96854022	96854877	MACS_peak_3021	169.68
chr10	96860270	96860976	MACS_peak_3022	136.46
chr10	96908906	96909941	MACS_peak_3023	89.61
chr10	96940698	96941624	MACS_peak_3025	63.78
chr10	96991002	96992042	MACS_peak_3026	129.79
chr10	96997929	96998751	MACS_peak_3027	61.62
chr10	97086392	97087314	MACS_peak_3028	56.07
chr10	97093614	97094401	MACS_peak_3029	101.08
chr10	97115366	97116197	MACS_peak_3030	71.15
chr10	97167916	97169288	MACS_peak_3033	208.57
chr10	97189334	97190277	MACS_peak_3034	63.83
chr10	97253074	97253925	MACS_peak_3035	267.1
chr10	97313120	97314330	MACS_peak_3037	213.69
chr10	97337837	97338664	MACS_peak_3038	141.62
chr10	97555799	97556437	MACS_peak_3047	107.95
chr10	97624838	97625383	MACS_peak_3048	183.99
chr10	97650243	97651181	MACS_peak_3049	388.51
chr10	97712668	97713569	MACS_peak_3050	107.16
chr10	97861565	97862437	MACS_peak_3052	52.8
chr10	97974809	97975755	MACS_peak_3053	77.51
chr10	98032436	98033428	MACS_peak_3054	159.26
chr10	98043257	98044154	MACS_peak_3055	76.63
chr10	98075133	98075875	MACS_peak_3056	151.47
chr10	98212552	98213666	MACS_peak_3057	279.93
chr10	98256808	98257673	MACS_peak_3059	77.24
chr10	98312208	98312963	MACS_peak_3060	52.57
chr10	98324229	98325116	MACS_peak_3062	197.36
chr10	98332332	98333522	MACS_peak_3063	677.54
chr10	98373325	98374267	MACS_peak_3064	67.82
chr10	98518131	98519326	MACS_peak_3070	362.98
chr10	98561672	98562459	MACS_peak_3072	100.28
chr10	98695350	98696269	MACS_peak_3074	69.78
chr10	98708194	98709089	MACS_peak_3076	66.71
chr10	98743692	98744760	MACS_peak_3077	121.56
chr10	98757420	98758503	MACS_peak_3078	213.81
chr10	98810377	98811021	MACS_peak_3079	56.03
chr10	98943372	98944536	MACS_peak_3081	322.86
chr10	98959160	98960131	MACS_peak_3082	91.37
chr10	99004394	99005390	MACS_peak_3084	70.19
chr10	99013946	99015189	MACS_peak_3085	213.71
chr10	99020398	99021218	MACS_peak_3086	106.84
chr10	99080797	99082312	MACS_peak_3090	336.42
chr10	99123541	99124472	MACS_peak_3091	354.99
chr10	99181993	99182997	MACS_peak_3095	99.53
chr10	99246619	99248344	MACS_peak_3097	199.47
chr10	99284994	99285840	MACS_peak_3098	100.21
chr10	99298737	99299827	MACS_peak_3099	230.63
chr10	99308413	99310396	MACS_peak_3100	332.7
chr10	99323985	99325006	MACS_peak_3101	233.69
chr10	99330725	99331535	MACS_peak_3102	102.12
chr10	99359423	99360061	MACS_peak_3103	59.73
chr10	99382813	99384614	MACS_peak_3104	480.44
chr10	99442161	99442789	MACS_peak_3106	72.56
chr10	99488069	99488955	MACS_peak_3109	83.34
chr10	99498830	99499630	MACS_peak_3110	61.24
chr10	99530851	99531675	MACS_peak_3111	96.38
chr10	99576414	99577381	MACS_peak_3113	93.11
chr10	99608173	99608811	MACS_peak_3114	71.94
chr10	99619088	99619857	MACS_peak_3115	129.03
chr10	99682153	99682928	MACS_peak_3117	67.26
chr10	99834116	99835366	MACS_peak_3120	159.66
chr10	99861691	99862624	MACS_peak_3121	142.37
chr10	99919750	99920663	MACS_peak_3124	257.17
chr10	99937968	99938872	MACS_peak_3125	92.42
chr10	99952688	99953437	MACS_peak_3127	116.01
chr10	100017442	100018274	MACS_peak_3130	169.32
chr10	100067381	100068441	MACS_peak_3133	208.86
chr10	100588557	100589171	MACS_peak_3140	76.68
chr10	107205213	107206080	MACS_peak_3143	102.5
chr10	107503433	107504238	MACS_peak_3145	100.87
chr10	107542888	107543718	MACS_peak_3146	55.74
chr10	107615108	107616162	MACS_peak_3148	620.03
chr10	107662058	107663364	MACS_peak_3151	352.81
chr10	107724304	107725015	MACS_peak_3152	65.36
chr10	107735242	107736020	MACS_peak_3153	350.68
chr10	107905163	107906044	MACS_peak_3154	394.77
chr10	107929796	107930789	MACS_peak_3156	110.68
chr10	107989411	107989974	MACS_peak_3161	86.35
chr10	108019635	108020582	MACS_peak_3163	192.43
chr10	108145798	108146589	MACS_peak_3167	66.34
chr10	108163376	108164624	MACS_peak_3168	194.02
chr10	108184590	108185850	MACS_peak_3171	151.3
chr10	108191567	108192464	MACS_peak_3172	55.08
chr10	108300495	108301476	MACS_peak_3174	157.51
chr10	109654248	109655117	MACS_peak_3182	109.96
chr10	109728047	109728855	MACS_peak_3184	91.87
chr10	109761100	109761912	MACS_peak_3185	79.96
chr10	109765581	109766140	MACS_peak_3186	58.31
chr10	109884011	109884694	MACS_peak_3188	51.57
chr10	109903349	109904528	MACS_peak_3189	145.06
chr10	110755798	110756706	MACS_peak_3191	65.35
chr10	110762447	110763360	MACS_peak_3192	128.02
chr10	110794299	110795343	MACS_peak_3193	466.15
chr10	110878331	110880380	MACS_peak_3195	359.44
chr10	110894475	110895367	MACS_peak_3196	77.02
chr10	110900128	110900867	MACS_peak_3197	223.55
chr10	110919681	110920580	MACS_peak_3198	87.43
chr10	111024590	111025301	MACS_peak_3200	141.83
chr10	111133060	111134086	MACS_peak_3201	132.28
chr10	111201490	111202384	MACS_peak_3205	123.62
chr10	111241867	111242502	MACS_peak_3206	67.34
chr10	111529085	111529944	MACS_peak_3212	182.78
chr10	111539841	111541370	MACS_peak_3213	67.83
chr10	111549684	111550764	MACS_peak_3214	241.84
chr10	111575896	111576490	MACS_peak_3216	65.21
chr10	111581776	111582853	MACS_peak_3217	275.08
chr10	111609001	111609626	MACS_peak_3220	254.82
chr10	111618744	111619887	MACS_peak_3221	247.7
chr10	111641949	111642728	MACS_peak_3223	82.9
chr10	111658536	111659548	MACS_peak_3224	224.03
chr10	111777680	111778417	MACS_peak_3227	82.23
chr10	111827467	111829176	MACS_peak_3230	176.63
chr10	111932537	111933541	MACS_peak_3233	113.24
chr10	111972338	111973168	MACS_peak_3235	133.32
chr10	111995462	111996446	MACS_peak_3236	80.94
chr10	112267102	112267820	MACS_peak_3237	91.41
chr10	112338030	112339238	MACS_peak_3238	132.6
chr10	112394354	112395121	MACS_peak_3239	110.88
chr10	112472257	112473195	MACS_peak_3240	73.62
chr10	112648171	112649458	MACS_peak_3244	190.46
chr10	112740686	112741375	MACS_peak_3246	105.35
chr10	112787558	112788948	MACS_peak_3247	224.85
chr10	112803160	112804136	MACS_peak_3248	195.36
chr10	112882786	112883732	MACS_peak_3249	266.94
chr10	112950718	112951570	MACS_peak_3251	82.65
chr10	112977479	112978488	MACS_peak_3253	274.2
chr10	115313375	115314458	MACS_peak_3259	107.25
chr10	115332369	115333322	MACS_peak_3262	218.43
chr10	115377863	115378557	MACS_peak_3264	83.81
chr10	115383193	115384769	MACS_peak_3265	219.95
chr10	115395870	115396605	MACS_peak_3266	93.56
chr10	115437046	115437669	MACS_peak_3267	138.15
chr10	115437859	115438666	MACS_peak_3268	62.18
chr10	116072331	116073791	MACS_peak_3270	186.16
chr10	116136027	116136831	MACS_peak_3272	76.57
chr10	116175504	116176800	MACS_peak_3273	157.15
chr10	116181330	116182069	MACS_peak_3274	54.83
chr10	116281298	116281875	MACS_peak_3279	142.68
chr10	116567239	116568031	MACS_peak_3286	132.05
chr10	116666261	116667477	MACS_peak_3289	136
chr10	116683336	116684201	MACS_peak_3291	195.09
chr10	116739902	116740865	MACS_peak_3293	300.29
chr10	116758649	116759346	MACS_peak_3295	56.49
chr10	116955030	116955927	MACS_peak_3299	64.2
chr10	116995173	116995960	MACS_peak_3300	111.85
chr10	117050405	117051358	MACS_peak_3301	134.76
chr10	117092797	117093492	MACS_peak_3302	88.51
chr10	117112501	117113658	MACS_peak_3303	125.96
chr10	117118648	117120533	MACS_peak_3304	156.06
chr10	117133428	117134162	MACS_peak_3305	106.07
chr10	117141702	117142574	MACS_peak_3306	156.92
chr10	117148249	117149578	MACS_peak_3307	281.88
chr10	117150540	117151823	MACS_peak_3308	107.29
chr10	117174230	117175097	MACS_peak_3310	148
chr10	117181159	117182133	MACS_peak_3311	208.9
chr10	117196416	117197514	MACS_peak_3312	155.59
chr10	117209581	117210334	MACS_peak_3314	57.33
chr10	117659195	117660008	MACS_peak_3318	155.73
chr10	117669083	117669895	MACS_peak_3319	57.6
chr10	118172155	118173219	MACS_peak_3328	335.52
chr10	118370406	118371239	MACS_peak_3331	103.94
chr10	119000496	119001953	MACS_peak_3338	191.77
chr10	119008281	119009099	MACS_peak_3340	66.05
chr10	119161823	119162790	MACS_peak_3342	155.89
chr10	119685913	119686604	MACS_peak_3345	53.18
chr10	120112474	120113242	MACS_peak_3349	102.31
chr10	120227170	120228076	MACS_peak_3350	131.58
chr10	120225804	120225938	MACS_peak_3350	131.58
chr10	120259885	120260843	MACS_peak_3352	82.74
chr10	120272033	120273259	MACS_peak_3353	350.8
chr10	120308290	120309005	MACS_peak_3354	152.28
chr10	120345935	120346860	MACS_peak_3355	55.2
chr10	120402353	120403558	MACS_peak_3359	141.69
chr10	120412530	120413412	MACS_peak_3361	53.85
chr10	120415508	120416348	MACS_peak_3362	121.06
chr10	120447520	120449321	MACS_peak_3364	260.78
chr10	120464094	120465364	MACS_peak_3365	92.85
chr10	120531430	120532238	MACS_peak_3369	93.36
chr10	120563803	120564618	MACS_peak_3371	139.63
chr10	120603007	120603879	MACS_peak_3373	112.33
chr10	120616424	120617623	MACS_peak_3374	168.94
chr10	120627805	120628790	MACS_peak_3376	100.75
chr10	120635234	120637184	MACS_peak_3377	370.33
chr10	120646399	120647736	MACS_peak_3378	225.55
chr10	120670744	120671372	MACS_peak_3379	93.93
chr10	120694095	120695048	MACS_peak_3381	76.13
chr10	120716963	120717946	MACS_peak_3383	75.77
chr10	120730539	120731686	MACS_peak_3384	230.92
chr10	120749691	120750533	MACS_peak_3385	78.22
chr10	120854535	120855355	MACS_peak_3388	108.22
chr10	120933691	120934546	MACS_peak_3390	121.3
chr10	120953179	120954063	MACS_peak_3391	51.01
chr10	121309257	121309887	MACS_peak_3393	134.28
chr10	121460402	121461236	MACS_peak_3396	74.3
chr10	121509396	121510847	MACS_peak_3399	139.42
chr10	121585355	121586274	MACS_peak_3401	65.79
chr10	121690612	121691340	MACS_peak_3403	123.29
chr10	121882637	121883352	MACS_peak_3405	113.74
chr10	121889975	121890747	MACS_peak_3406	275.02
chr10	121903786	121904575	MACS_peak_3407	183
chr10	121960814	121961690	MACS_peak_3408	174.26
chr10	122522578	122523008	MACS_peak_3409	66.32
chr10	122763639	122764187	MACS_peak_3410	85.71
chr10	122793918	122794674	MACS_peak_3412	204.77
chr10	122806866	122807974	MACS_peak_3413	154.29
chr10	122847906	122848823	MACS_peak_3414	111.25
chr10	122861874	122862516	MACS_peak_3416	50.85
chr10	122903165	122903760	MACS_peak_3418	70.82
chr10	122910933	122913717	MACS_peak_3419	312.15
chr10	122983195	122984236	MACS_peak_3420	211.75
chr10	123048381	123049348	MACS_peak_3423	81.92
chr10	123091819	123092963	MACS_peak_3425	179.18
chr10	123138001	123138750	MACS_peak_3426	90.58
chr10	123254082	123254960	MACS_peak_3429	62.13
chr10	125883361	125883957	MACS_peak_3433	59.6
chr10	126869516	126870241	MACS_peak_3435	52.89
chr10	126957617	126958059	MACS_peak_3437	108.77
chr10	126978484	126979067	MACS_peak_3438	53.72
chr10	127070578	127071304	MACS_peak_3439	93.31
chr10	127146606	127147663	MACS_peak_3445	133.91
chr10	127188297	127189704	MACS_peak_3447	144.61
chr10	127217792	127218729	MACS_peak_3448	58.73
chr10	127289844	127291323	MACS_peak_3449	107.62
chr10	127311583	127312840	MACS_peak_3450	77.34
chr10	127429705	127430410	MACS_peak_3453	75.8
chr10	127480056	127480865	MACS_peak_3454	121.81
chr10	127512597	127513472	MACS_peak_3456	174.75
chr10	127667273	127668108	MACS_peak_3459	143.98
chr10	127708840	127709532	MACS_peak_3460	170.9
chr10	127923706	127924723	MACS_peak_3462	120.83
chr10	128064365	128065084	MACS_peak_3467	90.16
chr10	128188165	128189141	MACS_peak_3469	134.27
chr10	128253472	128254214	MACS_peak_3471	197.55
chr10	128270088	128270814	MACS_peak_3473	76.53
chr10	128302882	128303631	MACS_peak_3474	114.27
chr10	128525797	128526959	MACS_peak_3478	66.73
chr10	128612375	128613164	MACS_peak_3482	98.01
chr10	128680922	128681517	MACS_peak_3485	55.77
chr10	128747397	128748207	MACS_peak_3487	74.88
chr10	128768946	128770033	MACS_peak_3488	265.87
chr11	3424244	3424958	MACS_peak_3503	56.29
chr11	3442676	3443383	MACS_peak_3504	436.79
chr11	3624261	3625039	MACS_peak_3507	145.24
chr11	3786220	3786918	MACS_peak_3509	125.93
chr11	3812615	3813248	MACS_peak_3511	81.03
chr11	3822880	3823671	MACS_peak_3513	91.17
chr11	3846461	3847291	MACS_peak_3514	239.07
chr11	3912002	3912795	MACS_peak_3516	66.88
chr11	3963412	3964723	MACS_peak_3518	110.8
chr11	4126916	4127427	MACS_peak_3519	51.43
chr11	4164465	4165285	MACS_peak_3520	141.23
chr11	4182971	4183872	MACS_peak_3521	273.54
chr11	4308228	4309309	MACS_peak_3523	236.15
chr11	4341778	4342490	MACS_peak_3525	56.6
chr11	4577894	4578775	MACS_peak_3529	109.63
chr11	4594537	4595367	MACS_peak_3531	56.31
chr11	4632996	4633837	MACS_peak_3533	286.65
chr11	4678241	4679149	MACS_peak_3534	183.23
chr11	4700283	4701775	MACS_peak_3535	82.71
chr11	4708852	4710192	MACS_peak_3536	347.77
chr11	4771884	4772479	MACS_peak_3537	50.42
chr11	4814995	4816161	MACS_peak_3538	137.35
chr11	4826050	4826757	MACS_peak_3539	127.58
chr11	4855411	4856166	MACS_peak_3542	202.68
chr11	5126150	5126788	MACS_peak_3544	145.36
chr11	5181855	5182623	MACS_peak_3545	313.09
chr11	5220634	5221625	MACS_peak_3546	164.14
chr11	5243925	5245590	MACS_peak_3547	110.99
chr11	5251014	5252411	MACS_peak_3548	359.82
chr11	5304504	5305289	MACS_peak_3551	195.5
chr11	5327830	5328450	MACS_peak_3552	126.72
chr11	5344735	5345649	MACS_peak_3553	99.65
chr11	5440789	5441706	MACS_peak_3555	124.49
chr11	5502122	5502835	MACS_peak_3556	150.54
chr11	5598161	5599265	MACS_peak_3559	73.37
chr11	5761636	5762569	MACS_peak_3561	173.57
chr11	5800806	5801714	MACS_peak_3563	55.69
chr11	5808783	5809570	MACS_peak_3564	86.72
chr11	5855139	5856209	MACS_peak_3566	240.49
chr11	5921797	5922811	MACS_peak_3567	68.59
chr11	6128354	6129000	MACS_peak_3569	285.11
chr11	6181865	6182531	MACS_peak_3572	70.65
chr11	6199904	6200729	MACS_peak_3573	52.89
chr11	6219844	6220549	MACS_peak_3574	215.39
chr11	6267510	6268349	MACS_peak_3575	159.6
chr11	6385348	6386622	MACS_peak_3576	139.78
chr11	6778446	6779156	MACS_peak_3580	123.44
chr11	7175228	7175938	MACS_peak_3581	59.49
chr11	7237518	7238411	MACS_peak_3582	133.23
chr11	7347682	7348468	MACS_peak_3584	90.67
chr11	7423408	7424172	MACS_peak_3585	168.32
chr11	8424127	8425322	MACS_peak_3587	152.81
chr11	8437884	8438715	MACS_peak_3588	102.47
chr11	8584678	8585501	MACS_peak_3591	59.9
chr11	8692437	8693199	MACS_peak_3595	56.88
chr11	8829385	8829975	MACS_peak_3599	99.65
chr11	9074129	9074833	MACS_peak_3600	103.68
chr11	11792315	11793261	MACS_peak_3602	79.56
chr11	11840402	11840976	MACS_peak_3605	67.78
chr11	11849502	11850642	MACS_peak_3606	223.96
chr11	11871219	11871969	MACS_peak_3607	88.4
chr11	11948680	11949371	MACS_peak_3609	89.42
chr11	12034848	12035592	MACS_peak_3611	67.27
chr11	12072233	12073085	MACS_peak_3612	88.81
chr11	12115632	12116711	MACS_peak_3613	119.04
chr11	12221834	12222593	MACS_peak_3616	62.93
chr11	12300634	12301360	MACS_peak_3617	111.9
chr11	12359068	12359662	MACS_peak_3618	72.04
chr11	16537791	16538600	MACS_peak_3623	206.75
chr11	16558794	16559818	MACS_peak_3624	569.94
chr11	16606717	16607675	MACS_peak_3627	107.62
chr11	16717591	16718960	MACS_peak_3630	285.02
chr11	16791275	16792058	MACS_peak_3631	58.6
chr11	16904904	16905969	MACS_peak_3633	89.98
chr11	17168757	17169727	MACS_peak_3638	74.95
chr11	17210565	17212110	MACS_peak_3641	94.47
chr11	17279630	17280279	MACS_peak_3644	59.28
chr11	17386717	17387438	MACS_peak_3645	115.42
chr11	18905124	18906022	MACS_peak_3650	228.85
chr11	18937481	18938507	MACS_peak_3654	260.78
chr11	18988715	18989907	MACS_peak_3656	105.47
chr11	18990026	18991075	MACS_peak_3657	242.84
chr11	19737075	19738116	MACS_peak_3659	93.24
chr11	20155078	20156242	MACS_peak_3665	165.17
chr11	20282440	20283117	MACS_peak_3668	141.78
chr11	20287415	20288260	MACS_peak_3669	55.87
chr11	20331404	20332089	MACS_peak_3670	73.2
chr11	20358249	20359170	MACS_peak_3673	178.78
chr11	20531814	20532439	MACS_peak_3677	96.41
chr11	20532530	20532551	MACS_peak_3677	96.41
chr11	20532559	20533744	MACS_peak_3678	133.39
chr11	20638638	20639557	MACS_peak_3683	319.11
chr11	20639623	20640330	MACS_peak_3683	319.11
chr11	20733073	20734010	MACS_peak_3685	103.09
chr11	20829371	20830457	MACS_peak_3687	161.6
chr11	20896363	20897191	MACS_peak_3690	165.21
chr11	21060886	21061772	MACS_peak_3693	194.85
chr11	21101858	21102634	MACS_peak_3695	58.57
chr11	21402649	21403532	MACS_peak_3700	122.67
chr11	21428224	21429309	MACS_peak_3701	447.94
chr11	21573292	21574320	MACS_peak_3702	71.24
chr11	22186733	22187451	MACS_peak_3704	130.91
chr11	22421510	22422366	MACS_peak_3709	114.23
chr11	22476886	22477335	MACS_peak_3711	145.89
chr11	22784299	22785096	MACS_peak_3719	276.22
chr11	22933711	22935196	MACS_peak_3725	184.06
chr11	22989932	22990902	MACS_peak_3728	183.93
chr11	23007648	23008269	MACS_peak_3729	71
chr11	23060734	23061700	MACS_peak_3730	117.93
chr11	23305495	23306402	MACS_peak_3734	79.2
chr11	23464227	23464904	MACS_peak_3737	57.57
chr11	23475745	23476471	MACS_peak_3738	98.76
chr11	23574609	23575414	MACS_peak_3742	173.48
chr11	23769984	23770978	MACS_peak_3743	108.06
chr11	23796687	23797399	MACS_peak_3744	68.94
chr11	26598593	26599337	MACS_peak_3746	90.11
chr11	28207488	28208390	MACS_peak_3749	202.62
chr11	28213464	28214338	MACS_peak_3750	187.86
chr11	28770453	28771204	MACS_peak_3753	131.9
chr11	28878406	28879351	MACS_peak_3757	98.65
chr11	28881482	28882394	MACS_peak_3758	71.75
chr11	28888827	28889921	MACS_peak_3759	123.68
chr11	28999152	28999985	MACS_peak_3761	73.61
chr11	29314566	29315438	MACS_peak_3764	203.23
chr11	29352087	29352877	MACS_peak_3766	74.01
chr11	29389786	29390398	MACS_peak_3768	91.23
chr11	29547515	29548400	MACS_peak_3771	78.4
chr11	29607289	29607915	MACS_peak_3773	194.54
chr11	29641009	29641882	MACS_peak_3774	86.78
chr11	29656596	29657453	MACS_peak_3775	146.1
chr11	29674805	29675643	MACS_peak_3776	118.58
chr11	29704846	29705739	MACS_peak_3780	112.13
chr11	29968337	29969262	MACS_peak_3787	67.02
chr11	30168250	30168994	MACS_peak_3790	60.34
chr11	30175779	30176682	MACS_peak_3791	116.97
chr11	30201253	30201933	MACS_peak_3792	62.92
chr11	30238989	30239651	MACS_peak_3793	74.74
chr11	30264831	30265469	MACS_peak_3795	65.9
chr11	30291325	30292106	MACS_peak_3798	100.09
chr11	30501207	30502142	MACS_peak_3801	103.7
chr11	30644873	30645822	MACS_peak_3802	84.11
chr11	30650445	30651308	MACS_peak_3803	96.8
chr11	30772792	30773718	MACS_peak_3805	115.38
chr11	30861444	30862462	MACS_peak_3807	207.97
chr11	30876071	30876798	MACS_peak_3808	67.09
chr11	31001328	31002139	MACS_peak_3810	133.23
chr11	31048155	31049025	MACS_peak_3813	69.09
chr11	31128708	31129300	MACS_peak_3814	66.21
chr11	31346265	31346808	MACS_peak_3816	144.52
chr11	31381744	31382479	MACS_peak_3817	126.06
chr11	31430487	31432818	MACS_peak_3819	289.18
chr11	31469614	31470305	MACS_peak_3820	170.26
chr11	31671733	31672526	MACS_peak_3822	151.45
chr11	31844995	31845877	MACS_peak_3823	108.74
chr11	31906984	31907733	MACS_peak_3825	92.16
chr11	31933975	31934740	MACS_peak_3827	63.2
chr11	32250428	32251308	MACS_peak_3831	267.78
chr11	32326606	32327380	MACS_peak_3833	79.35
chr11	32456129	32457122	MACS_peak_3835	209.5
chr11	32488165	32489122	MACS_peak_3836	213.66
chr11	33153457	33154998	MACS_peak_3842	126.72
chr11	33170475	33171338	MACS_peak_3843	91.53
chr11	34889335	34890007	MACS_peak_3848	159.59
chr11	35005141	35005921	MACS_peak_3851	102.43
chr11	35053095	35054867	MACS_peak_3852	349.45
chr11	35082209	35083277	MACS_peak_3853	235.16
chr11	35156372	35157341	MACS_peak_3855	294.83
chr11	35193784	35195108	MACS_peak_3857	191.78
chr11	35249703	35249736	MACS_peak_3858	178.58
chr11	35249835	35250650	MACS_peak_3858	178.58
chr11	35331462	35332013	MACS_peak_3860	89.44
chr11	35337780	35338643	MACS_peak_3861	328.6
chr11	35347835	35348587	MACS_peak_3862	186.64
chr11	35365333	35366087	MACS_peak_3863	123.86
chr11	35398368	35399165	MACS_peak_3865	206.27
chr11	35419207	35419850	MACS_peak_3867	77.93
chr11	35509617	35510242	MACS_peak_3869	71.1
chr11	35526296	35527101	MACS_peak_3870	204.79
chr11	35533588	35534525	MACS_peak_3871	71.75
chr11	35543657	35544743	MACS_peak_3873	100.91
chr11	35587043	35587833	MACS_peak_3874	119.98
chr11	35750276	35751211	MACS_peak_3876	290.53
chr11	35838171	35839774	MACS_peak_3877	185.09
chr11	38117333	38118410	MACS_peak_3882	243.51
chr11	40594891	40595570	MACS_peak_3890	58.34
chr11	40693385	40695345	MACS_peak_3891	217.35
chr11	42610414	42611402	MACS_peak_3896	214.57
chr11	43608241	43609102	MACS_peak_3897	50.39
chr11	44049161	44049870	MACS_peak_3908	122.39
chr11	44163278	44164612	MACS_peak_3910	201.76
chr11	44269987	44270668	MACS_peak_3912	77.38
chr11	44380577	44381086	MACS_peak_3916	51.17
chr11	44533120	44534149	MACS_peak_3918	184
chr11	44657078	44657959	MACS_peak_3920	77.44
chr11	44723370	44724688	MACS_peak_3921	201.63
chr11	44767688	44768664	MACS_peak_3924	197.34
chr11	44809626	44810402	MACS_peak_3926	108.56
chr11	44951940	44952899	MACS_peak_3929	60.54
chr11	45843589	45844311	MACS_peak_3935	72.31
chr11	45944654	45945279	MACS_peak_3937	52.57
chr11	45973167	45973896	MACS_peak_3939	99.8
chr11	45973979	45974904	MACS_peak_3940	169.03
chr11	46029944	46030686	MACS_peak_3941	97.19
chr11	46073226	46073989	MACS_peak_3943	182.63
chr11	46079950	46080973	MACS_peak_3944	343.12
chr11	46225218	46226059	MACS_peak_3946	341.85
chr11	46454406	46455804	MACS_peak_3947	312.33
chr11	47084394	47085302	MACS_peak_3949	97.4
chr11	47252095	47253102	MACS_peak_3953	134.48
chr11	48857757	48858526	MACS_peak_3961	168.92
chr11	48855839	48857128	MACS_peak_3961	168.92
chr11	48974438	48975284	MACS_peak_3965	87.47
chr11	49076076	49077442	MACS_peak_3970	342.36
chr11	49084737	49085186	MACS_peak_3971	199.8
chr11	49202991	49203993	MACS_peak_3974	55.45
chr11	49216993	49218132	MACS_peak_3975	238.35
chr11	49532793	49533474	MACS_peak_3978	99.87
chr11	49692721	49693329	MACS_peak_3980	50.94
chr11	49987408	49988067	MACS_peak_3986	67.47
chr11	50088377	50089132	MACS_peak_3988	64.78
chr11	50231346	50231797	MACS_peak_3990	64.31
chr11	50311935	50312923	MACS_peak_3993	102.92
chr11	50360737	50361645	MACS_peak_3995	222.48
chr11	50369201	50370041	MACS_peak_3996	90.85
chr11	50704468	50706145	MACS_peak_4001	401.65
chr11	50726028	50726734	MACS_peak_4003	142.73
chr11	51067113	51067685	MACS_peak_4005	74.15
chr11	51619285	51619942	MACS_peak_4008	50.85
chr11	51758950	51759716	MACS_peak_4009	111.77
chr11	51904207	51904958	MACS_peak_4012	77.81
chr11	51906661	51907391	MACS_peak_4013	50.03
chr11	51952373	51953296	MACS_peak_4015	147.1
chr11	52253727	52254389	MACS_peak_4022	76.95
chr11	53067847	53068377	MACS_peak_4029	52.06
chr11	53308437	53309337	MACS_peak_4032	173.4
chr11	53477148	53477975	MACS_peak_4034	57.09
chr11	53520429	53521686	MACS_peak_4037	199.15
chr11	53777228	53777846	MACS_peak_4040	200.92
chr11	54169484	54170327	MACS_peak_4047	100.04
chr11	54181776	54182505	MACS_peak_4048	189.16
chr11	54201142	54201677	MACS_peak_4049	76.96
chr11	54354037	54354989	MACS_peak_4053	165.01
chr11	54412849	54413659	MACS_peak_4055	171.61
chr11	54427246	54427806	MACS_peak_4056	136.67
chr11	54438980	54439630	MACS_peak_4057	295.93
chr11	54487703	54488690	MACS_peak_4058	60.1
chr11	54539333	54540361	MACS_peak_4062	83.25
chr11	54729361	54730202	MACS_peak_4065	121.36
chr11	54816417	54817001	MACS_peak_4070	125.33
chr11	54860305	54861294	MACS_peak_4071	148.87
chr11	54880782	54881646	MACS_peak_4072	77.83
chr11	54882678	54883516	MACS_peak_4073	331.73
chr11	54901323	54902197	MACS_peak_4074	161.95
chr11	55086755	55087547	MACS_peak_4076	87.85
chr11	55196714	55197608	MACS_peak_4077	267.26
chr11	55405835	55406488	MACS_peak_4078	71.82
chr11	55414243	55415138	MACS_peak_4079	187.34
chr11	55819532	55820262	MACS_peak_4081	64.9
chr11	55894544	55895446	MACS_peak_4082	284.73
chr11	56008198	56008682	MACS_peak_4083	65.57
chr11	56159460	56160151	MACS_peak_4085	91.54
chr11	56313123	56313734	MACS_peak_4087	50.45
chr11	56354996	56355972	MACS_peak_4089	235.77
chr11	56373308	56374187	MACS_peak_4090	272.75
chr11	56432529	56433462	MACS_peak_4092	257.25
chr11	56546326	56547164	MACS_peak_4095	180.44
chr11	56611790	56612634	MACS_peak_4097	224.86
chr11	56618526	56619525	MACS_peak_4098	164.73
chr11	56862561	56863223	MACS_peak_4099	141.81
chr11	57085986	57086604	MACS_peak_4104	51.58
chr11	57122402	57123445	MACS_peak_4106	260.15
chr11	57130980	57131637	MACS_peak_4107	66.5
chr11	57249306	57250158	MACS_peak_4114	185.35
chr11	57517805	57518506	MACS_peak_4115	64.54
chr11	57596497	57597542	MACS_peak_4120	146.23
chr11	58042758	58043742	MACS_peak_4126	271.6
chr11	58225423	58226113	MACS_peak_4127	100.27
chr11	58249424	58250253	MACS_peak_4129	181.25
chr11	58846633	58847357	MACS_peak_4134	61.12
chr11	58954813	58956313	MACS_peak_4136	219.01
chr11	59449048	59449662	MACS_peak_4140	52.59
chr11	59518851	59519733	MACS_peak_4141	208.18
chr11	59655020	59656062	MACS_peak_4148	247.04
chr11	59809415	59810280	MACS_peak_4152	58.1
chr11	59837841	59840301	MACS_peak_4153	144.97
chr11	59925546	59926509	MACS_peak_4156	207.48
chr11	60007155	60007802	MACS_peak_4158	72.67
chr11	60164389	60164988	MACS_peak_4161	56.92
chr11	60297830	60298729	MACS_peak_4162	165.61
chr11	60316939	60317570	MACS_peak_4164	53.31
chr11	60352663	60353651	MACS_peak_4165	63.32
chr11	60454134	60455013	MACS_peak_4166	65.45
chr11	60537108	60538140	MACS_peak_4167	118.25
chr11	60773459	60774311	MACS_peak_4169	176.58
chr11	60830174	60830894	MACS_peak_4171	58.95
chr11	60913749	60914500	MACS_peak_4172	76
chr11	61294039	61294915	MACS_peak_4176	215.7
chr11	61746840	61747422	MACS_peak_4181	92.63
chr11	61755530	61756497	MACS_peak_4182	88.21
chr11	61853710	61854502	MACS_peak_4183	80.87
chr11	61930721	61931467	MACS_peak_4184	81.74
chr11	61949967	61951031	MACS_peak_4185	128.37
chr11	61970739	61971559	MACS_peak_4186	266.07
chr11	62103826	62104885	MACS_peak_4190	287.73
chr11	62216367	62217087	MACS_peak_4196	239.85
chr11	62463504	62464344	MACS_peak_4199	539.24
chr11	62558105	62558807	MACS_peak_4202	83.76
chr11	62613652	62614147	MACS_peak_4204	71.95
chr11	62656781	62657610	MACS_peak_4206	326.16
chr11	62770286	62771103	MACS_peak_4208	79.8
chr11	62920966	62921579	MACS_peak_4209	59.05
chr11	63114773	63115456	MACS_peak_4211	175
chr11	63998193	63998842	MACS_peak_4218	52.4
chr11	64022396	64023214	MACS_peak_4219	100.44
chr11	64024280	64025307	MACS_peak_4220	60.01
chr11	64065016	64066530	MACS_peak_4222	182.45
chr11	66984731	66985250	MACS_peak_4231	66.63
chr11	67017641	67018445	MACS_peak_4233	172.96
chr11	67076521	67077345	MACS_peak_4234	50.32
chr11	67449991	67450782	MACS_peak_4238	244.48
chr11	67460599	67461728	MACS_peak_4239	396.45
chr11	67473414	67474273	MACS_peak_4240	209.6
chr11	67616424	67617359	MACS_peak_4248	148.37
chr11	67636818	67637441	MACS_peak_4249	417.2
chr11	67637454	67638749	MACS_peak_4249	417.2
chr11	67974722	67975633	MACS_peak_4251	67.93
chr11	68009323	68009867	MACS_peak_4252	99.21
chr11	68091894	68092852	MACS_peak_4254	434.47
chr11	68143909	68144810	MACS_peak_4255	145.29
chr11	68155244	68156156	MACS_peak_4256	156.49
chr11	68271171	68271775	MACS_peak_4258	184.27
chr11	68437476	68438209	MACS_peak_4259	145.69
chr11	68445549	68447180	MACS_peak_4260	566.47
chr11	68457900	68458978	MACS_peak_4261	359.16
chr11	68464511	68465383	MACS_peak_4262	77.1
chr11	68477515	68478483	MACS_peak_4263	147.97
chr11	68478576	68479277	MACS_peak_4263	147.97
chr11	68580423	68581057	MACS_peak_4265	69.99
chr11	68599204	68599695	MACS_peak_4266	50.98
chr11	68637836	68638736	MACS_peak_4268	198.23
chr11	68690234	68690719	MACS_peak_4270	69.2
chr11	68834496	68835379	MACS_peak_4271	87.87
chr11	68851047	68851958	MACS_peak_4273	129.33
chr11	68924269	68925038	MACS_peak_4276	162.16
chr11	69058842	69059826	MACS_peak_4279	74.39
chr11	69078621	69079175	MACS_peak_4282	99.92
chr11	69123948	69124973	MACS_peak_4285	100.55
chr11	69271654	69272604	MACS_peak_4289	192.47
chr11	69325978	69326451	MACS_peak_4290	63.59
chr11	69362325	69363025	MACS_peak_4292	103.22
chr11	69417376	69418606	MACS_peak_4293	107.64
chr11	69699885	69701199	MACS_peak_4296	396.04
chr11	69758127	69759761	MACS_peak_4300	123.75
chr11	69838115	69838848	MACS_peak_4301	79.48
chr11	69991066	69991696	MACS_peak_4302	50.58
chr11	70066508	70066985	MACS_peak_4304	167.74
chr11	70109892	70110602	MACS_peak_4305	67.51
chr11	70118586	70119496	MACS_peak_4306	147.09
chr11	70141746	70142344	MACS_peak_4308	137.12
chr11	70188792	70190232	MACS_peak_4309	368.81
chr11	70573885	70574787	MACS_peak_4318	108.96
chr11	70873868	70874744	MACS_peak_4321	74.52
chr11	70968976	70969614	MACS_peak_4322	61.19
chr11	72120217	72121074	MACS_peak_4327	112.19
chr11	72289035	72289712	MACS_peak_4329	189.47
chr11	72301118	72301838	MACS_peak_4330	144.05
chr11	72461429	72462205	MACS_peak_4334	128.4
chr11	72606399	72607345	MACS_peak_4336	168.63
chr11	72664686	72665667	MACS_peak_4337	64.65
chr11	72671205	72672100	MACS_peak_4338	96.47
chr11	72696410	72697339	MACS_peak_4340	77.33
[truncated: 9,421 more rows]

## Sheet: PAX3_ChIP_human_cells
Genomic coordinates (hg38) of PAX3 binding sites upon 1-day induction in differentiating human ES cells
chr1	41787	42771	MACS_peak_2	347.19
chr1	112176	112367	MACS_peak_3	66.73
chr1	117525	117817	MACS_peak_4	54.55
chr1	122339	122505	MACS_peak_5	52.25
chr1	167961	168142	MACS_peak_6	58.85
chr1	292682	292959	MACS_peak_8	75.02
chr1	293995	294443	MACS_peak_9	106.7
chr1	398774	398974	MACS_peak_10	68.19
chr1	408078	408392	MACS_peak_11	68.81
chr1	421096	421401	MACS_peak_12	137.43
chr1	421623	421859	MACS_peak_13	64.58
chr1	456577	457354	MACS_peak_14	245.61
chr1	462379	462783	MACS_peak_15	150.3
chr1	468436	468560	MACS_peak_16	57.12
chr1	473519	473874	MACS_peak_17	75.67
chr1	526559	526675	MACS_peak_18	55.81
chr1	643893	644198	MACS_peak_24	62.66
chr1	656673	657093	MACS_peak_25	172.06
chr1	691460	692373	MACS_peak_26	237.91
chr1	697588	697862	MACS_peak_27	64.79
chr1	703180	703570	MACS_peak_28	142.14
chr1	706964	707450	MACS_peak_29	94.16
chr1	708417	708863	MACS_peak_30	66.37
chr1	758443	758648	MACS_peak_31	64.16
chr1	768483	768664	MACS_peak_32	51.73
chr1	802519	802912	MACS_peak_35	116.61
chr1	825053	825392	MACS_peak_36	62.61
chr1	854526	854888	MACS_peak_37	106.17
chr1	883415	883740	MACS_peak_38	119.5
chr1	895714	896288	MACS_peak_40	183.1
chr1	1103029	1103673	MACS_peak_41	229.97
chr1	1222582	1222784	MACS_peak_42	149.6
chr1	1382357	1382534	MACS_peak_43	52.75
chr1	1409925	1410189	MACS_peak_44	59.34
chr1	1505483	1505694	MACS_peak_45	52.9
chr1	1692936	1693211	MACS_peak_46	89.85
chr1	1746142	1746442	MACS_peak_47	66.16
chr1	1826713	1827937	MACS_peak_48	294.3
chr1	2099582	2100003	MACS_peak_49	167.66
chr1	2123221	2123422	MACS_peak_52	57.86
chr1	2148765	2149217	MACS_peak_54	124.6
chr1	2290712	2291095	MACS_peak_55	193.72
chr1	3012319	3012513	MACS_peak_57	52.43
chr1	3034436	3034642	MACS_peak_58	52.51
chr1	3075391	3075620	MACS_peak_59	72.37
chr1	3105585	3105837	MACS_peak_60	104.77
chr1	3119553	3119921	MACS_peak_61	124.95
chr1	3125583	3126121	MACS_peak_62	522.3
chr1	3131528	3131802	MACS_peak_63	89.14
chr1	3169605	3170143	MACS_peak_64	237.53
chr1	3226609	3227262	MACS_peak_65	370.76
chr1	3251712	3251869	MACS_peak_66	53.45
chr1	3281315	3282007	MACS_peak_67	611.75
chr1	3299544	3299816	MACS_peak_68	68.16
chr1	3316917	3317342	MACS_peak_69	160.87
chr1	3387905	3388096	MACS_peak_70	53.18
chr1	3583477	3583682	MACS_peak_72	58.04
chr1	3703965	3704458	MACS_peak_73	172.44
chr1	3750405	3750694	MACS_peak_74	93.54
chr1	3821182	3821701	MACS_peak_75	167.47
chr1	3846594	3847002	MACS_peak_76	110.64
chr1	4018781	4018953	MACS_peak_77	54.06
chr1	4044616	4044965	MACS_peak_78	117.14
chr1	4049104	4049523	MACS_peak_79	255.02
chr1	4119838	4120289	MACS_peak_80	208.62
chr1	4213331	4213790	MACS_peak_82	158.4
chr1	4292792	4293314	MACS_peak_83	192.49
chr1	4347025	4347238	MACS_peak_86	63.99
chr1	4416304	4417075	MACS_peak_87	167.35
chr1	4510025	4510466	MACS_peak_88	169.54
chr1	4523576	4523843	MACS_peak_89	61.03
chr1	4526282	4526694	MACS_peak_90	101.96
chr1	4546488	4546819	MACS_peak_91	89.93
chr1	4553676	4553802	MACS_peak_92	51.5
chr1	4579935	4580431	MACS_peak_93	180.55
chr1	4665082	4665419	MACS_peak_95	105.59
chr1	4687158	4687480	MACS_peak_96	66.74
chr1	4689118	4689455	MACS_peak_97	76.33
chr1	4848554	4848759	MACS_peak_98	56.51
chr1	4850324	4850538	MACS_peak_99	63.95
chr1	4944516	4945046	MACS_peak_101	151.13
chr1	5116335	5116734	MACS_peak_102	99.29
chr1	5138014	5138248	MACS_peak_103	68.05
chr1	5165646	5165899	MACS_peak_105	54.79
chr1	5172248	5172625	MACS_peak_106	120.21
chr1	5198620	5198786	MACS_peak_107	52.25
chr1	5235358	5235690	MACS_peak_108	119.32
chr1	5274722	5274999	MACS_peak_109	64.81
chr1	5278728	5279440	MACS_peak_110	177.38
chr1	5287984	5288273	MACS_peak_111	105.65
chr1	5375894	5376280	MACS_peak_112	131.17
chr1	5411030	5411191	MACS_peak_114	50.31
chr1	5424801	5425480	MACS_peak_115	296.33
chr1	5428241	5428701	MACS_peak_116	140.34
chr1	5601751	5602053	MACS_peak_117	53.61
chr1	5614243	5614407	MACS_peak_118	62.34
chr1	5816743	5816960	MACS_peak_119	78.15
chr1	6150342	6150489	MACS_peak_120	53.72
chr1	6188967	6189448	MACS_peak_121	166.44
chr1	6199473	6199855	MACS_peak_122	98.61
chr1	6241741	6242197	MACS_peak_123	65.92
chr1	6243403	6243890	MACS_peak_124	164.53
chr1	6262425	6262760	MACS_peak_125	115.4
chr1	6447389	6447540	MACS_peak_126	52.56
chr1	6688740	6689536	MACS_peak_127	157.6
chr1	6752572	6753761	MACS_peak_128	265.33
chr1	6771156	6771426	MACS_peak_129	51.81
chr1	6817432	6817780	MACS_peak_130	99.63
chr1	6823718	6824271	MACS_peak_131	65.34
chr1	6827147	6827845	MACS_peak_132	116.61
chr1	6862196	6862698	MACS_peak_133	115.39
chr1	6869491	6869951	MACS_peak_134	79.81
chr1	6872720	6873092	MACS_peak_135	76.86
chr1	6878217	6879103	MACS_peak_136	288.79
chr1	6889800	6890201	MACS_peak_137	66.27
chr1	6958441	6958780	MACS_peak_138	59.56
chr1	6965612	6966262	MACS_peak_139	143.82
chr1	7039385	7039978	MACS_peak_140	74.28
chr1	7040218	7040763	MACS_peak_141	88.86
chr1	7071570	7071861	MACS_peak_142	57.37
chr1	7102462	7102922	MACS_peak_143	134.66
chr1	7106817	7107557	MACS_peak_144	105.98
chr1	7124586	7125001	MACS_peak_145	108.91
chr1	7139418	7139760	MACS_peak_146	88.3
chr1	7140603	7140944	MACS_peak_147	79.02
chr1	7144270	7144845	MACS_peak_148	136.26
chr1	7150751	7151261	MACS_peak_149	111.69
chr1	7152763	7153269	MACS_peak_150	152.21
chr1	7178261	7178562	MACS_peak_151	74.42
chr1	7191131	7191897	MACS_peak_152	328.19
chr1	7196391	7196933	MACS_peak_153	186.62
chr1	7209172	7209373	MACS_peak_154	50.81
chr1	7254085	7254605	MACS_peak_155	156.59
chr1	7280442	7281016	MACS_peak_156	232.18
chr1	7333254	7333640	MACS_peak_157	99.78
chr1	7388029	7388177	MACS_peak_158	51.84
chr1	7460999	7461234	MACS_peak_159	66.13
chr1	7470394	7470618	MACS_peak_160	63.01
chr1	7491353	7491569	MACS_peak_161	59.83
chr1	7508346	7508705	MACS_peak_162	92.16
chr1	7515669	7515988	MACS_peak_163	69.22
chr1	7544917	7545217	MACS_peak_164	75.92
chr1	7564237	7564505	MACS_peak_165	67.01
chr1	7630314	7630879	MACS_peak_166	153.5
chr1	7643763	7644380	MACS_peak_167	270.97
chr1	7709219	7709668	MACS_peak_168	135.5
chr1	7752513	7752875	MACS_peak_169	95.4
chr1	7765036	7765223	MACS_peak_170	54.61
chr1	7910968	7911149	MACS_peak_171	52.32
chr1	7994470	7994714	MACS_peak_172	63.96
chr1	8006381	8006790	MACS_peak_173	69.94
chr1	8092403	8093155	MACS_peak_174	171.02
chr1	8094973	8095239	MACS_peak_175	69.91
chr1	8112935	8113215	MACS_peak_176	63.03
chr1	8121421	8121800	MACS_peak_177	88.69
chr1	8121978	8122329	MACS_peak_178	61.43
chr1	8137904	8138264	MACS_peak_179	79.42
chr1	8163065	8163357	MACS_peak_180	67.92
chr1	8247779	8248381	MACS_peak_181	151.68
chr1	8276899	8277104	MACS_peak_182	59.63
chr1	8374859	8375034	MACS_peak_183	63.77
chr1	8416922	8417174	MACS_peak_184	85.05
chr1	8452786	8453153	MACS_peak_185	158.11
chr1	8460826	8461348	MACS_peak_186	136.84
chr1	8468280	8468698	MACS_peak_187	60.85
chr1	8472210	8472704	MACS_peak_188	145.99
chr1	8476423	8476777	MACS_peak_189	67.32
chr1	8502707	8502971	MACS_peak_190	134
chr1	8525805	8526020	MACS_peak_191	66.07
chr1	8553187	8553449	MACS_peak_192	51.59
chr1	8557376	8557635	MACS_peak_193	55.48
chr1	8578263	8579488	MACS_peak_194	181.31
chr1	8591488	8591837	MACS_peak_195	75.04
chr1	8598566	8598962	MACS_peak_196	70.36
chr1	8629545	8629928	MACS_peak_197	50.77
chr1	8631222	8631771	MACS_peak_198	60.54
chr1	8644896	8645348	MACS_peak_199	84.05
chr1	8653781	8654065	MACS_peak_200	56
chr1	8658238	8658506	MACS_peak_201	96.07
chr1	8660596	8661096	MACS_peak_202	69.65
chr1	8662210	8662620	MACS_peak_203	64.43
chr1	8667943	8668604	MACS_peak_204	80.23
chr1	8669192	8670912	MACS_peak_205	223.82
chr1	8687430	8688365	MACS_peak_206	107.95
chr1	8688620	8689022	MACS_peak_207	52.17
chr1	8703447	8704229	MACS_peak_208	120.22
chr1	8707305	8708014	MACS_peak_209	288.87
chr1	8765000	8765478	MACS_peak_210	139.5
chr1	8792124	8792774	MACS_peak_211	158.51
chr1	8793189	8793830	MACS_peak_212	98.77
chr1	8812028	8812562	MACS_peak_213	176.63
chr1	8813017	8813402	MACS_peak_214	87.07
chr1	8862499	8862680	MACS_peak_215	54.83
chr1	8965186	8965484	MACS_peak_216	63.75
chr1	9068739	9069729	MACS_peak_217	328.71
chr1	9083226	9083562	MACS_peak_218	100.62
chr1	9176450	9176728	MACS_peak_219	72.77
chr1	9352776	9353137	MACS_peak_220	58.54
chr1	9353335	9353582	MACS_peak_221	55.72
chr1	9780748	9781247	MACS_peak_223	192.1
chr1	9821363	9821757	MACS_peak_224	68.29
chr1	9926844	9927155	MACS_peak_225	125.28
chr1	9950192	9950676	MACS_peak_226	181.66
chr1	10029431	10029664	MACS_peak_227	80.61
chr1	10105414	10105858	MACS_peak_228	146.35
chr1	10106435	10106916	MACS_peak_229	144.17
chr1	10201423	10201782	MACS_peak_230	134.95
chr1	10216109	10216826	MACS_peak_231	168.54
chr1	10244975	10245306	MACS_peak_232	102.2
chr1	10272803	10273392	MACS_peak_233	149.19
chr1	10281296	10281824	MACS_peak_234	212.76
chr1	10296604	10297042	MACS_peak_235	55.83
chr1	10302432	10303076	MACS_peak_236	214.25
chr1	10314764	10314925	MACS_peak_237	56.93
chr1	10326020	10326317	MACS_peak_238	55.19
chr1	10377423	10377805	MACS_peak_239	62.28
chr1	10378957	10379340	MACS_peak_240	86.68
chr1	10387943	10388546	MACS_peak_241	162.98
chr1	10425355	10425996	MACS_peak_242	346.9
chr1	10434351	10435487	MACS_peak_243	376.32
chr1	10449609	10449993	MACS_peak_244	64.39
chr1	10450778	10451150	MACS_peak_245	71.51
chr1	10509417	10510390	MACS_peak_246	201.51
chr1	10518696	10519328	MACS_peak_247	55.81
chr1	10524844	10525511	MACS_peak_248	141.58
chr1	10528560	10529196	MACS_peak_249	208.8
chr1	10533436	10533979	MACS_peak_250	96
chr1	10536408	10536884	MACS_peak_251	116
chr1	10551164	10551826	MACS_peak_252	289.02
chr1	10560905	10561311	MACS_peak_253	107.68
chr1	10561318	10561788	MACS_peak_254	144.74
chr1	10573360	10573840	MACS_peak_255	171.55
chr1	10601610	10601934	MACS_peak_256	58.69
chr1	10709368	10709783	MACS_peak_257	90.74
chr1	11024367	11025432	MACS_peak_258	249.27
chr1	11052248	11052689	MACS_peak_259	101.83
chr1	11074101	11074346	MACS_peak_260	66.89
chr1	11098727	11099204	MACS_peak_261	147
chr1	11131641	11131953	MACS_peak_262	127.86
chr1	11141913	11142372	MACS_peak_263	100.83
chr1	11162057	11162219	MACS_peak_264	72.33
chr1	11177550	11178238	MACS_peak_265	217.07
chr1	11180238	11180694	MACS_peak_266	55.94
chr1	11204844	11205271	MACS_peak_267	192.31
chr1	11233620	11234041	MACS_peak_268	61.17
chr1	11234640	11235171	MACS_peak_269	190.67
chr1	11253114	11253592	MACS_peak_270	197.54
chr1	11272446	11272624	MACS_peak_271	50.37
chr1	11281277	11281537	MACS_peak_272	68.31
chr1	11287387	11287711	MACS_peak_273	80.36
chr1	11289246	11289473	MACS_peak_274	64.35
chr1	11413698	11414258	MACS_peak_276	99.82
chr1	11496499	11496752	MACS_peak_277	106.26
chr1	11511953	11512195	MACS_peak_278	62.2
chr1	11544493	11544783	MACS_peak_279	91.71
chr1	11576171	11576399	MACS_peak_280	88.64
chr1	11609519	11609816	MACS_peak_281	106.97
chr1	11847399	11847779	MACS_peak_282	146.43
chr1	11908195	11908597	MACS_peak_283	72.3
chr1	11917475	11917656	MACS_peak_284	76.92
chr1	12250798	12251421	MACS_peak_285	242.17
chr1	12259275	12259916	MACS_peak_286	163.76
chr1	12267145	12267413	MACS_peak_287	74.84
chr1	12288064	12288542	MACS_peak_288	106.12
chr1	12289898	12290230	MACS_peak_289	53.96
chr1	12320469	12320864	MACS_peak_290	96.98
chr1	12331935	12332295	MACS_peak_291	96.93
chr1	12339324	12339544	MACS_peak_292	60.69
chr1	12356869	12357822	MACS_peak_293	80.09
chr1	12369309	12369789	MACS_peak_294	174.62
chr1	12376482	12376985	MACS_peak_295	71.72
chr1	12379904	12381467	MACS_peak_296	220.05
chr1	12478119	12478571	MACS_peak_297	103.58
chr1	12586146	12586295	MACS_peak_298	60.78
chr1	12704172	12704349	MACS_peak_299	83.31
chr1	12780339	12780739	MACS_peak_300	141.92
chr1	13357772	13358434	MACS_peak_301	89.68
chr1	13358455	13359038	MACS_peak_302	57.42
chr1	13665745	13665884	MACS_peak_303	63.56
chr1	13675081	13675343	MACS_peak_304	107.53
chr1	13729109	13729580	MACS_peak_305	57.95
chr1	13730860	13731555	MACS_peak_306	116.78
chr1	13734206	13734566	MACS_peak_307	56.08
chr1	13739256	13739685	MACS_peak_308	167.48
chr1	13742448	13742862	MACS_peak_309	115.34
chr1	13756807	13757065	MACS_peak_310	96.97
chr1	13764049	13764299	MACS_peak_311	50.82
chr1	13798118	13798533	MACS_peak_312	85.03
chr1	13885350	13885713	MACS_peak_313	142.85
chr1	13931296	13931530	MACS_peak_314	69.48
chr1	13946265	13946641	MACS_peak_315	133.06
chr1	13971067	13971754	MACS_peak_316	427.46
chr1	13990835	13991493	MACS_peak_317	280.75
chr1	14017554	14017925	MACS_peak_318	135.11
chr1	14039571	14039992	MACS_peak_319	136.71
chr1	14069079	14069395	MACS_peak_320	94.51
chr1	14074708	14075095	MACS_peak_321	122.41
chr1	14081179	14081533	MACS_peak_322	109.25
chr1	14095667	14096009	MACS_peak_323	137.44
chr1	14139638	14140119	MACS_peak_324	128.67
chr1	14142513	14142826	MACS_peak_325	75.37
chr1	14170134	14170809	MACS_peak_326	325
chr1	14174300	14175020	MACS_peak_327	171.57
chr1	14190920	14191538	MACS_peak_328	474.61
chr1	14204922	14205799	MACS_peak_329	243.57
chr1	14211635	14212080	MACS_peak_330	130.23
chr1	14222098	14222356	MACS_peak_331	78.52
chr1	14247892	14248243	MACS_peak_332	53.8
chr1	14248893	14249566	MACS_peak_333	152.56
chr1	14262749	14263672	MACS_peak_334	136.43
chr1	14299454	14299931	MACS_peak_335	258.55
chr1	14314002	14314268	MACS_peak_336	89.33
chr1	14321028	14321367	MACS_peak_337	102.85
chr1	14340498	14340810	MACS_peak_338	104.82
chr1	14398179	14398450	MACS_peak_339	80.1
chr1	14444422	14444964	MACS_peak_340	119.24
chr1	14447426	14447651	MACS_peak_341	93.74
chr1	14448812	14449247	MACS_peak_342	87.56
chr1	14470345	14470557	MACS_peak_343	58.95
chr1	14495199	14495731	MACS_peak_344	97.73
chr1	14508897	14509738	MACS_peak_345	245.2
chr1	14511748	14512199	MACS_peak_346	93.48
chr1	14522129	14522407	MACS_peak_347	79.01
chr1	14543595	14543736	MACS_peak_348	54.48
chr1	14576780	14578527	MACS_peak_349	283.57
chr1	14602354	14602876	MACS_peak_350	83.88
chr1	14603313	14603629	MACS_peak_351	96.09
chr1	14608657	14609138	MACS_peak_352	98.81
chr1	14625162	14625339	MACS_peak_353	62.01
chr1	14655430	14655804	MACS_peak_354	108.21
chr1	14729291	14729635	MACS_peak_355	131.49
chr1	14733189	14733482	MACS_peak_356	79.78
chr1	14755954	14756232	MACS_peak_357	61
chr1	14768339	14769417	MACS_peak_358	167.81
chr1	14777778	14778059	MACS_peak_359	63.26
chr1	15090035	15090294	MACS_peak_360	79.73
chr1	15113350	15113502	MACS_peak_361	51.25
chr1	15140184	15140350	MACS_peak_362	51.25
chr1	15177540	15178189	MACS_peak_363	187.6
chr1	15178685	15179183	MACS_peak_364	111.6
chr1	15269550	15269883	MACS_peak_365	104.3
chr1	15288094	15288477	MACS_peak_366	196.62
chr1	15326594	15327635	MACS_peak_367	252.79
chr1	15348306	15348512	MACS_peak_368	79.97
chr1	15379746	15379933	MACS_peak_369	55.43
chr1	15588037	15588585	MACS_peak_370	367.08
chr1	15621450	15622152	MACS_peak_371	170.38
chr1	15916047	15916434	MACS_peak_372	97.52
chr1	15921332	15921742	MACS_peak_373	135.1
chr1	15924676	15925138	MACS_peak_374	77.97
chr1	15925653	15926110	MACS_peak_375	88.61
chr1	15952187	15952591	MACS_peak_376	101.48
chr1	16147119	16147371	MACS_peak_377	81.68
chr1	16248060	16248585	MACS_peak_378	139.51
chr1	16264037	16265279	MACS_peak_379	252.82
chr1	16532488	16532943	MACS_peak_383	64.6
chr1	16644362	16645040	MACS_peak_384	105.61
chr1	16666599	16667037	MACS_peak_385	88.86
chr1	16740440	16740887	MACS_peak_386	80.29
chr1	16895853	16896674	MACS_peak_387	127.45
chr1	17015985	17016760	MACS_peak_388	171.68
chr1	17340167	17340470	MACS_peak_389	86.68
chr1	17657128	17657427	MACS_peak_390	158.46
chr1	17668400	17668667	MACS_peak_391	65.59
chr1	17670227	17670537	MACS_peak_392	78.88
chr1	17712275	17712817	MACS_peak_393	120.05
chr1	17714213	17714553	MACS_peak_394	68.33
chr1	18032094	18032631	MACS_peak_395	78.53
chr1	18083982	18084602	MACS_peak_397	452.54
chr1	18091909	18092173	MACS_peak_398	53.7
chr1	18134483	18134655	MACS_peak_399	54.06
chr1	18158034	18158518	MACS_peak_400	186.92
chr1	18168627	18168862	MACS_peak_401	65.31
chr1	18181121	18181589	MACS_peak_402	255.4
chr1	18277707	18277922	MACS_peak_403	57.14
chr1	18400991	18401442	MACS_peak_404	195.94
chr1	18440678	18441043	MACS_peak_405	115.15
chr1	18449302	18449622	MACS_peak_406	69.96
chr1	18675916	18676441	MACS_peak_407	297.85
chr1	18710201	18710985	MACS_peak_408	339.11
chr1	18725414	18725777	MACS_peak_409	118.75
chr1	18753452	18753601	MACS_peak_410	53.13
chr1	18784428	18784697	MACS_peak_411	72.4
chr1	18798465	18798725	MACS_peak_412	92.81
chr1	18810774	18811563	MACS_peak_413	193.8
chr1	19078229	19078868	MACS_peak_415	96.41
chr1	19079645	19080157	MACS_peak_416	143.64
chr1	19083879	19084301	MACS_peak_417	163.25
chr1	19101548	19102137	MACS_peak_418	206.81
chr1	19124508	19125000	MACS_peak_419	158.14
chr1	19125875	19126260	MACS_peak_420	61.55
chr1	19127000	19127445	MACS_peak_421	108.52
chr1	19138564	19139019	MACS_peak_422	84.92
chr1	19139251	19139947	MACS_peak_423	198.45
chr1	19209484	19209849	MACS_peak_424	85.17
chr1	19260653	19260995	MACS_peak_425	186.22
chr1	19318991	19319366	MACS_peak_426	100.61
chr1	19357671	19358051	MACS_peak_427	93.59
chr1	19360602	19361363	MACS_peak_428	97.71
chr1	19430917	19431266	MACS_peak_429	97.32
chr1	19437977	19438306	MACS_peak_430	81.31
chr1	19456983	19457264	MACS_peak_431	68.77
chr1	19597582	19598091	MACS_peak_432	79.78
chr1	19619552	19619977	MACS_peak_433	89.09
chr1	19765645	19766117	MACS_peak_434	204.74
chr1	19860781	19861092	MACS_peak_435	103.25
chr1	19883822	19884114	MACS_peak_437	58.6
chr1	19889716	19890003	MACS_peak_438	54.7
chr1	19892540	19892949	MACS_peak_439	95.24
chr1	19907242	19907593	MACS_peak_440	79.66
chr1	19916925	19917122	MACS_peak_441	57.84
chr1	19945925	19946201	MACS_peak_442	125.7
chr1	19992596	19993036	MACS_peak_443	52.52
chr1	20001228	20001539	MACS_peak_444	60.32
chr1	20135834	20136519	MACS_peak_445	193.25
chr1	20431178	20431380	MACS_peak_446	55.33
chr1	20493913	20494069	MACS_peak_447	74.42
chr1	20505068	20505204	MACS_peak_448	56.06
chr1	20763352	20763557	MACS_peak_449	53.12
chr1	20771394	20772370	MACS_peak_450	172.65
chr1	20823905	20824735	MACS_peak_451	211.52
chr1	20842444	20842765	MACS_peak_452	71.01
chr1	20863764	20864096	MACS_peak_453	116.12
chr1	20866398	20866567	MACS_peak_454	51.48
chr1	20878565	20879049	MACS_peak_455	90.95
chr1	20894018	20894467	MACS_peak_456	100
chr1	20895426	20895814	MACS_peak_457	55.88
chr1	20909946	20910309	MACS_peak_458	129.51
chr1	20914017	20914477	MACS_peak_459	146.29
chr1	20914914	20915343	MACS_peak_460	83.23
chr1	20965175	20966043	MACS_peak_461	288.26
chr1	20974261	20975363	MACS_peak_462	255.34
chr1	20978397	20979515	MACS_peak_463	227.07
chr1	20993935	20994506	MACS_peak_464	145.22
chr1	21003436	21004134	MACS_peak_465	298.94
chr1	21024476	21024840	MACS_peak_466	109.71
chr1	21037243	21038324	MACS_peak_467	295.76
chr1	21045219	21045778	MACS_peak_468	95.92
chr1	21045916	21046354	MACS_peak_469	62.89
chr1	21064378	21064699	MACS_peak_470	65.98
chr1	21071517	21071700	MACS_peak_471	55.26
chr1	21111588	21111880	MACS_peak_472	59.21
chr1	21122465	21122870	MACS_peak_473	86.1
chr1	21144825	21145129	MACS_peak_474	74.06
chr1	21171246	21171589	MACS_peak_475	103.43
chr1	21174669	21174913	MACS_peak_476	52.08
chr1	21198273	21198507	MACS_peak_477	72.08
chr1	21288241	21288531	MACS_peak_478	114.4
chr1	21389357	21389741	MACS_peak_479	112.87
chr1	21647952	21648266	MACS_peak_480	182.42
chr1	21691747	21692863	MACS_peak_481	288.81
chr1	21702144	21702967	MACS_peak_482	234.42
chr1	21728509	21729128	MACS_peak_483	165.65
chr1	21731707	21732226	MACS_peak_484	322.5
chr1	21736637	21737011	MACS_peak_485	62.52
chr1	21740918	21741273	MACS_peak_486	74.68
chr1	21826765	21827066	MACS_peak_487	136.89
chr1	21915543	21915790	MACS_peak_488	67.58
chr1	21937870	21938059	MACS_peak_489	58.29
chr1	21969934	21970145	MACS_peak_490	70.21
chr1	22208563	22208885	MACS_peak_491	96.09
chr1	22270651	22271104	MACS_peak_492	69.55
chr1	22272782	22273116	MACS_peak_493	113.68
chr1	22326216	22326453	MACS_peak_494	75.41
chr1	22398950	22400102	MACS_peak_495	156.59
chr1	22456351	22456835	MACS_peak_496	191.29
chr1	22463287	22463793	MACS_peak_497	129.76
chr1	22468025	22468337	MACS_peak_498	57.85
chr1	22471429	22471657	MACS_peak_499	54.09
chr1	22487497	22487918	MACS_peak_500	113.38
chr1	22517977	22518448	MACS_peak_501	89.69
chr1	22518810	22519249	MACS_peak_502	68.53
chr1	22530367	22530533	MACS_peak_503	59.48
chr1	22614746	22614928	MACS_peak_505	50.68
chr1	22671701	22672009	MACS_peak_506	67.39
chr1	22824593	22824948	MACS_peak_507	144.36
chr1	22845059	22845398	MACS_peak_508	99.27
chr1	22943180	22943442	MACS_peak_509	69.62
chr1	22944697	22944933	MACS_peak_510	54.92
chr1	23019434	23019624	MACS_peak_511	50.29
chr1	23048397	23048943	MACS_peak_512	54.82
chr1	23049697	23050565	MACS_peak_513	236.01
chr1	23052684	23053381	MACS_peak_514	103.42
chr1	23146175	23146578	MACS_peak_515	97.68
chr1	23148215	23148972	MACS_peak_516	124.94
chr1	23151294	23151625	MACS_peak_517	94.97
chr1	23155721	23156095	MACS_peak_518	59.29
chr1	23159838	23160565	MACS_peak_519	161.19
chr1	23180492	23180704	MACS_peak_520	106.73
chr1	23282852	23283412	MACS_peak_521	87.91
chr1	23285104	23285678	MACS_peak_522	97.36
chr1	23294295	23294941	MACS_peak_523	109.13
chr1	23302669	23303014	MACS_peak_524	58.69
chr1	23311646	23312180	MACS_peak_525	80.72
chr1	23342340	23342762	MACS_peak_526	66.93
chr1	23381097	23381508	MACS_peak_527	152.15
chr1	23389615	23390086	MACS_peak_528	101.31
chr1	23446684	23447257	MACS_peak_530	373.73
chr1	23504627	23504782	MACS_peak_531	51.44
chr1	23554176	23554411	MACS_peak_532	62.54
chr1	23749357	23749708	MACS_peak_533	82.37
chr1	23825338	23825515	MACS_peak_534	68.89
chr1	23936157	23936288	MACS_peak_535	50.55
chr1	23980679	23981058	MACS_peak_536	66.84
chr1	23984275	23984700	MACS_peak_537	106.89
chr1	23986231	23986568	MACS_peak_538	76.36
chr1	23992834	23993208	MACS_peak_539	111.84
chr1	23996774	23997031	MACS_peak_540	76.61
chr1	24003419	24003747	MACS_peak_541	101.45
chr1	24042206	24042872	MACS_peak_542	249.92
chr1	24364937	24365407	MACS_peak_543	174.01
chr1	24468845	24469038	MACS_peak_544	51.4
chr1	24500380	24501083	MACS_peak_545	230.24
chr1	24505855	24506156	MACS_peak_546	53.58
chr1	24605988	24606476	MACS_peak_547	166.54
chr1	24667616	24667919	MACS_peak_548	50.41
chr1	24760713	24761149	MACS_peak_549	114.45
chr1	24761323	24761748	MACS_peak_550	54.7
chr1	24784251	24784822	MACS_peak_551	112.39
chr1	24792903	24793241	MACS_peak_552	101.06
chr1	24803344	24803694	MACS_peak_553	141.24
chr1	24806512	24806717	MACS_peak_554	59.49
chr1	24853133	24853706	MACS_peak_555	236.05
chr1	24866991	24867445	MACS_peak_556	175.1
chr1	24909568	24909778	MACS_peak_557	60.59
chr1	25117692	25117919	MACS_peak_558	58.34
chr1	25159860	25160250	MACS_peak_559	115.56
chr1	25174677	25174911	MACS_peak_560	57.74
chr1	25429767	25430040	MACS_peak_561	63.93
chr1	25446278	25446508	MACS_peak_562	68.55
chr1	25458833	25459199	MACS_peak_563	94.52
chr1	25734986	25735250	MACS_peak_564	64.48
chr1	25737206	25737525	MACS_peak_565	104.34
chr1	25787484	25787789	MACS_peak_566	82.14
chr1	25850838	25851107	MACS_peak_567	90.87
chr1	25895493	25895898	MACS_peak_568	100.37
chr1	25922224	25922435	MACS_peak_569	50.27
chr1	25998244	25998545	MACS_peak_570	66.95
chr1	26006728	26007216	MACS_peak_571	339.36
chr1	26121883	26122182	MACS_peak_572	51.58
chr1	26128633	26129165	MACS_peak_573	223.56
chr1	26133842	26134342	MACS_peak_574	198.84
chr1	26194052	26194493	MACS_peak_575	265.96
chr1	26363825	26364159	MACS_peak_576	66.9
chr1	26408640	26408895	MACS_peak_577	117.41
chr1	26417600	26417884	MACS_peak_578	58.36
chr1	26432126	26432580	MACS_peak_579	147.73
chr1	26454746	26455376	MACS_peak_580	163.37
chr1	26692624	26693340	MACS_peak_581	91
chr1	26695347	26695737	MACS_peak_582	71.85
chr1	27022251	27022416	MACS_peak_583	55.99
chr1	27091038	27091380	MACS_peak_584	95
chr1	27097132	27097582	MACS_peak_585	177.47
chr1	27206486	27206670	MACS_peak_586	62.83
chr1	27448145	27448424	MACS_peak_587	65.62
chr1	27572150	27572469	MACS_peak_588	69.41
chr1	27725681	27725876	MACS_peak_589	82.64
chr1	27781697	27782065	MACS_peak_590	119.96
chr1	27914512	27914648	MACS_peak_591	73.49
chr1	28088523	28088838	MACS_peak_592	80.25
chr1	28091119	28091594	MACS_peak_593	113.55
chr1	28107768	28108151	MACS_peak_594	105.42
chr1	28212489	28213189	MACS_peak_595	217.95
chr1	28221237	28221807	MACS_peak_596	255.41
chr1	28315168	28315451	MACS_peak_597	128.27
chr1	28392077	28392376	MACS_peak_598	88.1
chr1	28409619	28409901	MACS_peak_599	94.72
chr1	28588086	28588438	MACS_peak_600	67.94
chr1	28647922	28648241	MACS_peak_601	73.24
chr1	28728347	28728486	MACS_peak_602	51.9
chr1	28796812	28797046	MACS_peak_603	79.35
chr1	28822755	28823058	MACS_peak_604	110.37
chr1	28895050	28895486	MACS_peak_605	116.49
chr1	28969299	28969810	MACS_peak_606	236.33
chr1	28970364	28970767	MACS_peak_607	91.57
chr1	28978972	28979814	MACS_peak_608	163.19
chr1	28989033	28989371	MACS_peak_609	64.73
chr1	28989483	28989753	MACS_peak_610	66.76
chr1	29031018	29031563	MACS_peak_611	133.13
chr1	29032213	29032547	MACS_peak_612	58.37
chr1	29082525	29083145	MACS_peak_613	77.68
chr1	29160228	29160636	MACS_peak_614	53.15
chr1	29161875	29162394	MACS_peak_615	52.73
chr1	29168774	29169559	MACS_peak_616	108.93
chr1	29172379	29172829	MACS_peak_617	166.51
chr1	29176493	29177013	MACS_peak_618	119.42
chr1	29224473	29224903	MACS_peak_619	201.99
chr1	29294774	29295043	MACS_peak_621	109.15
chr1	29333907	29334697	MACS_peak_622	271.21
chr1	29518233	29518483	MACS_peak_623	75.67
chr1	29603636	29603842	MACS_peak_625	62.46
chr1	29678419	29679009	MACS_peak_626	210.63
chr1	29680943	29681256	MACS_peak_627	62.88
chr1	29883407	29883595	MACS_peak_629	64.23
chr1	30108624	30108943	MACS_peak_630	115.33
chr1	30138965	30139429	MACS_peak_631	56.62
chr1	30139923	30140331	MACS_peak_632	101.78
chr1	30157431	30158175	MACS_peak_633	211.33
chr1	30206101	30206517	MACS_peak_634	104.83
chr1	30326870	30327370	MACS_peak_635	177.99
chr1	30345742	30346171	MACS_peak_636	133.31
chr1	30474592	30474796	MACS_peak_637	52.98
chr1	30508660	30509054	MACS_peak_638	149.67
chr1	30538569	30538874	MACS_peak_639	82.97
chr1	30576232	30576588	MACS_peak_640	88.25
chr1	30713326	30713548	MACS_peak_641	67.03
chr1	30726690	30727173	MACS_peak_642	108.67
chr1	30794963	30795338	MACS_peak_643	97.17
chr1	30909419	30909737	MACS_peak_644	65.53
chr1	31020651	31021079	MACS_peak_645	179.68
chr1	31025211	31025461	MACS_peak_646	58.67
chr1	31062621	31062938	MACS_peak_647	61.56
chr1	31127529	31127736	MACS_peak_648	55.52
chr1	31177372	31177533	MACS_peak_649	64.75
chr1	31227883	31228403	MACS_peak_650	205.06
chr1	31607365	31607574	MACS_peak_652	65.69
chr1	31643406	31643839	MACS_peak_653	126.13
chr1	31775273	31775676	MACS_peak_654	86.05
chr1	31776214	31776926	MACS_peak_655	163.94
chr1	31910865	31911316	MACS_peak_656	126.71
chr1	31936736	31936892	MACS_peak_657	51.91
chr1	31987151	31987518	MACS_peak_658	124.47
chr1	32112760	32113096	MACS_peak_659	92.75
chr1	32397211	32397740	MACS_peak_660	135.29
chr1	32435451	32435794	MACS_peak_661	71.38
chr1	32604360	32604659	MACS_peak_662	53.58
chr1	32636910	32637227	MACS_peak_663	97.83
chr1	32834662	32834912	MACS_peak_664	83.72
chr1	33028246	33028504	MACS_peak_665	54.01
chr1	33052996	33053343	MACS_peak_666	120.95
chr1	33055756	33056137	MACS_peak_667	125.76
chr1	33066231	33066420	MACS_peak_668	50.31
chr1	33188652	33188976	MACS_peak_669	74.41
chr1	33284109	33285168	MACS_peak_670	198.36
chr1	33308900	33309084	MACS_peak_671	50.98
chr1	33321543	33322082	MACS_peak_672	217.05
chr1	33356448	33356590	MACS_peak_673	63.07
chr1	33361726	33362197	MACS_peak_674	76.09
chr1	33362721	33363222	MACS_peak_675	109.82
chr1	33389462	33389902	MACS_peak_676	149.22
chr1	33392277	33392802	MACS_peak_677	88.56
chr1	33396303	33396738	MACS_peak_678	181.96
chr1	33421731	33422078	MACS_peak_679	65.12
chr1	33471900	33472535	MACS_peak_680	75.38
chr1	33592454	33592648	MACS_peak_681	71.58
chr1	33764777	33765059	MACS_peak_682	69.86
chr1	33768730	33768971	MACS_peak_683	87.15
chr1	33777975	33778177	MACS_peak_684	67.62
chr1	33842660	33843112	MACS_peak_685	121.41
chr1	33893691	33893857	MACS_peak_686	56.54
chr1	34021460	34022139	MACS_peak_687	250.29
chr1	34034881	34035235	MACS_peak_688	66.98
chr1	34106766	34107016	MACS_peak_689	58.87
chr1	34174123	34174383	MACS_peak_690	105.3
chr1	34286828	34287046	MACS_peak_691	56.42
chr1	34634088	34634499	MACS_peak_692	142.97
chr1	34655307	34655653	MACS_peak_693	93.94
chr1	34666981	34668115	MACS_peak_694	328.96
chr1	34682325	34682948	MACS_peak_695	186.95
chr1	34691497	34692220	MACS_peak_696	169.64
chr1	34898298	34898589	MACS_peak_697	80.94
chr1	34944091	34944297	MACS_peak_698	56.15
chr1	35094984	35095287	MACS_peak_699	102.42
chr1	35240053	35240250	MACS_peak_700	62.82
chr1	35268348	35268743	MACS_peak_701	96.98
chr1	35317621	35317836	MACS_peak_702	59.83
chr1	35332283	35332481	MACS_peak_703	68.77
chr1	35357336	35358004	MACS_peak_704	148.83
chr1	35374932	35375176	MACS_peak_705	66.03
chr1	35390554	35391333	MACS_peak_706	162.21
chr1	35480048	35480440	MACS_peak_707	124.94
chr1	35499394	35499672	MACS_peak_708	61.51
chr1	35599303	35599791	MACS_peak_709	164.11
chr1	35605450	35605701	MACS_peak_710	50.82
chr1	35610973	35611492	MACS_peak_711	109.39
chr1	35615383	35615718	MACS_peak_712	82.03
chr1	35660993	35661227	MACS_peak_713	73.31
chr1	35718990	35719178	MACS_peak_714	56.97
chr1	35809125	35809626	MACS_peak_715	138.71
chr1	35818689	35819128	MACS_peak_716	125.69
chr1	35868167	35868411	MACS_peak_717	100.47
chr1	35874010	35874434	MACS_peak_718	91.56
chr1	35874660	35874994	MACS_peak_719	52.79
chr1	35926512	35926864	MACS_peak_720	121.57
chr1	35956814	35957188	MACS_peak_721	152.94
chr1	35982981	35983179	MACS_peak_722	67.88
chr1	36005476	36005806	MACS_peak_723	82.28
chr1	36009491	36009902	MACS_peak_724	162.17
chr1	36015658	36016196	MACS_peak_725	96.96
chr1	36019150	36019499	MACS_peak_726	87.16
chr1	36135002	36135262	MACS_peak_727	97.45
chr1	36141099	36141418	MACS_peak_728	55.98
chr1	36143532	36143964	MACS_peak_729	78.32
chr1	36254182	36254839	MACS_peak_730	56.32
chr1	36264774	36265094	MACS_peak_731	67.2
chr1	36359529	36359811	MACS_peak_732	109.05
chr1	36464234	36464553	MACS_peak_733	85.88
chr1	36645871	36646286	MACS_peak_734	119.78
chr1	36885711	36886097	MACS_peak_735	118.27
chr1	37177353	37177874	MACS_peak_736	134.38
chr1	37187057	37187456	MACS_peak_737	187.8
chr1	37234765	37235127	MACS_peak_738	121.83
chr1	37267009	37267220	MACS_peak_739	92.76
chr1	37318015	37318685	MACS_peak_740	389.04
chr1	37359323	37359611	MACS_peak_741	64.38
chr1	37366504	37367195	MACS_peak_742	132.27
chr1	37518965	37519686	MACS_peak_743	297.13
chr1	37566244	37566605	MACS_peak_744	112.33
chr1	37592980	37593477	MACS_peak_745	59.52
chr1	37632547	37632823	MACS_peak_746	91.99
chr1	37656940	37657532	MACS_peak_747	177.36
chr1	37666985	37667424	MACS_peak_748	98.15
chr1	37860146	37860468	MACS_peak_749	82.45
chr1	37989857	37990178	MACS_peak_750	72.46
chr1	38088494	38088697	MACS_peak_751	59.23
chr1	38153962	38154321	MACS_peak_752	136.08
chr1	38156859	38157489	MACS_peak_753	414.29
chr1	38178678	38178905	MACS_peak_754	70.44
chr1	38212913	38213388	MACS_peak_755	173.73
chr1	38213515	38213869	MACS_peak_756	66.77
chr1	38244292	38244848	MACS_peak_757	178.69
chr1	38246719	38247560	MACS_peak_758	312.53
chr1	38258103	38258864	MACS_peak_759	327.16
chr1	38427830	38428632	MACS_peak_760	150.32
chr1	38474817	38475299	MACS_peak_761	92.55
chr1	38508105	38508394	MACS_peak_762	60.01
chr1	38540541	38540750	MACS_peak_763	65.7
chr1	38565347	38565946	MACS_peak_764	317
chr1	38731137	38731488	MACS_peak_765	126.31
chr1	38754517	38755030	MACS_peak_766	189.3
chr1	38788446	38788748	MACS_peak_767	113.43
chr1	38868077	38868263	MACS_peak_768	59.27
chr1	38992415	38992667	MACS_peak_769	52.36
chr1	39007267	39007540	MACS_peak_770	90.53
chr1	39017382	39017619	MACS_peak_771	71.24
chr1	39029466	39029816	MACS_peak_772	107.64
chr1	39047597	39047915	MACS_peak_773	66.24
chr1	39142558	39142804	MACS_peak_774	52.45
chr1	39150625	39150884	MACS_peak_775	50.66
chr1	39164693	39165267	MACS_peak_776	122.4
chr1	39221282	39222028	MACS_peak_777	154.4
chr1	39236760	39237134	MACS_peak_778	92.37
chr1	39406004	39406489	MACS_peak_779	72.77
chr1	39407398	39407743	MACS_peak_780	71.29
chr1	39415613	39416292	MACS_peak_781	162.37
chr1	39421129	39421409	MACS_peak_782	135.2
chr1	39421426	39421841	MACS_peak_783	60.01
chr1	39451480	39451724	MACS_peak_784	60.05
chr1	39465042	39465373	MACS_peak_785	73.11
chr1	39469531	39469839	MACS_peak_786	58.15
chr1	39472450	39473308	MACS_peak_787	385.74
chr1	39575010	39575391	MACS_peak_788	64.47
chr1	39606265	39606432	MACS_peak_789	56.25
chr1	39708549	39709495	MACS_peak_790	213.27
chr1	39713526	39714012	MACS_peak_791	192.11
chr1	39717591	39717967	MACS_peak_792	91.55
chr1	39832332	39832712	MACS_peak_793	132.01
chr1	39847874	39848062	MACS_peak_794	63.63
chr1	39970602	39970878	MACS_peak_795	60.21
chr1	39970905	39971350	MACS_peak_796	94.32
chr1	40000222	40000367	MACS_peak_797	64.08
chr1	40072746	40073217	MACS_peak_798	156.47
chr1	40097085	40097431	MACS_peak_799	54.89
chr1	40153229	40153417	MACS_peak_800	56.97
chr1	40173715	40174083	MACS_peak_801	86.8
chr1	40206028	40206343	MACS_peak_802	95.49
chr1	40236659	40237568	MACS_peak_803	244.76
chr1	40258156	40258342	MACS_peak_804	50.11
chr1	40388734	40389261	MACS_peak_805	126.92
chr1	40389360	40389868	MACS_peak_806	150.36
chr1	40393679	40394359	MACS_peak_807	226.68
chr1	40409318	40409708	MACS_peak_808	135.89
chr1	40439116	40439699	MACS_peak_809	325.17
chr1	40630586	40630889	MACS_peak_810	136.18
chr1	40688776	40689162	MACS_peak_811	94.31
chr1	40700779	40701257	MACS_peak_812	65.87
chr1	40701525	40702175	MACS_peak_813	70.47
chr1	40984878	40985434	MACS_peak_814	119.75
chr1	40990536	40991365	MACS_peak_815	179.31
chr1	40991675	40992106	MACS_peak_816	80.78
chr1	41011132	41011617	MACS_peak_817	245.69
chr1	41096611	41097396	MACS_peak_818	145.99
chr1	41123215	41123422	MACS_peak_819	60.73
chr1	41153851	41154207	MACS_peak_820	93.42
chr1	41236717	41237202	MACS_peak_821	129.18
chr1	41277707	41278133	MACS_peak_822	136.38
chr1	41315413	41316023	MACS_peak_823	256.26
chr1	41341958	41342465	MACS_peak_824	364.69
chr1	41346478	41346679	MACS_peak_825	70.28
chr1	41381029	41381278	MACS_peak_826	60.05
chr1	41399118	41399324	MACS_peak_827	63.59
chr1	41575707	41575875	MACS_peak_830	53.46
chr1	41677174	41677680	MACS_peak_831	128.38
chr1	41843012	41843311	MACS_peak_832	71.61
chr1	41857899	41858216	MACS_peak_833	63.07
chr1	41970470	41970820	MACS_peak_834	50.05
chr1	41976671	41976842	MACS_peak_835	69.36
chr1	42033402	42033858	MACS_peak_836	104.39
chr1	42043480	42043692	MACS_peak_837	57.28
chr1	42055156	42055687	MACS_peak_838	144.93
chr1	42066240	42066485	MACS_peak_839	51.56
chr1	42178829	42179268	MACS_peak_840	128.8
chr1	42190420	42190878	MACS_peak_841	105.42
chr1	42202855	42203387	MACS_peak_842	124.29
chr1	42209461	42209902	MACS_peak_843	130.87
chr1	42223185	42223711	MACS_peak_844	163.76
chr1	42223722	42224003	MACS_peak_845	57.32
chr1	42259487	42259967	MACS_peak_846	101.34
chr1	42335161	42335570	MACS_peak_847	207.12
chr1	42341066	42341331	MACS_peak_848	54.51
chr1	42438522	42438939	MACS_peak_849	138.73
chr1	42444328	42444889	MACS_peak_850	396.08
chr1	42609680	42610026	MACS_peak_851	126.99
chr1	42684781	42685442	MACS_peak_852	75.63
chr1	42689221	42689775	MACS_peak_853	65.96
chr1	42696521	42696857	MACS_peak_854	71.59
chr1	42751325	42751516	MACS_peak_855	89.51
chr1	42776019	42776439	MACS_peak_856	100.57
chr1	42829419	42829824	MACS_peak_857	63.51
chr1	42829833	42830327	MACS_peak_858	165.8
chr1	42901466	42901960	MACS_peak_859	257.91
chr1	43050909	43051212	MACS_peak_860	134.31
chr1	43057150	43057649	MACS_peak_861	70.63
chr1	43059926	43060611	MACS_peak_862	236.97
chr1	43088221	43088978	MACS_peak_863	347.21
chr1	43093725	43093872	MACS_peak_864	52.83
chr1	43135870	43136265	MACS_peak_865	105.25
chr1	43337047	43337213	MACS_peak_866	52.3
chr1	43348101	43348416	MACS_peak_867	124.27
chr1	43351367	43351710	MACS_peak_868	105.97
chr1	43357854	43358364	MACS_peak_869	66.13
chr1	43379539	43379708	MACS_peak_870	54.55
chr1	43389451	43389738	MACS_peak_871	68.71
chr1	43418812	43419320	MACS_peak_872	164.68
chr1	43472372	43472675	MACS_peak_873	57.08
chr1	43498882	43499399	MACS_peak_874	119.38
chr1	43722348	43722761	MACS_peak_875	91.33
chr1	43834727	43835004	MACS_peak_876	82.56
chr1	43861074	43861433	MACS_peak_877	121.49
chr1	44069408	44069721	MACS_peak_878	104.49
chr1	44203302	44203564	MACS_peak_879	53.68
chr1	44205580	44205888	MACS_peak_880	62.23
chr1	44223477	44223748	MACS_peak_881	59.32
chr1	44228243	44228554	MACS_peak_882	106.11
chr1	44250442	44250763	MACS_peak_883	63.21
chr1	44408910	44409116	MACS_peak_884	56.33
chr1	44435034	44435371	MACS_peak_885	56.97
chr1	44485597	44486088	MACS_peak_886	120.42
chr1	44505416	44505928	MACS_peak_887	240.51
chr1	44584287	44584594	MACS_peak_888	63.94
chr1	44793797	44793959	MACS_peak_889	64.44
chr1	44819917	44820158	MACS_peak_890	65.09
chr1	44947149	44947511	MACS_peak_891	106.16
chr1	44951369	44951586	MACS_peak_892	65.93
chr1	44986530	44986715	MACS_peak_893	63.8
chr1	45200134	45200493	MACS_peak_894	53.28
chr1	45200495	45201043	MACS_peak_895	67.52
chr1	45211002	45211412	MACS_peak_896	152.68
chr1	45217474	45217694	MACS_peak_897	89.51
chr1	45223515	45223723	MACS_peak_898	58.86
chr1	45255848	45256147	MACS_peak_899	75.86
chr1	45321698	45322203	MACS_peak_900	72.76
chr1	45336681	45337045	MACS_peak_901	108.27
chr1	45383516	45383741	MACS_peak_902	64.88
chr1	45421270	45421753	MACS_peak_903	116.98
chr1	45470431	45470727	MACS_peak_904	87.81
chr1	45500117	45500479	MACS_peak_905	81.4
chr1	45508406	45508643	MACS_peak_906	80.24
chr1	45513600	45513875	MACS_peak_907	87.75
chr1	45516018	45516369	MACS_peak_908	58.53
chr1	45582062	45582790	MACS_peak_909	93.24
chr1	45694225	45695208	MACS_peak_910	111.28
chr1	45714600	45714965	MACS_peak_911	130.76
chr1	45721250	45721663	MACS_peak_912	143.85
chr1	45929020	45929703	MACS_peak_913	177.2
chr1	45975517	45975759	MACS_peak_914	68.02
chr1	46092749	46093189	MACS_peak_915	97.88
chr1	46152767	46152925	MACS_peak_916	50.14
chr1	46283045	46283371	MACS_peak_917	71.62
chr1	46320443	46320670	MACS_peak_918	64.7
chr1	46340606	46340978	MACS_peak_919	67.41
chr1	46384030	46384261	MACS_peak_920	66.32
chr1	46442599	46442853	MACS_peak_921	76.52
chr1	46462101	46462433	MACS_peak_922	50.92
chr1	46541816	46542077	MACS_peak_923	87.29
chr1	46903285	46903462	MACS_peak_924	62.21
chr1	46982314	46982569	MACS_peak_925	82
chr1	46991235	46991504	MACS_peak_926	60.46
chr1	47038693	47038955	MACS_peak_927	112.39
chr1	47307050	47307728	MACS_peak_928	209.07
chr1	47309399	47310291	MACS_peak_929	148.61
chr1	47313546	47313976	MACS_peak_930	103.94
chr1	47360202	47360433	MACS_peak_931	62.32
chr1	47442236	47442522	MACS_peak_932	67.38
chr1	47546862	47547258	MACS_peak_933	99.83
chr1	47687401	47687895	MACS_peak_934	89.1
chr1	47689954	47690851	MACS_peak_935	191.12
chr1	47753256	47753519	MACS_peak_936	75.41
chr1	47837647	47837895	MACS_peak_937	65.02
chr1	47889193	47889433	MACS_peak_938	86.33
chr1	47907066	47907367	MACS_peak_939	92.91
chr1	47943143	47943685	MACS_peak_940	101.33
chr1	47945123	47945435	MACS_peak_941	52.73
chr1	47963845	47964396	MACS_peak_942	197.68
chr1	47984234	47984655	MACS_peak_943	160.82
chr1	48039272	48039586	MACS_peak_944	70.15
chr1	48042869	48043261	MACS_peak_945	87.15
chr1	48058151	48058449	MACS_peak_946	62.96
chr1	48121037	48121641	MACS_peak_947	134.16
chr1	48124226	48124467	MACS_peak_948	56.63
chr1	48181622	48182410	MACS_peak_949	287.36
chr1	48182707	48183033	MACS_peak_950	66.97
chr1	48200469	48200748	MACS_peak_951	66.27
chr1	48211252	48211498	MACS_peak_952	67.74
chr1	48250845	48251212	MACS_peak_953	100.4
chr1	48258301	48258931	MACS_peak_954	88.62
chr1	48259426	48259838	MACS_peak_955	139.91
chr1	48480611	48480813	MACS_peak_956	53.46
chr1	48516758	48517642	MACS_peak_957	140.93
chr1	48549987	48550386	MACS_peak_958	97.93
chr1	48573422	48573585	MACS_peak_959	50.44
chr1	48675057	48675852	MACS_peak_960	254.38
chr1	48687352	48687596	MACS_peak_961	77.79
chr1	48725682	48726002	MACS_peak_962	79.46
chr1	48875730	48876131	MACS_peak_963	142.95
chr1	48931588	48932002	MACS_peak_964	165.33
chr1	48939304	48939607	MACS_peak_965	65.54
chr1	48969124	48969389	MACS_peak_966	55.68
chr1	49210890	49211251	MACS_peak_967	98.89
chr1	50423582	50423924	MACS_peak_968	84.47
chr1	50457400	50457609	MACS_peak_969	62.38
chr1	50486933	50487495	MACS_peak_970	195.74
chr1	50488050	50488579	MACS_peak_971	51.72
chr1	50515653	50515957	MACS_peak_972	68.07
chr1	50518843	50519101	MACS_peak_973	51.94
chr1	50520086	50520416	MACS_peak_974	62.01
chr1	50541145	50541535	MACS_peak_975	96.99
chr1	50570719	50571075	MACS_peak_976	53.77
chr1	50571177	50571591	MACS_peak_977	95.24
chr1	50603857	50604118	MACS_peak_978	69.55
chr1	50610241	50610983	MACS_peak_979	203.29
chr1	50611166	50611545	MACS_peak_980	56.16
chr1	50635642	50635913	MACS_peak_981	63.89
chr1	50650812	50651196	MACS_peak_982	85.64
chr1	50658458	50658886	MACS_peak_983	77.29
chr1	50668137	50668676	MACS_peak_984	114.74
chr1	50668865	50669545	MACS_peak_985	116.61
chr1	50699828	50700750	MACS_peak_986	167.56
chr1	50719133	50719593	MACS_peak_987	93.66
chr1	50783420	50783774	MACS_peak_988	132.06
chr1	50805407	50805664	MACS_peak_989	95.63
chr1	50823096	50823393	MACS_peak_990	64.79
chr1	50929829	50930411	MACS_peak_991	164.41
chr1	50942376	50942952	MACS_peak_992	137.03
chr1	50959308	50959701	MACS_peak_993	138.93
chr1	51169765	51170519	MACS_peak_994	245.56
chr1	51231321	51231802	MACS_peak_995	122.13
chr1	51231924	51232319	MACS_peak_996	141.64
chr1	51262937	51263932	MACS_peak_997	145.31
chr1	51270731	51271361	MACS_peak_998	327.95
chr1	51278228	51278461	MACS_peak_999	75.11
chr1	51421669	51421907	MACS_peak_1000	65.8
chr1	51494687	51495224	MACS_peak_1001	122.48
chr1	51495913	51496407	MACS_peak_1002	94.23
chr1	51497239	51497860	MACS_peak_1003	175.14
chr1	51572182	51572623	MACS_peak_1004	90.98
chr1	51574065	51574501	MACS_peak_1005	181.68
chr1	51655458	51655735	MACS_peak_1006	63.44
chr1	51655950	51656282	MACS_peak_1007	55.21
chr1	51656826	51657122	MACS_peak_1008	53.85
chr1	51689619	51689937	MACS_peak_1009	92.93
chr1	51723334	51723687	MACS_peak_1010	58.44
chr1	51744485	51745160	MACS_peak_1011	160.03
chr1	51778605	51779058	MACS_peak_1012	129.36
chr1	51781072	51781439	MACS_peak_1013	55.97
chr1	51813566	51814596	MACS_peak_1014	260.35
chr1	51837992	51838173	MACS_peak_1015	57.66
chr1	51838182	51838352	MACS_peak_1016	60.79
chr1	51857307	51857843	MACS_peak_1017	163.56
chr1	51861665	51862330	MACS_peak_1018	159.8
chr1	51891251	51891823	MACS_peak_1019	67.88
chr1	51892500	51893041	MACS_peak_1020	63.11
chr1	51919281	51919941	MACS_peak_1021	170.6
chr1	51928577	51928930	MACS_peak_1022	114.5
chr1	51951177	51951353	MACS_peak_1023	63.15
chr1	51973307	51973688	MACS_peak_1024	72.25
chr1	52090301	52090552	MACS_peak_1025	50.75
chr1	52099265	52099478	MACS_peak_1026	57.62
chr1	52144929	52145625	MACS_peak_1027	183.24
chr1	52182383	52182618	MACS_peak_1028	95.57
chr1	52218401	52218910	MACS_peak_1029	120.73
chr1	52219220	52219678	MACS_peak_1030	206.7
chr1	52235868	52236364	MACS_peak_1031	58.57
chr1	52237438	52238949	MACS_peak_1032	55.11
chr1	52252581	52252723	MACS_peak_1033	57.86
chr1	52289181	52289318	MACS_peak_1034	50.23
chr1	52289338	52289480	MACS_peak_1035	55.92
chr1	52325531	52326403	MACS_peak_1036	272.69
chr1	52330390	52330686	MACS_peak_1037	57.35
chr1	52347903	52348271	MACS_peak_1038	94.7
chr1	52406250	52406788	MACS_peak_1039	115.49
chr1	52595247	52595607	MACS_peak_1040	132.09
chr1	53049803	53050211	MACS_peak_1041	63.27
chr1	53050648	53051221	MACS_peak_1042	60.84
chr1	53056763	53057137	MACS_peak_1043	139.65
chr1	53177332	53177643	MACS_peak_1044	108.08
chr1	53247355	53247665	MACS_peak_1045	79.2
chr1	53266338	53266749	MACS_peak_1046	155.25
chr1	53373318	53373486	MACS_peak_1047	55.15
chr1	53384728	53384975	MACS_peak_1048	61.57
chr1	53417002	53417666	MACS_peak_1049	197.81
chr1	53427174	53427914	MACS_peak_1050	241.5
chr1	53446745	53447009	MACS_peak_1051	55.32
chr1	53503802	53504193	MACS_peak_1052	169.42
chr1	53548413	53548593	MACS_peak_1053	50.31
chr1	53580302	53580613	MACS_peak_1054	85.07
chr1	53580632	53580920	MACS_peak_1055	54.47
chr1	53590395	53590741	MACS_peak_1056	121.3
chr1	53631713	53633862	MACS_peak_1057	1500.06
chr1	53754946	53755418	MACS_peak_1058	183.58
chr1	53851905	53852064	MACS_peak_1059	56.45
chr1	53859094	53859400	MACS_peak_1060	109.45
chr1	53956566	53957069	MACS_peak_1061	120.29
chr1	54046314	54046731	MACS_peak_1062	70.66
chr1	54046804	54047408	MACS_peak_1063	193.98
chr1	54090826	54091287	MACS_peak_1064	53.32
chr1	54233843	54234119	MACS_peak_1065	95.18
chr1	54237727	54237964	MACS_peak_1066	51.69
chr1	54259731	54260189	MACS_peak_1067	155.79
chr1	54272964	54273349	MACS_peak_1068	113.66
chr1	54284125	54284457	MACS_peak_1069	104.49
chr1	54323824	54324204	MACS_peak_1070	57.79
chr1	54325483	54326187	MACS_peak_1071	178.4
chr1	54390387	54390855	MACS_peak_1072	205.39
chr1	54395034	54395278	MACS_peak_1073	50.72
chr1	54479560	54479982	MACS_peak_1074	154.36
chr1	54561184	54561464	MACS_peak_1075	104.48
chr1	54633026	54633397	MACS_peak_1076	50.02
chr1	54633636	54634025	MACS_peak_1077	66.51
chr1	54715610	54715977	MACS_peak_1078	101.98
chr1	54856396	54856626	MACS_peak_1079	60.34
chr1	54857748	54858025	MACS_peak_1080	91.46
chr1	54900027	54900409	MACS_peak_1081	151.53
chr1	55075159	55075718	MACS_peak_1082	111.28
chr1	55097840	55098110	MACS_peak_1083	75.48
chr1	55144462	55144629	MACS_peak_1084	56.25
chr1	55164953	55165422	MACS_peak_1085	68.07
chr1	55165584	55166141	MACS_peak_1086	108.01
chr1	55209371	55209603	MACS_peak_1087	51.22
chr1	55212815	55213650	MACS_peak_1088	122.15
chr1	55230615	55231192	MACS_peak_1089	172.36
chr1	55277649	55277780	MACS_peak_1090	58.76
chr1	55351766	55352016	MACS_peak_1091	76.65
chr1	55378297	55378796	MACS_peak_1092	186.31
chr1	55417050	55417414	MACS_peak_1093	132.59
chr1	55420822	55421328	MACS_peak_1094	269
chr1	55533719	55534109	MACS_peak_1095	202.91
chr1	55603772	55603949	MACS_peak_1096	51.65
chr1	55670914	55671192	MACS_peak_1097	91.99
chr1	55686599	55687336	MACS_peak_1098	222.48
chr1	55722034	55722515	MACS_peak_1099	165.94
chr1	55735391	55736081	MACS_peak_1100	261.78
chr1	55833886	55834162	MACS_peak_1101	76.3
chr1	55930245	55930559	MACS_peak_1102	95.75
chr1	55939450	55939872	MACS_peak_1103	94.07
chr1	55950622	55951238	MACS_peak_1104	201.45
chr1	55966809	55967281	MACS_peak_1105	97.74
chr1	56137380	56137543	MACS_peak_1106	56.55
chr1	56162243	56162642	MACS_peak_1107	79.92
chr1	56169701	56170039	MACS_peak_1108	109.76
chr1	56177715	56177972	MACS_peak_1109	55.01
chr1	56253878	56254143	MACS_peak_1110	73.81
chr1	56254303	56254564	MACS_peak_1111	57.39
chr1	56275493	56275929	MACS_peak_1112	92.51
chr1	56318337	56318925	MACS_peak_1113	171.85
chr1	56319718	56320120	MACS_peak_1114	81.92
chr1	56324128	56324736	MACS_peak_1115	269.18
chr1	56352153	56352412	MACS_peak_1116	76.56
chr1	56352486	56352776	MACS_peak_1117	88.07
chr1	56374547	56374881	MACS_peak_1118	102.91
chr1	56440961	56441229	MACS_peak_1119	112.01
chr1	56497388	56498007	MACS_peak_1120	244.27
chr1	56502665	56503022	MACS_peak_1121	94.24
chr1	56555356	56555884	MACS_peak_1122	195.73
chr1	56565100	56565267	MACS_peak_1123	53.9
chr1	56577249	56577777	MACS_peak_1124	103.12
chr1	56606340	56606636	MACS_peak_1125	107.39
chr1	56706682	56706957	MACS_peak_1126	63.67
chr1	56713434	56713753	MACS_peak_1127	56.99
chr1	56714968	56715446	MACS_peak_1128	113.67
chr1	56794527	56795002	MACS_peak_1129	210.61
chr1	56795589	56796195	MACS_peak_1130	53.32
chr1	56802176	56802729	MACS_peak_1131	175.37
chr1	56811190	56811753	MACS_peak_1132	239.03
chr1	56831796	56832126	MACS_peak_1133	108.8
chr1	56958691	56959009	MACS_peak_1134	105.88
chr1	57033154	57034102	MACS_peak_1135	356.76
chr1	57037039	57037783	MACS_peak_1136	105.45
chr1	57046502	57046686	MACS_peak_1137	51.16
chr1	57056977	57057247	MACS_peak_1138	83.75
chr1	57068428	57068872	MACS_peak_1139	142.01
chr1	57069003	57069381	MACS_peak_1140	99.04
chr1	57084769	57085092	MACS_peak_1141	60.05
chr1	57099556	57099809	MACS_peak_1142	57.03
chr1	57145996	57146499	MACS_peak_1143	114.94
chr1	57158486	57159116	MACS_peak_1144	145.65
chr1	57165012	57165642	MACS_peak_1145	160.25
chr1	57179662	57179992	MACS_peak_1146	79.49
chr1	57181238	57181744	MACS_peak_1147	126.84
chr1	57188133	57188634	MACS_peak_1148	120.41
chr1	57202347	57202847	MACS_peak_1149	223.62
chr1	57293959	57294648	MACS_peak_1150	167.33
chr1	57296871	57297207	MACS_peak_1151	94.87
chr1	57323888	57324315	MACS_peak_1152	165.45
chr1	57329164	57329612	MACS_peak_1153	128.18
chr1	57335529	57336963	MACS_peak_1154	140.97
chr1	57340117	57340726	MACS_peak_1155	377.11
chr1	57343999	57344646	MACS_peak_1156	99.35
chr1	57345491	57346019	MACS_peak_1157	102.01
chr1	57347222	57347897	MACS_peak_1158	174.31
chr1	57385642	57385811	MACS_peak_1159	51.1
chr1	57389036	57389642	MACS_peak_1160	123.68
chr1	57400343	57401380	MACS_peak_1161	537.2
chr1	57419829	57420216	MACS_peak_1162	71.19
chr1	57420712	57421039	MACS_peak_1163	51.35
chr1	57421909	57422307	MACS_peak_1164	52.54
chr1	57466750	57467184	MACS_peak_1165	99.65
chr1	57470522	57471328	MACS_peak_1166	109.57
chr1	57477233	57477667	MACS_peak_1167	137.29
chr1	57478171	57478507	MACS_peak_1168	51.75
chr1	57524500	57524730	MACS_peak_1169	53.25
chr1	57554292	57554473	MACS_peak_1170	58.85
chr1	57674745	57675030	MACS_peak_1171	108.99
chr1	57697409	57697787	MACS_peak_1172	132.35
chr1	57718869	57719447	MACS_peak_1173	136.08
chr1	57728841	57729252	MACS_peak_1174	65.91
chr1	57730723	57731238	MACS_peak_1175	199.27
chr1	57752562	57752779	MACS_peak_1176	64.39
chr1	57759765	57759959	MACS_peak_1177	63.69
chr1	57772881	57773118	MACS_peak_1178	70.17
chr1	57797919	57798881	MACS_peak_1179	135.93
chr1	57800001	57800912	MACS_peak_1180	92.57
chr1	57825770	57826333	MACS_peak_1181	166.4
chr1	57866933	57867457	MACS_peak_1182	294.25
chr1	57883197	57883756	MACS_peak_1183	290.08
chr1	57923533	57923879	MACS_peak_1184	106.27
chr1	57934396	57934923	MACS_peak_1185	82.31
chr1	57969702	57970016	MACS_peak_1186	58.21
chr1	57970375	57970603	MACS_peak_1187	58.67
chr1	58007202	58007569	MACS_peak_1188	102.73
chr1	58015387	58015971	MACS_peak_1189	182.4
chr1	58049413	58049654	MACS_peak_1190	51.71
chr1	58056843	58057255	MACS_peak_1191	99.72
chr1	58059531	58059996	MACS_peak_1192	113.36
chr1	58060693	58060996	MACS_peak_1193	110.48
chr1	58063719	58064021	MACS_peak_1194	55.63
chr1	58122029	58122515	MACS_peak_1195	144.91
chr1	58124770	58125057	MACS_peak_1196	64.71
chr1	58125639	58125961	MACS_peak_1197	75.14
chr1	58136383	58136667	MACS_peak_1198	65.95
chr1	58139022	58139377	MACS_peak_1199	92.05
chr1	58139661	58139898	MACS_peak_1200	58.4
chr1	58150286	58150572	MACS_peak_1201	88.05
chr1	58153246	58153461	MACS_peak_1202	63.39
chr1	58157476	58158455	MACS_peak_1203	167.28
chr1	58168750	58169109	MACS_peak_1204	119.32
chr1	58178945	58179097	MACS_peak_1205	52.27
chr1	58188691	58189199	MACS_peak_1206	127.42
chr1	58190258	58190959	MACS_peak_1207	112.65
chr1	58325911	58326322	MACS_peak_1208	137.77
chr1	58335776	58336076	MACS_peak_1209	77.37
chr1	58347093	58347647	MACS_peak_1210	99.39
chr1	58360227	58360826	MACS_peak_1211	476.69
chr1	58363280	58363714	MACS_peak_1212	121.1
chr1	58398914	58399439	MACS_peak_1213	172.59
chr1	58421949	58422257	MACS_peak_1214	109.22
chr1	58446821	58447089	MACS_peak_1215	56.58
chr1	58454602	58454895	MACS_peak_1216	76.36
chr1	58468602	58469120	MACS_peak_1217	249.79
chr1	58474609	58475152	MACS_peak_1218	180.52
chr1	58503744	58503969	MACS_peak_1219	56.8
chr1	58526982	58527548	MACS_peak_1220	147.43
chr1	58533688	58534351	MACS_peak_1221	129.74
chr1	58538903	58539625	MACS_peak_1222	236.31
chr1	58543205	58543627	MACS_peak_1223	75.12
chr1	58551336	58551947	MACS_peak_1224	220.22
chr1	58566207	58566679	MACS_peak_1225	80.23
chr1	58566784	58567150	MACS_peak_1226	57
chr1	58624418	58624827	MACS_peak_1227	262.3
chr1	58662481	58663060	MACS_peak_1228	159.66
chr1	58695311	58695648	MACS_peak_1229	89.88
chr1	58702741	58703088	MACS_peak_1230	76.53
chr1	58718904	58719063	MACS_peak_1231	50.35
chr1	58731774	58732087	MACS_peak_1232	124.86
chr1	58736924	58737123	MACS_peak_1233	70.04
chr1	58779431	58779851	MACS_peak_1234	84.3
chr1	58780030	58780314	MACS_peak_1235	51.44
chr1	58796368	58796643	MACS_peak_1236	52.34
chr1	58799851	58800158	MACS_peak_1237	75.82
chr1	58822415	58823321	MACS_peak_1238	298.15
chr1	58838796	58839224	MACS_peak_1239	140.82
chr1	58987429	58987591	MACS_peak_1240	56.84
chr1	59010869	59012010	MACS_peak_1241	290.97
chr1	59062130	59062489	MACS_peak_1242	114.85
chr1	59115868	59116372	MACS_peak_1243	177.19
chr1	59121092	59121345	MACS_peak_1244	115.82
chr1	59135432	59135835	MACS_peak_1245	127.12
chr1	59147935	59148282	MACS_peak_1246	93.83
chr1	59171808	59172116	MACS_peak_1247	111.09
chr1	59192986	59193348	MACS_peak_1248	85.97
chr1	59299835	59300120	MACS_peak_1249	77.15
chr1	59321869	59322223	MACS_peak_1250	119.76
chr1	59367398	59367731	MACS_peak_1251	124.7
chr1	59404765	59405357	MACS_peak_1252	155.2
chr1	59415928	59416363	MACS_peak_1253	204.11
chr1	59419634	59420075	MACS_peak_1254	126.02
chr1	59429767	59430507	MACS_peak_1255	139.95
chr1	59473224	59473662	MACS_peak_1256	141.16
chr1	59496981	59497308	MACS_peak_1257	88.2
chr1	59505656	59505867	MACS_peak_1258	54.6
chr1	59629351	59629864	MACS_peak_1259	183.05
chr1	59658398	59658913	MACS_peak_1260	142.86
chr1	59663878	59664346	MACS_peak_1261	128.46
chr1	59666479	59666943	MACS_peak_1262	138.6
chr1	59697240	59697751	MACS_peak_1263	83.83
chr1	59698375	59698827	MACS_peak_1264	89.95
chr1	59706474	59706701	MACS_peak_1265	101.7
chr1	59715021	59715510	MACS_peak_1266	150.9
chr1	59727082	59727500	MACS_peak_1267	80.16
chr1	59727539	59727763	MACS_peak_1268	63.03
chr1	59767718	59768500	MACS_peak_1269	173.02
chr1	59793756	59794172	MACS_peak_1270	64.94
chr1	59804725	59805014	MACS_peak_1271	62.37
chr1	59816682	59816936	MACS_peak_1272	76.8
chr1	59861341	59861900	MACS_peak_1273	84.85
chr1	59863002	59863639	MACS_peak_1274	93.77
chr1	59864643	59865252	MACS_peak_1275	100.7
chr1	59872049	59872310	MACS_peak_1276	66.28
chr1	59872327	59872685	MACS_peak_1277	114.98
chr1	59878901	59879083	MACS_peak_1278	65.37
chr1	59896760	59897553	MACS_peak_1279	231.26
chr1	59958587	59958765	MACS_peak_1280	50.97
chr1	59994808	59995212	MACS_peak_1281	84.99
chr1	59995689	59996071	MACS_peak_1282	82.63
chr1	60032667	60033570	MACS_peak_1283	123.92
chr1	60033929	60034781	MACS_peak_1284	127.35
chr1	60062093	60062336	MACS_peak_1285	52.08
chr1	60071251	60071701	MACS_peak_1286	120.84
chr1	60114822	60115395	MACS_peak_1287	150.34
chr1	60141776	60142423	MACS_peak_1288	116.34
chr1	60149711	60149941	MACS_peak_1289	67.77
chr1	60165397	60165697	MACS_peak_1290	99.64
chr1	60170030	60170327	MACS_peak_1291	90.7
chr1	60198161	60198565	MACS_peak_1292	52.25
chr1	60199013	60199428	MACS_peak_1293	108.37
chr1	60222354	60222722	MACS_peak_1294	65.16
chr1	60222727	60223306	MACS_peak_1295	61.66
chr1	60228004	60228376	MACS_peak_1296	142.9
chr1	60264906	60265311	MACS_peak_1297	95.34
chr1	60283789	60284178	MACS_peak_1298	90.52
chr1	60293685	60294319	MACS_peak_1299	229.62
chr1	60321324	60322090	MACS_peak_1300	141.5
chr1	60400346	60400579	MACS_peak_1301	73.58
chr1	60436279	60436482	MACS_peak_1302	60.14
chr1	60453714	60454372	MACS_peak_1303	262.41
chr1	60518786	60518950	MACS_peak_1304	56.27
chr1	60567324	60567632	MACS_peak_1305	103.72
chr1	60588989	60589201	MACS_peak_1306	57.29
chr1	60594060	60594569	MACS_peak_1307	229.62
chr1	60597101	60597731	MACS_peak_1308	354.83
chr1	60672391	60673161	MACS_peak_1309	197.51
chr1	60737231	60737618	MACS_peak_1310	151.19
chr1	60867503	60867944	MACS_peak_1311	132.92
chr1	60876293	60877165	MACS_peak_1312	200.34
chr1	60880969	60881431	MACS_peak_1313	72.08
chr1	60885707	60886634	MACS_peak_1314	263.57
chr1	60891948	60892334	MACS_peak_1315	82.93
chr1	60894402	60895165	MACS_peak_1316	239.19
chr1	60939872	60940211	MACS_peak_1317	81.7
chr1	60943434	60943892	MACS_peak_1318	102.82
chr1	60969919	60970425	MACS_peak_1319	223.48
chr1	61119763	61120322	MACS_peak_1320	113.68
chr1	61120343	61120704	MACS_peak_1321	51.26
chr1	61135942	61136674	MACS_peak_1322	248.12
chr1	61140590	61141111	MACS_peak_1323	90.31
chr1	61141591	61142118	MACS_peak_1324	145.82
chr1	61181028	61181522	MACS_peak_1325	117.98
chr1	61190122	61190834	MACS_peak_1326	135.01
chr1	61190990	61191647	MACS_peak_1327	93.82
chr1	61206265	61206576	MACS_peak_1328	148.07
chr1	61243025	61243435	MACS_peak_1329	81.28
chr1	61248602	61249137	MACS_peak_1330	198.82
chr1	61277740	61278154	MACS_peak_1331	61.04
chr1	61278947	61279352	MACS_peak_1332	96.56
chr1	61319885	61320963	MACS_peak_1333	111.84
chr1	61321714	61322223	MACS_peak_1334	52.77
chr1	61342292	61342671	MACS_peak_1335	111.2
chr1	61365019	61365362	MACS_peak_1336	61.03
chr1	61374795	61375292	MACS_peak_1337	120.83
chr1	61392303	61392736	MACS_peak_1338	99.56
chr1	61395267	61395899	MACS_peak_1339	306.64
chr1	61403388	61403918	MACS_peak_1340	175.98
chr1	61419592	61419811	MACS_peak_1341	51.99
chr1	61447363	61447825	MACS_peak_1342	195.25
chr1	61450968	61451528	MACS_peak_1343	225.99
chr1	61459301	61459683	MACS_peak_1344	78.06
chr1	61460252	61460620	MACS_peak_1345	106.15
chr1	61482213	61482394	MACS_peak_1346	51.22
chr1	61491785	61492086	MACS_peak_1347	54.56
chr1	61492471	61492857	MACS_peak_1348	112.29
chr1	61581640	61581988	MACS_peak_1349	124.06
chr1	61636507	61637569	MACS_peak_1350	319.6
chr1	61650598	61650858	MACS_peak_1351	103.19
chr1	61676115	61676652	MACS_peak_1352	152.67
chr1	61693522	61694088	MACS_peak_1353	108.7
chr1	61746886	61747422	MACS_peak_1354	172.67
chr1	61748417	61748777	MACS_peak_1355	84.84
chr1	61804885	61805859	MACS_peak_1356	224.15
chr1	61825004	61825527	MACS_peak_1357	197.71
chr1	61835490	61836006	MACS_peak_1358	207.33
chr1	61836375	61836927	MACS_peak_1359	51.51
chr1	61842055	61842586	MACS_peak_1360	189.16
chr1	61847331	61847797	MACS_peak_1361	137.36
chr1	61849928	61850288	MACS_peak_1362	65.49
chr1	61925457	61925701	MACS_peak_1363	76.31
chr1	61932014	61932269	MACS_peak_1364	65.36
chr1	61951771	61952405	MACS_peak_1365	195.69
chr1	61957382	61957731	MACS_peak_1366	51.73
chr1	61957902	61959011	MACS_peak_1367	80.91
chr1	62022472	62023030	MACS_peak_1368	85.66
chr1	62025985	62026409	MACS_peak_1369	99.77
chr1	62029726	62030261	MACS_peak_1370	280.96
chr1	62034779	62035460	MACS_peak_1371	154.25
chr1	62142180	62142745	MACS_peak_1372	98.33
chr1	62263690	62264025	MACS_peak_1373	120.23
chr1	62275104	62275898	MACS_peak_1374	354.34
chr1	62288378	62288746	MACS_peak_1375	113.1
chr1	62311641	62311922	MACS_peak_1376	78.51
chr1	62315105	62315562	MACS_peak_1377	130.23
chr1	62358046	62358270	MACS_peak_1378	58.36
chr1	62364423	62364757	MACS_peak_1379	122.17
chr1	62390649	62391525	MACS_peak_1380	379.72
chr1	62450097	62450680	MACS_peak_1381	240.87
chr1	62454552	62454868	MACS_peak_1382	59.94
chr1	62458315	62458465	MACS_peak_1383	53.19
chr1	62466850	62467567	MACS_peak_1384	181.17
chr1	62488727	62489076	MACS_peak_1385	67.4
chr1	62493876	62494480	MACS_peak_1386	115.5
chr1	62629667	62630112	MACS_peak_1387	82.89
chr1	62703387	62703578	MACS_peak_1388	51.43
chr1	62713641	62714107	MACS_peak_1389	152.15
chr1	62728881	62729453	MACS_peak_1390	137.98
chr1	62730534	62730994	MACS_peak_1391	77.75
chr1	62765921	62766440	MACS_peak_1392	194.41
chr1	62833396	62833981	MACS_peak_1393	104.01
chr1	62834667	62835071	MACS_peak_1394	58.59
chr1	62876477	62876963	MACS_peak_1395	141.45
chr1	62885465	62886249	MACS_peak_1396	141.77
chr1	62893006	62893246	MACS_peak_1397	51.99
chr1	62897687	62898385	MACS_peak_1398	369.7
chr1	62902284	62902729	MACS_peak_1399	72.72
chr1	62903785	62904429	MACS_peak_1400	75.24
chr1	62906609	62907127	MACS_peak_1401	64.09
chr1	62918679	62918946	MACS_peak_1402	67.72
chr1	62941359	62941972	MACS_peak_1403	188.68
chr1	62951837	62952504	MACS_peak_1404	68.44
chr1	62961176	62962046	MACS_peak_1405	175.46
chr1	62974309	62974929	MACS_peak_1406	162.62
chr1	62978207	62978489	MACS_peak_1407	50.12
chr1	62993282	62994150	MACS_peak_1408	516.69
chr1	62998970	62999886	MACS_peak_1409	83.69
chr1	63001044	63001917	MACS_peak_1410	186.13
chr1	63010911	63011535	MACS_peak_1411	416.02
chr1	63020728	63021403	MACS_peak_1412	364.75
chr1	63112360	63112735	MACS_peak_1413	139.84
chr1	63127043	63127846	MACS_peak_1414	144.46
chr1	63131965	63132476	MACS_peak_1415	112.65
chr1	63135216	63135520	MACS_peak_1416	84.6
chr1	63159992	63160463	MACS_peak_1417	114.88
chr1	63162604	63163296	MACS_peak_1418	324.02
chr1	63173242	63173457	MACS_peak_1419	57.14
chr1	63193987	63194431	MACS_peak_1420	102.17
chr1	63248170	63248591	MACS_peak_1421	77.61
chr1	63252531	63253436	MACS_peak_1422	314.52
chr1	63294533	63294860	MACS_peak_1423	95.5
chr1	63326578	63327047	MACS_peak_1424	106.6
chr1	63331835	63332253	MACS_peak_1425	84.46
chr1	63353282	63354126	MACS_peak_1426	205.76
chr1	63365260	63365549	MACS_peak_1427	89.02
chr1	63393677	63393847	MACS_peak_1428	63.11
chr1	63405050	63405435	MACS_peak_1429	116.14
chr1	63414771	63415469	MACS_peak_1430	307.31
chr1	63435031	63435231	MACS_peak_1431	54.74
chr1	63450531	63450681	MACS_peak_1432	57.91
chr1	63523085	63523620	MACS_peak_1433	134.21
chr1	63562936	63563735	MACS_peak_1434	235.15
chr1	63591941	63592582	MACS_peak_1435	129.54
chr1	63602614	63602984	MACS_peak_1436	81.43
chr1	63607617	63608083	MACS_peak_1437	79.48
chr1	63608372	63608798	MACS_peak_1438	65.42
chr1	63620616	63620961	MACS_peak_1439	134.64
chr1	63684202	63684477	MACS_peak_1440	92.95
chr1	63779742	63780120	MACS_peak_1441	94.49
chr1	63807153	63807295	MACS_peak_1442	52.55
chr1	63817677	63817871	MACS_peak_1443	55.43
chr1	63832410	63832757	MACS_peak_1444	81.9
chr1	63849005	63849411	MACS_peak_1445	66.85
chr1	63851149	63851493	MACS_peak_1446	100.74
chr1	63976021	63976391	MACS_peak_1447	203.79
chr1	63987070	63987645	MACS_peak_1448	364.63
chr1	63987665	63988058	MACS_peak_1449	77.94
chr1	64051727	64052220	MACS_peak_1450	129.23
chr1	64098444	64098822	MACS_peak_1451	74.92
chr1	64154173	64154509	MACS_peak_1452	67.96
chr1	64155714	64156199	MACS_peak_1453	74.73
chr1	64183989	64184356	MACS_peak_1454	94.01
chr1	64188931	64189301	MACS_peak_1455	83.03
chr1	64192478	64193166	MACS_peak_1456	123.28
chr1	64195452	64195819	MACS_peak_1457	126.83
chr1	64231236	64231656	MACS_peak_1458	90.59
chr1	64263584	64263968	MACS_peak_1459	131.41
chr1	64365394	64366351	MACS_peak_1460	165.81
chr1	64372228	64372645	MACS_peak_1461	134.08
chr1	64451182	64452075	MACS_peak_1462	157.16
chr1	64481388	64481821	MACS_peak_1463	88
chr1	64498985	64499412	MACS_peak_1464	71.68
chr1	64515234	64515923	MACS_peak_1465	119.91
chr1	64516201	64516651	MACS_peak_1466	58.73
chr1	64520240	64520896	MACS_peak_1467	212.22
chr1	64536749	64537142	MACS_peak_1468	79.11
chr1	64537912	64538389	MACS_peak_1469	117.73
chr1	64544241	64544659	MACS_peak_1470	181.06
chr1	64550583	64551212	MACS_peak_1471	167.26
chr1	64573495	64574286	MACS_peak_1472	327.97
chr1	64579996	64580509	MACS_peak_1473	54.51
chr1	64580511	64580907	MACS_peak_1474	60.76
chr1	64581110	64581506	MACS_peak_1475	62.48
chr1	64615607	64615810	MACS_peak_1476	73.14
chr1	64636319	64636979	MACS_peak_1477	281.98
chr1	64683659	64683896	MACS_peak_1478	78.13
chr1	64697009	64697373	MACS_peak_1479	146.6
chr1	64711438	64711734	MACS_peak_1480	92.22
chr1	64725293	64725559	MACS_peak_1481	86.61
chr1	64746283	64746690	MACS_peak_1482	123.5
chr1	64766188	64766478	MACS_peak_1483	50.39
chr1	64770065	64770261	MACS_peak_1484	52.91
chr1	64801863	64802101	MACS_peak_1485	70.33
chr1	64831646	64832393	MACS_peak_1486	103.09
chr1	64834890	64835527	MACS_peak_1487	197.03
chr1	64862739	64863612	MACS_peak_1488	1191.43
chr1	64883776	64884166	MACS_peak_1489	84.85
chr1	64884908	64885661	MACS_peak_1490	71.62
chr1	64899822	64900804	MACS_peak_1491	205.9
chr1	64905547	64905831	MACS_peak_1492	100.78
chr1	64947921	64948730	MACS_peak_1493	118.51
chr1	64949482	64949962	MACS_peak_1494	56.5
chr1	64951795	64952317	MACS_peak_1495	100.65
chr1	65172351	65172652	MACS_peak_1496	84.16
chr1	65196131	65196423	MACS_peak_1497	99.59
chr1	65264518	65264690	MACS_peak_1498	70.54
chr1	65359951	65361135	MACS_peak_1499	229.43
chr1	65509132	65509413	MACS_peak_1500	111.87
chr1	65516808	65517355	MACS_peak_1501	119.37
chr1	65600104	65600599	MACS_peak_1502	173.01
chr1	65608965	65609140	MACS_peak_1503	50.74
chr1	65644139	65644428	MACS_peak_1504	130.57
chr1	65654541	65655122	MACS_peak_1505	205.44
chr1	65753173	65753900	MACS_peak_1506	166.39
chr1	65803734	65804463	MACS_peak_1507	245.86
chr1	65806406	65806902	MACS_peak_1508	133.64
chr1	65812449	65812688	MACS_peak_1509	123.37
chr1	65904553	65904923	MACS_peak_1510	62.09
chr1	65929556	65929833	MACS_peak_1511	85.62
chr1	65961633	65962155	MACS_peak_1512	199.13
chr1	65963538	65963992	MACS_peak_1513	52.75
chr1	65969247	65969653	MACS_peak_1514	85.38
chr1	65981659	65981943	MACS_peak_1515	86.76
chr1	66023071	66023228	MACS_peak_1516	58.31
chr1	66083234	66083461	MACS_peak_1517	69.11
chr1	66083620	66083825	MACS_peak_1518	55.81
chr1	66094160	66094498	MACS_peak_1519	211.53
chr1	66137206	66137490	MACS_peak_1520	91.81
chr1	66169224	66169627	MACS_peak_1521	74.48
chr1	66231341	66231669	MACS_peak_1522	59.11
chr1	66233706	66233988	MACS_peak_1523	55.15
chr1	66262054	66262301	MACS_peak_1524	58.57
chr1	66269178	66269618	MACS_peak_1525	99.27
chr1	66292874	66293266	MACS_peak_1526	130.58
chr1	66316162	66316954	MACS_peak_1527	217.92
chr1	66370733	66371044	MACS_peak_1528	74.51
chr1	66378718	66378988	MACS_peak_1529	59.86
chr1	66436498	66436840	MACS_peak_1530	120.28
chr1	66457562	66457783	MACS_peak_1531	67
chr1	66512624	66513046	MACS_peak_1532	119.85
chr1	66524786	66525754	MACS_peak_1533	173.65
chr1	66554223	66554586	MACS_peak_1534	81.99
chr1	66576770	66577922	MACS_peak_1535	250.29
chr1	66594785	66595373	MACS_peak_1536	292.77
chr1	66600725	66601041	MACS_peak_1537	72.66
chr1	66604596	66604881	MACS_peak_1538	58.57
chr1	66634495	66635019	MACS_peak_1539	262.54
chr1	66650781	66651302	MACS_peak_1540	85.8
chr1	66669694	66670014	MACS_peak_1541	78.14
chr1	66685937	66687040	MACS_peak_1542	368.77
chr1	66693608	66694106	MACS_peak_1543	121.05
chr1	66726098	66726569	MACS_peak_1544	142.67
chr1	66817710	66817967	MACS_peak_1545	88.79
chr1	66833675	66834136	MACS_peak_1546	215.46
chr1	66841084	66841338	MACS_peak_1547	76.96
chr1	66875183	66875766	MACS_peak_1548	211.74
chr1	66885099	66885249	MACS_peak_1549	52.84
chr1	66914120	66914720	MACS_peak_1550	72.32
chr1	66916277	66916769	MACS_peak_1551	136.59
chr1	66929287	66929649	MACS_peak_1552	73.75
chr1	66933586	66934048	MACS_peak_1553	96.7
chr1	67047436	67048027	MACS_peak_1554	99.06
chr1	67094247	67094802	MACS_peak_1555	109.64
chr1	67097835	67098189	MACS_peak_1556	90.49
chr1	67124649	67124861	MACS_peak_1557	73.34
chr1	67167285	67167570	MACS_peak_1558	52.07
chr1	67188413	67188592	MACS_peak_1559	59.41
chr1	67207602	67208042	MACS_peak_1560	104.33
chr1	67230582	67231044	MACS_peak_1561	87.59
chr1	67232469	67233053	MACS_peak_1562	161.75
chr1	67321428	67321964	MACS_peak_1563	213.34
chr1	67340446	67340714	MACS_peak_1564	68.89
chr1	67371711	67371928	MACS_peak_1565	57.06
chr1	67414622	67415060	MACS_peak_1566	122.31
chr1	67476153	67476590	MACS_peak_1567	105.57
chr1	67535536	67535812	MACS_peak_1568	80.44
chr1	67545039	67545810	MACS_peak_1569	258.72
chr1	67570205	67570748	MACS_peak_1570	85.41
chr1	67577464	67577789	MACS_peak_1571	136.35
chr1	67604940	67605184	MACS_peak_1572	92.71
chr1	67651741	67652210	MACS_peak_1573	99.51
chr1	67655638	67656005	MACS_peak_1574	81.5
chr1	67685191	67685394	MACS_peak_1575	59.08
chr1	67686649	67687076	MACS_peak_1576	85.13
chr1	67690270	67690822	MACS_peak_1577	153.03
chr1	67731472	67731878	MACS_peak_1578	161
chr1	67749998	67750698	MACS_peak_1579	178.48
chr1	67759898	67760200	MACS_peak_1580	87.76
chr1	67826368	67826692	MACS_peak_1581	64.82
chr1	67834870	67835575	MACS_peak_1582	93.45
chr1	67863547	67863807	MACS_peak_1583	57.45
chr1	67879995	67880411	MACS_peak_1584	132.36
chr1	67894992	67895211	MACS_peak_1585	63.05
chr1	67915245	67915495	MACS_peak_1586	104.4
chr1	67919775	67920372	MACS_peak_1587	155.43
chr1	67925262	67925773	MACS_peak_1588	74.78
chr1	67928311	67928542	MACS_peak_1589	64.4
chr1	67990235	67990735	MACS_peak_1590	176.07
chr1	67997983	67998510	MACS_peak_1591	196.72
chr1	68129438	68130086	MACS_peak_1592	184.09
chr1	68155336	68155546	MACS_peak_1593	71.66
chr1	68201422	68201832	MACS_peak_1594	116.94
chr1	68211519	68211784	MACS_peak_1595	84.36
chr1	68217569	68218096	MACS_peak_1596	155.53
chr1	68221645	68222829	MACS_peak_1597	102.57
chr1	68254760	68255055	MACS_peak_1598	80.03
chr1	68273245	68273745	MACS_peak_1599	78.2
chr1	68274452	68274928	MACS_peak_1600	175.66
chr1	68323290	68323770	MACS_peak_1601	140.03
chr1	68331148	68332191	MACS_peak_1602	240.67
chr1	68340482	68340974	MACS_peak_1603	120.29
chr1	68358517	68358883	MACS_peak_1604	55.12
chr1	68396766	68396995	MACS_peak_1605	80.19
chr1	68433496	68434104	MACS_peak_1606	450.78
chr1	68458935	68459643	MACS_peak_1607	140.53
chr1	68480828	68481301	MACS_peak_1608	90.78
chr1	68483131	68483645	MACS_peak_1609	212.03
chr1	68529984	68530482	MACS_peak_1610	142.84
chr1	68534592	68534973	MACS_peak_1611	118.04
chr1	68544115	68544295	MACS_peak_1612	51.98
chr1	68590046	68590368	MACS_peak_1613	140.93
chr1	68640288	68640560	MACS_peak_1614	109.22
chr1	68654491	68655002	MACS_peak_1615	203.47
chr1	68715232	68715770	MACS_peak_1616	174.01
chr1	68811338	68812038	MACS_peak_1617	137.51
chr1	68815686	68816223	MACS_peak_1618	137.79
chr1	68818545	68818967	MACS_peak_1619	132.57
chr1	68837760	68837934	MACS_peak_1620	59.62
chr1	68848529	68848804	MACS_peak_1621	84.72
chr1	68889359	68889519	MACS_peak_1622	52.34
chr1	68904014	68904402	MACS_peak_1623	81.23
chr1	68904912	68905360	MACS_peak_1624	121.19
chr1	68916384	68916694	MACS_peak_1625	108.65
chr1	68977216	68977619	MACS_peak_1626	102.65
chr1	69006669	69007118	MACS_peak_1627	238.67
chr1	69015884	69016208	MACS_peak_1628	68.84
chr1	69016801	69017035	MACS_peak_1629	57.93
chr1	69019581	69020159	MACS_peak_1630	163
chr1	69061928	69062315	MACS_peak_1631	112.39
chr1	69083264	69083724	MACS_peak_1632	53.13
chr1	69128796	69129220	MACS_peak_1633	178.76
chr1	69194662	69196046	MACS_peak_1634	223.45
chr1	69198556	69199194	MACS_peak_1635	166.76
chr1	69214260	69214598	MACS_peak_1636	110.96
chr1	69239693	69239907	MACS_peak_1637	81.77
chr1	69249060	69249405	MACS_peak_1638	79.22
chr1	69320362	69321191	MACS_peak_1639	205.19
chr1	69361018	69361267	MACS_peak_1640	52.94
chr1	69404949	69405532	MACS_peak_1641	172.42
chr1	69422535	69423168	MACS_peak_1642	198.52
chr1	69450873	69451175	MACS_peak_1643	65.04
chr1	69483952	69484308	MACS_peak_1644	92
chr1	69530455	69530907	MACS_peak_1645	196.92
chr1	69538493	69538959	MACS_peak_1646	130.45
chr1	69596203	69596492	MACS_peak_1647	63.68
chr1	69611728	69612171	MACS_peak_1648	172.02
chr1	69614569	69614854	MACS_peak_1649	83.82
chr1	69662489	69662767	MACS_peak_1650	107.16
chr1	69676059	69676275	MACS_peak_1651	61.69
chr1	69711379	69711792	MACS_peak_1652	188.41
chr1	69719073	69719303	MACS_peak_1653	57.56
chr1	69733239	69733474	MACS_peak_1654	66.86
chr1	69757156	69757578	MACS_peak_1655	120.61
chr1	69777153	69777305	MACS_peak_1656	52.27
chr1	69790848	69791668	MACS_peak_1657	177.28
chr1	69804904	69805147	MACS_peak_1658	64.23
chr1	69837033	69837212	MACS_peak_1659	57.98
chr1	69863552	69864159	MACS_peak_1660	260.5
chr1	69864318	69864847	MACS_peak_1661	85.17
chr1	69911752	69912011	MACS_peak_1662	59.86
chr1	69916551	69916869	MACS_peak_1663	90.87
chr1	69982029	69982323	MACS_peak_1664	73.79
chr1	70008431	70008846	MACS_peak_1665	52.21
chr1	70009683	70010247	MACS_peak_1666	270.86
chr1	70035973	70036499	MACS_peak_1667	259.81
chr1	70092950	70093221	MACS_peak_1668	100.89
chr1	70198079	70198418	MACS_peak_1669	95.23
chr1	70282507	70282723	MACS_peak_1670	56.06
chr1	70410933	70411176	MACS_peak_1671	71.52
chr1	70461089	70461231	MACS_peak_1672	50.99
chr1	70516114	70516543	MACS_peak_1673	150.22
chr1	70529067	70529450	MACS_peak_1674	81.07
chr1	70553361	70553519	MACS_peak_1675	65.71
chr1	70620198	70620454	MACS_peak_1676	94.13
chr1	70634745	70635283	MACS_peak_1677	209.37
chr1	70649729	70650501	MACS_peak_1678	214.02
chr1	70674792	70675189	MACS_peak_1679	83.76
chr1	70677789	70678424	MACS_peak_1680	94.14
chr1	70679967	70680502	MACS_peak_1681	92.87
chr1	70691887	70692132	MACS_peak_1682	70.4
chr1	70738570	70739503	MACS_peak_1683	467.52
chr1	70755742	70756158	MACS_peak_1684	166.81
chr1	70864347	70864691	MACS_peak_1685	109.6
chr1	70887059	70887547	MACS_peak_1686	119.87
chr1	70888390	70889126	MACS_peak_1687	98.07
chr1	70899312	70899967	MACS_peak_1688	297.38
chr1	70907237	70907886	MACS_peak_1689	206.48
chr1	70950275	70950589	MACS_peak_1690	56.09
chr1	70950808	70951172	MACS_peak_1691	76.18
chr1	70974214	70974844	MACS_peak_1692	142.71
chr1	70987474	70987791	MACS_peak_1693	79.32
chr1	70998449	70999441	MACS_peak_1694	145.05
chr1	71060632	71061019	MACS_peak_1695	58.69
chr1	71072685	71073268	MACS_peak_1696	168.66
chr1	71073764	71074244	MACS_peak_1697	90.86
chr1	71106186	71106424	MACS_peak_1698	69.61
chr1	71113476	71113789	MACS_peak_1699	96.11
chr1	71196365	71196639	MACS_peak_1700	91.27
chr1	71245248	71245594	MACS_peak_1701	65.79
chr1	71246257	71246735	MACS_peak_1702	99.93
chr1	71253828	71255087	MACS_peak_1703	184.29
chr1	71268771	71269567	MACS_peak_1704	155.33
chr1	71279160	71279451	MACS_peak_1705	54.55
chr1	71282324	71282832	MACS_peak_1706	121.44
chr1	71283267	71283764	MACS_peak_1707	94.08
chr1	71295393	71295839	MACS_peak_1708	94.88
chr1	71304002	71304533	MACS_peak_1709	135.54
chr1	71322037	71322214	MACS_peak_1710	50.2
chr1	71406387	71406824	MACS_peak_1711	60.92
chr1	71407026	71407483	MACS_peak_1712	146.86
chr1	71424080	71424695	MACS_peak_1713	139.52
chr1	71425539	71426022	MACS_peak_1714	76.61
chr1	71437927	71438152	MACS_peak_1715	57.18
chr1	71441120	71441443	MACS_peak_1716	96.41
chr1	71443755	71444218	MACS_peak_1717	194.57
chr1	71446085	71446449	MACS_peak_1718	53.47
chr1	71448753	71449067	MACS_peak_1719	57.19
chr1	71453149	71453358	MACS_peak_1720	58.13
chr1	71469135	71469400	MACS_peak_1721	110.47
chr1	71490516	71491009	MACS_peak_1722	221.44
chr1	71520023	71521276	MACS_peak_1723	429.11
chr1	71536129	71536349	MACS_peak_1724	50.94
chr1	71556425	71556882	MACS_peak_1725	149.11
chr1	71560931	71561157	MACS_peak_1726	74.62
chr1	71572200	71572451	MACS_peak_1727	61.55
chr1	71582559	71583194	MACS_peak_1728	214.81
chr1	71614552	71615033	MACS_peak_1729	221.6
chr1	71617483	71617727	MACS_peak_1730	52.96
chr1	71621898	71622307	MACS_peak_1731	167.25
chr1	71630751	71631242	MACS_peak_1732	144.63
chr1	71633076	71633654	MACS_peak_1733	115.04
chr1	71676903	71677968	MACS_peak_1734	381.26
chr1	71695044	71695483	MACS_peak_1735	138.88
chr1	71721681	71722122	MACS_peak_1736	76.55
chr1	71732227	71732614	MACS_peak_1737	66.26
chr1	71736314	71736675	MACS_peak_1738	119.86
chr1	71746392	71747020	MACS_peak_1739	186.56
chr1	71765027	71765183	MACS_peak_1740	51.16
chr1	71773114	71773297	MACS_peak_1741	50.73
chr1	71781396	71781716	MACS_peak_1742	81.73
chr1	71843900	71844188	MACS_peak_1743	56
chr1	71873800	71874172	MACS_peak_1744	98.04
chr1	71885028	71885411	MACS_peak_1745	89.07
chr1	71937272	71938034	MACS_peak_1746	198.16
chr1	71957553	71957862	MACS_peak_1747	52.9
chr1	71973874	71974332	MACS_peak_1748	75.68
chr1	71975005	71975679	MACS_peak_1749	116.73
chr1	72006089	72006760	MACS_peak_1750	172.45
chr1	72020743	72021051	MACS_peak_1751	54.56
chr1	72024640	72024948	MACS_peak_1752	56.95
chr1	72040863	72041420	MACS_peak_1753	168.7
chr1	72059792	72060960	MACS_peak_1754	135.72
chr1	72061889	72062362	MACS_peak_1755	86.76
chr1	72100658	72101084	MACS_peak_1756	60.19
chr1	72128115	72128330	MACS_peak_1757	73.99
chr1	72142159	72142449	MACS_peak_1758	59.27
chr1	72145333	72145928	MACS_peak_1759	171.07
chr1	72175027	72175243	MACS_peak_1760	70.54
chr1	72178115	72178613	MACS_peak_1761	142.77
chr1	72186196	72186475	MACS_peak_1762	112.1
chr1	72194443	72195097	MACS_peak_1763	204.67
chr1	72227741	72228386	MACS_peak_1764	156.69
chr1	72283582	72284175	MACS_peak_1765	159.74
chr1	72289730	72290069	MACS_peak_1766	107.09
chr1	72350433	72351232	MACS_peak_1767	68.11
chr1	72351279	72351648	MACS_peak_1768	55.28
chr1	72352536	72353181	MACS_peak_1769	57.45
chr1	72360534	72361300	MACS_peak_1770	368
chr1	72409228	72409632	MACS_peak_1771	84.84
chr1	72457762	72458057	MACS_peak_1772	78.59
chr1	72469786	72470087	MACS_peak_1773	86.34
chr1	72473326	72473889	MACS_peak_1774	165.03
chr1	72504549	72505268	MACS_peak_1775	231.62
chr1	72551038	72551234	MACS_peak_1776	58.74
chr1	72588492	72589038	MACS_peak_1777	262.76
chr1	72637431	72637789	MACS_peak_1778	84.83
chr1	72646615	72647120	MACS_peak_1779	146.28
chr1	72700466	72700701	MACS_peak_1780	101.56
chr1	72715727	72715988	MACS_peak_1781	74.56
chr1	72722263	72722703	MACS_peak_1782	152.02
chr1	72737113	72737640	MACS_peak_1783	215.28
chr1	72767802	72768252	MACS_peak_1784	179.27
chr1	72768396	72768661	MACS_peak_1785	55.7
chr1	72771018	72771311	MACS_peak_1786	50.69
chr1	72778035	72778201	MACS_peak_1787	50.67
chr1	72785423	72785956	MACS_peak_1788	182.76
chr1	72860164	72860546	MACS_peak_1789	105.83
chr1	72865373	72865838	MACS_peak_1790	133.35
chr1	72872350	72872770	MACS_peak_1791	90.59
chr1	72922088	72922343	MACS_peak_1792	83.85
chr1	72924922	72925502	MACS_peak_1793	149.41
chr1	72982040	72982295	MACS_peak_1794	105.05
chr1	73122014	73122308	MACS_peak_1795	91.39
chr1	73129910	73130108	MACS_peak_1796	76.33
chr1	73172048	73172576	MACS_peak_1797	203.13
chr1	73183302	73184112	MACS_peak_1798	904.57
chr1	73302491	73302825	MACS_peak_1799	102.94
chr1	73310615	73310953	MACS_peak_1800	123.48
chr1	73421631	73422477	MACS_peak_1801	284
chr1	73432041	73432393	MACS_peak_1802	103.42
chr1	73448906	73449461	MACS_peak_1803	227.74
chr1	73452868	73453312	MACS_peak_1804	87.77
chr1	73460881	73461396	MACS_peak_1805	115.8
chr1	73475565	73476206	MACS_peak_1806	163.28
chr1	73483426	73484185	MACS_peak_1807	137.73
chr1	73542165	73542430	MACS_peak_1808	53.45
chr1	73570796	73571049	MACS_peak_1809	91.09
chr1	73575909	73576132	MACS_peak_1810	83.91
chr1	73581423	73581628	MACS_peak_1811	52.73
chr1	73590084	73590445	MACS_peak_1812	128.99
chr1	73619930	73620341	MACS_peak_1813	145.28
chr1	73657853	73658685	MACS_peak_1814	323.28
chr1	73677753	73677921	MACS_peak_1815	55.15
chr1	73757126	73757793	MACS_peak_1816	236.84
chr1	73761124	73761869	MACS_peak_1817	156.06
chr1	73765865	73766405	MACS_peak_1818	129.98
chr1	73794075	73794268	MACS_peak_1819	53.28
chr1	73822314	73822565	MACS_peak_1820	60.37
chr1	73850224	73850453	MACS_peak_1821	81
chr1	73862407	73862726	MACS_peak_1822	105.29
chr1	73868764	73869294	MACS_peak_1823	293.74
chr1	73891017	73891949	MACS_peak_1824	254.22
chr1	73909765	73910011	MACS_peak_1825	55.93
chr1	73910252	73910484	MACS_peak_1826	61.36
chr1	73919047	73919429	MACS_peak_1827	74.58
chr1	73973897	73974140	MACS_peak_1828	67.31
chr1	73997530	73997882	MACS_peak_1829	119.35
chr1	74061710	74061950	MACS_peak_1830	54.63
chr1	74068719	74069382	MACS_peak_1831	207.05
chr1	74148639	74148963	MACS_peak_1832	61.8
chr1	74159261	74159498	MACS_peak_1833	82.38
chr1	74239270	74239780	MACS_peak_1834	191.88
chr1	74251641	74252176	MACS_peak_1835	128.61
chr1	74252537	74252831	MACS_peak_1836	85.17
chr1	74268438	74268984	MACS_peak_1837	139.08
chr1	74271277	74271849	MACS_peak_1838	164.93
chr1	74275580	74276492	MACS_peak_1839	264.28
chr1	74285095	74285519	MACS_peak_1840	181.35
chr1	74299119	74299448	MACS_peak_1841	83.9
chr1	74340372	74340938	MACS_peak_1842	175.82
chr1	74384124	74384491	MACS_peak_1843	52.06
chr1	74392549	74392803	MACS_peak_1844	75.1
chr1	74403715	74403974	MACS_peak_1845	71.86
chr1	74410864	74411807	MACS_peak_1846	115.12
chr1	74422983	74423178	MACS_peak_1847	58.4
chr1	74435595	74435787	MACS_peak_1848	74.93
chr1	74460493	74460899	MACS_peak_1849	101.96
chr1	74462469	74462835	MACS_peak_1850	53.28
chr1	74463220	74464026	MACS_peak_1851	190.76
chr1	74475546	74475794	MACS_peak_1852	88.66
chr1	74482125	74482766	MACS_peak_1853	164.64
chr1	74489415	74489951	MACS_peak_1854	221
chr1	74497528	74498019	MACS_peak_1855	127.28
chr1	74506647	74506903	MACS_peak_1856	70.74
chr1	74513647	74513863	MACS_peak_1857	58.97
chr1	74546460	74547049	MACS_peak_1858	196.08
chr1	74550107	74550609	MACS_peak_1859	176.91
chr1	74562874	74563397	MACS_peak_1860	124.08
chr1	74608526	74609279	MACS_peak_1861	286.88
chr1	74611359	74611786	MACS_peak_1862	75.29
chr1	74611909	74612393	MACS_peak_1863	73.89
chr1	74618937	74619483	MACS_peak_1864	130.76
chr1	74622260	74622652	MACS_peak_1865	59.39
chr1	74636460	74636654	MACS_peak_1866	66.41
chr1	74698703	74699335	MACS_peak_1867	288.74
chr1	74731712	74731948	MACS_peak_1868	55.1
chr1	74758145	74758888	MACS_peak_1869	805.08
chr1	74764727	74765019	MACS_peak_1870	108.39
chr1	74823745	74824109	MACS_peak_1871	81.13
chr1	74948328	74948617	MACS_peak_1872	53.44
chr1	74948664	74948985	MACS_peak_1873	53.14
chr1	74950846	74951565	MACS_peak_1874	288.34
chr1	75051481	75051835	MACS_peak_1875	73.24
chr1	75054060	75054286	MACS_peak_1876	60.61
chr1	75101980	75102261	MACS_peak_1877	59.48
chr1	75131312	75131779	MACS_peak_1878	73.38
chr1	75218259	75218515	MACS_peak_1879	54.87
chr1	75220575	75221357	MACS_peak_1880	180.55
chr1	75323917	75324094	MACS_peak_1881	52.75
chr1	75345411	75346076	MACS_peak_1882	110.16
chr1	75382568	75382789	MACS_peak_1883	60.56
chr1	75423606	75424252	MACS_peak_1884	251.4
chr1	75427443	75427754	MACS_peak_1885	55.08
chr1	75551367	75551805	MACS_peak_1886	140.31
chr1	75559230	75559469	MACS_peak_1887	59.5
chr1	75567934	75568232	MACS_peak_1888	65.41
chr1	75584304	75584578	MACS_peak_1889	112.26
chr1	75587821	75588116	MACS_peak_1890	80.33
chr1	75596419	75596653	MACS_peak_1891	66.39
chr1	75724786	75725077	MACS_peak_1892	59.08
chr1	75877107	75877327	MACS_peak_1893	52.39
chr1	75911076	75911473	MACS_peak_1894	110.89
chr1	75996242	75996585	MACS_peak_1895	96.59
chr1	76018714	76019017	MACS_peak_1896	120.38
chr1	76032172	76032666	MACS_peak_1897	243.35
chr1	76037934	76038778	MACS_peak_1898	242.94
chr1	76048200	76048534	MACS_peak_1899	89.88
chr1	76059985	76060302	MACS_peak_1900	65.29
chr1	76082089	76082659	MACS_peak_1901	192.53
chr1	76085975	76086381	MACS_peak_1902	129.87
chr1	76127138	76127724	MACS_peak_1903	159.5
chr1	76206148	76206548	MACS_peak_1904	83.81
chr1	76218971	76219244	MACS_peak_1905	56.33
chr1	76250126	76250684	MACS_peak_1906	169.94
chr1	76253510	76254529	MACS_peak_1907	239.47
chr1	76254561	76254907	MACS_peak_1908	50.17
chr1	76264966	76265608	MACS_peak_1909	261.6
chr1	76278718	76279063	MACS_peak_1910	113.95
chr1	76287515	76288039	MACS_peak_1911	136.44
chr1	76310066	76310564	MACS_peak_1912	261
chr1	76316954	76317692	MACS_peak_1913	215.63
chr1	76331399	76331793	MACS_peak_1914	117.17
chr1	76340756	76341135	MACS_peak_1915	98.21
chr1	76368608	76369023	MACS_peak_1916	139.43
chr1	76392703	76393056	MACS_peak_1917	113.42
chr1	76408402	76409185	MACS_peak_1918	239.97
chr1	76426693	76427120	MACS_peak_1919	117.55
chr1	76433857	76434525	MACS_peak_1920	220.99
chr1	76442086	76442544	MACS_peak_1921	124.4
chr1	76491822	76492180	MACS_peak_1922	96.31
chr1	76495825	76496199	MACS_peak_1923	111.32
chr1	76502086	76502793	MACS_peak_1924	99.65
chr1	76509938	76510287	MACS_peak_1925	125.18
chr1	76527088	76527853	MACS_peak_1926	239.11
chr1	76531284	76531879	MACS_peak_1927	189.06
chr1	76544916	76545364	MACS_peak_1928	120.34
chr1	76563246	76563437	MACS_peak_1929	50.86
chr1	76569255	76569725	MACS_peak_1930	100.77
chr1	76569730	76570260	MACS_peak_1931	111.1
chr1	76577218	76578389	MACS_peak_1932	200.27
chr1	76580832	76581368	MACS_peak_1933	145.83
chr1	76581438	76581903	MACS_peak_1934	76.8
chr1	76623145	76623569	MACS_peak_1935	115.71
chr1	76633102	76633432	MACS_peak_1936	66.65
chr1	76633910	76634206	MACS_peak_1937	53.67
chr1	76675540	76675822	MACS_peak_1938	80.73
chr1	76678838	76679271	MACS_peak_1939	184.01
chr1	76689078	76689364	MACS_peak_1940	87.93
chr1	76696832	76697217	MACS_peak_1941	89.3
chr1	76697407	76697839	MACS_peak_1942	99.75
chr1	76709585	76710174	MACS_peak_1943	134.56
chr1	76724627	76726049	MACS_peak_1944	371.16
chr1	76731004	76731189	MACS_peak_1945	50.73
chr1	76763790	76764135	MACS_peak_1946	90.61
chr1	76778705	76778939	MACS_peak_1947	59.6
chr1	76848111	76848547	MACS_peak_1948	107.13
chr1	76850407	76850942	MACS_peak_1949	148.94
chr1	76854947	76855378	MACS_peak_1950	108.79
chr1	76869562	76869877	MACS_peak_1951	51.05
chr1	76870082	76870486	MACS_peak_1952	154.35
chr1	76887906	76888253	MACS_peak_1953	103.66
chr1	76891885	76892190	MACS_peak_1954	94.69
chr1	76934970	76936354	MACS_peak_1955	188.52
chr1	76938590	76939887	MACS_peak_1956	306.12
chr1	76949783	76950280	MACS_peak_1957	126.23
chr1	76954408	76955481	MACS_peak_1958	189.94
chr1	76963184	76963362	MACS_peak_1959	52.49
chr1	77033881	77034251	MACS_peak_1960	72.32
chr1	77041180	77041510	MACS_peak_1961	70.68
chr1	77062938	77063818	MACS_peak_1962	227.27
chr1	77065580	77066250	MACS_peak_1963	350.54
chr1	77103158	77103589	MACS_peak_1964	190.36
chr1	77181577	77181877	MACS_peak_1965	81.88
chr1	77273710	77274683	MACS_peak_1966	170.95
chr1	77288183	77288537	MACS_peak_1967	59.75
chr1	77316120	77316385	MACS_peak_1968	53.99
chr1	77316785	77317306	MACS_peak_1969	87.43
chr1	77321030	77321488	MACS_peak_1970	50.51
chr1	77321737	77322399	MACS_peak_1971	91.9
chr1	77350727	77351154	MACS_peak_1972	120.45
chr1	77393474	77393849	MACS_peak_1973	114.97
chr1	77398172	77398847	MACS_peak_1974	143.76
chr1	77458059	77458690	MACS_peak_1975	150.56
chr1	77476245	77476416	MACS_peak_1976	54.33
chr1	77544740	77545507	MACS_peak_1977	342.51
chr1	77576987	77577149	MACS_peak_1978	56.84
chr1	77642167	77642654	MACS_peak_1979	76.94
chr1	77730872	77731079	MACS_peak_1980	67.68
chr1	77745303	77745533	MACS_peak_1981	140.45
chr1	77889451	77889917	MACS_peak_1982	136.37
chr1	77925941	77926245	MACS_peak_1983	136.68
chr1	77964555	77964872	MACS_peak_1984	61.95
chr1	77978984	77979671	MACS_peak_1985	91.85
chr1	78004569	78004860	MACS_peak_1986	70.54
chr1	78025726	78025937	MACS_peak_1987	65.14
chr1	78079232	78079761	MACS_peak_1988	119.66
chr1	78082012	78082383	MACS_peak_1989	50.17
chr1	78088948	78089247	MACS_peak_1990	85.15
chr1	78101696	78101918	MACS_peak_1991	54.56
chr1	78101942	78102262	MACS_peak_1992	86.9
chr1	78129126	78129353	MACS_peak_1993	67.19
chr1	78136712	78137222	MACS_peak_1994	119.83
chr1	78138782	78139484	MACS_peak_1995	128.65
chr1	78149771	78150118	MACS_peak_1996	117.45
chr1	78215137	78215319	MACS_peak_1997	73.64
chr1	78240923	78241305	MACS_peak_1998	65.01
chr1	78297744	78297993	MACS_peak_1999	89.34
chr1	78317272	78317579	MACS_peak_2000	55.86
chr1	78320517	78320825	MACS_peak_2001	65.11
chr1	78372411	78373566	MACS_peak_2002	116.36
chr1	78373664	78374082	MACS_peak_2003	55.84
chr1	78375845	78376258	MACS_peak_2004	59.91
chr1	78385602	78385957	MACS_peak_2005	76.67
chr1	78425225	78425421	MACS_peak_2006	54.12
chr1	78426950	78427533	MACS_peak_2007	158.07
chr1	78432633	78432883	MACS_peak_2008	56.09
chr1	78444370	78444579	MACS_peak_2009	50.61
chr1	78513523	78513708	MACS_peak_2010	65.71
chr1	78524407	78524883	MACS_peak_2011	137.57
chr1	78529819	78530036	MACS_peak_2012	50.13
chr1	78536532	78537132	MACS_peak_2013	236.64
chr1	78586663	78586938	MACS_peak_2014	95.03
chr1	78614875	78615814	MACS_peak_2015	331.35
chr1	78804239	78805174	MACS_peak_2016	226.64
chr1	78829764	78830188	MACS_peak_2017	153.05
chr1	78833657	78833928	MACS_peak_2018	69.4
chr1	78854032	78854382	MACS_peak_2019	69.07
chr1	78892660	78893091	MACS_peak_2020	144.26
chr1	78913892	78914088	MACS_peak_2021	54.93
chr1	78982343	78982577	MACS_peak_2022	84.15
chr1	78991847	78992317	MACS_peak_2023	61.33
chr1	78994849	78995447	MACS_peak_2024	136.14
chr1	79021294	79021786	MACS_peak_2025	140.27
chr1	79079879	79080170	MACS_peak_2026	58.43
chr1	79149124	79149497	MACS_peak_2027	80.37
chr1	79162372	79162842	MACS_peak_2028	235.23
chr1	79188717	79189327	MACS_peak_2029	74.3
chr1	79191110	79191553	MACS_peak_2030	114.5
chr1	79196651	79197181	MACS_peak_2031	209.79
chr1	79234707	79235099	MACS_peak_2032	72.05
chr1	79249743	79250398	MACS_peak_2033	265.29
chr1	79261731	79262192	MACS_peak_2034	100.77
chr1	79293061	79293304	MACS_peak_2035	56.49
chr1	79310633	79310944	MACS_peak_2036	78.93
chr1	79339501	79339906	MACS_peak_2037	75.23
[truncated: 83,254 more rows]

## Sheet: Common_PAX3_mouse_human_1-day
Genomic coordinates (hg38) of common PAX3 binding sites between 1-day PAX3 differentiating human ES cells and 1-day iPax3 differentiating mouse ES cells
chr8	71603415	71603930	MACS_peak_36	166.29
chr6	50720664	50721056	MACS_peak_56	116.71
chr6	51949396	51949867	MACS_peak_61	99.56
chr6	65081741	65082099	MACS_peak_89	199.84
chr2	101478709	101479698	MACS_peak_138	204.89
chr2	101743955	101744520	MACS_peak_140	64.35
chr2	191357438	191357973	MACS_peak_175	115.08
chr2	196325123	196325547	MACS_peak_187	100.1
chr2	199455612	199455892	MACS_peak_198	43.7
chr2	200811684	200812053	MACS_peak_204	91.85
chr2	201444848	201445038	MACS_peak_208	100
chr2	201445052	201445292	MACS_peak_208	100
chr6	167561972	167562237	MACS_peak_213	41.31
chr2	204971169	204971979	MACS_peak_232	147.37
chr2	205343149	205343581	MACS_peak_238	82.41
chr2	205706080	205706378	MACS_peak_242	232.03
chr2	205936832	205937465	MACS_peak_248	265.03
chr2	214585063	214585076	MACS_peak_284	40.84
chr2	215271348	215271867	MACS_peak_287	76.95
chr2	217637006	217637210	MACS_peak_305	427.58
chr2	221283739	221284220	MACS_peak_327	144.95
chr2	222448845	222449227	MACS_peak_334	175.44
chr2	226759154	226759701	MACS_peak_357	74.58
chr2	229921968	229922296	MACS_peak_370	56.93
chr2	231662327	231662501	MACS_peak_393	68.96
chr2	235848844	235849280	MACS_peak_417	166.65
chr2	236353099	236353613	MACS_peak_422	94.84
chr2	236955929	236956575	MACS_peak_428	82
chr18	61556864	61557494	MACS_peak_482	30.19
chr2	118802358	118802605	MACS_peak_507	78.52
chr2	134335651	134336050	MACS_peak_527	78.7
chr2	136068640	136068827	MACS_peak_541	53.42
chr1	180210004	180210636	MACS_peak_633	445.17
chr1	178653284	178653743	MACS_peak_648	38.7
chr1	177983830	177984402	MACS_peak_652	431.07
chr1	175514520	175514982	MACS_peak_661	174.67
chr1	170668339	170668747	MACS_peak_680	292.44
chr1	164519198	164519898	MACS_peak_718	276.68
chr1	163450688	163450752	MACS_peak_719	232.18
chr1	163320131	163320706	MACS_peak_720	31.82
chr1	163321599	163322057	MACS_peak_720	31.82
chr1	161166130	161166321	MACS_peak_731	41.95
chr1	242609707	242610109	MACS_peak_758	94.01
chr1	226310552	226310553	MACS_peak_787	47.91
chr1	225999929	226000507	MACS_peak_791	86.38
chr1	225593422	225593803	MACS_peak_801	34.08
chr1	218034461	218034836	MACS_peak_833	143.37
chr1	216981821	216982113	MACS_peak_839	155.08
chr1	216562936	216563594	MACS_peak_845	110.44
chr1	213231820	213232065	MACS_peak_865	171
chr1	209354194	209354624	MACS_peak_887	117.04
chr1	208374648	208375097	MACS_peak_891	309.43
chr6	144403125	144403193	MACS_peak_950	145.51
chr6	143884543	143885055	MACS_peak_954	165.81
chr6	137308548	137309117	MACS_peak_985	156.51
chr6	131171470	131171860	MACS_peak_1028	98.1
chr6	126713004	126713477	MACS_peak_1045	133.15
chr6	112503130	112503581	MACS_peak_1069	184.39
chr6	112229973	112230509	MACS_peak_1070	78.81
chr6	111566943	111567038	MACS_peak_1080	77.27
chr6	111552075	111552554	MACS_peak_1081	376.97
chr6	110537170	110537554	MACS_peak_1091	147.91
chr6	108949442	108949797	MACS_peak_1101	87.1
chr6	104956625	104957294	MACS_peak_1124	68.84
chr6	104870773	104871174	MACS_peak_1125	85.1
chr6	104597549	104598082	MACS_peak_1126	143.2
chr10	71573773	71574530	MACS_peak_1157	305.8
chr10	63269075	63269494	MACS_peak_1191	114.28
chr10	62996743	62997140	MACS_peak_1193	55.31
chr19	3721447	3721593	MACS_peak_1278	169.7
chr12	106357465	106357800	MACS_peak_1301	42.1
chr12	107366265	107366839	MACS_peak_1311	359.82
chr12	101763963	101764445	MACS_peak_1335	88.7
chr12	94133968	94134465	MACS_peak_1373	78.55
chr12	90004325	90004680	MACS_peak_1390	45.3
chr12	77549346	77549747	MACS_peak_1436	101.83
chr12	69657442	69657727	MACS_peak_1486	141.85
chr12	65962576	65962583	MACS_peak_1525	68.2
chr12	64781695	64781927	MACS_peak_1533	93.43
chr12	57868856	57869094	MACS_peak_1554	54.7
chr12	56190237	56190516	MACS_peak_1567	38.75
chr12	56079821	56080081	MACS_peak_1568	48.44
chr7	47489198	47489410	MACS_peak_1604	35.94
chr2	60533357	60533876	MACS_peak_1676	77.02
chr2	60223993	60224248	MACS_peak_1682	132.47
chr2	60030298	60030672	MACS_peak_1684	39.44
chr5	169036280	169036708	MACS_peak_1723	185.25
chr5	167878701	167878755	MACS_peak_1737	128.61
chr5	159314778	159315120	MACS_peak_1759	48.49
chr5	134569174	134569573	MACS_peak_1806	30.16
chr5	131170065	131170546	MACS_peak_1819	65.03
chr5	152900377	152900968	MACS_peak_1828	54
chr5	154217079	154217629	MACS_peak_1837	86.75
chr17	14547633	14547842	MACS_peak_1877	113.36
chr17	14461237	14461719	MACS_peak_1878	75.07
chr17	13231444	13231932	MACS_peak_1887	85.13
chr17	8119937	8120708	MACS_peak_1910	86.98
chr17	2223393	2223644	MACS_peak_1953	120.67
chr17	29051103	29051692	MACS_peak_1967	826.79
chr17	32627342	32627789	MACS_peak_1977	139.54
chr17	57518043	57518765	MACS_peak_2042	58.59
chr17	49050700	49051155	MACS_peak_2076	38.23
chr17	38354701	38355166	MACS_peak_2089	183.76
chr17	39461173	39461626	MACS_peak_2101	55.68
chr17	40231177	40231371	MACS_peak_2109	89.03
chr17	42388618	42388963	MACS_peak_2125	81.46
chr17	42998110	42998522	MACS_peak_2130	49.13
chr17	43148532	43148781	MACS_peak_2132	35.91
chr17	62760517	62760639	MACS_peak_2173	82.15
chr17	69473920	69474216	MACS_peak_2209	187.61
chr17	71147664	71148260	MACS_peak_2214	177.3
chr17	77645206	77645789	MACS_peak_2264	188.04
chr17	81394000	81394256	MACS_peak_2286	72.6
chr2	25878663	25878958	MACS_peak_2300	63.97
chr2	24054697	24054851	MACS_peak_2312	110
chr2	22377232	22377757	MACS_peak_2322	100.2
chr2	20695927	20696442	MACS_peak_2328	146.08
chr2	16724723	16725029	MACS_peak_2341	115.52
chr2	11946323	11946651	MACS_peak_2361	139.64
chr2	3575071	3575345	MACS_peak_2395	200.65
chr7	105776139	105776284	MACS_peak_2417	62.31
chr7	105768332	105768625	MACS_peak_2418	268.47
chr7	15685356	15685689	MACS_peak_2431	135.08
chr7	112029407	112029839	MACS_peak_2437	209.47
chr7	110071101	110071730	MACS_peak_2442	273.71
chr14	32950553	32950933	MACS_peak_2463	263.26
chr14	33207492	33208170	MACS_peak_2465	81.43
chr14	33282248	33282928	MACS_peak_2466	123.39
chr14	33554503	33555128	MACS_peak_2468	123.45
chr14	35122451	35122545	MACS_peak_2487	44.92
chr14	59189831	59190155	MACS_peak_2537	47.95
chr14	68137709	68138289	MACS_peak_2580	133.01
chr14	71613124	71613176	MACS_peak_2606	126
chr14	73058106	73058494	MACS_peak_2613	90.7
chr14	73949788	73950011	MACS_peak_2620	91.99
chr14	77707931	77708246	MACS_peak_2643	112.49
chr14	79136347	79136760	MACS_peak_2651	191.1
chr14	79136782	79136990	MACS_peak_2651	191.1
chr14	80974104	80974286	MACS_peak_2658	255.9
chr14	80974291	80974932	MACS_peak_2658	255.9
chr14	89617253	89617541	MACS_peak_2678	114.08
chr14	91060826	91061182	MACS_peak_2686	117.29
chr14	92383996	92384230	MACS_peak_2693	342.03
chr14	104158887	104159189	MACS_peak_2758	114.76
chr14	104334180	104334498	MACS_peak_2761	56.32
chr14	104378572	104378994	MACS_peak_2764	102.97
chr7	20825940	20826589	MACS_peak_2820	74.05
chr1	237084600	237085191	MACS_peak_2851	164.74
chr7	41383138	41383520	MACS_peak_2869	172.89
chr6	20770615	20770871	MACS_peak_2941	60.16
chr6	5472086	5472581	MACS_peak_2992	289.78
chr6	8736121	8736758	MACS_peak_3011	61.72
chr6	9455955	9456675	MACS_peak_3012	192.89
chr6	11495724	11496105	MACS_peak_3025	62.3
chr6	16205439	16205754	MACS_peak_3054	244.53
chr5	176388913	176389349	MACS_peak_3115	97.92
chr5	134758582	134758846	MACS_peak_3124	31.27
chr9	86794406	86794640	MACS_peak_3160	163.2
chr9	86902817	86903357	MACS_peak_3163	332.18
chr9	94865889	94866500	MACS_peak_3176	69.82
chr9	95055995	95056211	MACS_peak_3178	262.83
chr9	96022195	96022447	MACS_peak_3189	168.87
chr9	96083845	96084181	MACS_peak_3190	86.97
chr5	88673360	88673682	MACS_peak_3255	67.2
chr5	74080009	74080403	MACS_peak_3302	54.78
chr5	62011201	62011545	MACS_peak_3359	198.78
chr5	61009536	61009943	MACS_peak_3366	62.12
chr5	59768604	59768873	MACS_peak_3373	112.07
chr5	57451381	57451608	MACS_peak_3389	55.31
chr5	51487909	51488592	MACS_peak_3430	183.4
chr13	42039628	42039973	MACS_peak_3470	48.18
chr3	62128493	62129368	MACS_peak_3533	192.04
chr3	63446338	63446372	MACS_peak_3537	66.28
chr3	54706702	54707200	MACS_peak_3613	170.63
chr3	54256924	54257512	MACS_peak_3615	413.39
chr10	49663450	49664073	MACS_peak_3638	269.59
chr14	23544525	23544983	MACS_peak_3733	101.12
chr8	27559334	27559778	MACS_peak_3785	327.58
chr8	27049437	27049923	MACS_peak_3789	220.77
chr8	25201158	25201744	MACS_peak_3803	302.65
chr13	44759688	44759986	MACS_peak_3854	235.03
chr13	57630691	57631021	MACS_peak_3885	57.32
chr13	60626949	60627381	MACS_peak_3898	161.8
chr13	72403342	72403845	MACS_peak_3913	145.33
chr13	75904433	75904691	MACS_peak_3925	133.71
chr13	93248511	93249159	MACS_peak_3961	288.74
chr13	96532674	96533599	MACS_peak_3985	135.97
chr13	97799449	97800030	MACS_peak_3995	154.33
chr5	36156425	36156882	MACS_peak_4057	226.75
chr5	32269583	32269786	MACS_peak_4067	119.85
chr5	17727094	17727787	MACS_peak_4087	117.87
chr5	15695401	15695501	MACS_peak_4097	156.09
chr8	99283464	99283735	MACS_peak_4129	161.45
chr8	100215949	100216380	MACS_peak_4136	43.08
chr8	101759967	101760368	MACS_peak_4145	112.89
chr8	127469069	127469525	MACS_peak_4244	37.89
chr8	133082483	133083190	MACS_peak_4266	288.74
chr8	137279316	137279986	MACS_peak_4273	80.48
chr8	143479174	143479861	MACS_peak_4292	173.59
chr22	39889325	39889649	MACS_peak_4328	107.43
chr22	42330995	42331329	MACS_peak_4346	84.78
chr12	49568096	49568408	MACS_peak_4443	62.25
chr12	54566247	54566596	MACS_peak_4488	147.47
chr3	189638905	189639209	MACS_peak_4605	32.73
chr3	194747808	194748077	MACS_peak_4642	62.3
chr3	123488916	123489149	MACS_peak_4678	101.6
chr3	122894572	122894740	MACS_peak_4682	100.86
chr3	122067195	122067490	MACS_peak_4689	101.52
chr3	120742595	120742981	MACS_peak_4694	291.57
chr3	113226449	113226711	MACS_peak_4733	348.49
chr3	113179540	113179696	MACS_peak_4734	87.98
chr3	111865218	111865712	MACS_peak_4738	93.64
chr3	111199460	111200019	MACS_peak_4740	149.77
chr3	107522670	107523047	MACS_peak_4759	56.18
chr3	101814179	101814270	MACS_peak_4774	56.8
chr3	79285257	79285760	MACS_peak_4807	68.12
chr3	78654438	78654853	MACS_peak_4812	92.02
chr21	40817247	40817808	MACS_peak_4934	216.27
chr6	156714856	156715589	MACS_peak_4957	145.42
chr6	161915393	161916054	MACS_peak_5010	123.13
chr16	1308910	1309450	MACS_peak_5075	71.55
chr12	110721571	110721914	MACS_peak_5127	203.17
chr19	6425196	6425693	MACS_peak_5264	95.16
chr5	103526291	103526983	MACS_peak_5266	127.4
chr5	109102141	109102435	MACS_peak_5287	104.2
chr2	29531596	29531991	MACS_peak_5341	384.33
chr2	31060442	31060632	MACS_peak_5349	107.12
chr2	36489859	36490393	MACS_peak_5357	184.01
chr2	41029975	41030548	MACS_peak_5382	230.49
chr2	45908767	45909034	MACS_peak_5426	182.76
chr2	48470993	48471630	MACS_peak_5442	216.15
chr18	25163002	25163861	MACS_peak_5516	199.53
chr18	36456040	36456373	MACS_peak_5554	145.42
chr5	141040910	141041430	MACS_peak_5598	31.89
chr5	123874988	123875166	MACS_peak_5676	78.68
chr5	124661307	124661776	MACS_peak_5681	249.13
chr5	124881461	124882040	MACS_peak_5684	172.88
chr5	124879073	124879310	MACS_peak_5684	172.88
chr5	125412727	125413169	MACS_peak_5693	143.4
chr5	125485083	125485729	MACS_peak_5695	67.43
chr5	127425082	127425315	MACS_peak_5702	230.82
chr5	149215056	149215470	MACS_peak_5735	70.94
chr18	58324024	58324430	MACS_peak_5751	210.95
chr18	52623190	52623911	MACS_peak_5789	88.89
chr18	50629023	50629498	MACS_peak_5799	256.96
chr18	77857880	77858641	MACS_peak_5846	232.27
chr18	70205728	70206081	MACS_peak_5874	122.17
chr11	68649210	68649644	MACS_peak_5879	61.97
chr9	77963085	77963391	MACS_peak_5949	72.38
chr9	77965054	77965465	MACS_peak_5949	72.38
chr9	72458866	72459776	MACS_peak_5962	313.16
chr9	68396356	68397199	MACS_peak_5987	351.91
chr9	68241882	68242258	MACS_peak_5989	172.84
chr9	2241709	2241992	MACS_peak_6005	65.49
chr9	3401492	3402126	MACS_peak_6017	34.78
chr9	3645932	3646028	MACS_peak_6018	121.09
chr9	3646037	3646530	MACS_peak_6018	121.09
chr10	51735227	51735559	MACS_peak_6039	139.86
chr10	51699582	51699969	MACS_peak_6041	73.41
chr10	50405511	50405598	MACS_peak_6045	77.51
chr10	88070849	88071099	MACS_peak_6053	266.48
chr10	91879548	91879838	MACS_peak_6072	48.91
chr10	93719637	93720116	MACS_peak_6083	145.14
chr10	97150119	97150581	MACS_peak_6101	388.62
chr10	97640333	97640551	MACS_peak_6105	98.72
chr10	101630048	101630591	MACS_peak_6125	35.25
chr10	103367730	103368003	MACS_peak_6145	75.07
chr10	103582261	103582517	MACS_peak_6147	49.74
chr10	112826977	112827587	MACS_peak_6194	225.93
chr10	8502735	8503270	MACS_peak_6282	190.22
chr10	15596952	15597367	MACS_peak_6300	68.7
chr10	24449343	24449728	MACS_peak_6344	59.69
chr2	113225464	113225480	MACS_peak_6356	148.8
chr2	113225936	113226136	MACS_peak_6356	148.8
chr9	133861097	133861203	MACS_peak_6368	203.04
chr9	130479112	130479620	MACS_peak_6407	378.13
chr9	130480593	130481027	MACS_peak_6408	391.72
chr9	130665440	130665845	MACS_peak_6412	112.5
chr2	147512474	147512635	MACS_peak_6492	90.12
chr2	161036346	161036958	MACS_peak_6563	151.43
chr2	161370564	161371125	MACS_peak_6565	140.56
chr2	165238348	165238676	MACS_peak_6576	299.61
chr2	169193526	169193901	MACS_peak_6593	126.81
chr2	170013829	170014294	MACS_peak_6595	191.42
chr2	170339492	170339983	MACS_peak_6598	64.7
chr2	170680659	170681206	MACS_peak_6605	201.6
chr2	173020318	173020957	MACS_peak_6616	95.04
chr2	175264492	175265324	MACS_peak_6637	126.8
chr2	177621565	177621637	MACS_peak_6652	32.18
chr2	179219046	179219576	MACS_peak_6660	58.62
chr2	179745655	179745992	MACS_peak_6667	90.21
chr2	181112991	181113472	MACS_peak_6674	127.21
chr2	181553316	181553491	MACS_peak_6677	59.59
chr2	187403783	187404337	MACS_peak_6688	80.05
chr11	46700568	46700960	MACS_peak_6713	299.44
chr11	43880644	43880904	MACS_peak_6730	94.38
chr11	36162351	36162938	MACS_peak_6748	89.08
chr11	35362822	35362961	MACS_peak_6760	299.29
chr11	32213141	32213547	MACS_peak_6786	211.45
chr15	36948796	36949585	MACS_peak_6834	320
chr15	38074632	38074838	MACS_peak_6839	51.42
chr15	40593533	40594126	MACS_peak_6856	43.81
chr15	44195260	44195547	MACS_peak_6877	49.95
chr15	44287520	44287967	MACS_peak_6879	96.04
chr15	47720600	47720980	MACS_peak_6888	80.52
chr20	14830029	14830272	MACS_peak_6973	61
chr20	21090651	21091002	MACS_peak_7017	202.36
chr20	37749578	37750313	MACS_peak_7076	176.84
chr20	38267556	38267951	MACS_peak_7083	30.36
chr20	43751350	43751738	MACS_peak_7112	63.79
chr20	46273803	46274375	MACS_peak_7123	51.56
chr20	48236897	48237074	MACS_peak_7141	35.61
chr20	51802498	51802889	MACS_peak_7163	68.58
chr1	2123221	2123327	MACS_peak_7167	56.16
chr20	54323755	54323830	MACS_peak_7179	34.43
chr20	57123040	57123075	MACS_peak_7195	77.05
chr20	58629389	58629814	MACS_peak_7205	182.4
chr20	59260327	59260795	MACS_peak_7211	190.95
chr20	59976065	59976474	MACS_peak_7215	106.13
chr8	84173464	84173875	MACS_peak_7269	192.54
chr3	172260770	172261142	MACS_peak_7295	70.77
chr3	168807965	168808171	MACS_peak_7303	90.7
chr4	123869517	123870158	MACS_peak_7358	261.26
chr13	40193683	40194427	MACS_peak_7403	62.64
chr3	158109979	158110190	MACS_peak_7491	41.27
chr3	158801842	158802183	MACS_peak_7494	175.64
chr3	159487869	159488048	MACS_peak_7495	115.98
chr4	156686044	156686667	MACS_peak_7525	416.78
chr4	152325441	152326159	MACS_peak_7541	292.45
chr1	149792593	149792766	MACS_peak_7618	48.54
chr1	120059443	120059978	MACS_peak_7639	63.79
chr1	118249768	118250150	MACS_peak_7645	189.99
chr1	112332084	112332445	MACS_peak_7695	57.06
chr1	108877648	108877758	MACS_peak_7711	108.71
chr1	99621161	99621886	MACS_peak_7730	68.77
chr1	94961324	94961536	MACS_peak_7746	178.43
chr1	94654339	94654556	MACS_peak_7751	84.31
chr4	104676904	104677591	MACS_peak_7825	45.53
chr4	95512834	95513539	MACS_peak_7869	221.73
chr1	87136117	87136462	MACS_peak_7885	57.46
chr1	86892283	86892811	MACS_peak_7893	413.97
chr1	81305979	81306373	MACS_peak_7924	239.66
chr1	78129126	78129353	MACS_peak_7930	76.44
chr1	76253782	76254529	MACS_peak_7943	155.2
chr1	76254561	76254671	MACS_peak_7943	155.2
chr8	58069940	58070852	MACS_peak_7978	248.6
chr8	61018402	61019202	MACS_peak_7989	84.7
chr8	61055347	61055587	MACS_peak_7990	178.51
chr6	94213026	94213550	MACS_peak_8044	384
chr6	91164139	91164525	MACS_peak_8048	401.84
chr6	90587211	90587285	MACS_peak_8051	45.25
chr6	90218549	90218849	MACS_peak_8059	49.73
chr6	90158850	90159420	MACS_peak_8061	201.25
chr6	89762078	89762483	MACS_peak_8063	43.48
chr9	28517577	28517738	MACS_peak_8088	112.37
chr9	37025441	37025809	MACS_peak_8122	188.28
chr9	38228679	38229284	MACS_peak_8132	231.68
chr9	97874531	97875036	MACS_peak_8137	181.09
chr9	97922126	97922465	MACS_peak_8138	43.78
chr9	101032065	101032277	MACS_peak_8152	363.7
chr9	106784180	106784436	MACS_peak_8170	92.15
chr9	106921398	106921915	MACS_peak_8173	153.46
chr9	107229172	107229585	MACS_peak_8177	43.32
chr9	109270542	109270719	MACS_peak_8185	32.93
chr9	119894243	119894582	MACS_peak_8234	106.91
chr9	81826186	81827106	MACS_peak_8240	214.85
chr9	14096278	14097043	MACS_peak_8263	63.12
chr9	16097428	16097532	MACS_peak_8271	126.6
chr9	16475196	16475798	MACS_peak_8274	60.31
chr9	18490993	18491228	MACS_peak_8278	223.1
chr1	61243165	61243435	MACS_peak_8327	50.05
chr1	55420822	55421328	MACS_peak_8368	51.53
chr1	53755332	53755418	MACS_peak_8377	170.08
chr1	53049803	53050211	MACS_peak_8380	129.74
chr1	50423582	50423924	MACS_peak_8397	95.23
chr1	45500117	45500439	MACS_peak_8427	34.01
chr1	44505416	44505928	MACS_peak_8434	151.92
chr1	43348101	43348416	MACS_peak_8442	158.56
chr1	36464234	36464553	MACS_peak_8478	194.01
chr1	35605450	35605701	MACS_peak_8485	608.19
chr1	35268348	35268743	MACS_peak_8487	96.53
chr1	33471995	33472535	MACS_peak_8491	67.47
chr1	33284175	33284761	MACS_peak_8496	186.06
chr1	27572150	27572469	MACS_peak_8529	41.97
chr1	26692624	26693340	MACS_peak_8542	64.36
chr1	25998244	25998545	MACS_peak_8546	49.63
chr1	25734986	25735250	MACS_peak_8548	40.92
chr1	25737206	25737525	MACS_peak_8548	40.92
chr1	12380480	12381303	MACS_peak_8608	242.39
chr1	10709368	10709783	MACS_peak_8669	65.11
chr1	6243500	6243890	MACS_peak_8706	325.08
chr7	86747598	86748008	MACS_peak_8755	145.78
chr7	84997663	84997977	MACS_peak_8758	215.84
chr7	78039251	78039810	MACS_peak_8799	228.7
chr7	23043448	23043837	MACS_peak_8814	43.76
chr2	27370175	27370676	MACS_peak_8843	64.95
chr2	27663394	27663663	MACS_peak_8845	47.18
chr2	27663756	27664006	MACS_peak_8845	47.18
chr2	28751114	28751431	MACS_peak_8853	41.94
chr4	4541882	4542284	MACS_peak_8882	50.18
chr4	17033653	17034117	MACS_peak_8895	677.63
chr4	17255377	17255958	MACS_peak_8896	168.35
chr4	19074055	19074310	MACS_peak_8905	114.39
chr4	20954406	20955081	MACS_peak_8913	112.4
chr4	53196246	53196759	MACS_peak_9005	65.9
chr4	65552009	65552709	MACS_peak_9028	469.54
chr4	70688062	70688594	MACS_peak_9038	30.25
chr4	74200998	74201373	MACS_peak_9054	283.81
chr4	77156625	77157244	MACS_peak_9071	35.69
chr1	90798883	90799471	MACS_peak_9130	279.36
chr1	93078989	93079340	MACS_peak_9141	63.09
chr22	27003257	27004089	MACS_peak_9159	224.83
chr12	115567240	115567400	MACS_peak_9217	31.31
chr12	113900071	113900699	MACS_peak_9235	144.81
chr12	113645501	113645936	MACS_peak_9237	189.51
chr12	125155138	125155304	MACS_peak_9282	33.23
chr12	131460853	131460871	MACS_peak_9290	55.31
chr7	70473951	70474023	MACS_peak_9306	62.53
chr7	70406117	70406898	MACS_peak_9308	172.89
chr7	74963992	74964252	MACS_peak_9322	47.6
chr7	74443885	74444271	MACS_peak_9326	39.19
chr7	1313828	1314152	MACS_peak_9369	174
chr7	4227475	4227789	MACS_peak_9387	165.73
chr7	5429910	5430288	MACS_peak_9392	380.05
chr7	116782083	116782813	MACS_peak_9507	154.78
chr7	121064652	121064684	MACS_peak_9522	60.9
chr7	132474807	132475319	MACS_peak_9572	107.61
chr7	134823975	134824282	MACS_peak_9586	75.25
chr7	27551742	27552534	MACS_peak_9674	140.49
chr7	28865586	28865829	MACS_peak_9680	120.71
chr7	29988487	29988737	MACS_peak_9688	99.96
chr4	92658249	92658741	MACS_peak_9704	70.72
chr2	68899682	68899976	MACS_peak_9796	50.32
chr3	127172991	127173387	MACS_peak_9812	117.71
chr3	71241284	71241346	MACS_peak_9875	162.59
chr3	73137679	73138130	MACS_peak_9895	328.06
chr3	73361323	73362039	MACS_peak_9898	168.38
chr3	9730766	9731165	MACS_peak_9927	37.58
chr3	10862308	10862477	MACS_peak_9933	211.95
chr12	389255	389491	MACS_peak_9970	120.34
chr22	17472931	17473221	MACS_peak_9972	69.55
chr22	17638409	17638872	MACS_peak_9974	75.55
chr12	6663121	6663419	MACS_peak_9989	63.15
chr12	24538288	24538657	MACS_peak_10081	158.72
chr12	25883091	25883348	MACS_peak_10089	53.46
chr19	55087101	55087332	MACS_peak_10128	37.82
chr19	58519689	58519969	MACS_peak_10150	65.32
chr19	45717378	45717633	MACS_peak_10175	46.65
chr19	39412159	39412333	MACS_peak_10210	39.9
chr19	37218442	37218573	MACS_peak_10224	69.22
chr19	35931594	35931755	MACS_peak_10233	49.26
chr19	29382682	29383063	MACS_peak_10278	172.4
chr19	48657113	48657360	MACS_peak_10309	68.92
chr19	48637571	48637943	MACS_peak_10310	45.74
chr11	20158621	20159318	MACS_peak_10328	574.23
chr11	20276171	20276750	MACS_peak_10331	154.63
chr15	100439504	100440159	MACS_peak_10376	113.11
chr15	96638448	96639100	MACS_peak_10383	91.89
chr15	95987383	95987926	MACS_peak_10387	101.7
chr15	95874931	95875632	MACS_peak_10388	137.15
chr15	95497509	95498306	MACS_peak_10391	239.12
chr15	92076055	92076402	MACS_peak_10406	149.44
chr15	88023826	88024328	MACS_peak_10417	61.06
chr16	24553851	24554613	MACS_peak_10456	44.09
chr16	24555217	24555805	MACS_peak_10456	44.09
chr11	86678310	86679080	MACS_peak_10470	97.84
chr11	79352292	79352779	MACS_peak_10495	146.71
chr11	7986985	7987340	MACS_peak_10552	65.71
chr11	9314670	9315299	MACS_peak_10563	38.73
chr11	13302667	13302713	MACS_peak_10590	110.51
chr11	15742682	15743324	MACS_peak_10600	787.11
chr10	121098162	121098675	MACS_peak_10677	237.27
chr10	123146499	123146730	MACS_peak_10691	107.59
chr10	123381257	123381550	MACS_peak_10692	84.7
chr10	124493443	124493768	MACS_peak_10702	53.28
chr10	130061412	130061872	MACS_peak_10741	189.82
chr13	106919072	106919670	MACS_peak_10792	61.57
chr13	110029285	110029366	MACS_peak_10805	93.75
chr8	37022851	37023349	MACS_peak_10887	162.36
chr8	8917680	8918006	MACS_peak_10948	417.69
chr4	185520192	185520494	MACS_peak_10984	32.48
chr4	184118137	184118900	MACS_peak_10992	85.28
chr8	19817409	19817582	MACS_peak_11083	44.77
chr19	17606383	17606572	MACS_peak_11116	66.71
chr4	144647426	144648207	MACS_peak_11148	92.09
chr4	144343046	144343414	MACS_peak_11150	103.84
chr19	13116410	13116959	MACS_peak_11181	224.87
chr16	52872736	52873091	MACS_peak_11203	47.75
chr16	52964351	52964699	MACS_peak_11204	151.52
chr16	53002185	53002584	MACS_peak_11205	145.08
chr16	54178283	54178981	MACS_peak_11212	72.72
chr16	74225435	74225619	MACS_peak_11284	165.01
chr16	73605127	73605683	MACS_peak_11287	180.38
chr16	73420791	73421263	MACS_peak_11289	38.47
chr16	73304417	73304892	MACS_peak_11294	390.65
chr16	72854038	72854242	MACS_peak_11298	95.52
chr16	77134319	77134585	MACS_peak_11315	73.05
chr16	79644896	79645471	MACS_peak_11337	62.83
chr16	80369719	80370260	MACS_peak_11339	186.09
chr16	82914937	82915264	MACS_peak_11350	97.94
chr16	86783958	86784211	MACS_peak_11378	137.52
chr1	233940912	233941524	MACS_peak_11426	106.62
chr11	103109726	103109824	MACS_peak_11457	55.13
chr7	34831571	34832050	MACS_peak_11533	319.21
chr7	35553988	35554288	MACS_peak_11540	65.99
chr11	128532692	128533276	MACS_peak_11581	152.3
chr11	126101176	126101713	MACS_peak_11599	847.17
chr11	125124222	125124690	MACS_peak_11605	194.42
chr11	122251771	122252201	MACS_peak_11623	115.36
chr11	121929560	121929973	MACS_peak_11625	189.49
chr11	120720148	120720501	MACS_peak_11632	80.02
chr11	119659525	119659948	MACS_peak_11640	209.59
chr11	118436150	118436330	MACS_peak_11651	32.77
chr11	116536224	116536650	MACS_peak_11655	216.5
chr11	115350910	115351319	MACS_peak_11668	46.42
chr15	74291248	74291441	MACS_peak_11725	37.1
chr15	74228586	74229017	MACS_peak_11726	210.51
chr15	72230411	72230608	MACS_peak_11739	125.46
chr15	70386533	70386877	MACS_peak_11747	49.99
chr15	64387775	64387981	MACS_peak_11796	51.14
chr15	62698182	62698247	MACS_peak_11809	65.71
chr15	60594215	60594469	MACS_peak_11830	133.87
chr15	52804150	52804407	MACS_peak_11864	69.18
chr15	52046469	52047013	MACS_peak_11868	236.44
chr3	141058190	141058540	MACS_peak_11962	32.17
chr3	50517616	50518060	MACS_peak_12005	80.88
chr3	49029311	49029580	MACS_peak_12016	67.89
chr3	27886121	27886128	MACS_peak_12068	43.57
chr3	37486337	37486363	MACS_peak_12071	61.73
chr3	38164904	38165310	MACS_peak_12077	35.39
chr3	40389559	40389904	MACS_peak_12085	97.98
chrX	40107355	40107586	MACS_peak_12124	33.01
chrX	77508646	77508968	MACS_peak_12180	86.2
chrX	20461475	20462009	MACS_peak_12207	67.12
