# Supplementary material for: Time-dependent Pax3-mediated chromatin remodeling and cooperation with Six4 and Tead2 specify the skeletal myogenic lineage in developing mesoderm
Source: PLoS Biol. 2019 Feb 26;17(2):e3000153. doi: 10.1371/journal.pbio.3000153 (PMC6390996; doi:10.1371/journal.pbio.3000153)
Supplement: S6 Table — Pax3, paired box 3. (XLSX) [file pbio.3000153.s013.xlsx]

## Sheet: PAVIS_1-day_annot
Category	Chromosome	Loci Start	Loci End	Gene ID	Gene Symbol	Strand	Distance to TSS
Downstream	chr7	3370408	3371108	ENSMUST00000092891	Cacng7	+	37803
Intron	chr7	3397716	3398313	ENSMUST00000092351	Cacng8	+	3897
5'UTR	chr7	3703662	3704487	ENSMUST00000108625	Rps9	+	22
Intron	chr7	4477982	4478860	ENSMUST00000164987	Eps8l1	+	755
Downstream	chr7	4624908	4625802	ENSMUST00000055085	Tmem86b	-	5127
5'UTR	chr7	6409982	6410784	ENSMUST00000054781	Gm20715	+	106
Upstream	chr7	6793170	6793936	ENSMUST00000175074	Mir3099	+	-10034
5'UTR	chr7	7136486	7137024	ENSMUST00000032622	Zfp773	-	0
5'UTR	chr7	13009328	13010221	ENSMUST00000172240	Zbtb45	-	48
Downstream	chr7	13123436	13124320	ENSMUST00000094827	Vmn1r87	-	8480
Intron	chr7	16147420	16148464	ENSMUST00000168693	Slc8a2	+	17642
Upstream	chr7	16387817	16388616	ENSMUST00000094815	Sae1	-	-419
Upstream	chr7	16601241	16602127	ENSMUST00000190297	RP24-490A22.3	+	-12140
Intron	chr7	16618507	16619422	ENSMUST00000186708	RP24-490A22.3	+	4924
Upstream	chr7	16629522	16630163	ENSMUST00000082811	Gm24708	-	-5165
Intron	chr7	16921356	16922096	ENSMUST00000173557	Calm3	-	2103
Intron	chr7	19131036	19131917	ENSMUST00000053109	Fbxo46	+	11617
Upstream	chr7	19749335	19749932	ENSMUST00000108450	Pvrl2	-	-60
Intron	chr7	23340277	23341526	ENSMUST00000076470	Nlrp4e	+	39626
Intron	chr7	25030047	25030680	ENSMUST00000003468	Grik5	-	42006
5'UTR	chr7	25658740	25659650	ENSMUST00000079634	Exosc5	+	42
Upstream	chr7	25755184	25756173	ENSMUST00000108401	Hnrnpul1	-	-977
5'UTR	chr7	27178063	27179445	ENSMUST00000093040	Rab4b	-	142
Upstream	chr7	27228622	27229159	ENSMUST00000003860	Adck4	+	-4133
Upstream	chr7	27804147	27805262	ENSMUST00000080175	Zfp626	+	-6109
Upstream	chr7	28312001	28312563	ENSMUST00000136427	Timm50	-	-343
Upstream	chr7	28372609	28373234	ENSMUST00000147887	Plekhg2	-	-1413
Intron	chr7	28773753	28774623	ENSMUST00000155327	Sirt2	+	6934
Intron	chr7	29505773	29506481	ENSMUST00000181975	Sipa1l3	-	12485
Intron	chr7	29818461	29819221	ENSMUST00000178162	Zfp790	+	2769
5'UTR	chr7	29908043	29908869	ENSMUST00000187028	ZNF383	+	233
Intron	chr7	30010925	30011669	ENSMUST00000074322	Zfp568	+	23524
5'UTR	chr7	30094406	30095350	ENSMUST00000050735	Zfp260	+	84
Upstream	chr7	30121225	30122082	ENSMUST00000098596	Zfp382	+	-289
Upstream	chr7	30183727	30184592	ENSMUST00000098594	Cox7a1	+	-12
Exon/CD	chr7	30279965	30280949	ENSMUST00000014072	Thap8	+	363
Downstream	chr7	30331975	30332602	ENSMUST00000098585	E130208F15Rik	+	10548
Upstream	chr7	30373348	30374008	ENSMUST00000083048	Gm25259	-	-16754
Upstream	chr7	31084870	31085525	ENSMUST00000170456	Fxyd3	-	-8534
Intron	chr7	34484885	34485166	ENSMUST00000140298	Gm12766	+	46888
Intron	chr7	34485169	34485899	ENSMUST00000140298	Gm12766	+	47397
Intron	chr7	34939125	34939796	ENSMUST00000075068	Pepd	+	27081
Upstream	chr7	35650621	35651379	ENSMUST00000130340	Pdcd5	-	-3534
Intron	chr7	35747268	35748309	ENSMUST00000155993	Dpy19l3	-	6611
Downstream	chr7	35850310	35851269	ENSMUST00000187488	RP23-466H15.2	+	12529
Upstream	chr7	38227589	38228495	ENSMUST00000098513	Plekhf1	-	-48
Downstream	chr7	40276014	40276768	ENSMUST00000190294	RP24-151M10.1	+	13686
Downstream	chr7	40801057	40802107	ENSMUST00000189574	RP23-48C24.2	-	99355
Intron	chr7	43305293	43306121	ENSMUST00000012796	Zfp715	-	7540
Upstream	chr7	43554625	43555232	ENSMUST00000107972	Zfp658	+	-7328
Intron	chr7	43782286	43783014	ENSMUST00000014058	Klk10	+	1596
Exon/CD	chr7	44304281	44305536	ENSMUST00000004587	Clec11a	-	2051
5'UTR	chr7	44748020	44748896	ENSMUST00000126366	Zfp473	-	2592
Upstream	chr7	44869630	44870543	ENSMUST00000123936	Ptov1	-	-2476
Intron	chr7	45050695	45051587	ENSMUST00000057293	Prr12	-	1740
Downstream	chr7	45521452	45522464	ENSMUST00000139268	Ppp1r15a	-	1811
Downstream	chr7	45694799	45695749	ENSMUST00000183120	Ntn5	+	10845
Upstream	chr7	45704491	45705364	ENSMUST00000080885	Dbp	+	-161
Downstream	chr7	45801008	45801839	ENSMUST00000056820	Cyth2	-	12893
Downstream	chr7	45815226	45815882	ENSMUST00000071937	Kcnj14	-	9202
Intron	chr7	46706329	46707223	ENSMUST00000142381	Saal1	-	3882
Intron	chr7	48949969	48950675	ENSMUST00000184336	Nav2	+	41606
Intron	chr7	49634757	49635881	ENSMUST00000032717	Dbx1	-	1530
Upstream	chr7	49698803	49699507	ENSMUST00000085272	Htatip2	+	-59951
Downstream	chr7	53995864	53996716	ENSMUST00000183968	Gm27921	-	12290
Intron	chr7	58666411	58667364	ENSMUST00000168747	Atp10a	+	8685
Upstream	chr7	64048814	64049345	ENSMUST00000175664	Gm20670	+	-8523
Intron	chr7	65600995	65601855	ENSMUST00000146119	Gm7546	-	34488
Intron	chr7	66127961	66128864	ENSMUST00000036372	Chsy1	+	18897
Downstream	chr7	66217937	66218605	ENSMUST00000167705	Lrrk1	-	44199
Upstream	chr7	66451045	66452043	ENSMUST00000174215	Aldh1a3	-	-25843
Intron	chr7	66798427	66799387	ENSMUST00000066475	Cers3	+	55403
Upstream	chr7	68586930	68588083	ENSMUST00000179090	Gm5334	+	-30950
Downstream	chr7	68685365	68686091	ENSMUST00000048068	Arrdc4	-	63513
Upstream	chr7	70053872	70054576	ENSMUST00000103978	Gm24120	-	-96320
Upstream	chr7	70699952	70700882	ENSMUST00000158776	Gm24880	+	-51999
Downstream	chr7	70822296	70823029	ENSMUST00000158776	Gm24880	+	70246
Downstream	chr7	70848206	70848985	ENSMUST00000158776	Gm24880	+	96179
Upstream	chr7	71189930	71190832	ENSMUST00000186618	RP23-257M22.1	+	-26668
Downstream	chr7	71888367	71889154	ENSMUST00000079323	Mctp2	-	417835
Upstream	chr7	72998369	72998974	ENSMUST00000182995	Gm5335	-	-8518
Downstream	chr7	73606514	73607521	ENSMUST00000083795	Gm26176	-	39072
Intron	chr7	74360327	74361150	ENSMUST00000098371	Slco3a1	-	193895
Intron	chr7	74371695	74372672	ENSMUST00000098371	Slco3a1	-	182450
Intron	chr7	76346148	76346975	ENSMUST00000156166	Agbl1	+	28489
Intron	chr7	78347380	78348160	ENSMUST00000039431	Ntrk3	-	230638
Intron	chr7	79035106	79035790	ENSMUST00000180546	Gm26633	-	17875
Upstream	chr7	79166802	79167628	ENSMUST00000107409	Mfge8	-	-18155
Upstream	chr7	79236878	79237793	ENSMUST00000037315	Abhd2	+	-35866
Intron	chr7	81018132	81018665	ENSMUST00000107353	Zfp592	+	24717
Exon/CD	chr7	81058901	81059561	ENSMUST00000148597	Gm16012	+	118
Downstream	chr7	81066494	81067320	ENSMUST00000148597	Gm16012	+	7794
Intron	chr7	81885803	81886641	ENSMUST00000107305	Hdgfrp3	-	48251
Intron	chr7	82281487	82282649	ENSMUST00000178526	Sh3gl3	+	11182
Downstream	chr7	82687900	82688969	ENSMUST00000153265	Eftud1	+	18205
Downstream	chr7	83412273	83413234	ENSMUST00000177929	Gm10610	-	137505
Upstream	chr7	83739591	83740285	ENSMUST00000156553	Il16	-	-1
Downstream	chr7	89500556	89501364	ENSMUST00000041761	Prss23	-	16626
Downstream	chr7	89627555	89628538	ENSMUST00000172178	A230065N10Rik	-	5078
Upstream	chr7	89907754	89908787	ENSMUST00000041195	Ccdc81	-	-4652
Intron	chr7	92300679	92301398	ENSMUST00000135581	Dlg2	+	65911
Upstream	chr7	92457672	92458426	ENSMUST00000104624	Gm22734	-	-55769
Upstream	chr7	96291800	96292743	ENSMUST00000184738	Mir6394	+	-13396
Downstream	chr7	98341379	98342064	ENSMUST00000167405	Tsku	-	19567
Upstream	chr7	98383574	98384483	ENSMUST00000165901	Tsku	-	-23949
Downstream	chr7	99151252	99151923	ENSMUST00000033001	Dgat2	-	31126
Intron	chr7	99431981	99432927	ENSMUST00000037528	Gdpd5	+	50905
Intron	chr7	100606961	100607612	ENSMUST00000138448	Mrpl48	-	708
Intron	chr7	101108835	101109837	ENSMUST00000130426	Fchsd2	+	454
Intron	chr7	101301274	101302200	ENSMUST00000143630	Atg16l2	-	290
Intron	chr7	101450079	101450945	ENSMUST00000166652	Pde2a	+	28803
Intron	chr7	101973592	101974393	ENSMUST00000084852	Numa1	+	4149
Intron	chr7	102385812	102386639	ENSMUST00000033289	Stim1	+	118401
Intron	chr7	102399730	102400288	ENSMUST00000033289	Stim1	+	132185
5'UTR	chr7	102441535	102442116	ENSMUST00000033283	Rrm1	+	130
Intron	chr7	105777891	105778682	ENSMUST00000078482	Dchs1	-	9264
Downstream	chr7	107694199	107695287	ENSMUST00000052438	Cyb5r2	-	63289
Upstream	chr7	108934000	108934651	ENSMUST00000033342	Eif3f	+	-92
Upstream	chr7	109517702	109518640	ENSMUST00000143107	Rpl27a	+	-976
Upstream	chr7	109986025	109987005	ENSMUST00000151587	Tmem41b	-	-256
Upstream	chr7	110109018	110109752	ENSMUST00000033326	Wee1	+	-12965
Intron	chr7	112336587	112337162	ENSMUST00000150428	Mical2	+	20845
Upstream	chr7	112655887	112656644	ENSMUST00000084705	Tead1	+	-23053
Upstream	chr7	112908098	112908791	ENSMUST00000182858	Rassf10	+	-45518
Intron	chr7	113229048	113230086	ENSMUST00000047321	Arntl	+	22102
Upstream	chr7	114275645	114276615	ENSMUST00000123801	Psma1	-	-87
Downstream	chr7	115290448	115291476	ENSMUST00000183778	Gm27684	+	118689
Downstream	chr7	115415258	115415890	ENSMUST00000072804	Sox6	-	579512
Downstream	chr7	117563727	117564762	ENSMUST00000161889	Xylt1	+	88752
Downstream	chr7	117851526	117852178	ENSMUST00000157491	Gm24063	+	75058
Intron	chr7	118532674	118533602	ENSMUST00000098090	Coq7	-	163
Downstream	chr7	120513416	120514249	ENSMUST00000153845	Abca16	+	38410
Upstream	chr7	120835238	120835985	ENSMUST00000047875	Eef2k	+	-7220
Downstream	chr7	121636535	121637265	ENSMUST00000046929	Usp31	-	70353
Upstream	chr7	122132505	122133469	ENSMUST00000033156	Dctn5	+	-54
Intron	chr7	125475569	125476265	ENSMUST00000033006	Nsmce1	-	15679
Upstream	chr7	125541896	125542916	ENSMUST00000033004	Il4ra	+	-9876
Intron	chr7	125740697	125741158	ENSMUST00000148701	D430042O09Rik	+	32936
Intron	chr7	126034922	126035728	ENSMUST00000073935	Gsg1l	-	47086
Intron	chr7	126126125	126127023	ENSMUST00000168189	Xpo6	-	73927
5'UTR	chr7	126695348	126696196	ENSMUST00000130498	Bola2	+	336
Upstream	chr7	127260434	127261426	ENSMUST00000035276	Dctpp1	-	-221
Upstream	chr7	127421800	127422299	ENSMUST00000129038	Zfp688	-	-82
Downstream	chr7	128330750	128331422	ENSMUST00000033133	Rgs10	-	87087
Intron	chr7	128390914	128391821	ENSMUST00000129120	Rgs10	-	13111
Upstream	chr7	128506081	128507231	ENSMUST00000033136	Bag3	+	-16927
Downstream	chr7	128671683	128672439	ENSMUST00000130789	Inpp5f	+	4370
Upstream	chr7	129223756	129224468	ENSMUST00000094018	Ppapdc1a	+	-32982
Downstream	chr7	129395423	129396057	ENSMUST00000094018	Ppapdc1a	+	138646
Upstream	chr7	129591358	129592304	ENSMUST00000084519	Wdr11	+	-32
Downstream	chr7	129789076	129790146	ENSMUST00000136560	Wdr11	+	160578
Downstream	chr7	130082928	130083875	ENSMUST00000083829	Gm23847	+	48307
Upstream	chr7	130366955	130367621	ENSMUST00000121836	Gm5903	-	-12926
Intron	chr7	130670084	130671027	ENSMUST00000084513	Tacc2	+	93071
Intron	chr7	131552268	131553171	ENSMUST00000183219	Hmx2	+	3946
Upstream	chr7	131747230	131747972	ENSMUST00000085365	Gm16477	-	-132613
Upstream	chr7	131881581	131882548	ENSMUST00000045840	Gpr26	+	-84396
Intron	chr7	132259341	132260468	ENSMUST00000077472	Chst15	-	56810
Intron	chr7	132262401	132263333	ENSMUST00000077472	Chst15	-	53847
Intron	chr7	132278031	132278879	ENSMUST00000077472	Chst15	-	38259
Downstream	chr7	132425063	132425930	ENSMUST00000084500	Oat	-	150902
Intron	chr7	132637095	132637886	ENSMUST00000130672	Lhpp	+	7119
Exon/CD	chr7	132852208	132853005	ENSMUST00000033257	Mettl10	-	67
Intron	chr7	132902394	132903196	ENSMUST00000180905	2510016G02Rik	-	28580
Intron	chr7	133034906	133035922	ENSMUST00000166439	Ctbp2	-	87752
Intron	chr7	133112457	133113004	ENSMUST00000166439	Ctbp2	-	10436
Intron	chr7	134127269	134128159	ENSMUST00000134504	Adam12	-	104291
Intron	chr7	135552565	135553504	ENSMUST00000073961	Ptpre	+	15210
Upstream	chr7	135657059	135657984	ENSMUST00000181940	5830432E09Rik	-	-5207
Downstream	chr7	136038613	136039479	ENSMUST00000183000	Gm9341	+	86248
Downstream	chr7	136073828	136074621	ENSMUST00000183000	Gm9341	+	121426
Upstream	chr7	136786132	136786528	ENSMUST00000081510	Mgmt	+	-108281
Downstream	chr7	137369836	137370760	ENSMUST00000145881	9430038I01Rik	-	40458
Downstream	chr7	137864670	137865398	ENSMUST00000082641	Gm25798	-	236505
Downstream	chr7	138060971	138061677	ENSMUST00000082641	Gm25798	-	40215
Downstream	chr7	138083720	138084400	ENSMUST00000082641	Gm25798	-	17479
Upstream	chr7	141047945	141048810	ENSMUST00000048002	B4galnt4	+	-12897
Upstream	chr7	142284042	142285288	ENSMUST00000106074	Gm10013	-	-3726
Downstream	chr7	142321432	142322519	ENSMUST00000131791	Ifitm10	-	16047
Intron	chr7	142329887	142331131	ENSMUST00000131791	Ifitm10	-	7513
Upstream	chr7	142562720	142563648	ENSMUST00000123668	Nctc1	-	-4588
Downstream	chr6	4431812	4432900	ENSMUST00000157238	Gm24442	+	49478
Downstream	chr6	4563157	4564112	ENSMUST00000124686	Col1a2	+	27853
Intron	chr6	4747771	4748658	ENSMUST00000176204	Peg10	+	908
Downstream	chr6	5005220	5006272	ENSMUST00000180645	Gm26556	+	46763
Intron	chr6	5113585	5114326	ENSMUST00000065842	Ppp1r9a	+	496
Intron	chr6	5389323	5390652	ENSMUST00000043294	Asb4	+	6601
Upstream	chr6	5496193	5497182	ENSMUST00000134068	Pdk4	-	-412
Upstream	chr6	5589327	5590195	ENSMUST00000134068	Pdk4	-	-93486
Downstream	chr6	8446636	8447305	ENSMUST00000157493	Gm24059	+	7617
Downstream	chr6	11309836	11310665	ENSMUST00000184177	Gm27894	+	451823
Downstream	chr6	11403897	11404563	ENSMUST00000031637	Ndufa4	-	503216
Intron	chr6	16873838	16874633	ENSMUST00000031533	Tfec	-	24206
Downstream	chr6	17350688	17351714	ENSMUST00000188215	RP23-11G22.3	+	3468
Upstream	chr6	17402772	17402789	ENSMUST00000179184	Gm25021	+	-33526
Downstream	chr6	17562253	17563084	ENSMUST00000148903	Met	+	15695
Downstream	chr6	18429914	18430671	ENSMUST00000139557	Cttnbp2	-	84507
Upstream	chr6	21857435	21858256	ENSMUST00000143531	Tspan12	-	-5676
Intron	chr6	22049115	22049782	ENSMUST00000156621	Cped1	+	23505
Intron	chr6	22060285	22061080	ENSMUST00000156621	Cped1	+	34739
Downstream	chr6	28344887	28345914	ENSMUST00000117943	Gm5303	-	17765
Intron	chr6	28771163	28772017	ENSMUST00000171195	Snd1	+	6900
Upstream	chr6	30589936	30590654	ENSMUST00000124153	Gm13781	-	-14260
Intron	chr6	30620764	30621665	ENSMUST00000165949	Cpa5	+	8659
Upstream	chr6	30703494	30704508	ENSMUST00000115130	Cep41	-	-10301
Intron	chr6	31234456	31235389	ENSMUST00000136571	2210408F21Rik	+	14475
Upstream	chr6	32110065	32110738	ENSMUST00000140465	Gm13850	+	-1742
Downstream	chr6	32340202	32341142	ENSMUST00000143328	Plxna4os3	+	36759
Downstream	chr6	32481111	32482128	ENSMUST00000152538	Plxna4os2	+	30449
Upstream	chr6	32570270	32571152	ENSMUST00000122350	Gm13852	+	-39408
Downstream	chr6	32709856	32710864	ENSMUST00000129069	Chchd3	-	181970
Intron	chr6	33793943	33794837	ENSMUST00000143190	Exoc4	+	92956
Downstream	chr6	33938892	33939963	ENSMUST00000155496	Gm13853	-	52984
Downstream	chr6	34564762	34565787	ENSMUST00000125185	Gm13860	+	31721
Intron	chr6	34637961	34639118	ENSMUST00000127055	Cald1	+	39919
Upstream	chr6	34848421	34849291	ENSMUST00000123019	Tmem140	+	-14290
Intron	chr6	36377715	36378412	ENSMUST00000161820	9330158H04Rik	-	10029
Intron	chr6	37252387	37253299	ENSMUST00000101532	Dgki	-	47131
Upstream	chr6	38381078	38381319	ENSMUST00000162554	Ttc26	+	-271
Intron	chr6	39551756	39552612	ENSMUST00000036877	Dennd2a	-	5683
Upstream	chr6	40470891	40471795	ENSMUST00000114779	Ssbp1	+	-9
Upstream	chr6	40546736	40547521	ENSMUST00000089490	Olfr461	-	-2151
Upstream	chr6	42544025	42544661	ENSMUST00000171307	Olfr455	-	-5323
Downstream	chr6	46147406	46148012	ENSMUST00000158436	Gm22839	+	109933
Upstream	chr6	47239364	47240206	ENSMUST00000060839	Cntnap2	+	-4617
Upstream	chr6	47787743	47788673	ENSMUST00000083767	Rny1	-	-28
Intron	chr6	48740309	48740964	ENSMUST00000142703	Gimap1	+	1529
Downstream	chr6	48852165	48852627	ENSMUST00000168406	Tmem176a	+	10740
Downstream	chr6	48866323	48867035	ENSMUST00000101425	Gm7932	+	6323
Downstream	chr6	49615366	49616300	ENSMUST00000167846	Stk31	+	177269
Upstream	chr6	49792425	49793115	ENSMUST00000031843	Npy	+	-29940
Downstream	chr6	50521776	50522744	ENSMUST00000104169	Gm26289	-	17774
Upstream	chr6	50635566	50636603	ENSMUST00000168705	Gm8038	-	-14199
Downstream	chr6	50811168	50811915	ENSMUST00000161723	G930045G22Rik	-	66538
Downstream	chr6	50818677	50819619	ENSMUST00000161723	G930045G22Rik	-	58931
Upstream	chr6	51103193	51103800	ENSMUST00000187879	RP23-460N4.1	-	-99243
Downstream	chr6	51715287	51715891	ENSMUST00000175195	Gm22914	+	93957
Intron	chr6	51880939	51881676	ENSMUST00000078214	Skap2	-	131242
Exon/CD	chr6	52245940	52246863	ENSMUST00000185194	Gm27492	+	2
Intron	chr6	52314277	52315083	ENSMUST00000129243	Evx1	+	1128
Intron	chr6	52567246	52568098	ENSMUST00000031788	Hibadh	-	72717
Intron	chr6	52576907	52577737	ENSMUST00000031788	Hibadh	-	63067
Intron	chr6	52797096	52797950	ENSMUST00000136250	Jazf1	-	112097
Downstream	chr6	53733686	53734595	ENSMUST00000047450	Creb5	+	160756
Downstream	chr6	53796861	53797551	ENSMUST00000127748	Tril	-	23624
Intron	chr6	53961802	53962695	ENSMUST00000166545	Cpvl	-	16414
Downstream	chr6	54369732	54370520	ENSMUST00000059138	Prr15	+	43114
Upstream	chr6	54564840	54565802	ENSMUST00000140235	Scrn1	-	-10875
Exon/CD	chr6	54592665	54593394	ENSMUST00000046520	Fkbp14	-	148
Intron	chr6	56913091	56914048	ENSMUST00000031793	Nt5c3	-	10363
Upstream	chr6	57535384	57536041	ENSMUST00000042766	Ppm1k	-	-286
Downstream	chr6	58545166	58545783	ENSMUST00000176605	Gm20672	+	33203
Intron	chr6	63550834	63551574	ENSMUST00000161105	Grid2	+	294378
Upstream	chr6	64598044	64598812	ENSMUST00000101351	Atoh1	+	-130718
Downstream	chr6	65008794	65009280	ENSMUST00000137642	Gm15534	+	18082
Upstream	chr6	66477548	66478556	ENSMUST00000116605	Mad2l1	+	-57338
Upstream	chr6	67265850	67266978	ENSMUST00000042990	Serbp1	+	-565
3'UTR	chr6	71378247	71378895	ENSMUST00000172321	Cd8a	+	5144
Upstream	chr6	71823277	71824377	ENSMUST00000065103	Mrpl35	-	-17
Upstream	chr6	72096802	72097552	ENSMUST00000069994	St3gal5	+	-415
Downstream	chr6	72196495	72197165	ENSMUST00000042646	Atoh8	-	38747
Intron	chr6	72210950	72211827	ENSMUST00000042646	Atoh8	-	24189
Intron	chr6	72552475	72553370	ENSMUST00000134809	Capg	+	3270
Upstream	chr6	72692214	72693103	ENSMUST00000114051	Gm15402	+	-6556
Intron	chr6	77610223	77611159	ENSMUST00000161846	Ctnna2	-	369008
Intron	chr6	77869218	77869978	ENSMUST00000161846	Ctnna2	-	110101
Upstream	chr6	81912364	81913146	ENSMUST00000191101	RP23-436D14.4	-	-1955
Downstream	chr6	82135756	82136485	ENSMUST00000149023	Eva1a	+	83813
Exon/CD	chr6	83119540	83120254	ENSMUST00000032111	Wbp1	-	1662
Intron	chr6	83242493	83243117	ENSMUST00000039212	Slc4a5	+	5430
Upstream	chr6	83831647	83832505	ENSMUST00000142806	Paip2b	-	-363
Upstream	chr6	85333105	85333989	ENSMUST00000113787	Sfxn5	-	-797
Upstream	chr6	86363788	86364506	ENSMUST00000071492	Fam136a	+	-1536
Downstream	chr6	86570238	86570765	ENSMUST00000175421	Gm22184	-	3660
Upstream	chr6	86585139	86585773	ENSMUST00000175421	Gm22184	-	-11295
Upstream	chr6	86602997	86603435	ENSMUST00000043400	Asprv1	+	-24958
Upstream	chr6	87399698	87400594	ENSMUST00000032127	Gkn3	-	-11211
Upstream	chr6	87413981	87414527	ENSMUST00000032125	Bmp10	+	-14748
Exon/CD	chr6	87466036	87466609	ENSMUST00000145128	Arhgap25	-	29992
5'UTR	chr6	88465124	88465843	ENSMUST00000032165	Ruvbl1	+	74
Exon/CD	chr6	88722989	88723602	ENSMUST00000181064	Gm26588	-	1206
Upstream	chr6	88941980	88942990	ENSMUST00000168837	4933427D06Rik	+	-8198
Intron	chr6	89006723	89007689	ENSMUST00000168837	4933427D06Rik	+	56523
Downstream	chr6	89235372	89236077	ENSMUST00000157174	Gm25961	-	13878
Upstream	chr6	90461812	90462456	ENSMUST00000032174	Klf15	+	-442
Upstream	chr6	90587076	90587914	ENSMUST00000137669	Aldh1l1	+	-1855
Intron	chr6	90606268	90606850	ENSMUST00000044019	Slc41a3	+	1834
Downstream	chr6	91527182	91527642	ENSMUST00000123569	Lsm3	+	11365
Upstream	chr6	91653143	91654202	ENSMUST00000032185	Slc6a6	+	-30395
Intron	chr6	91793138	91794282	ENSMUST00000162300	Grip2	-	13746
Upstream	chr6	92036274	92036870	ENSMUST00000144105	4930466I24Rik	-	-20455
Intron	chr6	92821329	92822004	ENSMUST00000113438	Adamts9	-	121826
Downstream	chr6	93280590	93281456	ENSMUST00000103992	Gm25094	-	54565
Intron	chr6	93703594	93704495	ENSMUST00000093769	Magi1	-	209646
Intron	chr6	94050312	94050978	ENSMUST00000089317	Magi1	-	232677
Upstream	chr6	94814650	94815654	ENSMUST00000183288	Gm7833	+	-5378
Upstream	chr6	94875295	94875751	ENSMUST00000157970	Gm24601	-	-48600
Upstream	chr6	94890610	94891632	ENSMUST00000157970	Gm24601	-	-64198
Intron	chr6	97409231	97410112	ENSMUST00000113355	Frmd4b	-	207870
Upstream	chr6	97479124	97479829	ENSMUST00000124050	Frmd4b	-	-48047
Upstream	chr6	97585875	97586684	ENSMUST00000083083	Gm23510	-	-14041
Intron	chr6	97884384	97885274	ENSMUST00000148233	Mitf	+	77771
Upstream	chr6	97917678	97918667	ENSMUST00000101123	Mitf	+	-11627
Intron	chr6	99200463	99201307	ENSMUST00000177208	Foxp1	-	47451
Downstream	chr6	99845479	99846287	ENSMUST00000121046	Tpt1-ps3	-	32451
Downstream	chr6	100563549	100564530	ENSMUST00000113312	Shq1	-	107118
Downstream	chr6	100715997	100716905	ENSMUST00000141333	Gxylt2	+	11696
Downstream	chr6	100732266	100733206	ENSMUST00000117806	Gm15576	+	6502
Downstream	chr6	100909238	100910186	ENSMUST00000063854	Ppp4r2	+	76074
Downstream	chr6	100939026	100939469	ENSMUST00000063854	Ppp4r2	+	105609
Downstream	chr6	101127766	101128738	ENSMUST00000075994	Pdzrn3	-	249645
Downstream	chr6	101247041	101247892	ENSMUST00000181770	Gm26911	+	48897
Downstream	chr6	108704302	108705332	ENSMUST00000163617	Bhlhe40	+	43943
Upstream	chr6	113306075	113306734	ENSMUST00000113122	Brpf1	+	-777
Intron	chr6	113690046	113691073	ENSMUST00000113024	Irak2	+	20781
Intron	chr6	114182278	114183255	ENSMUST00000032451	Slc6a11	+	51525
Intron	chr6	114651964	114652776	ENSMUST00000182510	Atg7	+	3524
Intron	chr6	114883236	114883792	ENSMUST00000147639	Vgll4	-	85666
Intron	chr6	115650783	115651413	ENSMUST00000112949	Raf1	-	24866
Intron	chr6	116056530	116057268	ENSMUST00000088896	Tmcc1	-	136587
Intron	chr6	116346182	116346940	ENSMUST00000126376	March8	+	8497
Upstream	chr6	117279624	117280568	ENSMUST00000170447	Rpl28-ps4	-	-66048
Upstream	chr6	117793806	117793924	ENSMUST00000120444	Gm6253	+	-14855
Upstream	chr6	118281032	118281525	ENSMUST00000032201	Ret	-	-83534
Intron	chr6	118687009	118688011	ENSMUST00000112825	Cacna1c	-	70464
Intron	chr6	118795667	118796337	ENSMUST00000078320	Cacna1c	-	312187
Intron	chr6	119192338	119193026	ENSMUST00000190285	Cacna1c	-	3549
Exon/CD	chr6	119901981	119902749	ENSMUST00000180527	4930540M05Rik	-	288
Intron	chr6	119907488	119908346	ENSMUST00000162590	Rad52	+	5178
Intron	chr6	120135747	120136319	ENSMUST00000112711	Ninj2	+	42683
Upstream	chr6	120188866	120189888	ENSMUST00000035244	Ninj2	+	-4446
Intron	chr6	120225211	120225972	ENSMUST00000125341	B4galnt3	-	17052
Intron	chr6	120363269	120364489	ENSMUST00000127146	Ccdc77	-	495
Intron	chr6	120716343	120717073	ENSMUST00000100993	Cecr2	+	50126
Upstream	chr6	120801033	120801804	ENSMUST00000176615	Gm25193	-	-3748
Upstream	chr6	120835666	120836604	ENSMUST00000009256	Bcl2l13	+	-95
Intron	chr6	120857939	120858826	ENSMUST00000009256	Bcl2l13	+	22152
Upstream	chr6	122762672	122763488	ENSMUST00000168801	Slc2a3	-	-20160
Downstream	chr6	122810168	122811183	ENSMUST00000181317	Gm26826	-	9939
Upstream	chr6	125039261	125040127	ENSMUST00000140131	Ing4	+	-66
Intron	chr6	126559728	126560669	ENSMUST00000060972	Kcna5	-	137994
Upstream	chr6	127318956	127319686	ENSMUST00000121087	Gm7308	-	-36812
Upstream	chr6	127363080	127363945	ENSMUST00000121087	Gm7308	-	-81003
Downstream	chr6	127668393	127669281	ENSMUST00000032500	Prmt8	-	100635
Downstream	chr6	127863424	127864249	ENSMUST00000157552	Gm23098	+	14615
Upstream	chr6	128842820	128843696	ENSMUST00000181825	Gm26656	+	-528
Upstream	chr6	130964856	130965463	ENSMUST00000161037	Gm8837	+	-165637
Upstream	chr6	134568514	134569425	ENSMUST00000126836	Lrp6	-	-2004
Intron	chr6	135138609	135139470	ENSMUST00000045855	Hebp1	-	29176
Downstream	chr6	135210964	135211663	ENSMUST00000151071	8430419L09Rik	+	12901
Downstream	chr6	136352278	136352847	ENSMUST00000077886	Gm8994	+	24019
Intron	chr6	136555389	136555998	ENSMUST00000189535	Atf7ip	+	1689
Intron	chr6	137127490	137128338	ENSMUST00000032347	Rerg	-	42583
Downstream	chr6	140678388	140679277	ENSMUST00000160772	Aebp2	+	32015
Intron	chr6	141741293	141742159	ENSMUST00000148411	Gm5724	-	32084
Intron	chr6	142450512	142451303	ENSMUST00000032371	Gys2	-	22202
Upstream	chr6	142806142	142806764	ENSMUST00000111768	Gm766	-	-2063
Intron	chr6	142957848	142958867	ENSMUST00000032421	St8sia1	-	6095
Intron	chr6	144146049	144146836	ENSMUST00000149451	Sox5	-	635477
Intron	chr6	144165890	144166526	ENSMUST00000149451	Sox5	-	615711
Upstream	chr6	144340968	144341705	ENSMUST00000150087	Sox5	-	-131768
Upstream	chr6	144396908	144397508	ENSMUST00000156443	Sox5os2	+	-84017
Downstream	chr6	144753657	144754446	ENSMUST00000152192	Sox5os5	+	30486
Intron	chr6	145168836	145169333	ENSMUST00000132937	Lrmp	+	11337
Downstream	chr6	145631894	145632767	ENSMUST00000087445	Tuba3b	+	16573
Downstream	chr6	145684185	145684982	ENSMUST00000144757	Gm15704	-	61690
Downstream	chr6	145998398	145999490	ENSMUST00000111701	Sspn	+	45515
Downstream	chr6	146007606	146008375	ENSMUST00000111701	Sspn	+	54561
Downstream	chr6	146289474	146290522	ENSMUST00000144557	Itpr2	-	4286
Intron	chr6	146633332	146634285	ENSMUST00000037709	Tm7sf3	-	789
Downstream	chr6	147278959	147279933	ENSMUST00000118025	Gm15766	+	7609
Upstream	chr6	147685437	147686321	ENSMUST00000152737	1700049E15Rik	+	-4362
Downstream	chr6	148363062	148363595	ENSMUST00000071745	Rps4l	+	8672
Upstream	chr6	148831287	148832097	ENSMUST00000145960	Ipo8	-	-266
3'UTR	chr6	148992279	148993377	ENSMUST00000111557	Dennd5b	-	108852
Upstream	chr6	149138749	149139464	ENSMUST00000126406	Mettl20	+	-743
Intron	chr6	149187955	149189118	ENSMUST00000111535	Amn1	-	176
Downstream	chr5	4732120	4733114	ENSMUST00000054294	Fzd1	-	25418
Intron	chr5	4959221	4960049	ENSMUST00000115451	Cdk14	-	306433
Intron	chr5	9622762	9623723	ENSMUST00000004076	Grm3	-	102110
3'UTR	chr5	12586309	12587247	ENSMUST00000030868	Sema3d	+	203612
Intron	chr5	15532881	15535529	ENSMUST00000178227	Gm21847	+	17716
Intron	chr5	15540891	15541546	ENSMUST00000178227	Gm21847	+	24729
Intron	chr5	15553145	15553182	ENSMUST00000178227	Gm21847	+	36674
Intron	chr5	15553208	15556096	ENSMUST00000178227	Gm21847	+	38163
Upstream	chr5	15659242	15664089	ENSMUST00000092696	4930572O03Rik	-	-4606
Upstream	chr5	17897673	17898035	ENSMUST00000169095	Cd36	-	-8895
Upstream	chr5	20681930	20682789	ENSMUST00000101556	Magi2	+	-19918
Upstream	chr5	20701448	20702241	ENSMUST00000101556	Magi2	+	-433
Intron	chr5	21586486	21587278	ENSMUST00000153598	Fbxl13	-	16776
Exon/CD	chr5	21786310	21787161	ENSMUST00000030769	Psmc2	+	1452
Exon/CD	chr5	23433033	23433668	ENSMUST00000101522	5031425E22Rik	-	569
Intron	chr5	23518746	23519439	ENSMUST00000088392	Srpk2	-	97479
5'UTR	chr5	23843766	23844550	ENSMUST00000030851	Tomm7	-	3
Upstream	chr5	24053533	24054352	ENSMUST00000147179	Fam126a	-	-23637
Upstream	chr5	24057696	24058498	ENSMUST00000147179	Fam126a	-	-27792
Upstream	chr5	24577294	24578031	ENSMUST00000030795	Abcf2	-	-195
Upstream	chr5	24684229	24684953	ENSMUST00000068825	Nub1	+	-1224
Upstream	chr5	24973400	24974465	ENSMUST00000075081	1500035N22Rik	+	-11910
Downstream	chr5	27736973	27737703	ENSMUST00000002291	Paxip1	-	54001
Intron	chr5	30609652	30610520	ENSMUST00000066295	Kcnk3	+	21916
Upstream	chr5	30912834	30913804	ENSMUST00000031055	Emilin1	+	-83
Downstream	chr5	31083883	31084371	ENSMUST00000031037	Slc30a3	-	9488
Exon/CD	chr5	31192796	31193557	ENSMUST00000134888	Eif2b4	-	242
Intron	chr5	31526492	31527344	ENSMUST00000123329	Supt7l	-	889
Downstream	chr5	31562395	31563011	ENSMUST00000138086	Slc4a1ap	+	19109
5'UTR	chr5	31697342	31698028	ENSMUST00000080598	Bre	+	1
Upstream	chr5	32115123	32116142	ENSMUST00000031017	Fosl2	+	-20840
Upstream	chr5	32458416	32459128	ENSMUST00000015100	Ppp1cb	+	-202
Upstream	chr5	32713528	32714345	ENSMUST00000119864	Gm2420	+	-10416
Upstream	chr5	33936053	33936983	ENSMUST00000132942	Nelfa	-	-268
Upstream	chr5	33953592	33954087	ENSMUST00000132942	Nelfa	-	-17589
Downstream	chr5	34581664	34582610	ENSMUST00000184791	Mir7036b	+	7986
Upstream	chr5	34761320	34762018	ENSMUST00000148953	Htt	+	-71
Upstream	chr5	35271537	35272274	ENSMUST00000049545	Adra2c	+	-6661
Intron	chr5	36154654	36155707	ENSMUST00000037370	Sorcs2	-	242944
Intron	chr5	36174162	36174955	ENSMUST00000037370	Sorcs2	-	223566
5'UTR	chr5	36464569	36465469	ENSMUST00000031099	Grpel1	+	21
Downstream	chr5	36779156	36779935	ENSMUST00000068795	Mrfap1	-	17227
Upstream	chr5	37826357	37827316	ENSMUST00000183013	Msx1	-	-2254
Upstream	chr5	37835602	37836321	ENSMUST00000183013	Msx1	-	-11379
5'UTR	chr5	38038686	38039456	ENSMUST00000114126	Stx18	+	329
Upstream	chr5	38255623	38256496	ENSMUST00000087511	Tmem128	+	-4126
Downstream	chr5	43037829	43038489	ENSMUST00000187911	Gm7854	-	196825
Downstream	chr5	44365415	44366121	ENSMUST00000070748	Ldb2	-	433939
Upstream	chr5	44942734	44943874	ENSMUST00000079389	4930431F12Rik	+	-23279
Upstream	chr5	45202375	45203338	ENSMUST00000030975	4930435H24Rik	-	-33292
Upstream	chr5	45669068	45669858	ENSMUST00000117396	Ncapg	+	-459
Upstream	chr5	46347374	46348120	ENSMUST00000121537	Gm7931	+	-66597
Downstream	chr5	46845052	46845930	ENSMUST00000121537	Gm7931	+	431147
Downstream	chr5	47036671	47037462	ENSMUST00000121537	Gm7931	+	622722
Upstream	chr5	47462560	47463228	ENSMUST00000172998	Slit2	+	-520261
Intron	chr5	48575941	48576705	ENSMUST00000087395	Kcnip4	-	948581
Downstream	chr5	51416025	51416780	ENSMUST00000132734	Ppargc1a	-	137519
Downstream	chr5	52254538	52255457	ENSMUST00000180601	9230114K14Rik	+	64316
Intron	chr5	52396830	52397670	ENSMUST00000059428	Ccdc149	-	74293
Upstream	chr5	53404516	53405702	ENSMUST00000158021	Gm26486	+	-13464
Intron	chr5	63874731	63875331	ENSMUST00000081747	0610040J01Rik	+	62536
Downstream	chr5	64381553	64382241	ENSMUST00000136099	Tbc1d1	+	31952
Upstream	chr5	64661492	64662412	ENSMUST00000175288	Gm25306	-	-14203
Downstream	chr5	64877931	64878524	ENSMUST00000059349	Tlr1	-	54534
Downstream	chr5	65019776	65020709	ENSMUST00000139366	Fam114a1	+	47817
Exon/CD	chr5	65391095	65392224	ENSMUST00000126036	Lias	+	95
Intron	chr5	65466593	65467445	ENSMUST00000040532	Smim14	-	25852
Intron	chr5	66419136	66420061	ENSMUST00000160063	Apbb2	-	32031
Intron	chr5	66926802	66927703	ENSMUST00000122812	Limch1	+	28821
Upstream	chr5	67247930	67248571	ENSMUST00000037918	Tmem33	+	-12315
Downstream	chr5	68003702	68004765	ENSMUST00000177891	Gm5108	+	62564
Upstream	chr5	73071132	73071720	ENSMUST00000143665	Fryl	-	-16603
Upstream	chr5	73383580	73384158	ENSMUST00000031040	Cwh43	+	-22207
Downstream	chr5	73884718	73885633	ENSMUST00000119154	Usp46	-	183245
Downstream	chr5	73897721	73898464	ENSMUST00000119154	Usp46	-	170328
Intron	chr5	74411798	74412700	ENSMUST00000072857	Scfd2	-	119493
Intron	chr5	74432760	74433474	ENSMUST00000072857	Scfd2	-	98625
Intron	chr5	76657991	76658850	ENSMUST00000125922	C530008M17Rik	+	699
Intron	chr5	76861313	76862161	ENSMUST00000152373	C530008M17Rik	+	2895
Intron	chr5	77034969	77035732	ENSMUST00000031161	1700023E05Rik	+	19327
Downstream	chr5	77469717	77470175	ENSMUST00000182806	Pea15b	-	41618
Downstream	chr5	78584765	78585688	ENSMUST00000174153	Mthfr-ps1	+	111341
Intron	chr5	84281134	84282116	ENSMUST00000113406	Epha5	-	135181
Upstream	chr5	85018515	85019324	ENSMUST00000136775	Epha5	-	-601537
Upstream	chr5	86065285	86066121	ENSMUST00000031170	Cenpc1	-	-120
Upstream	chr5	86803762	86804487	ENSMUST00000119339	Ythdc1	+	-97
Intron	chr5	86899681	86900607	ENSMUST00000113333	Ugt2b34	-	6793
Upstream	chr5	86987936	86988882	ENSMUST00000031186	Ugt2b35	+	-12451
Upstream	chr5	88553899	88554668	ENSMUST00000090413	Utp3	+	-200
Downstream	chr5	88982499	88983335	ENSMUST00000144713	Slc4a4	+	48385
Downstream	chr5	89164976	89165902	ENSMUST00000134303	Slc4a4	+	137347
Upstream	chr5	89511152	89511710	ENSMUST00000048557	Npffr2	+	-15998
Upstream	chr5	89521880	89522662	ENSMUST00000048557	Npffr2	+	-5158
Downstream	chr5	89875611	89876278	ENSMUST00000103987	Gm25758	+	47073
Intron	chr5	90960933	90961999	ENSMUST00000071652	Mthfd2l	+	30270
Intron	chr5	91522324	91523004	ENSMUST00000040576	Parm1	+	5049
Downstream	chr5	91695618	91696641	ENSMUST00000191369	RP23-17D18.2	-	71785
Upstream	chr5	92434898	92435686	ENSMUST00000130156	Nup54	-	-535
Intron	chr5	93206450	93207440	ENSMUST00000031330	2010109A12Rik	+	427
5'UTR	chr5	93266980	93267694	ENSMUST00000031331	Ccng2	+	80
Intron	chr5	95958145	95958634	ENSMUST00000023840	Cxcl13	+	1461
Exon/CD	chr5	99557860	99558990	ENSMUST00000142639	A930011G23Rik	-	170640
Intron	chr5	99566910	99567638	ENSMUST00000142639	A930011G23Rik	-	161791
Upstream	chr5	100208991	100209720	ENSMUST00000185221	RP23-52N17.1	+	-1337
Downstream	chr5	100991357	100992185	ENSMUST00000145612	Agpat9	+	145354
Upstream	chr5	101239097	101240120	ENSMUST00000173738	Gm20484	+	-359706
Intron	chr5	103749586	103750307	ENSMUST00000126335	Aff1	+	57572
Intron	chr5	104098163	104099023	ENSMUST00000031249	Sparcl1	-	15495
Upstream	chr5	105301240	105302150	ENSMUST00000050011	Gbp6	-	-7996
Upstream	chr5	105360185	105361264	ENSMUST00000171587	Gbp11	-	-16795
Intron	chr5	105537049	105537792	ENSMUST00000153955	Lrrc8c	+	17947
Downstream	chr5	106494715	106495430	ENSMUST00000131029	Gm28050	-	79643
Intron	chr5	106527199	106528002	ENSMUST00000131029	Gm28050	-	47115
Upstream	chr5	106739462	106740238	ENSMUST00000156851	Zfp644	-	-43838
Intron	chr5	107847671	107848733	ENSMUST00000155955	Evi5	-	20186
Upstream	chr5	108065092	108066078	ENSMUST00000131291	Mtf2	+	-89
Downstream	chr5	109717429	109718013	ENSMUST00000112547	4930522L14Rik	-	33876
Upstream	chr5	111115232	111116134	ENSMUST00000118677	Gm15988	-	-106837
Intron	chr5	111243415	111244277	ENSMUST00000129017	Ttc28	+	8531
Upstream	chr5	111535736	111536693	ENSMUST00000064930	C130026L21Rik	+	-45208
Intron	chr5	111740168	111741127	ENSMUST00000137398	E130006D01Rik	-	21056
Downstream	chr5	111957838	111958714	ENSMUST00000149538	Gm16019	+	215427
Upstream	chr5	112122161	112123052	ENSMUST00000186834	RP24-317K11.3	+	-84157
Exon/CD	chr5	112214016	112214762	ENSMUST00000182953	Miat	-	15006
Downstream	chr5	112382572	112383171	ENSMUST00000031291	Asphd2	-	9342
Upstream	chr5	112396127	112396858	ENSMUST00000031291	Asphd2	-	-4279
Intron	chr5	112718342	112719146	ENSMUST00000086617	Myo18b	-	177618
Upstream	chr5	113191907	113192878	ENSMUST00000050125	2900026A02Rik	-	-29041
Downstream	chr5	113603580	113604512	ENSMUST00000047936	Cmklr1	-	46380
Intron	chr5	114127009	114128033	ENSMUST00000053657	Alkbh2	-	655
Intron	chr5	114993138	114994143	ENSMUST00000125010	Hnf1aos1	+	23720
Downstream	chr5	115167360	115168141	ENSMUST00000031519	Cabp1	-	18558
Downstream	chr5	115204510	115205539	ENSMUST00000122278	Gm13828	+	6681
Upstream	chr5	116091183	116092733	ENSMUST00000111997	Tmem233	-	-8714
Downstream	chr5	116271239	116272250	ENSMUST00000126326	Gm13837	+	14083
Intron	chr5	116491454	116492144	ENSMUST00000076124	Srrm4	-	100018
Intron	chr5	118666533	118667491	ENSMUST00000100816	Med13l	+	106293
Upstream	chr5	119018771	119019041	ENSMUST00000190550	RP24-389L10.1	+	-89328
Upstream	chr5	119062416	119063182	ENSMUST00000190550	RP24-389L10.1	+	-45435
Downstream	chr5	119381302	119382228	ENSMUST00000122599	n-R5s175	+	84520
Upstream	chr5	119977832	119978753	ENSMUST00000082683	n-R5s176	+	-86043
Upstream	chr5	120151367	120152414	ENSMUST00000181905	Gm10390	-	-12627
Downstream	chr5	120296946	120297920	ENSMUST00000116762	Gm26474	+	9707
Downstream	chr5	121113935	121114834	ENSMUST00000100770	Ptpn11	-	77013
Downstream	chr5	122565248	122566197	ENSMUST00000139447	Ift81	-	8390
Upstream	chr5	122821003	122821951	ENSMUST00000086216	Anapc5	-	-138
Intron	chr5	122894062	122895016	ENSMUST00000031435	Kdm2b	-	5816
Intron	chr5	122988868	122989610	ENSMUST00000172729	Kdm2b	-	23635
Upstream	chr5	123604813	123605829	ENSMUST00000154432	Clip1	-	-1602
Intron	chr5	123620053	123620809	ENSMUST00000144121	Clip1	-	35477
Downstream	chr5	123990117	123990991	ENSMUST00000167879	Hip1r	+	10300
Intron	chr5	124024591	124025409	ENSMUST00000040967	Vps37b	-	7260
Intron	chr5	124161394	124162376	ENSMUST00000086123	Pitpnm2	-	54533
Upstream	chr5	124482694	124483271	ENSMUST00000031349	Snrnp35	+	-152
Downstream	chr5	125408696	125409302	ENSMUST00000169485	Dhx37	-	25049
Upstream	chr5	125475191	125476218	ENSMUST00000031445	Aacs	+	-110
Downstream	chr5	125518402	125519053	ENSMUST00000131355	Aacs	+	9234
Upstream	chr5	128236525	128237217	ENSMUST00000104628	Gm22735	+	-198384
Upstream	chr5	129354212	129355112	ENSMUST00000053737	Sfswap	+	-146569
Exon/CD	chr5	129786678	129787710	ENSMUST00000178244	Psph	-	58
Upstream	chr5	129887150	129887970	ENSMUST00000131645	Chchd2	-	-287
Upstream	chr5	129941083	129941680	ENSMUST00000051758	Vkorc1l1	+	-728
Intron	chr5	130254328	130255056	ENSMUST00000026387	Sbds	-	838
Downstream	chr5	130803477	130804354	ENSMUST00000158347	Gm23761	+	21214
Downstream	chr5	130862680	130863429	ENSMUST00000086023	Wbscr17	-	444864
Intron	chr5	131120302	131121002	ENSMUST00000086023	Wbscr17	-	187266
Intron	chr5	131226144	131226943	ENSMUST00000086023	Wbscr17	-	81375
Intron	chr5	131733148	131733978	ENSMUST00000161226	Auts2	-	809781
Intron	chr5	131802164	131803135	ENSMUST00000161226	Auts2	-	740695
Intron	chr5	132527318	132528242	ENSMUST00000071591	Auts2	-	15018
Exon/CD	chr5	134098778	134099605	ENSMUST00000140421	Gm15627	-	17
Intron	chr5	134429739	134430402	ENSMUST00000111244	Gtf2ird1	-	26192
Intron	chr5	134435747	134436530	ENSMUST00000111244	Gtf2ird1	-	20124
Downstream	chr5	134466051	134466725	ENSMUST00000084281	Gm16020	+	3148
Upstream	chr5	135106417	135107253	ENSMUST00000141770	Mlxipl	+	-56
Intron	chr5	135673943	135675080	ENSMUST00000153500	Por	+	4478
Intron	chr5	135682778	135683605	ENSMUST00000153515	Por	+	8606
Upstream	chr5	135806405	135807127	ENSMUST00000146038	Srrm3	+	-124
Upstream	chr5	135934624	135935299	ENSMUST00000126192	Ywhag	-	-411
Upstream	chr5	136051367	136052173	ENSMUST00000139999	Upk3bl	+	-2722
Upstream	chr5	136879974	136880595	ENSMUST00000174452	Gm20485	-	-10562
Intron	chr5	136907925	136908884	ENSMUST00000008131	Ift22	+	254
Intron	chr5	137610322	137611277	ENSMUST00000054564	Pcolce	-	577
Intron	chr5	137631417	137631951	ENSMUST00000175968	Lrch4	+	1554
Upstream	chr5	137787124	137788180	ENSMUST00000035852	Zcwpw1	+	-146
Upstream	chr5	137974491	137975346	ENSMUST00000035390	Azgp1	+	-6603
5'UTR	chr5	138279963	138280618	ENSMUST00000160729	Stag3	+	50
Downstream	chr5	139008982	139009974	ENSMUST00000026973	Prkar1b	-	120281
Downstream	chr5	139418442	139419270	ENSMUST00000164078	C130050O18Rik	+	12391
Downstream	chr5	139603297	139604029	ENSMUST00000188226	RP23-400D9.2	+	23207
Downstream	chr5	139610467	139611525	ENSMUST00000188226	RP23-400D9.2	+	30540
Downstream	chr5	139612311	139613189	ENSMUST00000188226	RP23-400D9.2	+	32294
Downstream	chr5	139621273	139622217	ENSMUST00000188226	RP23-400D9.2	+	41289
Upstream	chr5	139826522	139827308	ENSMUST00000182743	Psmg3	-	-40
Intron	chr5	139930058	139930606	ENSMUST00000050519	Elfn1	+	22389
Intron	chr5	140091289	140092205	ENSMUST00000110829	Mad1l1	-	229803
Upstream	chr5	140579552	140580373	ENSMUST00000042993	Grifin	-	-14891
3'UTR	chr5	140661826	140662650	ENSMUST00000041783	Iqce	-	40140
Intron	chr5	140967273	140968020	ENSMUST00000085786	Card11	-	32950
Downstream	chr5	141131538	141132552	ENSMUST00000175603	Gm26113	+	51614
Intron	chr5	141468579	141469265	ENSMUST00000145908	Sdk1	+	95268
Intron	chr5	142179039	142179950	ENSMUST00000074546	Sdk1	+	322707
Intron	chr5	142413720	142414686	ENSMUST00000072837	Foxk1	+	12706
Upstream	chr5	142628686	142629683	ENSMUST00000036872	Wipi2	+	-358
Downstream	chr5	142746637	142747463	ENSMUST00000152247	Tnrc18	-	41473
Upstream	chr5	142822817	142823966	ENSMUST00000155461	Tnrc18	-	-22954
Upstream	chr5	143112838	143113425	ENSMUST00000053498	Rnf216	-	-111
Intron	chr5	143311411	143312011	ENSMUST00000159406	E130309D02Rik	-	3353
Intron	chr5	143625489	143626831	ENSMUST00000177196	Cyth3	+	3626
Downstream	chr5	144014699	144015376	ENSMUST00000082570	Gm24311	+	1039
Upstream	chr5	144370862	144371392	ENSMUST00000118354	Gm15709	+	-35475
Downstream	chr5	144414151	144414996	ENSMUST00000118354	Gm15709	+	7971
Intron	chr5	144898528	144899437	ENSMUST00000110677	Smurf1	-	66857
Upstream	chr5	147103821	147104909	ENSMUST00000120308	Rps10-ps4	-	-3312
Intron	chr5	148098701	148099654	ENSMUST00000128423	Mtus2	+	4921
Upstream	chr5	148739200	148739764	ENSMUST00000150265	2210417A02Rik	+	-2358
Downstream	chr5	148865701	148866331	ENSMUST00000047257	Katnal1	-	62631
Intron	chr5	149209063	149210070	ENSMUST00000150921	Uspl1	+	18230
Upstream	chr5	149320120	149321149	ENSMUST00000082770	n-R5s180	-	-39411
Upstream	chr5	149341199	149342083	ENSMUST00000147034	BC028471	+	-25995
Intron	chr5	150610960	150611870	ENSMUST00000164332	N4bp2l2	-	36104
Intron	chr5	151196620	151197436	ENSMUST00000126770	Stard13	-	36808
Upstream	chr4	3164910	3165632	ENSMUST00000105160	Vmn1r2	+	-6812
Downstream	chr4	3176453	3177501	ENSMUST00000105160	Vmn1r2	+	4894
Downstream	chr4	3251825	3253317	ENSMUST00000144933	AI838599	+	5053
Intron	chr4	5724058	5724992	ENSMUST00000108380	Fam110b	+	213
Intron	chr4	6390162	6390811	ENSMUST00000153861	Sdcbp	+	13645
Intron	chr4	8536051	8536733	ENSMUST00000060232	Rab2a	+	748
Downstream	chr4	8850358	8851166	ENSMUST00000130709	Chd7	+	10440
Downstream	chr4	9022436	9023363	ENSMUST00000119493	Rps18-ps2	+	81640
Downstream	chr4	9058405	9059049	ENSMUST00000119493	Rps18-ps2	+	117468
Downstream	chr4	9668863	9669990	ENSMUST00000174983	Gm25677	+	147
Intron	chr4	10697075	10698126	ENSMUST00000145856	1700123O12Rik	-	45304
Downstream	chr4	10984371	10985031	ENSMUST00000054776	Plekhf2	-	22975
Upstream	chr4	11558378	11558983	ENSMUST00000179498	Rad54b	+	-242
Downstream	chr4	12416277	12417261	ENSMUST00000155156	Gm11846	+	145370
Intron	chr4	13823514	13824632	ENSMUST00000098256	Runx1t1	+	39291
Upstream	chr4	14924620	14925124	ENSMUST00000137532	Gm11837	+	-5036
Intron	chr4	16224443	16225179	ENSMUST00000151122	A530072M11Rik	+	60701
Downstream	chr4	16686870	16687601	ENSMUST00000179782	Gm24978	+	11312
5'UTR	chr4	21847308	21847979	ENSMUST00000029911	Pnisr	+	60
Upstream	chr4	25281736	25282468	ENSMUST00000132558	Ufl1	-	-354
Downstream	chr4	27786844	27787583	ENSMUST00000117094	Gm11914	-	80442
Upstream	chr4	31328585	31329434	ENSMUST00000118967	Gm11922	+	-51463
Upstream	chr4	31963077	31963963	ENSMUST00000037607	Map3k7	+	-577
Intron	chr4	32246571	32247345	ENSMUST00000149201	Bach2	+	7881
Downstream	chr4	32303334	32304067	ENSMUST00000133451	Bach2it1	+	51939
Upstream	chr4	32358704	32359779	ENSMUST00000171600	Bach2	+	-58194
Downstream	chr4	32683571	32684218	ENSMUST00000133403	Mdn1	+	12344
Intron	chr4	32915717	32916616	ENSMUST00000035719	Ankrd6	-	7289
Upstream	chr4	32952682	32953325	ENSMUST00000180255	Gm11942	+	-11885
Upstream	chr4	33292583	33293505	ENSMUST00000137589	Pnrc1	-	-2881
Upstream	chr4	33923511	33923987	ENSMUST00000133462	Cnr1	+	-844
Downstream	chr4	34203045	34203733	ENSMUST00000152086	Gm12753	+	72535
Upstream	chr4	34484926	34485632	ENSMUST00000121208	Gm12350	+	-553
Intron	chr4	34551173	34552047	ENSMUST00000132230	Akirin2	+	659
Upstream	chr4	34917190	34918121	ENSMUST00000119806	Gm12361	+	-1474
3'UTR	chr4	35191160	35192005	ENSMUST00000084724	3110043O21Rik	-	34541
Intron	chr4	36288791	36289704	ENSMUST00000124999	Lingo2	-	661239
Intron	chr4	36319109	36319940	ENSMUST00000124999	Lingo2	-	630962
Intron	chr4	36874496	36875309	ENSMUST00000145615	Lingo2	-	76842
Downstream	chr4	38435246	38435909	ENSMUST00000126314	Gm12381	-	419906
Intron	chr4	40269316	40270212	ENSMUST00000129758	Toporsos	+	195
Downstream	chr4	40773957	40774961	ENSMUST00000121600	Gm12396	-	1105
Upstream	chr4	41314539	41315447	ENSMUST00000157313	Gm26049	-	-2795
Downstream	chr4	41858253	41859039	ENSMUST00000141375	Gm13307	-	83446
Downstream	chr4	42017352	42017979	ENSMUST00000117125	Gm13303	-	9047
Intron	chr4	42476264	42476974	ENSMUST00000179734	Gm2163	+	9867
Upstream	chr4	42704470	42705533	ENSMUST00000145453	4930578G10Rik	+	-30544
Intron	chr4	42804533	42805419	ENSMUST00000107981	Gm12394	-	51795
5'UTR	chr4	43031162	43031930	ENSMUST00000030169	Stoml2	-	164
Intron	chr4	43043817	43044756	ENSMUST00000107956	Fam214b	-	1511
Intron	chr4	43398287	43399146	ENSMUST00000136360	Rusc2	+	14384
Intron	chr4	44104760	44105749	ENSMUST00000146576	Gm12503	+	12622
Intron	chr4	44227438	44228005	ENSMUST00000123844	Rnf38	-	591
Intron	chr4	44701990	44702977	ENSMUST00000107827	Pax5	-	7935
Upstream	chr4	44710359	44711193	ENSMUST00000191036	Pax5	-	-7363
Intron	chr4	44755767	44757045	ENSMUST00000154121	Zcchc7	+	529
Intron	chr4	45491352	45492418	ENSMUST00000061986	Shb	-	38445
Upstream	chr4	45671846	45672771	ENSMUST00000123741	Gm829	+	-11281
Downstream	chr4	46271050	46272109	ENSMUST00000117947	Gm12445	-	3261
Downstream	chr4	46367320	46368355	ENSMUST00000151903	5830415F09Rik	-	21581
Intron	chr4	46388870	46389583	ENSMUST00000151903	5830415F09Rik	-	192
Intron	chr4	46880081	46881010	ENSMUST00000107749	Gabbr2	-	111328
Upstream	chr4	47349542	47350354	ENSMUST00000007757	Tgfbr1	+	-3274
Intron	chr4	48280097	48280736	ENSMUST00000143433	Invs	+	590
Intron	chr4	49062245	49063347	ENSMUST00000151692	E130309F12Rik	+	3340
Downstream	chr4	52660636	52661811	ENSMUST00000107671	Toporsl	+	54017
Upstream	chr4	54678106	54678842	ENSMUST00000121221	Gm12477	-	-8282
Downstream	chr4	54866015	54866686	ENSMUST00000120731	Gm12479	+	13222
Intron	chr4	55005287	55006352	ENSMUST00000098070	Zfp462	+	57843
Downstream	chr4	55088624	55089512	ENSMUST00000079605	Zfp462	+	77588
Intron	chr4	55145906	55146610	ENSMUST00000150455	Gm12514	-	133221
Downstream	chr4	55203708	55204508	ENSMUST00000118033	Gm12509	+	41100
Downstream	chr4	55294225	55294730	ENSMUST00000104215	Gm25419	-	5368
5'UTR	chr4	56802023	56803150	ENSMUST00000131520	Fam206a	+	234
Intron	chr4	57091978	57092793	ENSMUST00000095076	Epb4.1l4b	-	51052
Intron	chr4	57735209	57736107	ENSMUST00000098065	Akap2	+	18001
Intron	chr4	57793971	57794650	ENSMUST00000124581	Akap2	+	12130
Downstream	chr4	58322586	58323043	ENSMUST00000135879	Musk	+	36639
Upstream	chr4	58554272	58555098	ENSMUST00000145361	Lpar1	-	-1501
Intron	chr4	58985051	58985507	ENSMUST00000030069	Ptgr1	-	1840
Intron	chr4	58998208	58998784	ENSMUST00000152199	Dnajc25	+	3382
Upstream	chr4	64073134	64074027	ENSMUST00000125240	Gm11216	+	-1953
Intron	chr4	65127106	65127997	ENSMUST00000084501	Pappa	+	3377
Downstream	chr4	65679002	65679510	ENSMUST00000155978	Trim32	+	74007
Upstream	chr4	66449978	66450634	ENSMUST00000083217	Gm25480	+	-93755
Downstream	chr4	69195449	69196192	ENSMUST00000083881	Gm24697	+	85149
Upstream	chr4	69593901	69594809	ENSMUST00000117230	Gm11221	+	-97623
Upstream	chr4	69641754	69642661	ENSMUST00000117230	Gm11221	+	-49771
Upstream	chr4	72384547	72385719	ENSMUST00000117763	Gm11235	+	-157533
Downstream	chr4	75385979	75386901	ENSMUST00000120554	Gm11259	+	5680
Intron	chr4	80949834	80950814	ENSMUST00000055922	Lurap1l	+	39678
Downstream	chr4	82000500	82001033	ENSMUST00000143755	Gm11264	-	65124
Downstream	chr4	82025380	82026399	ENSMUST00000143755	Gm11264	-	40001
Intron	chr4	82304342	82305272	ENSMUST00000050872	Nfib	-	200501
Intron	chr4	82912976	82913799	ENSMUST00000170248	Frem1	-	138780
Exon/CD	chr4	82915664	82916344	ENSMUST00000130889	Frem1	-	8788
Upstream	chr4	83103938	83104846	ENSMUST00000119568	Gm11248	+	-17090
Downstream	chr4	83979502	83980512	ENSMUST00000125884	6030471H07Rik	-	64872
Upstream	chr4	84172573	84173613	ENSMUST00000150794	Gm12414	-	-42804
Upstream	chr4	84189169	84189750	ENSMUST00000150794	Gm12414	-	-59170
Intron	chr4	84324223	84324912	ENSMUST00000102820	Bnc2	-	350467
Intron	chr4	86068999	86069974	ENSMUST00000150043	Adamtsl1	+	15466
Upstream	chr4	86611848	86612623	ENSMUST00000125481	Haus6	-	-186
Downstream	chr4	87647562	87648636	ENSMUST00000118382	Gm12604	+	67310
Intron	chr4	88001693	88002172	ENSMUST00000141526	Mllt3	-	30881
Downstream	chr4	88543678	88544641	ENSMUST00000102809	Ifna15	-	14086
Upstream	chr4	89129175	89130145	ENSMUST00000138655	Gm12602	-	-1479
Exon/CD	chr4	89306779	89307527	ENSMUST00000097981	Cdkn2b	-	3879
Downstream	chr4	89515749	89516788	ENSMUST00000183666	Gm27580	+	71049
Downstream	chr4	91081976	91082973	ENSMUST00000116078	Gm12643	+	44574
Upstream	chr4	93997581	93998030	ENSMUST00000118977	Gm12647	+	-63568
Exon/CD	chr4	95052672	95053811	ENSMUST00000124166	Junos	+	1
Downstream	chr4	95317620	95318359	ENSMUST00000187014	RP23-231H10.1	-	84801
Downstream	chr4	95389313	95390265	ENSMUST00000187014	RP23-231H10.1	-	13001
Intron	chr4	95658965	95659719	ENSMUST00000125742	Fggy	+	22455
Intron	chr4	95684118	95685031	ENSMUST00000125742	Fggy	+	47687
Upstream	chr4	96672797	96673389	ENSMUST00000030299	Cyp2j5	-	-8939
Downstream	chr4	97156764	97157583	ENSMUST00000086672	Gm10192	-	25993
Intron	chr4	97925480	97926198	ENSMUST00000133011	Nfia	+	14806
Upstream	chr4	98622974	98623911	ENSMUST00000102339	Gm26154	+	-38195
Upstream	chr4	98922837	98923662	ENSMUST00000030289	Usp1	+	-561
Downstream	chr4	99496250	99497014	ENSMUST00000117528	Gm12683	-	23834
Downstream	chr4	100351786	100352511	ENSMUST00000121588	Gm12706	-	9911
Intron	chr4	100871763	100872399	ENSMUST00000097955	Cachd1	+	95406
Upstream	chr4	101159111	101160072	ENSMUST00000151235	Jak1	-	-4472
Downstream	chr4	102040052	102040806	ENSMUST00000118151	Gm12799	-	8698
Upstream	chr4	102569176	102569862	ENSMUST00000097950	Pde4b	+	-576
Exon/CD	chr4	103006602	103007238	ENSMUST00000148892	BB031773	-	5045
Intron	chr4	104688807	104689711	ENSMUST00000149672	Dab1	+	83963
Intron	chr4	104706844	104707578	ENSMUST00000149672	Dab1	+	101915
Intron	chr4	105092588	105093412	ENSMUST00000030243	Prkaa2	-	16890
Upstream	chr4	105474689	105475692	ENSMUST00000120700	Gm12723	+	-36042
Downstream	chr4	105648906	105649538	ENSMUST00000121621	Gm12726	+	70882
Downstream	chr4	106128420	106129251	ENSMUST00000121815	Gm12725	-	8943
Upstream	chr4	106279065	106279801	ENSMUST00000125277	Gm12730	+	-11836
Upstream	chr4	106902072	106902832	ENSMUST00000150915	Ssbp3	+	-8249
Downstream	chr4	107277882	107278857	ENSMUST00000119210	Gm12850	+	7935
Upstream	chr4	107420933	107421911	ENSMUST00000174982	Gm24804	+	-13150
Intron	chr4	108044878	108045792	ENSMUST00000030340	Scp2	-	73197
Downstream	chr4	108349414	108350348	ENSMUST00000147054	Coa7	+	21692
Downstream	chr4	108363216	108364022	ENSMUST00000053157	Fam159a	-	19730
Intron	chr4	108675895	108676912	ENSMUST00000106658	Zfyve9	-	104100
Downstream	chr4	108780863	108781482	ENSMUST00000102742	Btf3l4	-	52442
Upstream	chr4	108869851	108870640	ENSMUST00000106650	Rab3b	+	-8818
Intron	chr4	108964051	108964803	ENSMUST00000140919	8030443G20Rik	-	7650
Intron	chr4	109183609	109184166	ENSMUST00000147457	Osbpl9	-	18349
Intron	chr4	109410748	109411782	ENSMUST00000126797	Ttc39a	+	4136
Upstream	chr4	109977196	109978057	ENSMUST00000124754	Dmrta2os	-	-135
Intron	chr4	111440006	111440854	ENSMUST00000123667	Bend5	+	7111
Downstream	chr4	111484808	111485747	ENSMUST00000123667	Bend5	+	51958
Downstream	chr4	114810870	114811682	ENSMUST00000155499	9130410C08Rik	-	91583
Downstream	chr4	115103354	115104253	ENSMUST00000106545	Cyp4x1	-	30478
Downstream	chr4	115708915	115709741	ENSMUST00000120013	Gm12849	+	2077
Downstream	chr4	115905635	115906137	ENSMUST00000165938	6430628N08Rik	+	15220
Downstream	chr4	115909390	115910064	ENSMUST00000064806	Dmbx1	-	15911
Downstream	chr4	115963661	115964581	ENSMUST00000125761	Faah	-	53554
Intron	chr4	116176465	116177370	ENSMUST00000150216	Gm12951	+	671
Intron	chr4	116363023	116363784	ENSMUST00000123072	Mast2	-	42583
Upstream	chr4	116555513	116556407	ENSMUST00000069674	Tmem69	-	-25
Upstream	chr4	116685477	116685544	ENSMUST00000135573	Prdx1	+	-34
5'UTR	chr4	116708211	116708852	ENSMUST00000030452	Ccdc163	+	22
Upstream	chr4	116720371	116720936	ENSMUST00000045542	Tesk2	+	-295
Intron	chr4	117411261	117412345	ENSMUST00000138435	Rnf220	-	85146
Intron	chr4	117599928	117600651	ENSMUST00000134453	Eri3	+	11211
Upstream	chr4	117781522	117782322	ENSMUST00000062747	Klf17	-	-16274
Intron	chr4	118446496	118447304	ENSMUST00000102671	Mpl	-	10613
Downstream	chr4	118465675	118466294	ENSMUST00000184261	Tie1	-	23771
Upstream	chr4	119140032	119140861	ENSMUST00000143801	Gm12868	-	-1645
Intron	chr4	120130928	120131670	ENSMUST00000166542	Hivep3	+	36810
Downstream	chr4	120215897	120216785	ENSMUST00000030384	Edn2	+	55135
Intron	chr4	120824648	120825730	ENSMUST00000043429	Nfyc	-	517
Upstream	chr4	121021869	121022527	ENSMUST00000030372	Col9a2	+	-17187
Upstream	chr4	123176280	123177061	ENSMUST00000059667	Hpcal4	+	-6557
Downstream	chr4	123250856	123251356	ENSMUST00000127172	Heyl	+	11349
Intron	chr4	123412268	123413136	ENSMUST00000106213	Macf1	-	63665
Intron	chr4	123659126	123659699	ENSMUST00000147030	Macf1	-	5340
Downstream	chr4	124090193	124090890	ENSMUST00000118389	Gm12902	+	164307
Downstream	chr4	124290190	124290773	ENSMUST00000139012	Gm12916	-	9367
Downstream	chr4	124708594	124709630	ENSMUST00000038684	Fhl3	+	8392
Upstream	chr4	126046381	126047421	ENSMUST00000030675	Mrps15	+	-24
Upstream	chr4	126103292	126104304	ENSMUST00000116286	Stk40	+	-159
Exon/CD	chr4	126321039	126321635	ENSMUST00000151191	Adprhl2	-	32
Downstream	chr4	126627218	126628048	ENSMUST00000164362	5730409E04Rik	+	17779
Intron	chr4	126706446	126707920	ENSMUST00000150372	Psmb2	+	29479
Upstream	chr4	126967979	126968878	ENSMUST00000123597	Zmym4	-	-505
Upstream	chr4	127076658	127077541	ENSMUST00000046751	Zmym6	+	-284
Downstream	chr4	127619739	127620455	ENSMUST00000146587	A630031M04Rik	+	74996
Upstream	chr4	128609837	128610685	ENSMUST00000141040	Zscan20	-	-280
Intron	chr4	128706394	128707026	ENSMUST00000106080	Phc2	+	17915
Intron	chr4	128782953	128783852	ENSMUST00000106072	Zfp362	-	22643
5'UTR	chr4	129189367	129190218	ENSMUST00000106054	Yars	+	32
Upstream	chr4	129461123	129461920	ENSMUST00000048162	Bsdc1	+	-60
Upstream	chr4	129623749	129624672	ENSMUST00000152290	Ccdc28b	-	-311
Intron	chr4	130106735	130107400	ENSMUST00000118199	Pef1	+	4509
Upstream	chr4	130188654	130189232	ENSMUST00000133660	Tinagl1	-	-14123
Intron	chr4	130360327	130361113	ENSMUST00000180577	Snrnp40	+	526
Upstream	chr4	131057908	131058711	ENSMUST00000153810	A930031H19Rik	-	-47835
Upstream	chr4	131723327	131723982	ENSMUST00000152128	Gm16080	-	-13146
Upstream	chr4	132353206	132354217	ENSMUST00000082453	Snora73a	-	-732
Upstream	chr4	132842902	132843739	ENSMUST00000158365	Gm22767	-	-4773
Intron	chr4	133042196	133043094	ENSMUST00000105914	Ahdc1	+	3152
Downstream	chr4	133227528	133228107	ENSMUST00000134713	Cd164l2	+	6283
Intron	chr4	133343883	133344715	ENSMUST00000135929	Wdtc1	-	8579
5'UTR	chr4	133369299	133370125	ENSMUST00000030669	Slc9a1	+	6
Intron	chr4	133397066	133397954	ENSMUST00000140681	Slc9a1	+	26866
Downstream	chr4	133431138	133432076	ENSMUST00000141658	Slc9a1	+	11635
Upstream	chr4	133737065	133737699	ENSMUST00000139709	Arid1a	-	-13503
Upstream	chr4	133756353	133758122	ENSMUST00000139709	Arid1a	-	-33358
Downstream	chr4	133829550	133830354	ENSMUST00000129875	Gm12974	+	13532
Intron	chr4	134013171	134013946	ENSMUST00000051674	Lin28a	-	5283
Upstream	chr4	134395905	134396646	ENSMUST00000105869	Pafah2	+	-45
Upstream	chr4	134467020	134468025	ENSMUST00000030636	Stmn1	+	-798
Intron	chr4	134601028	134601803	ENSMUST00000054096	Man1c1	-	102875
Intron	chr4	134617401	134618428	ENSMUST00000054096	Man1c1	-	86376
Upstream	chr4	135583104	135584057	ENSMUST00000157554	Gm23106	+	-168
5'UTR	chr4	135855354	135856223	ENSMUST00000105853	Srsf10	+	41
Intron	chr4	136685261	136686009	ENSMUST00000105845	Ephb2	-	150353
Intron	chr4	136755517	136755989	ENSMUST00000105845	Ephb2	-	80235
Upstream	chr4	136964753	136965696	ENSMUST00000030420	Epha8	-	-8408
Intron	chr4	137477007	137477943	ENSMUST00000171332	Hspg2	+	8672
Upstream	chr4	138648160	138648812	ENSMUST00000133319	Vwa5b1	-	-41487
Downstream	chr4	138676374	138677024	ENSMUST00000146415	Ubxn10	-	48522
Intron	chr4	139218232	139219284	ENSMUST00000145368	Capzb	+	19491
Downstream	chr4	139339741	139340517	ENSMUST00000157318	Gm24245	+	1825
Downstream	chr4	139468563	139469383	ENSMUST00000136230	Ubr4	+	5714
Downstream	chr4	139675475	139676188	ENSMUST00000166773	Tas1r2	+	22282
Downstream	chr4	139715039	139715942	ENSMUST00000030508	Pax7	-	118038
Intron	chr4	139791193	139792112	ENSMUST00000030508	Pax7	-	41876
Downstream	chr4	140258660	140259693	ENSMUST00000137283	Gm13029	+	116303
Intron	chr4	140700470	140701330	ENSMUST00000071169	Rcc2	+	359
Intron	chr4	140816352	140816962	ENSMUST00000151848	Gm13032	+	5664
Upstream	chr4	141077963	141078929	ENSMUST00000144813	Necap2	-	-89
Upstream	chr4	141274356	141275672	ENSMUST00000142429	Gm13056	+	-3425
Downstream	chr4	141287006	141287757	ENSMUST00000142429	Gm13056	+	8942
Upstream	chr4	142065346	142065992	ENSMUST00000128385	Gm13053	-	-17091
Intron	chr4	142342159	142343070	ENSMUST00000125582	Gm13052	-	3861
Upstream	chr4	142644103	142644968	ENSMUST00000178472	Gm13018	-	-86699
Downstream	chr4	144939581	144940466	ENSMUST00000133265	Dhrs3	+	21144
Downstream	chr4	145066589	145067485	ENSMUST00000155670	Vps13d	-	5565
Intron	chr4	145445584	145450934	ENSMUST00000120870	Gm13230	+	1519
Intron	chr4	145525801	145526788	ENSMUST00000105741	Gm13225	+	11410
Downstream	chr4	145543360	145547396	ENSMUST00000105741	Gm13225	+	30494
Intron	chr4	145645301	145646092	ENSMUST00000180968	Gm26763	-	66272
Upstream	chr4	146443408	146445324	ENSMUST00000105733	Gm13251	+	-4657
Upstream	chr4	146513101	146515441	ENSMUST00000140089	Gm13247	+	-649
Downstream	chr4	146717868	146719948	ENSMUST00000070932	Gm13248	+	63981
Upstream	chr4	147201501	147202652	ENSMUST00000119875	Gm13163	-	-6865
Upstream	chr4	147474753	147475849	ENSMUST00000105721	Gm13152	+	-17116
3'UTR	chr4	147542588	147543509	ENSMUST00000104964	Gm16503	+	2830
Intron	chr4	147562872	147564743	ENSMUST00000081742	Gm13154	+	10468
Exon/CD	chr4	147754696	147756060	ENSMUST00000105734	Gm13157	-	54410
Intron	chr4	147775172	147776178	ENSMUST00000105734	Gm13157	-	34113
Intron	chr4	147803427	147804998	ENSMUST00000105734	Gm13157	-	5576
Upstream	chr4	147848191	147848765	ENSMUST00000135798	Zfp933	-	-112
Upstream	chr4	148804077	148804623	ENSMUST00000122222	Casz1	+	-79
Upstream	chr4	148885425	148886264	ENSMUST00000140617	Casz1	+	-3537
Downstream	chr4	149444977	149445967	ENSMUST00000148596	Rbp7	-	7952
Intron	chr4	150191838	150192783	ENSMUST00000105683	Car6	-	6160
5'UTR	chr4	150236755	150237617	ENSMUST00000080926	Eno1	+	234
Intron	chr4	150461510	150462401	ENSMUST00000131600	Rere	+	55561
Intron	chr4	150827069	150828062	ENSMUST00000133196	Gm13049	+	1832
Upstream	chr4	150914166	150914893	ENSMUST00000135169	Tnfrsf9	+	-33
Intron	chr4	151366749	151367560	ENSMUST00000097774	Camta1	-	494722
Downstream	chr4	151455368	151456364	ENSMUST00000155685	Camta1	-	405784
Intron	chr4	151604234	151605232	ENSMUST00000155685	Camta1	-	256917
Intron	chr4	151619133	151620125	ENSMUST00000155685	Camta1	-	242021
Intron	chr4	152107742	152108491	ENSMUST00000142412	Plekhg5	+	387
Intron	chr4	152184836	152185796	ENSMUST00000075363	Acot7	+	7182
5'UTR	chr4	152288021	152289127	ENSMUST00000094438	Hes3	-	3088
Upstream	chr4	153175580	153176393	ENSMUST00000151703	Gm13173	-	-29043
Upstream	chr4	153545500	153546048	ENSMUST00000149177	Ajap1	-	-63595
Upstream	chr4	153974814	153975448	ENSMUST00000154458	Dffb	-	-50
Upstream	chr4	154801704	154802762	ENSMUST00000130812	Gm13113	+	-35226
Downstream	chr4	156342271	156343796	ENSMUST00000096792	Vmn2r-ps159	+	11898
Upstream	chr3	3021253	3021912	ENSMUST00000184832	Gm28002	-	-17353
Upstream	chr3	3097025	3097947	ENSMUST00000184213	Gm27460	-	-69729
Upstream	chr3	9033795	9035173	ENSMUST00000155450	Tpd52	-	-30006
Upstream	chr3	9173649	9174257	ENSMUST00000155203	Zbtb10	+	-76649
Downstream	chr3	9335219	9335764	ENSMUST00000155203	Zbtb10	+	84889
Downstream	chr3	9339421	9340315	ENSMUST00000155203	Zbtb10	+	89266
Intron	chr3	9805101	9807090	ENSMUST00000161949	Pag1	-	27584
Upstream	chr3	9997380	9998216	ENSMUST00000029046	Fabp5	+	-14750
Downstream	chr3	13456914	13457550	ENSMUST00000180838	Gm2464	-	17364
Upstream	chr3	14525179	14526072	ENSMUST00000108370	Lrrcc1	+	-8163
Intron	chr3	19233370	19234355	ENSMUST00000141455	Gm16093	+	6082
Upstream	chr3	19894134	19895036	ENSMUST00000059704	4632415L05Rik	+	-301
Upstream	chr3	20989585	20990283	ENSMUST00000117148	Gm7488	+	-59631
Upstream	chr3	21545261	21546105	ENSMUST00000190301	RP24-399D16.1	-	-276593
Upstream	chr3	21935297	21936225	ENSMUST00000063988	Tbl1xr1	+	-140891
Upstream	chr3	22009663	22010600	ENSMUST00000063988	Tbl1xr1	+	-66521
Intron	chr3	27517217	27517820	ENSMUST00000046157	Fndc3b	-	192921
Intron	chr3	27528994	27529962	ENSMUST00000046157	Fndc3b	-	180961
Upstream	chr3	28262213	28263085	ENSMUST00000160934	Tnik	+	-565
Upstream	chr3	28849908	28850746	ENSMUST00000099170	Gm1527	+	-42290
Downstream	chr3	29662791	29663538	ENSMUST00000184317	Mir21b	+	26420
Intron	chr3	30207529	30208249	ENSMUST00000173899	Mecom	-	301625
Intron	chr3	30482973	30483952	ENSMUST00000173899	Mecom	-	26052
Upstream	chr3	30600823	30601672	ENSMUST00000047502	Mynn	+	-840
Upstream	chr3	30742227	30743023	ENSMUST00000174395	Samd7	+	-3668
Intron	chr3	31022467	31023505	ENSMUST00000130238	Prkci	+	17793
Downstream	chr3	31191222	31192564	ENSMUST00000091259	Slc7a14	-	118485
Intron	chr3	32055313	32056335	ENSMUST00000178668	Kcnmb2	+	153121
Upstream	chr3	32496100	32496883	ENSMUST00000164954	Kcnmb3	-	-4522
Downstream	chr3	33955991	33957035	ENSMUST00000104371	Gm23175	-	2687
Upstream	chr3	34958700	34959732	ENSMUST00000183357	Mir6378	-	-36565
Upstream	chr3	35103042	35103933	ENSMUST00000183357	Mir6378	-	-180836
Upstream	chr3	35753001	35753703	ENSMUST00000029257	Atp11b	+	-782
Downstream	chr3	36358992	36359592	ENSMUST00000029266	Anxa5	-	116551
Downstream	chr3	36402153	36403093	ENSMUST00000029266	Anxa5	-	73220
Downstream	chr3	37302694	37303325	ENSMUST00000071400	Cetn4	-	9437
Intron	chr3	37421046	37421808	ENSMUST00000138225	Spata5	+	563
Downstream	chr3	37906627	37907653	ENSMUST00000133080	Gm7799	-	52947
Downstream	chr3	38806091	38806892	ENSMUST00000153659	C230034O21Rik	-	81768
Downstream	chr3	39115451	39116267	ENSMUST00000129182	Fat4	+	224917
Upstream	chr3	40686466	40687469	ENSMUST00000091184	Slc25a31	+	-21888
Downstream	chr3	41376839	41377567	ENSMUST00000158725	Gm25487	-	64264
Downstream	chr3	48998082	48998698	ENSMUST00000083084	Gm23511	+	43668
Downstream	chr3	51364537	51365506	ENSMUST00000108046	Mgarp	-	31481
Intron	chr3	52069632	52070438	ENSMUST00000121440	Maml3	-	34856
Downstream	chr3	52640588	52641384	ENSMUST00000076317	Gm10293	+	28151
Upstream	chr3	52845359	52846012	ENSMUST00000083992	Gm22798	-	-122930
Intron	chr3	53118505	53119426	ENSMUST00000147139	Lhfp	+	77382
Downstream	chr3	53417496	53418320	ENSMUST00000056749	Nhlrc3	-	45383
Upstream	chr3	54623506	54624345	ENSMUST00000181057	Gm26678	+	-7514
Upstream	chr3	55134000	55134912	ENSMUST00000052904	Ccdc169	+	-2883
Intron	chr3	55753877	55754501	ENSMUST00000029374	Nbea	-	429512
Intron	chr3	55775227	55775941	ENSMUST00000029374	Nbea	-	408117
Downstream	chr3	56668505	56669507	ENSMUST00000099093	F830104G03Rik	-	221587
Intron	chr3	57487381	57488065	ENSMUST00000029380	Wwtr1	-	88105
Intron	chr3	57546581	57547263	ENSMUST00000029380	Wwtr1	-	28906
Upstream	chr3	58166251	58167389	ENSMUST00000188418	RP23-375H15.1	-	-3013
Downstream	chr3	58245352	58246002	ENSMUST00000083788	Gm26166	-	44680
Upstream	chr3	58303506	58304282	ENSMUST00000083788	Gm26166	-	-13537
Downstream	chr3	58658155	58659070	ENSMUST00000070368	Siah2	-	33788
3'UTR	chr3	59208813	59209751	ENSMUST00000040622	P2ry13	-	1600
Downstream	chr3	59288539	59289460	ENSMUST00000039419	Igsf10	-	55257
Upstream	chr3	60821517	60822138	ENSMUST00000099086	Gm8325	+	-55198
Upstream	chr3	62158853	62159729	ENSMUST00000079300	Arhgef26	+	-179053
Upstream	chr3	62962149	62963089	ENSMUST00000158550	Gm22433	+	-189598
Downstream	chr3	63568934	63569497	ENSMUST00000158332	Gm24946	+	80222
Downstream	chr3	64191528	64192189	ENSMUST00000176980	Gm18294	-	21819
Intron	chr3	64841947	64842908	ENSMUST00000161972	Vmn2r7	-	2338
Downstream	chr3	65365071	65365888	ENSMUST00000161956	Kcnab1	+	11712
Downstream	chr3	65402737	65403327	ENSMUST00000131852	Gm5540	+	9695
Downstream	chr3	65475776	65476458	ENSMUST00000147424	4931440P22Rik	-	52067
Downstream	chr3	65861098	65862033	ENSMUST00000129002	Ccnl1	-	96597
Upstream	chr3	65975399	65976229	ENSMUST00000148623	Ccnl1	-	-18161
Intron	chr3	66985295	66985930	ENSMUST00000162036	Rsrc1	+	4222
Intron	chr3	67582449	67583576	ENSMUST00000029344	Mfsd1	+	244
Intron	chr3	68239982	68240931	ENSMUST00000029346	Schip1	+	175654
Upstream	chr3	68431654	68432463	ENSMUST00000182532	Schip1	+	-36125
Downstream	chr3	68630257	68631173	ENSMUST00000182360	Schip1	+	34540
Upstream	chr3	75747593	75748366	ENSMUST00000189155	RP23-426C11.1	+	-7626
Downstream	chr3	79852424	79853395	ENSMUST00000104273	Gm26420	+	17976
Downstream	chr3	81291995	81293097	ENSMUST00000143721	Pdgfc	+	255122
Upstream	chr3	82152110	82152972	ENSMUST00000183464	Mir7010	-	-46232
Upstream	chr3	82357550	82358175	ENSMUST00000091014	Map9	+	-210
Intron	chr3	84022732	84023435	ENSMUST00000052342	D930015E06Rik	-	17078
Intron	chr3	84467496	84468585	ENSMUST00000091002	Fhdc1	-	11451
Intron	chr3	84547059	84547734	ENSMUST00000098990	Arfip1	-	35138
Downstream	chr3	84735319	84736017	ENSMUST00000128344	Tmem154	+	45445
Intron	chr3	84974452	84975455	ENSMUST00000029727	Fbxw7	+	22807
Upstream	chr3	85573664	85574484	ENSMUST00000107672	Pet112	+	-45
Upstream	chr3	88081559	88082481	ENSMUST00000071812	Iqgap3	+	-31
Downstream	chr3	89332087	89332929	ENSMUST00000029674	Efna4	-	5520
Intron	chr3	89396355	89397041	ENSMUST00000153969	Gm15417	+	702
Upstream	chr3	89508000	89508641	ENSMUST00000000811	Kcnn3	+	-11844
Intron	chr3	90051474	90052108	ENSMUST00000159064	4933434E20Rik	+	155
Downstream	chr3	90443322	90443882	ENSMUST00000029540	Npr1	-	22264
Downstream	chr3	90496586	90497525	ENSMUST00000107343	Chtop	-	12395
Upstream	chr3	90509085	90510033	ENSMUST00000131868	Chtop	-	-537
Upstream	chr3	90841070	90841821	ENSMUST00000180151	Gm5849	-	-63569
Upstream	chr3	92089376	92089918	ENSMUST00000058150	Lor	-	-6505
Upstream	chr3	93114468	93115097	ENSMUST00000107300	Crnn	+	-30005
Exon/CD	chr3	93447179	93448020	ENSMUST00000064257	Tchh	+	5269
Intron	chr3	94342246	94343119	ENSMUST00000029794	Them5	+	583
Upstream	chr3	95658264	95659038	ENSMUST00000037947	Mcl1	+	-70
Upstream	chr3	95695618	95696788	ENSMUST00000148854	Adamtsl4	-	-8338
5'UTR	chr3	95904310	95905055	ENSMUST00000036181	Car14	-	9
Intron	chr3	95930122	95930704	ENSMUST00000170125	Anp32e	+	831
Upstream	chr3	96058141	96058877	ENSMUST00000140518	Vps45	-	-790
Upstream	chr3	96082689	96083404	ENSMUST00000035519	Otud7b	+	-21481
Intron	chr3	96208797	96209622	ENSMUST00000177442	Bola1	-	10500
Downstream	chr3	96277763	96278655	ENSMUST00000029748	Fcgr1	-	15760
Upstream	chr3	96401755	96402550	ENSMUST00000181412	4930477E14Rik	-	-138
Upstream	chr3	96938604	96939386	ENSMUST00000062944	Gja8	-	-12975
Upstream	chr3	97334530	97335318	ENSMUST00000181368	Gm17608	-	-37146
Intron	chr3	97946323	97947246	ENSMUST00000098828	Gm5544	+	16611
Intron	chr3	98023949	98024690	ENSMUST00000079812	Notch2	+	10781
Intron	chr3	99253795	99254753	ENSMUST00000029462	Tbx15	+	514
Downstream	chr3	99666070	99666895	ENSMUST00000082956	Gm22505	-	41365
Upstream	chr3	99854288	99854987	ENSMUST00000127518	Spag17	+	-30769
Upstream	chr3	100691462	100692237	ENSMUST00000146818	Man1a2	-	-6390
Downstream	chr3	101033537	101034373	ENSMUST00000102694	Ptgfrn	-	76323
Upstream	chr3	101365049	101365857	ENSMUST00000043983	Igsf3	+	-11672
Downstream	chr3	102048816	102049803	ENSMUST00000066187	Nhlh2	+	39164
Upstream	chr3	102053839	102054757	ENSMUST00000029454	Casq2	+	-32117
Intron	chr3	102193361	102194341	ENSMUST00000159388	Vangl1	-	10842
Upstream	chr3	103573493	103574298	ENSMUST00000121834	Syt6	+	-1336
Intron	chr3	104142159	104143035	ENSMUST00000064371	Magi3	-	77777
Downstream	chr3	104298677	104299520	ENSMUST00000056145	Gm5546	-	67515
Downstream	chr3	105116873	105117572	ENSMUST00000070584	4930564D02Rik	+	50378
Upstream	chr3	105862719	105863407	ENSMUST00000164730	Adora3	+	-7795
Upstream	chr3	106102878	106103828	ENSMUST00000079132	Chia1	+	-9876
Upstream	chr3	107849722	107850581	ENSMUST00000037375	Eps8l3	+	-27079
Upstream	chr3	108562104	108563028	ENSMUST00000090546	Tmem167b	-	-100
Intron	chr3	108571474	108572392	ENSMUST00000139603	Taf13	+	222
Upstream	chr3	108588097	108588915	ENSMUST00000051145	Wdr47	+	-2773
Intron	chr3	108720817	108721741	ENSMUST00000124043	Gpsm2	-	837
Upstream	chr3	109027656	109028375	ENSMUST00000171143	Fam102b	-	-408
Downstream	chr3	114471987	114472701	ENSMUST00000184978	Col11a1	+	307066
Downstream	chr3	115819499	115819713	ENSMUST00000188260	A930005H10Rik	-	68488
Intron	chr3	116125686	116127241	ENSMUST00000029574	Vcam1	-	3225
Downstream	chr3	117001752	117002543	ENSMUST00000117592	4930455H04Rik	+	33880
Downstream	chr3	119919267	119919855	ENSMUST00000116701	Gm26137	+	81657
Intron	chr3	120823072	120823947	ENSMUST00000182124	6530403H02Rik	-	63224
Intron	chr3	121242702	121243632	ENSMUST00000135818	Tmem56	-	39931
Upstream	chr3	121389789	121390863	ENSMUST00000029773	Cnn3	+	-36215
Upstream	chr3	121646367	121647248	ENSMUST00000050571	A730020M07Rik	-	-3322
Intron	chr3	121964096	121964821	ENSMUST00000127177	Arhgap29	+	11142
Downstream	chr3	122087952	122088805	ENSMUST00000150738	Abca4	+	13922
Upstream	chr3	122344938	122345717	ENSMUST00000103257	Mir760	-	-51624
Upstream	chr3	122364359	122365124	ENSMUST00000029766	Bcar3	+	-55039
Downstream	chr3	122484433	122485415	ENSMUST00000157118	Gm25153	+	20197
Intron	chr3	123173444	123174321	ENSMUST00000106426	Synpo2	-	62265
Intron	chr3	126966173	126966977	ENSMUST00000183075	Ank2	-	31863
Intron	chr3	127492768	127493766	ENSMUST00000182316	Ank2	-	5734
Upstream	chr3	128327502	128328242	ENSMUST00000083314	Gm22293	+	-212500
Downstream	chr3	129661318	129662013	ENSMUST00000029653	Egf	-	93657
Upstream	chr3	130878221	130879062	ENSMUST00000157897	Gm26090	-	-7565
Upstream	chr3	130891432	130892935	ENSMUST00000157897	Gm26090	-	-21107
Upstream	chr3	130928293	130928970	ENSMUST00000157897	Gm26090	-	-57555
Intron	chr3	132743190	132744260	ENSMUST00000029664	Tbck	+	59581
Upstream	chr3	133758053	133758979	ENSMUST00000104148	Gm23011	-	-169979
Intron	chr3	134099645	134100383	ENSMUST00000181952	Gm26691	-	140480
Upstream	chr3	135692953	135693780	ENSMUST00000138602	Nfkb1	-	-1819
Upstream	chr3	137271600	137272421	ENSMUST00000122064	Emcn	+	-69057
Downstream	chr3	137907324	137907863	ENSMUST00000118147	Gm15460	+	2584
Intron	chr3	138138024	138138693	ENSMUST00000098580	Mttp	-	5030
Upstream	chr3	138340393	138341098	ENSMUST00000157127	Gm23467	+	-2393
Upstream	chr3	138441810	138442792	ENSMUST00000005964	Adh5	+	-792
Upstream	chr3	138489385	138490241	ENSMUST00000029804	Metap1	-	-431
Downstream	chr3	140812454	140813409	ENSMUST00000178845	Gm6214	-	26706
Downstream	chr3	140821048	140821961	ENSMUST00000178845	Gm6214	-	18133
Intron	chr3	141494840	141495753	ENSMUST00000142762	Unc5c	+	29625
Intron	chr3	141501815	141502707	ENSMUST00000142762	Unc5c	+	36590
Intron	chr3	141549738	141550231	ENSMUST00000142762	Unc5c	+	84313
Upstream	chr3	141725077	141726074	ENSMUST00000160604	Gm15689	-	-42675
Downstream	chr3	144395603	144396312	ENSMUST00000043325	Hs2st1	-	174224
Intron	chr3	144523237	144524006	ENSMUST00000043325	Hs2st1	-	46560
Intron	chr3	144539026	144539865	ENSMUST00000043325	Hs2st1	-	30736
Intron	chr3	144584805	144585891	ENSMUST00000151086	Sep15	+	7696
Intron	chr3	144971448	144972139	ENSMUST00000029923	Clca6	-	3252
Downstream	chr3	145612438	145613310	ENSMUST00000098534	Znhit6	+	36666
Downstream	chr3	146036484	146037386	ENSMUST00000160285	Wdr63	-	71195
Intron	chr3	146058144	146058758	ENSMUST00000160285	Wdr63	-	49679
Downstream	chr3	146902324	146903109	ENSMUST00000124743	Ttll7	+	6060
Downstream	chr3	146998877	146999741	ENSMUST00000037942	Ttll7	+	55262
Downstream	chr3	147422847	147423549	ENSMUST00000037942	Ttll7	+	479151
Downstream	chr3	147967693	147968789	ENSMUST00000104253	Gm23131	-	385977
Upstream	chr3	149444534	149445802	ENSMUST00000158644	Gm26468	-	-104160
Upstream	chr3	151996872	151997802	ENSMUST00000157372	Gm25056	-	-70928
Intron	chr3	152095980	152096835	ENSMUST00000152283	Gipc2	-	12115
Downstream	chr3	152769948	152770798	ENSMUST00000160651	Pigk	+	6992
Upstream	chr3	153580532	153581554	ENSMUST00000158751	Gm22136	+	-40659
Downstream	chr3	153652505	153653294	ENSMUST00000158751	Gm22136	+	31197
Downstream	chr3	153921725	153922468	ENSMUST00000072697	Acadm	-	22536
Upstream	chr3	154192111	154192891	ENSMUST00000128362	Slc44a5	+	-29981
Downstream	chr3	154348752	154349660	ENSMUST00000181234	AI606473	+	17209
Downstream	chr3	154473408	154474302	ENSMUST00000170461	Tyw3	-	123243
Intron	chr3	154596200	154597251	ENSMUST00000170461	Tyw3	-	373
Upstream	chr3	158786514	158787394	ENSMUST00000183173	Gm9423	+	-173492
Intron	chr2	3926366	3927822	ENSMUST00000136489	Gm13191	-	2045
Intron	chr2	4232400	4233447	ENSMUST00000091497	Frmd4a	+	80051
Intron	chr2	4338952	4339919	ENSMUST00000175944	Frmd4a	+	6969
Upstream	chr2	4541460	4542556	ENSMUST00000153160	Frmd4a	+	-17746
Upstream	chr2	4542596	4543378	ENSMUST00000153160	Frmd4a	+	-16767
Upstream	chr2	4863947	4864765	ENSMUST00000027973	Sephs1	+	-17208
Upstream	chr2	5063812	5064468	ENSMUST00000143809	Optn	-	-89
5'UTR	chr2	5844796	5845470	ENSMUST00000179748	Nudt5	+	99
Intron	chr2	6352702	6353273	ENSMUST00000042503	Usp6nl	+	254
Downstream	chr2	6896348	6896973	ENSMUST00000142774	Gm13389	+	12390
Downstream	chr2	9434801	9435620	ENSMUST00000154223	Gm13219	+	82690
Upstream	chr2	9985531	9986440	ENSMUST00000114907	Taf3	-	-67577
Downstream	chr2	9996082	9996790	ENSMUST00000026887	Atp5c1	-	83991
Intron	chr2	11288239	11289281	ENSMUST00000028118	Prkcq	+	116378
Upstream	chr2	11530057	11530983	ENSMUST00000145970	Pfkfb3	-	-29658
Intron	chr2	11728867	11729689	ENSMUST00000139774	Il15ra	+	6114
Intron	chr2	12182109	12183049	ENSMUST00000028106	Itga8	-	119341
Upstream	chr2	12849457	12850379	ENSMUST00000028063	Pter	+	-74123
Intron	chr2	13371512	13372469	ENSMUST00000091436	Cubn	-	119934
Intron	chr2	13406960	13407973	ENSMUST00000091436	Cubn	-	84458
Downstream	chr2	13589882	13590961	ENSMUST00000148248	Vim	+	11037
Intron	chr2	14127436	14128143	ENSMUST00000138989	Stam	+	53362
Upstream	chr2	17546387	17546950	ENSMUST00000148607	Gm13324	+	-12392
Downstream	chr2	18627627	18628474	ENSMUST00000117996	Gm13355	-	14052
Upstream	chr2	19328836	19329474	ENSMUST00000141289	4930447M23Rik	+	-15162
Downstream	chr2	19403062	19403752	ENSMUST00000153289	Msrb2	+	31566
Intron	chr2	20628461	20629475	ENSMUST00000136870	Etl4	+	69033
Exon/CD	chr2	20722078	20723041	ENSMUST00000146488	Etl4	+	181
Intron	chr2	24427863	24428725	ENSMUST00000028355	Pax8	-	47305
Intron	chr2	26354916	26355734	ENSMUST00000125198	Gm13562	+	2680
Upstream	chr2	26525417	26526166	ENSMUST00000131393	Notch1	-	-21967
Downstream	chr2	26902487	26903380	ENSMUST00000102899	Med22	-	7744
Intron	chr2	27336471	27337392	ENSMUST00000132642	Vav2	-	7549
Downstream	chr2	27809586	27810407	ENSMUST00000148756	Rxra	+	69795
Intron	chr2	27993176	27994078	ENSMUST00000028280	Col5a1	+	107202
Intron	chr2	29124749	29125128	ENSMUST00000129544	Setx	+	757
Intron	chr2	29768058	29768838	ENSMUST00000113807	Trub2	-	19200
Intron	chr2	29826855	29827602	ENSMUST00000149379	Urm1	+	7153
Upstream	chr2	30077108	30078073	ENSMUST00000125346	Pkn3	+	-94
Exon/CD	chr2	30236910	30237758	ENSMUST00000187343	RP23-315H12.7	-	889
Upstream	chr2	30692869	30693878	ENSMUST00000144704	Gm14486	-	-15362
Intron	chr2	31068524	31069193	ENSMUST00000073879	Fnbp1	-	72944
Intron	chr2	31259245	31259812	ENSMUST00000150670	Ncs1	+	13362
Intron	chr2	31267448	31267934	ENSMUST00000150670	Ncs1	+	21525
Intron	chr2	31326899	31327925	ENSMUST00000113532	Hmcn2	+	12997
Intron	chr2	31442160	31442980	ENSMUST00000138821	Hmcn2	+	4508
Intron	chr2	31500006	31501545	ENSMUST00000126474	Ass1	+	3003
Intron	chr2	31501556	31502233	ENSMUST00000126474	Ass1	+	4122
Downstream	chr2	31636218	31637281	ENSMUST00000145389	Gm13425	-	3840
Intron	chr2	31640619	31641614	ENSMUST00000113470	Prdm12	+	1079
Upstream	chr2	32139524	32140465	ENSMUST00000036691	Prrc2b	+	-11088
Intron	chr2	32166142	32167065	ENSMUST00000069817	Prrc2b	+	15455
Intron	chr2	32236132	32237689	ENSMUST00000129163	Pomt1	+	225
5'UTR	chr2	32287644	32288495	ENSMUST00000139494	Golga2	+	685
Exon/CD	chr2	32362559	32363475	ENSMUST00000125769	Ciz1	+	7
Upstream	chr2	32430990	32431700	ENSMUST00000127961	Slc25a25	-	-241
Downstream	chr2	32488639	32489277	ENSMUST00000048431	Naif1	+	38501
Downstream	chr2	32750984	32751698	ENSMUST00000091059	Ttc16	-	24042
Exon/CD	chr2	32912176	32912988	ENSMUST00000125347	Fam129b	+	1674
Intron	chr2	32917507	32918427	ENSMUST00000154514	Fam129b	+	3256
Intron	chr2	32951546	32952993	ENSMUST00000028132	Lrsam1	-	8986
Upstream	chr2	33444035	33444995	ENSMUST00000132913	Gm13536	+	-2287
Intron	chr2	33596995	33597946	ENSMUST00000041730	Lmx1b	-	43041
Intron	chr2	33817280	33818318	ENSMUST00000041555	Mvb12b	-	70147
Upstream	chr2	33896539	33897338	ENSMUST00000146892	Mvb12b	-	-9456
Intron	chr2	34182331	34183294	ENSMUST00000113132	Pbx3	-	189226
Downstream	chr2	34591586	34592282	ENSMUST00000119822	Gm13408	+	26935
Upstream	chr2	35270125	35270999	ENSMUST00000142324	Gsn	+	-9101
Downstream	chr2	35502374	35503133	ENSMUST00000130083	Gm13447	-	3337
Upstream	chr2	35509109	35509689	ENSMUST00000130083	Gm13447	-	-3309
Downstream	chr2	35544620	35545559	ENSMUST00000134679	Gm13446	-	13396
Intron	chr2	35558762	35559276	ENSMUST00000112986	Dab2ip	+	753
Downstream	chr2	35736857	35737633	ENSMUST00000156669	Dab2ip	+	26918
Upstream	chr2	36105265	36106007	ENSMUST00000137436	Lhx6	-	-381
Upstream	chr2	37330534	37331188	ENSMUST00000053990	Olfr368	+	-888
Upstream	chr2	37771708	37772461	ENSMUST00000050372	Crb2	+	-4165
Intron	chr2	38284833	38285806	ENSMUST00000140552	Dennd1a	-	2071
Upstream	chr2	38347982	38348862	ENSMUST00000184325	Gm27197	-	-106
Intron	chr2	44577779	44578292	ENSMUST00000130991	Gtdc1	-	349126
Intron	chr2	45067009	45067939	ENSMUST00000068415	Zeb2	-	45805
Upstream	chr2	46443106	46443717	ENSMUST00000123911	Gm13470	-	-701
Downstream	chr2	48480856	48481962	ENSMUST00000120948	Gm13472	+	93372
Downstream	chr2	48616913	48617606	ENSMUST00000121234	Gm13489	-	193296
Intron	chr2	49722622	49723168	ENSMUST00000138834	Kif5c	+	328
Upstream	chr2	49921640	49922727	ENSMUST00000158200	Gm25223	-	-15303
Downstream	chr2	50175404	50176520	ENSMUST00000126337	Lypd6	+	10561
Downstream	chr2	50215478	50216244	ENSMUST00000126337	Lypd6	+	50460
Upstream	chr2	50706676	50707342	ENSMUST00000120738	Gm13484	-	-48942
Downstream	chr2	51056009	51056753	ENSMUST00000017288	Rnd3	-	92730
Intron	chr2	51139214	51140177	ENSMUST00000017288	Rnd3	-	9416
Upstream	chr2	51148671	51149592	ENSMUST00000140864	Rnd3	-	-37
Upstream	chr2	51161389	51162099	ENSMUST00000140864	Rnd3	-	-12650
Upstream	chr2	51841981	51842852	ENSMUST00000119772	Gm13492	-	-23847
Upstream	chr2	52884563	52885543	ENSMUST00000181380	Gm26603	-	-21537
Intron	chr2	59161473	59162309	ENSMUST00000184332	Pkp4	+	848
Intron	chr2	59622219	59622985	ENSMUST00000142573	Tanc1	+	10527
Intron	chr2	59721027	59721895	ENSMUST00000127013	Tanc1	+	14617
Intron	chr2	60141739	60142633	ENSMUST00000144893	Baz2b	-	67653
Intron	chr2	60205556	60206509	ENSMUST00000144893	Baz2b	-	3807
Intron	chr2	60220994	60221768	ENSMUST00000102747	March7	+	11308
Intron	chr2	60515670	60516406	ENSMUST00000067708	Pla2r1	-	37270
Intron	chr2	60697854	60698738	ENSMUST00000147906	Itgb6	-	7305
Intron	chr2	60807098	60808173	ENSMUST00000028347	Rbms1	-	155557
Upstream	chr2	61261551	61262518	ENSMUST00000104276	Gm26422	+	-18244
Upstream	chr2	61401217	61402172	ENSMUST00000157715	Gm22338	+	-91072
Upstream	chr2	61467843	61468801	ENSMUST00000157715	Gm22338	+	-24444
Upstream	chr2	61764260	61765082	ENSMUST00000154627	Psmd14	+	-715
Intron	chr2	64959906	64960756	ENSMUST00000028252	Grb14	-	62451
Exon/CD	chr2	65296160	65297050	ENSMUST00000121329	Gm13593	-	764
Upstream	chr2	65619471	65620442	ENSMUST00000028377	Scn2a1	+	-901
Upstream	chr2	65811130	65811906	ENSMUST00000122912	Csrnp3	+	-34249
Downstream	chr2	68506466	68507049	ENSMUST00000157740	Gm26321	+	22614
Downstream	chr2	69071411	69072268	ENSMUST00000141498	Cers6	+	111928
Intron	chr2	69474874	69475824	ENSMUST00000080953	Lrp2	-	110716
Intron	chr2	69999022	69999721	ENSMUST00000126165	Ubr3	+	5659
Downstream	chr2	70195175	70196096	ENSMUST00000112241	Myo3b	+	99337
Upstream	chr2	70338734	70339764	ENSMUST00000140507	Rpl9-ps7	+	-119733
Upstream	chr2	70443782	70444812	ENSMUST00000140507	Rpl9-ps7	+	-14685
Upstream	chr2	70629305	70629948	ENSMUST00000153501	Gm16510	-	-10750
Downstream	chr2	70910782	70911766	ENSMUST00000150119	Gm13632	+	33445
Upstream	chr2	71598610	71599264	ENSMUST00000134249	Dlx2	-	-52987
Intron	chr2	71725167	71725919	ENSMUST00000079720	Gm1631	+	6126
Intron	chr2	71744834	71745580	ENSMUST00000154654	Gm13647	+	7392
Upstream	chr2	72039544	72040287	ENSMUST00000028525	Rapgef4	+	-14689
Intron	chr2	72228716	72229499	ENSMUST00000128165	Rapgef4os2	-	3195
Upstream	chr2	72614356	72614967	ENSMUST00000118184	Pex13-ps	+	-17609
Intron	chr2	72785961	72786922	ENSMUST00000148327	6430710C18Rik	-	27276
Intron	chr2	73867785	73868335	ENSMUST00000112010	Atf2	-	24476
Upstream	chr2	73911082	73911886	ENSMUST00000155474	Atp5g3	-	-193
Downstream	chr2	73940769	73941460	ENSMUST00000119237	Gm13668	-	19555
Upstream	chr2	73977351	73978585	ENSMUST00000119237	Gm13668	-	-17299
Upstream	chr2	75525449	75526300	ENSMUST00000142828	Gm13660	-	-61086
Intron	chr2	75660288	75661114	ENSMUST00000164947	Hnrnpa3	+	1383
Upstream	chr2	75983757	75984340	ENSMUST00000099994	Ttc30a1	-	-2081
Intron	chr2	76028936	76029759	ENSMUST00000099992	Pde11a	-	309427
Intron	chr2	76899094	76899659	ENSMUST00000011934	Ttn	-	83079
Intron	chr2	77234926	77235681	ENSMUST00000102660	Sestd1	-	30465
Intron	chr2	77249823	77250539	ENSMUST00000102660	Sestd1	-	15587
Intron	chr2	77448974	77449611	ENSMUST00000111830	Zfp385b	-	70326
5'UTR	chr2	77702769	77703621	ENSMUST00000171063	Zfp385b	-	77
Intron	chr2	77803640	77804224	ENSMUST00000111829	Zfp385b	-	13327
Downstream	chr2	78966486	78967325	ENSMUST00000153266	Ube2e3	+	48512
Upstream	chr2	79175924	79176806	ENSMUST00000120603	Gm14465	-	-14770
Intron	chr2	79350664	79351483	ENSMUST00000099974	Cerkl	-	77881
Upstream	chr2	84048354	84049409	ENSMUST00000120774	Gm13692	-	-14268
Intron	chr2	84386817	84387655	ENSMUST00000074262	Calcrl	-	38175
Intron	chr2	84636245	84637129	ENSMUST00000111696	Ctnnd1	-	14058
Upstream	chr2	84715316	84716104	ENSMUST00000125690	Zdhhc5	-	-674
Downstream	chr2	84721078	84721954	ENSMUST00000165219	Clp1	-	5726
Downstream	chr2	84758475	84759413	ENSMUST00000023994	Serping1	-	16460
5'UTR	chr2	84826569	84827426	ENSMUST00000028470	Timm10	+	0
Downstream	chr2	87088446	87089529	ENSMUST00000099863	Olfr1109	-	4408
Intron	chr2	90474642	90475424	ENSMUST00000111495	Ptprj	-	4137
Upstream	chr2	90583607	90584344	ENSMUST00000057481	Nup160	+	-93240
Upstream	chr2	90660608	90661659	ENSMUST00000057481	Nup160	+	-16082
5'UTR	chr2	90745032	90745715	ENSMUST00000013759	Fnbp4	+	3
Upstream	chr2	91202539	91203170	ENSMUST00000150403	Acp2	+	-31
Intron	chr2	91411023	91411926	ENSMUST00000064652	1110051M20Rik	-	33148
5'UTR	chr2	91649548	91650704	ENSMUST00000111331	Arhgap1	+	8
3'UTR	chr2	91933815	91934698	ENSMUST00000128152	Dgkz	-	31331
Intron	chr2	92174009	92174832	ENSMUST00000111297	Phf21a	+	81283
Intron	chr2	92883046	92884188	ENSMUST00000123263	Gm13791	-	30046
Upstream	chr2	93538138	93538973	ENSMUST00000099692	Gm10803	+	-22013
5'UTR	chr2	94010400	94011108	ENSMUST00000111240	Alkbh3	-	53
Intron	chr2	94150328	94150880	ENSMUST00000028619	Hsd17b12	-	7360
Downstream	chr2	94631029	94631957	ENSMUST00000104490	Gm24318	+	9535
Intron	chr2	96807652	96808213	ENSMUST00000162807	Lrrc4c	+	489716
Downstream	chr2	99199961	99201006	ENSMUST00000185786	RP24-118I4.1	-	157246
Downstream	chr2	101705941	101706959	ENSMUST00000171088	Prr5l	-	91257
Intron	chr2	101965303	101965971	ENSMUST00000111222	Ldlrad3	-	220721
Intron	chr2	102002590	102004105	ENSMUST00000111222	Ldlrad3	-	183011
Intron	chr2	102005259	102006710	ENSMUST00000111222	Ldlrad3	-	180374
Intron	chr2	102013123	102013823	ENSMUST00000111222	Ldlrad3	-	172885
Intron	chr2	102118835	102119818	ENSMUST00000127888	Ldlrad3	-	18793
Downstream	chr2	102196442	102197235	ENSMUST00000118901	Gm13866	-	13541
3'UTR	chr2	102300770	102301305	ENSMUST00000102573	Trim44	-	99863
Intron	chr2	102703239	102704173	ENSMUST00000137466	Slc1a2	+	28222
Intron	chr2	103722744	103723467	ENSMUST00000028608	Nat10	-	38165
Downstream	chr2	103760939	103761781	ENSMUST00000028607	Caprin1	-	36289
Upstream	chr2	103900233	103900837	ENSMUST00000149025	Gm13881	+	-11489
Downstream	chr2	103919205	103919981	ENSMUST00000149025	Gm13881	+	7569
Intron	chr2	104176799	104177384	ENSMUST00000141159	D430041D05Rik	-	80309
Intron	chr2	104762991	104763851	ENSMUST00000117237	Qser1	-	53275
Intron	chr2	105311810	105312419	ENSMUST00000131060	Them7	+	87772
Downstream	chr2	105521544	105522603	ENSMUST00000149133	Pax6os1	-	148257
Intron	chr2	105710195	105711024	ENSMUST00000122965	Elp4	-	193955
Downstream	chr2	106461853	106462790	ENSMUST00000130634	Gm14015	-	60782
Intron	chr2	106710878	106711439	ENSMUST00000125023	Mpped2	+	15304
Downstream	chr2	108827028	108828160	ENSMUST00000121779	Rpl35a-ps4	-	47664
Upstream	chr2	109916608	109917532	ENSMUST00000111037	Lgr4	+	-577
Downstream	chr2	110080295	110080980	ENSMUST00000155110	Ccdc34	+	39742
Upstream	chr2	110192316	110193417	ENSMUST00000130416	Gm13936	+	-4023
Upstream	chr2	113758471	113759344	ENSMUST00000099575	Grem1	-	-261
Downstream	chr2	114069054	114069795	ENSMUST00000155185	C130080G10Rik	+	13111
Downstream	chr2	115860375	115861327	ENSMUST00000102538	Meis2	-	204196
Intron	chr2	115920086	115920956	ENSMUST00000102538	Meis2	-	144526
Upstream	chr2	116976472	116977133	ENSMUST00000188763	RP23-326F22.4	-	-374
Upstream	chr2	118147537	118149365	ENSMUST00000190311	RP23-75E19.2	-	-24404
Upstream	chr2	118659815	118660688	ENSMUST00000099557	Pak6	+	-3052
Intron	chr2	118782342	118782786	ENSMUST00000142072	Disp2	+	2805
Upstream	chr2	118925769	118926710	ENSMUST00000099546	Chst14	+	-257
Upstream	chr2	119046348	119047231	ENSMUST00000152380	Casc5	+	-330
Intron	chr2	120136141	120136944	ENSMUST00000152366	Ehd4	-	1018
Intron	chr2	120170370	120171324	ENSMUST00000136845	Pla2g4e	-	20367
5'UTR	chr2	121506477	121507159	ENSMUST00000110602	Wdr76	+	35
Intron	chr2	121583310	121584510	ENSMUST00000142016	Frmd5	-	223147
Downstream	chr2	121806818	121807383	ENSMUST00000131514	Gm14019	-	59617
Intron	chr2	121865904	121866670	ENSMUST00000131514	Gm14019	-	430
Intron	chr2	124612279	124612996	ENSMUST00000103240	Sema6d	+	2036
Exon/CD	chr2	127247075	127248031	ENSMUST00000003759	Ciao1	-	263
Intron	chr2	128011211	128011706	ENSMUST00000110344	Acoxl	+	102400
Intron	chr2	128234441	128235271	ENSMUST00000143065	Gm14005	-	194284
Intron	chr2	128365747	128366798	ENSMUST00000135433	Gm14005	-	63051
Intron	chr2	128738378	128738968	ENSMUST00000014505	Mertk	+	39717
Exon/CD	chr2	128966838	128967778	ENSMUST00000099385	Gm10762	-	417
Exon/CD	chr2	129800231	129800953	ENSMUST00000166282	Stk35	+	75
Downstream	chr2	131529954	131530669	ENSMUST00000151143	Smox	+	8412
Intron	chr2	132017499	132018192	ENSMUST00000028814	Rassf2	-	12156
Upstream	chr2	133400703	133401646	ENSMUST00000149965	A430048G15Rik	+	-30921
Upstream	chr2	133426613	133427706	ENSMUST00000149965	A430048G15Rik	+	-4936
Downstream	chr2	134955588	134956436	ENSMUST00000118248	Gm14036	+	152063
Upstream	chr2	137095013	137095902	ENSMUST00000133640	Jag1	-	-9508
Intron	chr2	139397621	139398602	ENSMUST00000134801	Gm14066	-	279603
Upstream	chr2	140671076	140671868	ENSMUST00000056760	Flrt3	-	-72
Upstream	chr2	141013546	141014582	ENSMUST00000139039	Macrod2	+	-9998
Downstream	chr2	141163718	141164323	ENSMUST00000117884	Zcchc9-ps	+	36740
Downstream	chr2	141173016	141173685	ENSMUST00000117884	Zcchc9-ps	+	46070
Exon/CD	chr2	141230810	141231577	ENSMUST00000143227	Macrod2os2	-	4233
Downstream	chr2	142608473	142609472	ENSMUST00000043589	Kif16b	-	292559
Downstream	chr2	143501467	143502195	ENSMUST00000121589	Gm11645	-	5228
Downstream	chr2	143811897	143812643	ENSMUST00000099296	Bfsp1	-	50673
Upstream	chr2	144103906	144105207	ENSMUST00000145504	Banf2os	-	-35773
Upstream	chr2	144190171	144190707	ENSMUST00000166982	Gm5535	-	-11353
Upstream	chr2	144624840	144625728	ENSMUST00000175092	Gm24823	-	-7051
Intron	chr2	144690331	144690914	ENSMUST00000137406	Dtd1	+	12524
Upstream	chr2	145756304	145756984	ENSMUST00000142847	Rin2	+	-28090
Intron	chr2	146261960	146262920	ENSMUST00000131824	Ralgapa2	-	249459
Intron	chr2	146330537	146331099	ENSMUST00000131824	Ralgapa2	-	181081
Downstream	chr2	146823607	146824571	ENSMUST00000139345	Gm14114	-	15643
Upstream	chr2	149573537	149574485	ENSMUST00000158645	Gm24551	-	-7726
Exon/CD	chr2	150786638	150787177	ENSMUST00000045441	Pygb	+	172
Exon/CD	chr2	151494012	151494629	ENSMUST00000133197	Nsfl1c	+	9
Upstream	chr2	151893812	151894579	ENSMUST00000028955	Angpt4	+	-17015
Downstream	chr2	152114265	152114979	ENSMUST00000041500	Srxn1	+	9098
Upstream	chr2	152398695	152399401	ENSMUST00000063332	Sox12	-	-1002
Exon/CD	chr2	152687189	152688028	ENSMUST00000062148	Mcts2	+	573
Downstream	chr2	152925263	152926241	ENSMUST00000028970	Mylk2	+	14400
Intron	chr2	153350580	153351467	ENSMUST00000144722	Asxl1	+	3220
Upstream	chr2	153490578	153491421	ENSMUST00000109783	4930404H24Rik	+	-1791
Downstream	chr2	154539367	154540169	ENSMUST00000109716	Necab3	-	19083
Upstream	chr2	155074422	155075121	ENSMUST00000146367	Ahcy	-	-324
Intron	chr2	156430137	156430967	ENSMUST00000109577	Epb4.1l1	+	9440
Downstream	chr2	156597630	156598564	ENSMUST00000124676	Gm14169	-	15325
Upstream	chr2	156694707	156695273	ENSMUST00000070782	Dlgap4	+	-5632
Upstream	chr2	157079474	157080298	ENSMUST00000166140	Tldc2	+	-7169
Intron	chr2	157425532	157426113	ENSMUST00000133900	Src	+	1430
Intron	chr2	157791472	157792393	ENSMUST00000156300	Ctnnbl1	+	2068
Intron	chr2	157929549	157930257	ENSMUST00000109523	Vstm2l	+	15250
Upstream	chr2	158232218	158233050	ENSMUST00000046944	D630003M21Rik	-	-3412
Downstream	chr2	158351042	158351987	ENSMUST00000186993	9430008C03Rik	-	5329
Upstream	chr2	159002598	159003528	ENSMUST00000104000	Gm25090	+	-136298
Downstream	chr2	160249487	160250211	ENSMUST00000109475	Gm826	-	63767
Upstream	chr2	160418874	160419740	ENSMUST00000099126	Mafb	-	-52242
Intron	chr2	160951344	160952172	ENSMUST00000039782	Chd6	-	157264
Upstream	chr2	161270725	161271465	ENSMUST00000121506	Gm5270	-	-15638
Downstream	chr2	162526870	162527378	ENSMUST00000151688	Ptprtos	+	136311
Downstream	chr2	163103037	163103772	ENSMUST00000175050	Gm22174	+	10505
Downstream	chr2	163457824	163458691	ENSMUST00000137070	Gdap1l1	+	19724
Intron	chr2	164979667	164980448	ENSMUST00000099092	Slc12a5	+	12074
Intron	chr2	165131103	165132142	ENSMUST00000065438	Cdh22	-	103231
Intron	chr2	165201916	165202558	ENSMUST00000065438	Cdh22	-	32616
Intron	chr2	165310258	165311161	ENSMUST00000103091	Elmo2	-	10117
Upstream	chr2	165493100	165493878	ENSMUST00000125497	2810408M09Rik	-	-373
Upstream	chr2	165564492	165565272	ENSMUST00000088132	Eya2	+	-30150
Intron	chr2	165876029	165876994	ENSMUST00000150564	Zmynd8	-	7699
Downstream	chr2	165968686	165969422	ENSMUST00000130022	Gm11463	-	16870
Downstream	chr2	166206391	166207319	ENSMUST00000129407	Gm11467	-	1772
Upstream	chr2	166266419	166267339	ENSMUST00000152987	Gm11468	+	-7029
Upstream	chr2	166399182	166399836	ENSMUST00000132465	Gm14268	-	-1322
Downstream	chr2	166557786	166558856	ENSMUST00000036719	Prex1	-	155511
Downstream	chr2	166594489	166595299	ENSMUST00000136564	Prex1	-	8193
Upstream	chr2	166735567	166736344	ENSMUST00000157438	Gm24477	+	-32790
Downstream	chr2	166775342	166776009	ENSMUST00000157438	Gm24477	+	6930
Intron	chr2	167062976	167063669	ENSMUST00000125841	1500012F01Rik	+	99
Downstream	chr2	167079316	167080165	ENSMUST00000121305	Gm11472	-	7999
Upstream	chr2	167537702	167538541	ENSMUST00000052631	Snai1	+	-74
Intron	chr2	167559297	167560094	ENSMUST00000127006	Gm11476	+	6381
Upstream	chr2	167752959	167753882	ENSMUST00000139927	Gm14321	+	-24047
Intron	chr2	168009679	168010617	ENSMUST00000123782	Fam65c	-	470
Upstream	chr2	168207106	168207958	ENSMUST00000131200	Adnp	-	-823
Intron	chr2	168766853	168767773	ENSMUST00000125138	Sall4	-	630
Upstream	chr2	169617678	169618791	ENSMUST00000109159	Tshz2	+	-14779
Intron	chr2	169699387	169700280	ENSMUST00000109157	Tshz2	+	66157
Downstream	chr2	169950307	169951247	ENSMUST00000140699	Tshz2	+	64942
Downstream	chr2	170382179	170382870	ENSMUST00000131931	Bcas1os2	+	26163
Downstream	chr2	170450791	170451595	ENSMUST00000120455	Gm14269	-	12626
Upstream	chr2	170601789	170602336	ENSMUST00000062355	4930470P17Rik	-	-45
Downstream	chr2	172110506	172111284	ENSMUST00000117182	Gm14274	+	10274
Downstream	chr2	172653587	172654402	ENSMUST00000142633	Tfap2c	+	101878
Downstream	chr2	172799796	172800666	ENSMUST00000175419	Gm22773	-	64110
Downstream	chr2	172841371	172842121	ENSMUST00000175419	Gm22773	-	22595
Intron	chr2	172909247	172910173	ENSMUST00000009143	Bmp7	-	30611
Exon/CD	chr2	173021615	173022285	ENSMUST00000155512	Rbm38	+	37
Upstream	chr2	173050593	173051357	ENSMUST00000139677	Gm14453	-	-16395
Downstream	chr2	173966033	173966786	ENSMUST00000120437	Gm14337	-	18282
Upstream	chr2	174050034	174051153	ENSMUST00000120334	Vamp7-ps	-	-3320
Downstream	chr2	174116599	174117420	ENSMUST00000136449	Npepl1	+	5436
Intron	chr2	174453316	174454341	ENSMUST00000016399	Tubb1	+	3133
Upstream	chr2	174549767	174550503	ENSMUST00000118738	Vmn1r-ps1	+	-41095
Downstream	chr2	174721865	174722545	ENSMUST00000059452	Zfp831	+	78671
Downstream	chr2	174932586	174933289	ENSMUST00000131690	Gm14616	+	76648
Upstream	chr2	174941601	174942236	ENSMUST00000109069	Gm14444	+	-68323
Intron	chr2	178454473	178455254	ENSMUST00000042092	Cdh26	+	24256
Downstream	chr2	178785049	178785888	ENSMUST00000118225	Gm14314	-	235665
Upstream	chr2	179307082	179308048	ENSMUST00000119749	Gm14294	+	-56728
Intron	chr2	180045086	180045730	ENSMUST00000041126	Ss18l1	+	2899
5'UTR	chr2	180701799	180702343	ENSMUST00000087517	Dido1	-	279
Upstream	chr2	181600656	181601683	ENSMUST00000136481	Prpf6	+	-147
Downstream	chr1	3190898	3191976	ENSMUST00000162897	Xkr4	-	24907
Downstream	chr1	5296686	5297177	ENSMUST00000044369	Atp6v1h	+	213758
Intron	chr1	9848298	9849183	ENSMUST00000097826	Sgk3	+	343
Intron	chr1	10003945	10004816	ENSMUST00000027049	Ppp1r42	-	4756
Intron	chr1	13172507	13173145	ENSMUST00000147927	Ncoa2	-	201257
Downstream	chr1	14051500	14052257	ENSMUST00000027066	Eya1	-	258322
Intron	chr1	14257165	14257956	ENSMUST00000027066	Eya1	-	52640
Intron	chr1	14303114	14304022	ENSMUST00000027066	Eya1	-	6632
Upstream	chr1	14562959	14563747	ENSMUST00000187401	Gm9947	+	-189584
Upstream	chr1	16202017	16202785	ENSMUST00000186343	RP24-73D23.1	+	-26105
Upstream	chr1	16209953	16210977	ENSMUST00000186343	RP24-73D23.1	+	-18041
Intron	chr1	16518518	16518939	ENSMUST00000162751	Stau2	-	578
Upstream	chr1	16656858	16657633	ENSMUST00000191535	Tceb1	-	-203
Upstream	chr1	17123146	17124057	ENSMUST00000188872	RP23-110G23.2	+	-1146
Intron	chr1	19109430	19110161	ENSMUST00000149505	Tfap2d	+	2614
Intron	chr1	20428185	20429081	ENSMUST00000088448	Pkhd1	-	189431
Intron	chr1	22375387	22376325	ENSMUST00000097809	Rims1	-	429868
Downstream	chr1	23273030	23273788	ENSMUST00000083471	Mir30a	+	1145
Intron	chr1	23390439	23391055	ENSMUST00000188677	Ogfrl1	-	6794
Upstream	chr1	23756838	23757433	ENSMUST00000144602	B3gat2	+	-4618
Upstream	chr1	24107263	24108012	ENSMUST00000185525	Fam135a	-	-7296
Intron	chr1	24739652	24740495	ENSMUST00000187468	Lmbrd1	+	11431
Downstream	chr1	28565429	28566242	ENSMUST00000145844	Gm7846	-	14937
Downstream	chr1	29270937	29271536	ENSMUST00000082499	Gm25586	-	9839
Upstream	chr1	34235822	34236723	ENSMUST00000182018	Dst	+	-21564
Upstream	chr1	36064636	36065591	ENSMUST00000088174	Hs6st1	+	-3287
Downstream	chr1	36243272	36244055	ENSMUST00000056946	Neurl3	-	29772
5'UTR	chr1	36273024	36273828	ENSMUST00000056946	Neurl3	-	9
Upstream	chr1	36287237	36288124	ENSMUST00000188666	Neurl3	-	-13001
Intron	chr1	36556942	36558038	ENSMUST00000114991	Sema4c	-	891
Intron	chr1	36595765	36596666	ENSMUST00000170295	Fam178b	-	86968
Intron	chr1	36853816	36854745	ENSMUST00000185964	Tmem131	-	89386
Upstream	chr1	36987932	36988844	ENSMUST00000177688	n-R5s210	+	-17051
Exon/CD	chr1	37244432	37245314	ENSMUST00000027288	Cnga3	+	25612
Upstream	chr1	37350660	37351395	ENSMUST00000132615	Inpp4a	+	-6892
Intron	chr1	38263210	38263915	ENSMUST00000095027	Aff3	-	363623
Downstream	chr1	38526590	38527309	ENSMUST00000134963	Aff3	-	138006
Upstream	chr1	38916065	38916757	ENSMUST00000027249	Chst10	-	-18251
Downstream	chr1	39184542	39185308	ENSMUST00000184059	Mir6349	-	2067
Intron	chr1	39555681	39556649	ENSMUST00000062525	Rnf149	-	21240
Upstream	chr1	39731388	39732508	ENSMUST00000126760	Rfx8	-	-40077
Intron	chr1	39936251	39937047	ENSMUST00000168431	Map4k4	+	35736
Downstream	chr1	41438711	41439645	ENSMUST00000191087	RP23-59E7.1	-	90365
Intron	chr1	42851046	42851963	ENSMUST00000188174	Mrps9	+	219
Downstream	chr1	43041992	43042854	ENSMUST00000095014	Tgfbrap1	-	56199
Intron	chr1	43759906	43760635	ENSMUST00000126008	Uxs1	-	67530
Intron	chr1	51804178	51805033	ENSMUST00000046390	Myo1b	-	111466
Upstream	chr1	53887789	53888438	ENSMUST00000157324	Gm24251	-	-1172
Intron	chr1	53933175	53933710	ENSMUST00000097741	Hecw2	-	261592
Intron	chr1	54690323	54691137	ENSMUST00000188243	RP24-97J22.2	+	234
Intron	chr1	56969187	56970043	ENSMUST00000042857	Satb2	-	2887
Upstream	chr1	57112226	57113123	ENSMUST00000185283	RP24-95P4.1	+	-14666
5'UTR	chr1	58392814	58393360	ENSMUST00000050552	Bzw1	+	189
5'UTR	chr1	58445028	58445774	ENSMUST00000114337	Nif3l1	+	134
Intron	chr1	58967314	58968209	ENSMUST00000027186	Trak2	-	5669
Upstream	chr1	59237159	59238069	ENSMUST00000188469	Als2	-	-18488
Intron	chr1	59314758	59315739	ENSMUST00000162906	Cdk15	+	16312
Downstream	chr1	59400423	59401089	ENSMUST00000187523	RP24-149E13.1	+	21826
Downstream	chr1	59406664	59407629	ENSMUST00000187523	RP24-149E13.1	+	28216
Downstream	chr1	59871412	59872184	ENSMUST00000186246	Bmpr2	+	20321
3'UTR	chr1	60070172	60070933	ENSMUST00000027173	Wdr12	-	27356
5'UTR	chr1	60097337	60098323	ENSMUST00000027173	Wdr12	-	78
Upstream	chr1	60699155	60699954	ENSMUST00000118030	Gm11577	+	-1318
Downstream	chr1	60922847	60923648	ENSMUST00000097720	Ctla4	+	14076
Downstream	chr1	61935779	61936334	ENSMUST00000187972	RP23-15E24.3	-	45151
Upstream	chr1	62016586	62017535	ENSMUST00000187972	RP23-15E24.3	-	-35853
Downstream	chr1	62382518	62383509	ENSMUST00000147177	Pard3bos3	-	116248
Intron	chr1	62705666	62706708	ENSMUST00000063594	Nrp2	+	2485
Upstream	chr1	62726808	62727839	ENSMUST00000189205	RP23-20G7.7	-	-9250
Upstream	chr1	62860421	62861213	ENSMUST00000189802	RP23-149A5.3	-	-28447
Intron	chr1	62976393	62977210	ENSMUST00000133236	Ino80d	-	115128
Intron	chr1	64228400	64228869	ENSMUST00000190863	RP23-45M23.6	-	74409
Downstream	chr1	64412199	64413085	ENSMUST00000175487	Gm25748	+	16308
Upstream	chr1	66672336	66672915	ENSMUST00000187179	Unc80	+	-1105
Intron	chr1	66788223	66789123	ENSMUST00000129190	Kansl1l	-	12537
Downstream	chr1	69027683	69028403	ENSMUST00000140116	Gm16076	-	78697
Upstream	chr1	69375241	69376191	ENSMUST00000187740	Pced1c-ps	+	-1605
Upstream	chr1	69495810	69496366	ENSMUST00000185991	RP23-471L1.1	-	-2300
Downstream	chr1	70890931	70891505	ENSMUST00000162182	Vwc2l	+	165295
Intron	chr1	71052544	71053273	ENSMUST00000027393	Bard1	-	50238
Upstream	chr1	71507142	71507642	ENSMUST00000186254	RP24-472N17.1	-	-13578
Intron	chr1	72309612	72310334	ENSMUST00000027379	Xrcc5	+	2552
Intron	chr1	72450819	72451770	ENSMUST00000047786	March4	-	85636
Intron	chr1	72481823	72482735	ENSMUST00000047786	March4	-	54651
Exon/CD	chr1	72582956	72583626	ENSMUST00000152814	Smarcal1	+	40
Intron	chr1	73757979	73759115	ENSMUST00000189514	RP24-144C10.1	-	105919
Downstream	chr1	74175445	74176218	ENSMUST00000106899	Cxcr2	+	21840
Intron	chr1	74303205	74304197	ENSMUST00000154859	Tmbim1	-	514
Downstream	chr1	74397229	74397959	ENSMUST00000083534	Mir26b	+	3284
Upstream	chr1	75317407	75318377	ENSMUST00000189282	Dnpep	-	-510
Upstream	chr1	75521003	75521768	ENSMUST00000027414	Stk11ip	+	-144
Downstream	chr1	77226849	77227729	ENSMUST00000158701	Gm25974	+	82536
Downstream	chr1	77245679	77246499	ENSMUST00000158701	Gm25974	+	101336
Downstream	chr1	77778205	77778791	ENSMUST00000083281	Gm26263	-	119948
Intron	chr1	78338055	78339025	ENSMUST00000036172	Sgpp2	+	28195
Downstream	chr1	78395652	78396250	ENSMUST00000170217	Farsb	-	92908
Downstream	chr1	79406403	79407146	ENSMUST00000185234	Scg2	-	33268
Upstream	chr1	79457272	79458198	ENSMUST00000049972	Scg2	-	-17615
Downstream	chr1	79580800	79582105	ENSMUST00000162342	Ap1s3	-	90520
Intron	chr1	79749991	79750525	ENSMUST00000113514	Wdfy1	-	11511
Intron	chr1	79761631	79762216	ENSMUST00000143368	Wdfy1	-	14220
Downstream	chr1	82220600	82221443	ENSMUST00000069799	Irs1	-	70395
Intron	chr1	82257350	82257908	ENSMUST00000069799	Irs1	-	33787
Exon/CD	chr1	82289704	82290409	ENSMUST00000069799	Irs1	-	1360
Intron	chr1	83358714	83359413	ENSMUST00000160953	Sphkap	-	49137
Intron	chr1	84380724	84381769	ENSMUST00000049126	Dner	-	314975
Intron	chr1	84839222	84839884	ENSMUST00000190067	Trip12	-	713
Upstream	chr1	85789303	85790022	ENSMUST00000113360	Cab39	+	-3779
Intron	chr1	85896587	85897503	ENSMUST00000185569	Itm2c	+	2426
Downstream	chr1	85910314	85911162	ENSMUST00000139837	Itm2c	+	4577
Downstream	chr1	86004280	86005028	ENSMUST00000187562	RP24-139E15.2	-	11232
Downstream	chr1	86487107	86488034	ENSMUST00000163337	RP23-403I3.6	+	13911
Downstream	chr1	89183609	89184968	ENSMUST00000123745	Sh3bp4	+	113835
Downstream	chr1	89699878	89700523	ENSMUST00000158150	Gm26037	+	15398
Intron	chr1	90060191	90061125	ENSMUST00000113094	Iqca	-	92743
Intron	chr1	90213224	90213998	ENSMUST00000159654	Ackr3	+	9605
Downstream	chr1	90334623	90335620	ENSMUST00000184315	Gm27648	+	7809
Upstream	chr1	90493318	90494344	ENSMUST00000187630	RP24-154L11.1	-	-39330
Upstream	chr1	90505557	90506220	ENSMUST00000187630	RP24-154L11.1	-	-51387
Upstream	chr1	90896822	90897790	ENSMUST00000027528	Mlph	+	-17779
Upstream	chr1	90936661	90937629	ENSMUST00000136220	Mlph	+	-2024
Intron	chr1	90962786	90963643	ENSMUST00000027529	Rab17	-	6447
Downstream	chr1	91227076	91228100	ENSMUST00000097648	Ramp1	+	47542
Upstream	chr1	91249796	91250501	ENSMUST00000188576	Ube2f	+	-156
Downstream	chr1	91533688	91534304	ENSMUST00000187588	Traf3ip1	+	15734
Downstream	chr1	91634317	91635099	ENSMUST00000188800	RP24-291E1.1	+	23302
Downstream	chr1	91655425	91656268	ENSMUST00000188800	RP24-291E1.1	+	44440
Downstream	chr1	91717879	91718720	ENSMUST00000187564	RP23-5H15.1	-	84638
Intron	chr1	92894860	92895738	ENSMUST00000112998	Ankmy1	-	7607
Upstream	chr1	92902553	92903405	ENSMUST00000160548	Ankmy1	-	-73
Exon/CD	chr1	92933794	92934806	ENSMUST00000191563	RP23-45A13.4	-	16290
Downstream	chr1	94415442	94416326	ENSMUST00000187459	RP23-193H10.1	-	54003
Downstream	chr1	96777615	96778284	ENSMUST00000104067	Gm26078	+	15918
Upstream	chr1	104997801	104998421	ENSMUST00000159213	Gm15699	-	-85778
Intron	chr1	107529095	107529903	ENSMUST00000172762	Serpinb10	+	472
Intron	chr1	118982078	118983055	ENSMUST00000062483	Gli2	-	71053
Intron	chr1	119902979	119903969	ENSMUST00000187956	RP23-133I8.4	+	344
Intron	chr1	120649748	120650332	ENSMUST00000185443	RP24-358J4.2	+	28300
Upstream	chr1	125435501	125436424	ENSMUST00000188827	Actr3	-	-534
Intron	chr1	125996350	125997344	ENSMUST00000161954	Nckap5	-	496080
Intron	chr1	127328016	127328907	ENSMUST00000171405	Mgat5	+	21699
Downstream	chr1	127382287	127382759	ENSMUST00000083753	Gm23734	+	7392
Intron	chr1	127622063	127623096	ENSMUST00000027585	Tmem163	-	55517
5'UTR	chr1	128243554	128244456	ENSMUST00000190736	Ubxn4	+	41
Upstream	chr1	128546839	128547548	ENSMUST00000187672	RP23-307G23.3	-	-25733
Downstream	chr1	130217156	130218112	ENSMUST00000190086	RP24-545N23.1	+	21654
Intron	chr1	130937043	130938092	ENSMUST00000187410	Il19	-	2534
Intron	chr1	131428441	131429301	ENSMUST00000189893	Srgap2	-	98481
Downstream	chr1	132805286	132806268	ENSMUST00000158286	Gm22609	-	8571
Intron	chr1	133238808	133239791	ENSMUST00000187285	Plekha6	+	57978
Upstream	chr1	133307037	133307849	ENSMUST00000094557	Gm28040	+	-2380
Exon/CD	chr1	133363382	133364443	ENSMUST00000147909	Etnk2	+	336
Intron	chr1	134220694	134221432	ENSMUST00000169927	Adora1	-	13515
Upstream	chr1	134494096	134495148	ENSMUST00000047978	Rabif	+	-26
Intron	chr1	135014503	135015640	ENSMUST00000044828	Lgr6	-	90205
Intron	chr1	135082978	135084022	ENSMUST00000044828	Lgr6	-	21776
Upstream	chr1	135324305	135325109	ENSMUST00000059352	Lmod1	+	-100
Intron	chr1	136135434	136136343	ENSMUST00000122892	Kif21b	+	4434
Upstream	chr1	137225082	137226013	ENSMUST00000104019	Gm25609	-	-9900
Intron	chr1	138579221	138579900	ENSMUST00000027642	Nek7	-	40189
Intron	chr1	138662002	138662985	ENSMUST00000190707	RP23-209N14.5	-	19582
Intron	chr1	140364756	140365310	ENSMUST00000120709	Kcnt2	+	118807
Upstream	chr1	150479392	150480262	ENSMUST00000159035	Prg4	-	-13662
Upstream	chr1	151000268	151001318	ENSMUST00000191173	RP23-373L1.1	+	-247
Intron	chr1	152378299	152379162	ENSMUST00000015124	Tsen15	-	7952
Intron	chr1	152576549	152577363	ENSMUST00000128251	Rgl1	-	15803
Downstream	chr1	153709279	153709938	ENSMUST00000190663	RP23-184B11.4	-	28221
Exon/CD	chr1	153751788	153752753	ENSMUST00000182131	Rnasel	+	302
Upstream	chr1	155086349	155087106	ENSMUST00000181160	Gm9530	-	-3461
Intron	chr1	155199589	155200495	ENSMUST00000027743	Stx6	+	41339
Upstream	chr1	155758759	155759827	ENSMUST00000027740	Lhx4	-	-7583
Intron	chr1	156183900	156184890	ENSMUST00000015628	Fam163a	-	20631
Downstream	chr1	156236198	156237192	ENSMUST00000121146	Tdrd5	-	66969
Upstream	chr1	156751561	156752821	ENSMUST00000147931	Fam20b	-	-35209
Upstream	chr1	156758201	156758747	ENSMUST00000121352	Gm15428	+	-35038
Intron	chr1	156995083	156996011	ENSMUST00000190681	RP24-329K22.2	-	58487
Intron	chr1	157193985	157194738	ENSMUST00000129880	Rasal2	-	50129
Upstream	chr1	157440238	157441019	ENSMUST00000119891	BC026585	+	-17952
Intron	chr1	157500154	157501074	ENSMUST00000135147	Gm15486	-	11107
Intron	chr1	157506665	157507643	ENSMUST00000027881	Sec16b	+	344
Intron	chr1	158342847	158343884	ENSMUST00000004133	Brinp2	-	12895
Downstream	chr1	159375016	159375716	ENSMUST00000189052	RP23-145H3.1	+	16857
Intron	chr1	159614886	159615735	ENSMUST00000097514	Gm10530	+	561
Intron	chr1	159750792	159751520	ENSMUST00000111669	Tnr	+	13646
Upstream	chr1	160416811	160417753	ENSMUST00000158579	Mir1927	-	-121310
Upstream	chr1	160878251	160879267	ENSMUST00000104460	Gm24988	-	-2437
Intron	chr1	162130665	162131647	ENSMUST00000159763	Dnm3	-	164480
Intron	chr1	162216424	162217400	ENSMUST00000159763	Dnm3	-	78724
Intron	chr1	162243280	162244229	ENSMUST00000159763	Dnm3	-	51882
Intron	chr1	162281911	162282616	ENSMUST00000159763	Dnm3	-	13373
Downstream	chr1	162792270	162793380	ENSMUST00000028014	Fmo4	-	19724
Intron	chr1	163308361	163309276	ENSMUST00000174397	Prrx1	-	4850
Intron	chr1	163390986	163391958	ENSMUST00000045138	Gorab	-	12197
Upstream	chr1	164482829	164483655	ENSMUST00000181831	Gm26685	+	-20065
Downstream	chr1	164830384	164831068	ENSMUST00000027861	Dpt	+	33994
Downstream	chr1	165074954	165076257	ENSMUST00000116911	Gm26042	+	51260
Downstream	chr1	165113712	165115171	ENSMUST00000027859	Tbx19	-	46332
Upstream	chr1	165460435	165461220	ENSMUST00000027853	Mpc2	+	-210
Intron	chr1	165662432	165663408	ENSMUST00000040357	Rcsd1	-	45174
Upstream	chr1	165758957	165759983	ENSMUST00000140769	Creg1	+	-4276
Downstream	chr1	165775142	165776231	ENSMUST00000040298	Creg1	+	6210
Upstream	chr1	165786018	165786814	ENSMUST00000157993	Gm24808	-	-465
Upstream	chr1	165850037	165850593	ENSMUST00000159070	Cd247	+	-7901
Intron	chr1	166493345	166494268	ENSMUST00000143922	Gm4846	-	3782
Intron	chr1	168226082	168226820	ENSMUST00000064438	Pbx1	-	205053
Upstream	chr1	168472848	168473858	ENSMUST00000183804	Mir6348	+	-17290
Downstream	chr1	169406672	169407703	ENSMUST00000076828	Gm5265	-	46682
Upstream	chr1	169531180	169532015	ENSMUST00000028000	Nuf2	-	-169
Upstream	chr1	169916507	169917194	ENSMUST00000094348	1700084C01Rik	+	-11798
Upstream	chr1	171101634	171102586	ENSMUST00000129651	1700009P17Rik	+	-11808
Upstream	chr1	171280918	171281800	ENSMUST00000133050	Ppox	-	-240
Intron	chr1	171524742	171526680	ENSMUST00000043094	Itln1	-	9583
Downstream	chr1	172049268	172050124	ENSMUST00000059794	Nhlh1	-	7877
Upstream	chr1	173804513	173805321	ENSMUST00000155076	Gm16340	-	-2197
Intron	chr1	173980686	173981821	ENSMUST00000000266	Ifi202b	-	1591
Intron	chr1	174766515	174767343	ENSMUST00000030039	Fmn2	+	265104
Upstream	chr1	176357210	176357780	ENSMUST00000111166	Pld5	-	-82221
Upstream	chr1	176813729	176814640	ENSMUST00000150429	Sdccag8	+	-476
Downstream	chr1	177490583	177491373	ENSMUST00000077225	Zbtb18	+	45157
Exon/CD	chr1	178317681	178318689	ENSMUST00000141846	B230369F24Rik	-	364
Downstream	chr1	178660989	178661931	ENSMUST00000083033	Gm24405	+	24555
Upstream	chr1	180120996	180121598	ENSMUST00000145274	Cdc42bpa	+	-2469
Intron	chr1	180194751	180195852	ENSMUST00000161814	Adck3	-	774
Upstream	chr1	180541789	180542457	ENSMUST00000027777	Parp1	+	-26832
Upstream	chr1	180640093	180640961	ENSMUST00000085803	Lin9	+	-623
Downstream	chr1	180777789	180778662	ENSMUST00000161308	H3f3a	-	35407
Upstream	chr1	180849725	180850591	ENSMUST00000038091	Sde2	+	-993
Upstream	chr1	180888434	180889436	ENSMUST00000085797	Lefty2	+	-4173
Intron	chr1	180991902	180992726	ENSMUST00000154133	Ephx1	-	3856
Upstream	chr1	181525662	181526518	ENSMUST00000058825	Ccdc121	-	-14639
Intron	chr1	181915892	181916745	ENSMUST00000111030	Enah	-	103662
Intron	chr1	181975384	181976145	ENSMUST00000111030	Enah	-	44216
Upstream	chr1	182088541	182089571	ENSMUST00000111018	Srp9	+	-35681
Downstream	chr1	182742370	182742976	ENSMUST00000060041	Ccdc185	-	6507
Intron	chr1	182861462	182862321	ENSMUST00000085724	Susd4	+	96996
Downstream	chr1	183521178	183521985	ENSMUST00000065900	Hhipl2	+	103078
Upstream	chr1	184667715	184668842	ENSMUST00000172500	4930488B22Rik	+	-44219
Downstream	chr1	185730846	185731624	ENSMUST00000061093	Slc30a10	+	276387
Intron	chr1	186748529	186749704	ENSMUST00000001339	Rrp15	-	242
Upstream	chr1	186922454	186923356	ENSMUST00000180973	Gm3809	+	-37603
Intron	chr1	187751313	187752280	ENSMUST00000152927	Esrrg	+	142100
Downstream	chr1	187824752	187825780	ENSMUST00000152927	Esrrg	+	215570
Upstream	chr1	187924420	187925344	ENSMUST00000027906	Esrrg	+	-72945
Intron	chr1	188150829	188151641	ENSMUST00000110938	Esrrg	+	153367
Downstream	chr1	189142854	189143958	ENSMUST00000079451	Kcnk2	-	199947
Downstream	chr1	190067025	190067936	ENSMUST00000175916	Prox1	-	103234
Downstream	chr1	190368978	190369669	ENSMUST00000175323	Gm23153	-	113834
Intron	chr1	190808862	190809727	ENSMUST00000159624	Rps6kc1	-	102453
Intron	chr1	190929063	190929561	ENSMUST00000134187	Angel2	+	459
Exon/CD	chr1	191058445	191059263	ENSMUST00000110893	Tatdn3	-	4078
3'UTR	chr1	191352276	191353200	ENSMUST00000067976	Ppp2r5a	-	44303
Upstream	chr1	191420343	191420983	ENSMUST00000067976	Ppp2r5a	-	-23622
Downstream	chr1	191644083	191644910	ENSMUST00000045450	Ints7	+	68733
Downstream	chr1	192781126	192781986	ENSMUST00000082947	Gm22265	+	35985
Intron	chr1	192994002	192994670	ENSMUST00000016344	Syt14	-	41362
Upstream	chr1	193419035	193419828	ENSMUST00000167700	Camk1g	-	-57344
Upstream	chr1	193533379	193534267	ENSMUST00000083599	Mir205	-	-26293
Upstream	chr1	193575937	193576679	ENSMUST00000083599	Mir205	-	-68778
Upstream	chr1	194482175	194482859	ENSMUST00000027952	Plxna2	+	-137312
Upstream	chr1	194756502	194757562	ENSMUST00000135664	Plxna2	+	-7535
Upstream	chr1	194938297	194939017	ENSMUST00000016638	Cd34	+	-164
Upstream	chrx	7789344	7790039	ENSMUST00000065932	Gripap1	+	-74
Upstream	chrx	7883557	7884109	ENSMUST00000115660	Slc35a2	+	-208
Upstream	chrx	8252324	8253103	ENSMUST00000147467	Ftsj1	-	-350
Downstream	chrx	11221653	11222313	ENSMUST00000117178	Gm14481	+	1376
Downstream	chrx	11405855	11406706	ENSMUST00000091180	Gm4906	+	78458
Intron	chrx	12089453	12089960	ENSMUST00000043441	Bcor	-	70649
Downstream	chrx	12160340	12160789	ENSMUST00000119545	Gm14521	-	19503
Upstream	chrx	16619349	16620033	ENSMUST00000026013	Maoa	+	-7
Downstream	chrx	38671444	38672007	ENSMUST00000117113	Ap3s1-ps1	-	14445
Intron	chrx	51142815	51143490	ENSMUST00000114875	Mbnl3	-	62680
Upstream	chrx	72788616	72789324	ENSMUST00000114553	Gabrq	+	-36208
Upstream	chrx	83524438	83525165	ENSMUST00000083727	Gm22580	+	-11230
Upstream	chrx	92795938	92796301	ENSMUST00000158038	Gm25332	+	-86332
Upstream	chrx	94233886	94234409	ENSMUST00000150999	Klhl15	+	-452
Intron	chrx	98205431	98206197	ENSMUST00000052837	Ar	+	56093
Intron	chrx	105800249	105800875	ENSMUST00000113573	Atrx	-	128835
Upstream	chrx	116286997	116287649	ENSMUST00000082617	Gm24624	+	-58409
Downstream	chrx	134705857	134706481	ENSMUST00000124226	Armcx4	+	19650
Downstream	chrx	159018903	159019497	ENSMUST00000117397	Gm15185	-	77892
Upstream	chrx	160161582	160162047	ENSMUST00000127535	Pdha1	-	-23458
Intron	chrx	169972332	169972979	ENSMUST00000149258	Mid1	+	45180
Downstream	chry	4272428	4273001	ENSMUST00000189112	CH36-396L14.1	+	45134
Downstream	chry	6443410	6443836	ENSMUST00000188822	CH36-115H9.2	-	11231
Upstream	chry	90721234	90725515	ENSMUST00000167967	Gm21857	+	-29683
Upstream	chry	90744046	90745127	ENSMUST00000167967	Gm21857	+	-8471
Upstream	chry	90828770	90830406	ENSMUST00000189352	RP24-500I4.2	+	-7825
Upstream	chr9	4309283	4310128	ENSMUST00000049648	Kbtbd3	+	-38
Downstream	chr9	6825194	6826063	ENSMUST00000048417	Dync2h1	-	351418
Upstream	chr9	7176662	7177465	ENSMUST00000139115	Dync2h1	-	-98
Intron	chr9	7934577	7935518	ENSMUST00000086580	Yap1	-	69541
Intron	chr9	9075647	9076561	ENSMUST00000093893	Arhgap42	-	162997
Intron	chr9	9092974	9093805	ENSMUST00000093893	Arhgap42	-	145712
Upstream	chr9	13414207	13414904	ENSMUST00000071254	Phxr4	+	-16806
Upstream	chr9	13747850	13748837	ENSMUST00000034396	Mtmr2	+	-67
Upstream	chr9	14182594	14183153	ENSMUST00000034507	Sesn3	+	-93428
Upstream	chr9	14618426	14619199	ENSMUST00000162802	Amotl1	-	-4226
Upstream	chr9	14642280	14643175	ENSMUST00000162802	Amotl1	-	-28141
Downstream	chr9	14872311	14873118	ENSMUST00000133278	Gpr83	+	7374
Upstream	chr9	15135530	15136370	ENSMUST00000159985	Hephl1	-	-23842
Upstream	chr9	15233847	15234883	ENSMUST00000034413	Vstm5	+	-4680
Intron	chr9	16091892	16092696	ENSMUST00000082170	Fat3	-	285937
Intron	chr9	16332968	16333532	ENSMUST00000082170	Fat3	-	44981
Upstream	chr9	18291709	18292380	ENSMUST00000001825	Chordc1	+	-223
5'UTR	chr9	18473473	18474078	ENSMUST00000159596	Zfp558	-	4488
Upstream	chr9	19621602	19622542	ENSMUST00000079042	Zfp317	+	-19152
Intron	chr9	20642395	20643067	ENSMUST00000155280	Fbxl12	-	2016
Upstream	chr9	20901888	20902781	ENSMUST00000004206	Eif3g	-	-3734
Upstream	chr9	21130903	21131942	ENSMUST00000001036	Tyk2	-	-4076
Intron	chr9	21490838	21491753	ENSMUST00000172763	Dnm2	+	10976
Upstream	chr9	21759853	21760777	ENSMUST00000098942	Spc24	-	-29
3'UTR	chr9	22017072	22017879	ENSMUST00000003501	Elavl3	-	34548
Intron	chr9	22190815	22191556	ENSMUST00000178901	Zfp872	+	3017
Upstream	chr9	23027312	23028226	ENSMUST00000071982	Bmper	+	-195307
Upstream	chr9	23203074	23204148	ENSMUST00000071982	Bmper	+	-19465
Intron	chr9	23386119	23387026	ENSMUST00000071982	Bmper	+	163496
Intron	chr9	24292910	24294183	ENSMUST00000154644	Npsr1	+	10113
Downstream	chr9	24379009	24379807	ENSMUST00000157479	Gm22380	+	28290
Upstream	chr9	25059380	25060242	ENSMUST00000086238	Gm10181	+	-29611
Downstream	chr9	25090743	25091609	ENSMUST00000086238	Gm10181	+	1754
Intron	chr9	25141013	25141750	ENSMUST00000008573	Herpud2	-	10400
Upstream	chr9	25251870	25252776	ENSMUST00000165594	Sept7	+	-116
Downstream	chr9	25526973	25527738	ENSMUST00000158251	Gm25861	-	11850
Upstream	chr9	27367059	27367863	ENSMUST00000034473	Spata19	+	-29360
Downstream	chr9	28206990	28207065	ENSMUST00000139851	Gm15606	+	9087
Downstream	chr9	28207093	28208018	ENSMUST00000139851	Gm15606	+	9615
Downstream	chr9	28261339	28261980	ENSMUST00000139851	Gm15606	+	63719
Intron	chr9	29936774	29937665	ENSMUST00000124119	Ntm	-	25911
Downstream	chr9	30575359	30576113	ENSMUST00000164099	Snx19	+	148407
Downstream	chr9	30590333	30591327	ENSMUST00000164099	Snx19	+	163501
Upstream	chr9	31009404	31009964	ENSMUST00000115222	Zbtb44	+	-20960
Upstream	chr9	32615825	32616786	ENSMUST00000184767	Gm27163	+	-12811
Intron	chr9	32641388	32641973	ENSMUST00000184110	Ets1	+	5441
Upstream	chr9	32685193	32686147	ENSMUST00000034534	Ets1	+	-10352
Upstream	chr9	32695405	32696231	ENSMUST00000034534	Ets1	+	-204
Intron	chr9	35111820	35112842	ENSMUST00000034537	St3gal4	-	4479
Upstream	chr9	35371843	35372845	ENSMUST00000151682	Cdon	+	-48784
Upstream	chr9	36767433	36768284	ENSMUST00000180474	Gm26787	+	-52
Intron	chr9	37093012	37093697	ENSMUST00000188348	Pknox2	-	44213
Upstream	chr9	37196697	37197677	ENSMUST00000034632	Tmem218	+	-11146
Intron	chr9	37232183	37233155	ENSMUST00000115068	Slc37a2	-	23069
Intron	chr9	37235665	37236689	ENSMUST00000115068	Slc37a2	-	19561
Downstream	chr9	37270424	37271205	ENSMUST00000037275	Ccdc15	-	77578
Upstream	chr9	38202058	38202949	ENSMUST00000093867	Olfr893	+	-6549
5'UTR	chr9	40800875	40801528	ENSMUST00000015800	Hspa8	+	217
Downstream	chr9	41228782	41229359	ENSMUST00000188499	RP24-531B21.1	+	12122
Downstream	chr9	41260044	41260729	ENSMUST00000188499	RP24-531B21.1	+	43438
Intron	chr9	41430742	41431561	ENSMUST00000190109	2610203C20Rik	+	54590
Downstream	chr9	41735688	41736662	ENSMUST00000183325	Gm8707	+	81872
Intron	chr9	42610894	42611400	ENSMUST00000114865	Grik4	-	333346
Intron	chr9	42751636	42752269	ENSMUST00000114865	Grik4	-	192541
Intron	chr9	43018575	43019417	ENSMUST00000165665	Arhgef12	-	86722
Downstream	chr9	43808117	43809251	ENSMUST00000034510	Pvrl1	+	64108
Downstream	chr9	43879605	43880693	ENSMUST00000157419	Gm23326	-	25853
Upstream	chr9	43947600	43948255	ENSMUST00000157419	Gm23326	-	-41925
Upstream	chr9	43993138	43994042	ENSMUST00000114840	Thy1	+	-49794
Upstream	chr9	44727320	44728133	ENSMUST00000123003	Phldb1	-	-1240
Upstream	chr9	44881299	44881897	ENSMUST00000128768	Kmt2a	-	-302
Upstream	chr9	44920507	44921495	ENSMUST00000043675	Atp5l	-	-259
Upstream	chr9	46479872	46480710	ENSMUST00000104195	Gm22659	+	-82683
Upstream	chr9	46979996	46980807	ENSMUST00000178065	Gm4791	+	-18530
Downstream	chr9	47421585	47422816	ENSMUST00000179708	Gm22286	-	103522
Intron	chr9	47571683	47572349	ENSMUST00000034581	Cadm1	+	41643
Intron	chr9	47642422	47643172	ENSMUST00000034581	Cadm1	+	112424
Intron	chr9	47682612	47683474	ENSMUST00000034581	Cadm1	+	152670
Upstream	chr9	49959843	49960587	ENSMUST00000178565	Gm25633	-	-134240
Downstream	chr9	50089481	50090463	ENSMUST00000182240	Gm8907	-	97073
Intron	chr9	53649440	53650497	ENSMUST00000166367	Cul5	-	17539
Upstream	chr9	53754842	53755661	ENSMUST00000048670	Slc35f2	+	-16284
Upstream	chr9	55138038	55138931	ENSMUST00000059555	Ube2q2	+	-10370
Intron	chr9	55470025	55470671	ENSMUST00000034866	Etfa	-	41895
Downstream	chr9	56747814	56748620	ENSMUST00000055036	Odf3l1	-	103746
Downstream	chr9	56757711	56758513	ENSMUST00000055036	Odf3l1	-	93851
Downstream	chr9	56771501	56772048	ENSMUST00000055036	Odf3l1	-	80189
Downstream	chr9	56786242	56786995	ENSMUST00000055036	Odf3l1	-	65345
5'UTR	chr9	56950433	56951358	ENSMUST00000068856	Snupn	+	17
Upstream	chr9	57560458	57561265	ENSMUST00000045791	Scamp2	+	-83
Intron	chr9	58061290	58061574	ENSMUST00000042205	Ccdc33	-	40865
Intron	chr9	58107201	58108179	ENSMUST00000145886	Stra6	+	43902
Intron	chr9	58841439	58842277	ENSMUST00000034889	Hcn4	+	18346
Downstream	chr9	59114970	59115644	ENSMUST00000085631	Gm7589	-	30903
Upstream	chr9	59162848	59163432	ENSMUST00000085631	Gm7589	-	-16930
Upstream	chr9	59198153	59198925	ENSMUST00000085631	Gm7589	-	-52329
Upstream	chr9	59655639	59656753	ENSMUST00000163694	Pkm	+	-172
Intron	chr9	59657067	59658005	ENSMUST00000034834	Pkm	+	1168
Upstream	chr9	60081918	60082692	ENSMUST00000157465	Gm23668	-	-40126
Intron	chr9	60815136	60815968	ENSMUST00000050183	Uaca	+	21004
Downstream	chr9	61111406	61112236	ENSMUST00000098658	Gm10655	-	260372
Downstream	chr9	61135085	61135809	ENSMUST00000098658	Gm10655	-	236746
Downstream	chr9	61151615	61152646	ENSMUST00000098658	Gm10655	-	220063
Downstream	chr9	61259617	61260609	ENSMUST00000098658	Gm10655	-	112080
Downstream	chr9	61368433	61369269	ENSMUST00000098658	Gm10655	-	3342
Intron	chr9	61397468	61398393	ENSMUST00000162127	Tle3	+	22401
Downstream	chr9	61435011	61435964	ENSMUST00000162281	Tle3	+	25550
Upstream	chr9	62122544	62123453	ENSMUST00000174955	Mir5133	-	-404
Upstream	chr9	62136984	62137719	ENSMUST00000174955	Mir5133	-	-14757
Downstream	chr9	62232427	62233372	ENSMUST00000158361	Gm25603	-	9968
Upstream	chr9	62244026	62245074	ENSMUST00000158361	Gm25603	-	-1683
Intron	chr9	62435576	62436398	ENSMUST00000164246	Coro2b	-	74511
Upstream	chr9	62828642	62828886	ENSMUST00000034776	Cln6	+	-10021
Downstream	chr9	63932528	63933302	ENSMUST00000041029	Smad6	-	89144
Upstream	chr9	64045149	64046139	ENSMUST00000158363	Gm25606	+	-2852
Upstream	chr9	64172541	64173746	ENSMUST00000151428	Zwilch	-	-240
Intron	chr9	64281562	64282512	ENSMUST00000034964	Tipin	+	430
Intron	chr9	65217444	65218490	ENSMUST00000069000	Parp16	+	3277
Upstream	chr9	65612855	65613574	ENSMUST00000169003	Rbpms2	+	-16434
Upstream	chr9	65615501	65616238	ENSMUST00000169003	Rbpms2	+	-13779
5'UTR	chr9	65884667	65885445	ENSMUST00000179395	Trip4	-	23738
Intron	chr9	66124469	66125522	ENSMUST00000137542	Snx1	-	1592
Downstream	chr9	66285688	66286564	ENSMUST00000129778	Dapk2	+	17752
Downstream	chr9	66295418	66296164	ENSMUST00000129778	Dapk2	+	27417
Downstream	chr9	66620504	66621422	ENSMUST00000124953	Gm15563	+	48962
Upstream	chr9	67071298	67072249	ENSMUST00000131279	Tpm1	-	-22582
3'UTR	chr9	67217765	67218487	ENSMUST00000040025	Tln2	-	341577
Intron	chr9	67287415	67288289	ENSMUST00000040025	Tln2	-	271851
Intron	chr9	67361636	67362455	ENSMUST00000040025	Tln2	-	197658
Intron	chr9	67510952	67512049	ENSMUST00000040025	Tln2	-	48203
Downstream	chr9	67629372	67630130	ENSMUST00000184532	Mir7241	-	98029
Downstream	chr9	68003372	68004220	ENSMUST00000077879	Vps13c	+	163400
Downstream	chr9	68334927	68335830	ENSMUST00000158185	Gm22382	+	54804
Downstream	chr9	68888445	68889277	ENSMUST00000143507	Rora	+	233558
Upstream	chr9	69139851	69140822	ENSMUST00000132355	Rora	+	-55205
Intron	chr9	69199120	69199913	ENSMUST00000132355	Rora	+	3975
Upstream	chr9	69287641	69288372	ENSMUST00000113624	Rora	+	-1676
Intron	chr9	69302711	69303401	ENSMUST00000113624	Rora	+	13374
Downstream	chr9	69468755	69469665	ENSMUST00000131093	Gm16144	-	10388
Intron	chr9	70114999	70115804	ENSMUST00000034749	Fam81a	-	26177
Intron	chr9	70139081	70140035	ENSMUST00000034749	Fam81a	-	2020
Upstream	chr9	70206954	70207711	ENSMUST00000034745	Myo1e	+	-18
Intron	chr9	71647856	71648736	ENSMUST00000072899	Cgnl1	-	123306
Intron	chr9	71659162	71660332	ENSMUST00000072899	Cgnl1	-	111855
3'UTR	chr9	71844852	71845834	ENSMUST00000183404	Tcf12	-	266504
Intron	chr9	71895173	71895956	ENSMUST00000183404	Tcf12	-	216283
Intron	chr9	72529912	72530695	ENSMUST00000181405	4930509E16Rik	-	1555
Upstream	chr9	72800716	72801236	ENSMUST00000055535	Prtg	+	-5898
Upstream	chr9	72845804	72846743	ENSMUST00000183677	Gm27203	-	-18710
Downstream	chr9	73066654	73067639	ENSMUST00000184223	Gm27186	+	6195
Downstream	chr9	73129743	73130501	ENSMUST00000165177	Rsl24d1	+	15526
Intron	chr9	74848892	74849543	ENSMUST00000160842	Gm16551	+	222
Exon/CD	chr9	75397465	75398611	ENSMUST00000168937	Mapk6	-	11321
Intron	chr9	75597445	75597855	ENSMUST00000098552	Tmod2	-	1483
Intron	chr9	75952745	75953694	ENSMUST00000180749	Gm26903	-	61973
Upstream	chr9	76640872	76641857	ENSMUST00000184589	Gm27156	+	-9017
Downstream	chr9	77806541	77807226	ENSMUST00000034905	Gclc	+	52348
Intron	chr9	78162008	78162913	ENSMUST00000142402	Ick	+	7137
Intron	chr9	78208067	78208973	ENSMUST00000034903	Gsta4	+	16554
Intron	chr9	80233963	80234778	ENSMUST00000076140	Myo6	+	16733
Intron	chr9	80240553	80242350	ENSMUST00000076140	Myo6	+	23814
Intron	chr9	81980559	81981315	ENSMUST00000189391	Mei4	+	117228
5'UTR	chr9	82829368	82830171	ENSMUST00000113245	Irak1bp1	+	229
Downstream	chr9	85673360	85674296	ENSMUST00000039213	Ibtk	-	75506
Upstream	chr9	85802416	85803178	ENSMUST00000189811	RP23-58N8.5	-	-12226
Upstream	chr9	86699557	86700216	ENSMUST00000175333	Gm25949	-	-730
Upstream	chr9	86736872	86737693	ENSMUST00000036426	Prss35	+	-6367
Upstream	chr9	87271256	87271850	ENSMUST00000144137	Cep162	-	-16265
Downstream	chr9	87556854	87557380	ENSMUST00000034991	Tbx18	-	174143
Downstream	chr9	87811774	87812282	ENSMUST00000188409	RP23-353O7.4	+	42258
Exon/CD	chr9	88719301	88720022	ENSMUST00000188891	Gm10634	+	32
Exon/CD	chr9	89210875	89211695	ENSMUST00000118870	Mthfs	+	128
Upstream	chr9	95086253	95086917	ENSMUST00000162329	Slc9a9	+	-35101
Downstream	chr9	95852512	95853585	ENSMUST00000189279	1700065D16Rik	-	4469
Intron	chr9	95954192	95954681	ENSMUST00000180727	Gm16794	-	4957
Upstream	chr9	96118097	96118903	ENSMUST00000085217	Gk5	+	-862
5'UTR	chr9	96258363	96259220	ENSMUST00000189606	Tfdp2	+	32
Exon/CD	chr9	96772864	96773678	ENSMUST00000190054	RP24-217M7.2	+	7670
Intron	chr9	96976994	96977936	ENSMUST00000055433	Spsb4	-	41378
Intron	chr9	97011301	97012096	ENSMUST00000064445	Spsb4	-	7066
Upstream	chr9	99140349	99141129	ENSMUST00000124723	Pik3cb	-	-118
Upstream	chr9	99987164	99987898	ENSMUST00000185764	RP23-14N2.1	+	-34769
Exon/CD	chr9	100023327	100024124	ENSMUST00000185764	RP23-14N2.1	+	1425
Intron	chr9	101078235	101079279	ENSMUST00000085177	Msl2	+	3995
Upstream	chr9	101472319	101473443	ENSMUST00000075243	Gm5161	-	-23528
Intron	chr9	103759051	103760091	ENSMUST00000189588	Tmem108	-	2266
Upstream	chr9	104002032	104002848	ENSMUST00000035167	Nphp3	+	-104
Intron	chr9	106338627	106339585	ENSMUST00000186366	Poc1a	+	11378
5'UTR	chr9	106821521	106822245	ENSMUST00000159645	Vprbp	+	9
Upstream	chr9	107388199	107388893	ENSMUST00000010210	Cacna2d2	+	-11066
Upstream	chr9	107451670	107452706	ENSMUST00000164032	Gm17118	-	-7157
Upstream	chr9	107465308	107466283	ENSMUST00000164032	Gm17118	-	-20764
Upstream	chr9	108560075	108560886	ENSMUST00000081111	Impdh2	+	-54
Downstream	chr9	109908873	109909804	ENSMUST00000184522	Mir7089	+	19695
Upstream	chr9	110330227	110330741	ENSMUST00000131328	Scap	+	-2804
Intron	chr9	110686419	110687226	ENSMUST00000019803	Ccdc12	+	30319
Downstream	chr9	111010267	111010838	ENSMUST00000080872	Gm10030	+	5741
Intron	chr9	111478543	111479396	ENSMUST00000111879	Dclk3	+	39888
Upstream	chr9	112444028	112444866	ENSMUST00000183711	Gm27847	+	-45169
Upstream	chr9	113331510	113332556	ENSMUST00000157192	Gm22492	+	-71442
Upstream	chr9	114639252	114640237	ENSMUST00000157300	Gm23232	-	-37552
Intron	chr9	115306153	115306999	ENSMUST00000035010	Stt3b	-	3845
Upstream	chr9	115323529	115324345	ENSMUST00000035010	Stt3b	-	-13516
Upstream	chr9	115708757	115709621	ENSMUST00000082810	n-R5s92	-	-82471
Upstream	chr9	115760339	115761055	ENSMUST00000082810	n-R5s92	-	-133979
Intron	chr9	117151667	117152625	ENSMUST00000111773	Rbms3	-	100317
Upstream	chr9	117669105	117669932	ENSMUST00000180386	Gm26614	+	-203626
Intron	chr9	117934834	117935538	ENSMUST00000111769	Zcwpw2	-	78812
Downstream	chr9	118389164	118389836	ENSMUST00000182885	Gm26975	-	16599
Downstream	chr9	118442929	118443870	ENSMUST00000122566	Gm22479	-	23665
Intron	chr9	118642330	118642929	ENSMUST00000044165	Itga9	+	35939
Intron	chr9	118682847	118683356	ENSMUST00000044165	Itga9	+	76411
Intron	chr9	119005026	119005957	ENSMUST00000174841	Ctdspl	+	75624
Downstream	chr9	119322372	119323152	ENSMUST00000035092	Myd88	-	17279
Downstream	chr9	120435682	120436581	ENSMUST00000129168	Myrip	+	8725
Intron	chr9	120541947	120542957	ENSMUST00000047687	Entpd3	+	2634
Intron	chr9	121136699	121137475	ENSMUST00000171923	Ulk4	-	140110
Upstream	chr9	121347652	121348569	ENSMUST00000045903	Trak1	+	-18848
Upstream	chr9	121718590	121719300	ENSMUST00000183070	Nktr	+	-224
Upstream	chr9	123529088	123529801	ENSMUST00000026270	Sacm1l	+	-438
Upstream	chr8	4483794	4484738	ENSMUST00000177010	Cers4	+	-8760
Exon/CD	chr8	4676960	4678470	ENSMUST00000058918	Gm7461	-	650
Upstream	chr8	6550968	6551493	ENSMUST00000157630	Gm24288	-	-327268
Upstream	chr8	7472107	7472891	ENSMUST00000093648	Gm26427	-	-44171
Downstream	chr8	7962313	7963099	ENSMUST00000185463	RP24-87L12.1	+	106859
Downstream	chr8	8517242	8518324	ENSMUST00000001319	Efnb2	-	142990
Downstream	chr8	8767944	8768764	ENSMUST00000184627	Gm27768	+	78173
Downstream	chr8	8993801	8994561	ENSMUST00000110969	Fam155a	-	776837
Downstream	chr8	10664873	10665549	ENSMUST00000042103	Myo16	+	392639
Downstream	chr8	10682916	10683790	ENSMUST00000042103	Myo16	+	410781
Downstream	chr8	10804818	10805903	ENSMUST00000179126	Rps16-ps3	-	3810
Upstream	chr8	11134966	11135375	ENSMUST00000151014	Gm15418	+	-52585
Upstream	chr8	12324768	12325801	ENSMUST00000158609	Gm22207	+	-30869
Intron	chr8	12825546	12826398	ENSMUST00000127197	Atp11a	+	3572
Intron	chr8	12870563	12871102	ENSMUST00000145372	Gm15347	-	6512
Intron	chr8	14503721	14504338	ENSMUST00000141214	Dlgap2	+	122033
Intron	chr8	14583421	14584263	ENSMUST00000141214	Dlgap2	+	201846
Intron	chr8	14691750	14692562	ENSMUST00000141214	Dlgap2	+	310160
Upstream	chr8	18356227	18357146	ENSMUST00000157695	Gm25665	-	-81865
Downstream	chr8	18406392	18406895	ENSMUST00000104487	Gm24469	-	106002
Upstream	chr8	18594583	18595183	ENSMUST00000039412	Mcph1	+	-248
Upstream	chr8	19648455	19648978	ENSMUST00000153710	Gm6483	+	-33552
Upstream	chr8	19961105	19963727	ENSMUST00000092138	Gm21769	+	-159949
Upstream	chr8	19990907	19991261	ENSMUST00000092138	Gm21769	+	-131281
Upstream	chr8	20944801	20945424	ENSMUST00000110758	AY761185	-	-364
Upstream	chr8	20950242	20950796	ENSMUST00000110758	AY761185	-	-5771
Upstream	chr8	20995094	20997455	ENSMUST00000076754	Defa21	+	-29271
Downstream	chr8	22432725	22433657	ENSMUST00000033934	Mrps31	+	21851
Downstream	chr8	22453094	22453610	ENSMUST00000163774	Smim19	-	23527
Intron	chr8	24572893	24573888	ENSMUST00000121992	Ido2	-	2943
Upstream	chr8	25103100	25104123	ENSMUST00000125466	Plekha2	-	-12265
3'UTR	chr8	25155959	25156817	ENSMUST00000084512	Tacc1	-	45061
Intron	chr8	25173487	25174422	ENSMUST00000084512	Tacc1	-	27495
Upstream	chr8	25343052	25343962	ENSMUST00000098864	Gm10689	+	-110766
Upstream	chr8	25390940	25391831	ENSMUST00000098864	Gm10689	+	-62888
Downstream	chr8	25598600	25599230	ENSMUST00000059474	D830025C05Rik	+	1903
Upstream	chr8	25784984	25785807	ENSMUST00000038498	Bag4	-	-186
Upstream	chr8	26307975	26308690	ENSMUST00000157356	Gm22227	-	-67924
Upstream	chr8	26502896	26503710	ENSMUST00000157356	Gm22227	-	-262895
Downstream	chr8	26622348	26623116	ENSMUST00000189978	RP24-502D8.1	-	201691
Downstream	chr8	26744121	26745025	ENSMUST00000189978	RP24-502D8.1	-	79850
Intron	chr8	27043020	27043866	ENSMUST00000098851	Prosc	+	888
Downstream	chr8	27057531	27058419	ENSMUST00000098851	Prosc	+	15420
Intron	chr8	27099008	27099807	ENSMUST00000033876	Gpr124	+	13809
Upstream	chr8	27259299	27260174	ENSMUST00000033880	Eif4ebp1	+	-591
Downstream	chr8	27684212	27684959	ENSMUST00000136749	Gm1698	+	80234
Upstream	chr8	30561346	30562039	ENSMUST00000180571	4933433F19Rik	+	-6701
Upstream	chr8	31008707	31009355	ENSMUST00000036631	Dusp26	+	-80440
5'UTR	chr8	31168299	31169118	ENSMUST00000033983	Mak16	-	16
Intron	chr8	33343633	33344273	ENSMUST00000033991	Wrn	-	41574
Intron	chr8	33832988	33833913	ENSMUST00000053251	Rbpms	-	96413
Upstream	chr8	34300127	34301013	ENSMUST00000116784	Gm23177	-	-4594
Downstream	chr8	34469530	34470596	ENSMUST00000185695	RP24-336D11.1	+	110113
Downstream	chr8	34511315	34512200	ENSMUST00000185695	RP24-336D11.1	+	151807
Exon/CD	chr8	34872641	34873455	ENSMUST00000033929	Tnks	-	92642
Downstream	chr8	34990139	34990858	ENSMUST00000067161	Gm9939	+	25446
Upstream	chr8	35205167	35205944	ENSMUST00000180440	Rpl31-ps23	-	-72023
Upstream	chr8	35226780	35227727	ENSMUST00000180440	Rpl31-ps23	-	-93721
Downstream	chr8	35388938	35389995	ENSMUST00000070481	Ppp1r3b	+	13725
Downstream	chr8	35440346	35441065	ENSMUST00000033927	Eri1	-	54828
Downstream	chr8	35566944	35567936	ENSMUST00000181322	Gm16793	-	21532
Upstream	chr8	35896870	35897382	ENSMUST00000060128	Cldn23	-	-70567
Upstream	chr8	36700899	36701328	ENSMUST00000145245	Dlc1	-	-87239
Upstream	chr8	40331004	40331722	ENSMUST00000136835	Micu3	+	-22940
Intron	chr8	40915219	40916138	ENSMUST00000118432	Slc7a2	+	17240
Upstream	chr8	44911277	44912199	ENSMUST00000191428	Fat1	+	-23709
Intron	chr8	45644162	45644982	ENSMUST00000130850	Sorbs2	+	16371
Intron	chr8	45903563	45904182	ENSMUST00000034053	Pdlim3	+	18387
Upstream	chr8	46305523	46306262	ENSMUST00000058636	Helt	-	-11221
Upstream	chr8	46551484	46552309	ENSMUST00000135432	Cenpu	+	-159
Intron	chr8	46817329	46818123	ENSMUST00000034041	Irf2	+	77981
Upstream	chr8	47061169	47061970	ENSMUST00000149593	Enpp6	+	-7362
Intron	chr8	47222475	47223398	ENSMUST00000079195	Stox2	-	66466
Intron	chr8	47242276	47243372	ENSMUST00000079195	Stox2	-	46578
Intron	chr8	47289032	47289964	ENSMUST00000110367	Stox2	-	62850
Downstream	chr8	47763294	47764287	ENSMUST00000082574	n-R5s96	+	44544
Downstream	chr8	47973946	47974722	ENSMUST00000082585	n-R5s97	+	75152
Downstream	chr8	48185428	48186122	ENSMUST00000174379	Dctd	+	75564
Upstream	chr8	49258237	49259066	ENSMUST00000143556	4930555F03Rik	+	-112235
Upstream	chr8	54052982	54053737	ENSMUST00000033919	Vegfc	+	-24173
Downstream	chr8	54464865	54465562	ENSMUST00000067476	Spcs3	-	64785
Downstream	chr8	55371228	55372588	ENSMUST00000033915	Gpm6a	+	417180
Downstream	chr8	56477231	56478131	ENSMUST00000104397	Gm24375	-	43822
Upstream	chr8	57327592	57328958	ENSMUST00000181638	5033428I22Rik	+	-3843
Upstream	chr8	57399188	57400227	ENSMUST00000034023	Scrg1	+	-56216
Downstream	chr8	57576189	57576903	ENSMUST00000145057	Gm10284	+	26247
Downstream	chr8	57707093	57707689	ENSMUST00000098757	Galntl6	-	255173
Downstream	chr8	59175692	59176279	ENSMUST00000160055	BC030500	+	263728
Upstream	chr8	60045410	60045918	ENSMUST00000083793	Gm26164	+	-33926
Upstream	chr8	60632251	60632795	ENSMUST00000161421	Mfap3l	+	-304
Intron	chr8	60956651	60957488	ENSMUST00000110301	Clcn3	-	26170
Upstream	chr8	61759849	61760483	ENSMUST00000123523	Palld	-	-77
Upstream	chr8	61762246	61762891	ENSMUST00000123523	Palld	-	-2479
Upstream	chr8	62284470	62285145	ENSMUST00000034054	Anxa10	-	-161689
Downstream	chr8	64587611	64588545	ENSMUST00000048967	Cpe	-	104962
Intron	chr8	64985695	64986283	ENSMUST00000095295	Trim75	-	1657
Intron	chr8	66161439	66162283	ENSMUST00000098708	March1	+	40119
Downstream	chr8	68057994	68058897	ENSMUST00000185416	Gm21807	-	62868
Intron	chr8	68324047	68324922	ENSMUST00000066594	Sh2d4a	+	47917
Upstream	chr8	68793474	68794202	ENSMUST00000034328	Ints10	+	-91
Downstream	chr8	68902664	68903641	ENSMUST00000169749	Lpl	+	12408
Downstream	chr8	69480341	69481462	ENSMUST00000157704	Gm25661	+	81176
Downstream	chr8	69549216	69552652	ENSMUST00000121886	Zfp868	-	74614
[truncated: 1,781 more rows]

## Sheet: 1-day
DE_RNAseq_1-day	1-day_MACS_annotated_peaks	common_ChIPseq_DE_RNAseq_1-day
1110032F04Rik	Cacng7	2010111I01Rik	28% DE genes has an annotated Pax3 peak
1810011O10Rik	Cacng8	Acot7
2010111I01Rik	Rps9	Acvrl1
2510009E07Rik	Eps8l1	Adamtsl1
2610307P16Rik	Tmem86b	Adora1
6330403A02Rik	Gm20715	Aff1
Abtb2	Mir3099	Aloxe3
Acot7	Zfp773	Apobec3
Acta2	Zbtb45	Arhgef28
Acvrl1	Vmn1r87	Asah2
Adamts4	Slc8a2	Asb4
Adcy8	Sae1	Ascl1
Adora1	RP24-490A22.3	Bambi
Aff1	Gm24708	Boc
Alox15	Calm3	Btbd11
Ano1	Fbxo46	Calcrl
Anxa11	Pvrl2	Capg
Apobec3	Nlrp4e	Cdc42ep1
Arhgef10l	Grik5	Cdh22
Arhgef28	Exosc5	Cdh23
Arrb1	Hnrnpul1	Cdon
Asb4	Rab4b	Cnr1
AW011738	Adck4	Cntnap2
Bambi	Zfp626	Col1a2
Bgn	Timm50	Crlf1
Bhlhe41	Plekhg2	Cyp1b1
Boc	Sirt2	Dbx1
Btbd11	Sipa1l3	Egln3
Cacng4	Zfp790	Emilin1
Calcrl	ZNF383	Entpd3
Camk1d	Zfp568	Eya1
Capg	Zfp260	Fam163a
Capn5	Zfp382	Fam81a
Car11	Cox7a1	Fat3
Car4	Thap8	Fgfr4
Cass4	E130208F15Rik	Fhdc1
Cd109	Gm25259	Frem1
Cd82	Fxyd3	Gcnt4
Cd93	Gm12766	Gfra2
Cdc42ep1	Pepd	Gmpr
Cdh23	Pdcd5	Grip2
Cdon	Dpy19l3	Gsn
Cdx2	RP23-466H15.2	Gstt1
Cecr6	Plekhf1	Gxylt2
Cnksr2	RP24-151M10.1	Hebp1
Cnr1	RP23-48C24.2	Hes7
Cntfr	Zfp715	Il19
Cntnap2	Zfp658	Il4ra
Cobll1	Klk10	Irx6
Col1a2	Clec11a	Itga8
Col4a1	Zfp473	Klhl14
Col4a2	Ptov1	Lama2
Col9a1	Prr12	Lama4
Cpm	Ppp1r15a	Lfng
Cpne7	Ntn5	Lpar1
Crip2	Dbp	Lpl
Crlf1	Cyth2	Lrp2
Cthrc1	Kcnj14	Mdfi
Cutal	Saal1	Megf10
Dclk1	Nav2	Mertk
Ddah1	Dbx1	Mlph
Dgkk	Htatip2	Mxra7
Dlk1	Gm27921	Myc
Dmd	Atp10a	Mycbpap
Dmrt2	Gm20670	Myl4
Dmrt3	Gm7546	Nav3
Dmrta2	Chsy1	Nckap5
Dpf3	Lrrk1	Nrp1
Draxin	Aldh1a3	Nrp2
Dsc2	Cers3	Nrxn3
Dtx4	Gm5334	Ntn5
Dusp9	Arrdc4	Pacsin1
Ebf2	Gm24120	Palld
Edn3	Gm24880	Parm1
Egln3	RP23-257M22.1	Pax5
Elf4	Mctp2	Pcolce
Elk3	Gm5335	Peg10
Emilin1	Gm26176	Pgm5
Enho	Slco3a1	Plekha2
Erich2	Agbl1	Plekhg1
Eya1	Ntrk3	Ppargc1b
Fam122b	Gm26633	Ppm1k
Fam134b	Mfge8	Ppp1r3b
Fam163a	Abhd2	Prdm1
Fam81a	Zfp592	Prrx1
Fat3	Gm16012	Ptch1
Fbln2	Hdgfrp3	Ptgr1
Fbln7	Sh3gl3	Pygm
Fgf15	Eftud1	Rab3il1
Fgf3	Gm10610	Rap1gap2
Fgfr4	Il16	Rerg
Fhdc1	Prss23	Rfx4
Filip1	A230065N10Rik	Rgs10
Frem1	Ccdc81	Rgs9
Fry	Dlg2	Rnasel
Fyn	Gm22734	Scrn1
Gabra3	Mir6394	Sema3d
Gabrb3	Tsku	Sla
Gal3st4	Dgat2	Slc2a12
Galnt12	Gdpd5	Slc2a3
Gata4	Mrpl48	Slc30a3
Gbp4	Fchsd2	Slc7a2
Gcnt4	Atg16l2	Slco3a1
Gfra2	Pde2a	Smoc1
Gmpr	Numa1	Sox8
Gne	Stim1	Sparcl1
Gpc3	Rrm1	Ston1
Gpr153	Dchs1	Susd4
Grin2c	Cyb5r2	Tbx15
Grip2	Eif3f	Tbx18
Gsn	Rpl27a	Tgfb3
Gstp1	Tmem41b	Tpd52
Gstt1	Wee1	Tshr
Gxylt2	Mical2	Ttn
Hapln3	Tead1	Tubb2b
Hebp1	Rassf10	Twist1
Hes7	Arntl	Vat1l
Hoxd9	Psma1	Vcam1
Hprt	Gm27684	Wscd1
Hs6st2	Sox6
Igfbp5	Xylt1
Il4ra	Gm24063
Ildr2	Coq7
Itga4	Abca16
Itga8	Eef2k
Jam2	Usp31
Kdr	Dctn5
Kitl	Nsmce1
Klhl34	Il4ra
Krt18	D430042O09Rik
Lama2	Gsg1l
Lama4	Xpo6
Lcp1	Bola2
Lfng	Dctpp1
Lhx2	Zfp688
Lix1	Rgs10
Lpar1	Bag3
Lpl	Inpp5f
Lrig1	Ppapdc1a
Lrp2	Wdr11
Lrrk2	Gm23847
Lrrn4	Gm5903
Mab21l2	Tacc2
Maf	Hmx2
Map3k5	Gm16477
Mdfi	Gpr26
Meox1	Chst15
Mertk	Oat
Mex3b	Lhpp
Morc4	Mettl10
Mum1l1	2510016G02Rik
Mxra7	Ctbp2
Myc	Adam12
Mycbpap	Ptpre
Myl1	5830432E09Rik
Myl4	Gm9341
Myl7	Mgmt
Mylip	9430038I01Rik
Nbl1	Gm25798
Nckap5	B4galnt4
Nfic	Gm10013
Ngfr	Ifitm10
Nkx1-2	Nctc1
Nmnat2	Gm24442
Npr3	Col1a2
Nptx2	Peg10
Nrcam	Gm26556
Nrg1	Ppp1r9a
Nrk	Asb4
Nrp1	Pdk4
Nrp2	Gm24059
Nsg2	Gm27894
Ntsr1	Ndufa4
Nudt7	Tfec
Nup210	RP23-11G22.3
Nup62cl	Gm25021
Osbpl10	Met
Pacsin1	Cttnbp2
Palld	Tspan12
Palmd	Cped1
Pard6b	Gm5303
Parm1	Snd1
Pax3	Gm13781
Pcdh1	Cpa5
Pcdh7	Cep41
Pcdh9	2210408F21Rik
Pcgf5	Gm13850
Pcolce	Plxna4os3
Pde1c	Plxna4os2
Pdzd2	Gm13852
Pdzd4	Chchd3
Peg10	Exoc4
Peg12	Gm13853
Perp	Gm13860
Pgbd5	Cald1
Phlda2	Tmem140
Pilra	9330158H04Rik
Pilrb2	Dgki
Pkp2	Ttc26
Plac1	Dennd2a
Plagl1	Ssbp1
Plbd1	Olfr461
Plekha2	Olfr455
Plekhg1	Gm22839
Pmp22	Cntnap2
Pnmal2	Rny1
Podxl	Gimap1
Ppargc1b	Tmem176a
Ppm1k	Gm7932
Ppp1r3b	Stk31
Prdm1	Npy
Prdm6	Gm26289
Prrx1	Gm8038
Ptch1	G930045G22Rik
Ptgr1	RP23-460N4.1
Ptgs1	Gm22914
Ptn	Skap2
Pygm	Gm27492
Rab27a	Evx1
Rab3il1	Hibadh
Radil	Jazf1
Rap1gap2	Creb5
Rassf4	Tril
Reps2	Cpvl
Rerg	Prr15
Rgag4	Scrn1
Rgs10	Fkbp14
Rgs9	Nt5c3
Rhbg	Ppm1k
Rhpn2	Gm20672
Rnasel	Grid2
Rtn1	Atoh1
Scn2b	Gm15534
Scrn1	Mad2l1
Sel1l3	Serbp1
Sema3e	Cd8a
Sh2d3c	Mrpl35
Slc2a1	St3gal5
Slc2a12	Atoh8
Slc2a3	Capg
Slc2a4	Gm15402
Slc30a3	Ctnna2
Slc7a2	RP23-436D14.4
Slco3a1	Eva1a
Slitrk2	Wbp1
Smoc1	Slc4a5
Sned1	Paip2b
Socs2	Sfxn5
Sox17	Fam136a
Sox8	Gm22184
Sp5	Asprv1
Sparcl1	Gkn3
Spink1	Bmp10
Spon1	Arhgap25
Spsb1	Ruvbl1
Srgap3	Gm26588
St6galnac2	4933427D06Rik
St8sia4	Gm25961
Stard8	Klf15
Ston1	Aldh1l1
Sulf1	Slc41a3
Susd4	Lsm3
Sytl4	Slc6a6
Tanc2	Grip2
Tbx3	4930466I24Rik
Tcf15	Adamts9
Tfap2a	Gm25094
Tgfb2	Magi1
Tgfb3	Gm7833
Thbd	Gm24601
Thbs1	Frmd4b
Thnsl2	Gm23510
Thsd4	Mitf
Tmem119	Foxp1
Tmem229a	Tpt1-ps3
Tmem63a	Shq1
Tnc	Gxylt2
Tnnc1	Gm15576
Tns1	Ppp4r2
Tpd52	Pdzrn3
Tshz3	Gm26911
Ttn	Bhlhe40
Tubb2b	Brpf1
Twist1	Irak2
Vat1l	Slc6a11
Vav3	Atg7
Vcan	Vgll4
Vstm2b	Raf1
Zc3hav1	Tmcc1
Zfp711	March8
4831440E17Rik	Rpl28-ps4
A730017C20Rik	Gm6253
Abcc2	Ret
Adamts5	Cacna1c
Adamtsl1	4930540M05Rik
Adgrd1	Rad52
Adora2a	Ninj2
Adra1a	B4galnt3
Aloxe3	Ccdc77
Ank1	Cecr2
Apba2	Gm25193
Asah2	Bcl2l13
Ascl1	Slc2a3
Atp6v0a4	Gm26826
Avpr1a	Ing4
Bhmt	Kcna5
C430002N11Rik	Gm7308
Calcr	Prmt8
Cd79b	Gm23098
Cdh22	Gm26656
Cdx4	Gm8837
Col17a1	Lrp6
Col6a3	Hebp1
Cpa1	8430419L09Rik
Cpa4	Gm8994
Cpz	Atf7ip
Cryab	Rerg
Cyp1b1	Aebp2
D7Ertd443e	Gm5724
Dbx1	Gys2
Dnaic1	Gm766
Drd2	St8sia1
Entpd3	Sox5
Epn3	Sox5os2
Erbb4	Sox5os5
Espn	Lrmp
Exph5	Tuba3b
Fam196b	Gm15704
Fam69c	Sspn
Fam71e1	Itpr2
Fap	Tm7sf3
Fetub	Gm15766
Foxd3	1700049E15Rik
Gja5	Rps4l
Gjb2	Ipo8
Gjd2	Dennd5b
Gprc5a	Mettl20
Gucy2e	Amn1
Haglr	Fzd1
Hnf1b	Cdk14
Hopx	Grm3
Hoxb5	Sema3d
Hoxb6	Gm21847
Hoxb9	4930572O03Rik
Hoxd1	Cd36
Hoxd3	Magi2
Il18rap	Fbxl13
Il19	Psmc2
Irs3	5031425E22Rik
Irx6	Srpk2
Itgb8	Tomm7
Jph4	Fam126a
Kcnh1	Abcf2
Klhl14	Nub1
Lbx1	1500035N22Rik
Lmcd1	Paxip1
Lppr1	Kcnk3
Lrrtm1	Emilin1
Lynx1	Slc30a3
Mafa	Eif2b4
Mamstr	Supt7l
Mchr1	Slc4a1ap
Megf10	Bre
Mgam	Fosl2
Mlph	Ppp1cb
Mybpc1	Gm2420
Myf5	Nelfa
Myom2	Mir7036b
Myom3	Htt
Nav3	Adra2c
Nell2	Sorcs2
Npbwr1	Grpel1
Nr5a2	Mrfap1
Nrxn3	Msx1
Ntn5	Stx18
Ntng2	Tmem128
Oacyl	Gm7854
Pax5	Ldb2
Pax6	4930431F12Rik
Pcsk2	4930435H24Rik
Pdzph1	Ncapg
Pglyrp3	Gm7931
Pgm5	Slit2
Pilrb1	Kcnip4
Pitx1	Ppargc1a
Postn	9230114K14Rik
Prrt1	Ccdc149
Prss30	Gm26486
Rasd1	0610040J01Rik
Rbm11	Tbc1d1
Rfx4	Gm25306
Rgcc	Tlr1
Rprm	Fam114a1
Sec1	Lias
Sema3d	Smim14
Six3	Apbb2
Sla	Limch1
Slc51a	Tmem33
Slc6a2	Gm5108
Sowaha	Fryl
Sp7	Cwh43
Strip2	Usp46
Sv2b	Scfd2
Tacr1	C530008M17Rik
Tbc1d30	1700023E05Rik
Tbx1	Pea15b
Tbx15	Mthfr-ps1
Tbx18	Epha5
Tbx22	Cenpc1
Tbx4	Ythdc1
Tfap2e	Ugt2b34
Tfpi2	Ugt2b35
Thrb	Utp3
Timp4	Slc4a4
Tmem179	Npffr2
Tmem200c	Gm25758
Tshr	Mthfd2l
Vcam1	Parm1
Vtn	RP23-17D18.2
Wif1	Nup54
Wisp1	2010109A12Rik
Wscd1	Ccng2
	Cxcl13
	A930011G23Rik
	RP23-52N17.1
	Agpat9
	Gm20484
	Aff1
	Sparcl1
	Gbp6
	Gbp11
	Lrrc8c
	Gm28050
	Zfp644
	Evi5
	Mtf2
	4930522L14Rik
	Gm15988
	Ttc28
	C130026L21Rik
	E130006D01Rik
	Gm16019
	RP24-317K11.3
	Miat
	Asphd2
	Myo18b
	2900026A02Rik
	Cmklr1
	Alkbh2
	Hnf1aos1
	Cabp1
	Gm13828
	Tmem233
	Gm13837
	Srrm4
	Med13l
	RP24-389L10.1
	n-R5s175
	n-R5s176
	Gm10390
	Gm26474
	Ptpn11
	Ift81
	Anapc5
	Kdm2b
	Clip1
	Hip1r
	Vps37b
	Pitpnm2
	Snrnp35
	Dhx37
	Aacs
	Gm22735
	Sfswap
	Psph
	Chchd2
	Vkorc1l1
	Sbds
	Gm23761
	Wbscr17
	Auts2
	Gm15627
	Gtf2ird1
	Gm16020
	Mlxipl
	Por
	Srrm3
	Ywhag
	Upk3bl
	Gm20485
	Ift22
	Pcolce
	Lrch4
	Zcwpw1
	Azgp1
	Stag3
	Prkar1b
	C130050O18Rik
	RP23-400D9.2
	Psmg3
	Elfn1
	Mad1l1
	Lfng
	Iqce
	Card11
	Gm26113
	Sdk1
	Foxk1
	Wipi2
	Tnrc18
	Rnf216
	E130309D02Rik
	Cyth3
	Gm24311
	Gm15709
	Smurf1
	Rps10-ps4
	Mtus2
	2210417A02Rik
	Katnal1
	Uspl1
	n-R5s180
	BC028471
	N4bp2l2
	Stard13
	Vmn1r2
	AI838599
	Fam110b
	Sdcbp
	Rab2a
	Chd7
	Rps18-ps2
	Gm25677
	1700123O12Rik
	Plekhf2
	Rad54b
	Gm11846
	Runx1t1
	Gm11837
	A530072M11Rik
	Gm24978
	Pnisr
	Ufl1
	Gm11914
	Gm11922
	Map3k7
	Bach2
	Bach2it1
	Mdn1
	Ankrd6
	Gm11942
	Pnrc1
	Cnr1
	Gm12753
	Gm12350
	Akirin2
	Gm12361
	3110043O21Rik
	Lingo2
	Gm12381
	Toporsos
	Gm12396
	Gm26049
	Gm13307
	Gm13303
	Gm2163
	4930578G10Rik
	Gm12394
	Stoml2
	Fam214b
	Rusc2
	Gm12503
	Rnf38
	Pax5
	Zcchc7
	Shb
	Gm829
	Gm12445
	5830415F09Rik
	Gabbr2
	Tgfbr1
	Invs
	E130309F12Rik
	Toporsl
	Gm12477
	Gm12479
	Zfp462
	Gm12514
	Gm12509
	Gm25419
	Fam206a
	Epb4.1l4b
	Akap2
	Musk
	Lpar1
	Ptgr1
	Dnajc25
	Gm11216
	Pappa
	Trim32
	Gm25480
	Gm24697
	Gm11221
	Gm11235
	Gm11259
	Lurap1l
	Gm11264
	Nfib
	Frem1
	Gm11248
	6030471H07Rik
	Gm12414
	Bnc2
	Adamtsl1
	Haus6
	Gm12604
	Mllt3
	Ifna15
	Gm12602
	Cdkn2b
	Gm27580
	Gm12643
	Gm12647
	Junos
	RP23-231H10.1
	Fggy
	Cyp2j5
	Gm10192
	Nfia
	Gm26154
	Usp1
	Gm12683
	Gm12706
	Cachd1
	Jak1
	Gm12799
	Pde4b
	BB031773
	Dab1
	Prkaa2
	Gm12723
	Gm12726
	Gm12725
	Gm12730
	Ssbp3
	Gm12850
	Gm24804
	Scp2
	Coa7
	Fam159a
	Zfyve9
	Btf3l4
	Rab3b
	8030443G20Rik
	Osbpl9
	Ttc39a
	Dmrta2os
	Bend5
	9130410C08Rik
	Cyp4x1
	Gm12849
	6430628N08Rik
	Dmbx1
	Faah
	Gm12951
	Mast2
	Tmem69
	Prdx1
	Ccdc163
	Tesk2
	Rnf220
	Eri3
	Klf17
	Mpl
	Tie1
	Gm12868
	Hivep3
	Edn2
	Nfyc
	Col9a2
	Hpcal4
	Heyl
	Macf1
	Gm12902
	Gm12916
	Fhl3
	Mrps15
	Stk40
	Adprhl2
	5730409E04Rik
	Psmb2
	Zmym4
	Zmym6
	A630031M04Rik
	Zscan20
	Phc2
	Zfp362
	Yars
	Bsdc1
	Ccdc28b
	Pef1
	Tinagl1
	Snrnp40
	A930031H19Rik
	Gm16080
	Snora73a
	Gm22767
	Ahdc1
	Cd164l2
	Wdtc1
	Slc9a1
	Arid1a
	Gm12974
	Lin28a
	Pafah2
	Stmn1
	Man1c1
	Gm23106
	Srsf10
	Ephb2
	Epha8
	Hspg2
	Vwa5b1
	Ubxn10
	Capzb
	Gm24245
	Ubr4
	Tas1r2
	Pax7
	Gm13029
	Rcc2
	Gm13032
	Necap2
	Gm13056
	Gm13053
	Gm13052
	Gm13018
	Dhrs3
	Vps13d
	Gm13230
	Gm13225
	Gm26763
	Gm13251
	Gm13247
	Gm13248
	Gm13163
	Gm13152
	Gm16503
	Gm13154
	Gm13157
	Zfp933
	Casz1
	Rbp7
	Car6
	Eno1
	Rere
	Gm13049
	Tnfrsf9
	Camta1
	Plekhg5
	Acot7
	Hes3
	Gm13173
	Ajap1
	Dffb
	Gm13113
	Vmn2r-ps159
	Gm28002
	Gm27460
	Tpd52
	Zbtb10
	Pag1
	Fabp5
	Gm2464
	Lrrcc1
	Gm16093
	4632415L05Rik
	Gm7488
	RP24-399D16.1
	Tbl1xr1
	Fndc3b
	Tnik
	Gm1527
	Mir21b
	Mecom
	Mynn
	Samd7
	Prkci
	Slc7a14
	Kcnmb2
	Kcnmb3
	Gm23175
	Mir6378
	Atp11b
	Anxa5
	Cetn4
	Spata5
	Gm7799
	C230034O21Rik
	Fat4
	Slc25a31
	Gm25487
	Gm23511
	Mgarp
	Maml3
	Gm10293
	Gm22798
	Lhfp
	Nhlrc3
	Gm26678
	Ccdc169
	Nbea
	F830104G03Rik
	Wwtr1
	RP23-375H15.1
	Gm26166
	Siah2
	P2ry13
	Igsf10
	Gm8325
	Arhgef26
	Gm22433
	Gm24946
	Gm18294
	Vmn2r7
	Kcnab1
	Gm5540
	4931440P22Rik
	Ccnl1
	Rsrc1
	Mfsd1
	Schip1
	RP23-426C11.1
	Gm26420
	Pdgfc
	Mir7010
	Map9
	D930015E06Rik
	Fhdc1
	Arfip1
	Tmem154
	Fbxw7
	Pet112
	Iqgap3
	Efna4
	Gm15417
	Kcnn3
	4933434E20Rik
	Npr1
	Chtop
	Gm5849
	Lor
	Crnn
	Tchh
	Them5
	Mcl1
	Adamtsl4
	Car14
	Anp32e
	Vps45
	Otud7b
	Bola1
	Fcgr1
	4930477E14Rik
	Gja8
	Gm17608
	Gm5544
	Notch2
	Tbx15
	Gm22505
	Spag17
	Man1a2
	Ptgfrn
	Igsf3
	Nhlh2
	Casq2
	Vangl1
	Syt6
	Magi3
	Gm5546
	4930564D02Rik
	Adora3
	Chia1
	Eps8l3
	Tmem167b
	Taf13
	Wdr47
	Gpsm2
	Fam102b
	Col11a1
	A930005H10Rik
	Vcam1
	4930455H04Rik
	Gm26137
	6530403H02Rik
	Tmem56
	Cnn3
	A730020M07Rik
	Arhgap29
	Abca4
	Mir760
	Bcar3
	Gm25153
	Synpo2
	Ank2
	Gm22293
	Egf
	Gm26090
	Tbck
	Gm23011
	Gm26691
	Nfkb1
	Emcn
	Gm15460
	Mttp
	Gm23467
	Adh5
	Metap1
	Gm6214
	Unc5c
	Gm15689
	Hs2st1
	Sep15
	Clca6
	Znhit6
	Wdr63
	Ttll7
	Gm23131
	Gm26468
	Gm25056
	Gipc2
	Pigk
	Gm22136
	Acadm
	Slc44a5
	AI606473
	Tyw3
	Gm9423
	Gm13191
	Frmd4a
	Sephs1
	Optn
	Nudt5
	Usp6nl
	Gm13389
	Gm13219
	Taf3
	Atp5c1
	Prkcq
	Pfkfb3
	Il15ra
	Itga8
	Pter
	Cubn
	Vim
	Stam
	Gm13324
	Gm13355
	4930447M23Rik
	Msrb2
	Etl4
	Pax8
	Gm13562
	Notch1
	Med22
	Vav2
	Rxra
	Col5a1
	Setx
	Trub2
	Urm1
	Pkn3
	RP23-315H12.7
	Gm14486
	Fnbp1
	Ncs1
	Hmcn2
	Ass1
	Gm13425
	Prdm12
	Prrc2b
	Pomt1
	Golga2
	Ciz1
	Slc25a25
	Naif1
	Ttc16
	Fam129b
	Lrsam1
	Gm13536
	Lmx1b
	Mvb12b
	Pbx3
	Gm13408
	Gsn
	Gm13447
	Gm13446
	Dab2ip
	Lhx6
	Olfr368
	Crb2
	Dennd1a
	Gm27197
	Gtdc1
	Zeb2
	Gm13470
	Gm13472
	Gm13489
	Kif5c
	Gm25223
	Lypd6
	Gm13484
	Rnd3
	Gm13492
	Gm26603
	Pkp4
	Tanc1
	Baz2b
	March7
	Pla2r1
	Itgb6
	Rbms1
	Gm26422
	Gm22338
	Psmd14
	Grb14
	Gm13593
	Scn2a1
	Csrnp3
	Gm26321
	Cers6
	Lrp2
	Ubr3
	Myo3b
	Rpl9-ps7
	Gm16510
	Gm13632
	Dlx2
	Gm1631
	Gm13647
	Rapgef4
	Rapgef4os2
	Pex13-ps
	6430710C18Rik
	Atf2
	Atp5g3
	Gm13668
	Gm13660
	Hnrnpa3
	Ttc30a1
	Pde11a
	Ttn
	Sestd1
	Zfp385b
	Ube2e3
	Gm14465
	Cerkl
	Gm13692
	Calcrl
	Ctnnd1
	Zdhhc5
	Clp1
	Serping1
	Timm10
	Olfr1109
	Ptprj
	Nup160
	Fnbp4
	Acp2
	1110051M20Rik
	Arhgap1
	Dgkz
	Phf21a
	Gm13791
	Gm10803
	Alkbh3
	Hsd17b12
	Gm24318
	Lrrc4c
	RP24-118I4.1
	Prr5l
	Ldlrad3
	Gm13866
	Trim44
	Slc1a2
	Nat10
	Caprin1
	Gm13881
	D430041D05Rik
	Qser1
	Them7
	Pax6os1
	Elp4
	Gm14015
	Mpped2
	Rpl35a-ps4
	Lgr4
	Ccdc34
	Gm13936
	Grem1
	C130080G10Rik
	Meis2
	RP23-326F22.4
	RP23-75E19.2
	Pak6
	Disp2
	Chst14
	Casc5
	Ehd4
	Pla2g4e
	Wdr76
	Frmd5
	Gm14019
	Sema6d
	Ciao1
	Acoxl
	Gm14005
	Mertk
	Gm10762
	Stk35
	Smox
	Rassf2
	A430048G15Rik
	Gm14036
	Jag1
	Gm14066
	Flrt3
	Macrod2
	Zcchc9-ps
	Macrod2os2
	Kif16b
	Gm11645
	Bfsp1
	Banf2os
	Gm5535
	Gm24823
	Dtd1
	Rin2
	Ralgapa2
	Gm14114
	Gm24551
	Pygb
	Nsfl1c
	Angpt4
	Srxn1
	Sox12
	Mcts2
	Mylk2
	Asxl1
	4930404H24Rik
	Necab3
	Ahcy
	Epb4.1l1
	Gm14169
	Dlgap4
	Tldc2
	Src
	Ctnnbl1
	Vstm2l
	D630003M21Rik
	9430008C03Rik
	Gm25090
	Gm826
	Mafb
	Chd6
	Gm5270
	Ptprtos
	Gm22174
	Gdap1l1
	Slc12a5
	Cdh22
	Elmo2
	2810408M09Rik
	Eya2
	Zmynd8
	Gm11463
	Gm11467
	Gm11468
	Gm14268
	Prex1
	Gm24477
	1500012F01Rik
	Gm11472
	Snai1
	Gm11476
	Gm14321
	Fam65c
	Adnp
	Sall4
	Tshz2
	Bcas1os2
	Gm14269
	4930470P17Rik
	Gm14274
	Tfap2c
	Gm22773
	Bmp7
	Rbm38
	Gm14453
	Gm14337
	Vamp7-ps
	Npepl1
	Tubb1
	Vmn1r-ps1
	Zfp831
	Gm14616
	Gm14444
	Cdh26
	Gm14314
	Gm14294
	Ss18l1
	Dido1
	Prpf6
	Xkr4
	Atp6v1h
	Sgk3
	Ppp1r42
	Ncoa2
	Eya1
	Gm9947
	RP24-73D23.1
	Stau2
	Tceb1
	RP23-110G23.2
	Tfap2d
	Pkhd1
	Rims1
	Mir30a
	Ogfrl1
	B3gat2
	Fam135a
	Lmbrd1
	Gm7846
	Gm25586
	Dst
	Hs6st1
	Neurl3
	Sema4c
	Fam178b
	Tmem131
	n-R5s210
	Cnga3
	Inpp4a
	Aff3
	Chst10
	Mir6349
	Rnf149
	Rfx8
	Map4k4
	RP23-59E7.1
	Mrps9
	Tgfbrap1
	Uxs1
	Myo1b
	Gm24251
	Hecw2
	RP24-97J22.2
	Satb2
	RP24-95P4.1
	Bzw1
	Nif3l1
	Trak2
	Als2
	Cdk15
	RP24-149E13.1
	Bmpr2
	Wdr12
	Gm11577
	Ctla4
	RP23-15E24.3
	Pard3bos3
	Nrp2
	RP23-20G7.7
	RP23-149A5.3
	Ino80d
	RP23-45M23.6
	Gm25748
	Unc80
	Kansl1l
	Gm16076
	Pced1c-ps
	RP23-471L1.1
	Vwc2l
	Bard1
	RP24-472N17.1
	Xrcc5
	March4
	Smarcal1
	RP24-144C10.1
	Cxcr2
	Tmbim1
	Mir26b
	Dnpep
	Stk11ip
	Gm25974
	Gm26263
	Sgpp2
	Farsb
	Scg2
	Ap1s3
	Wdfy1
	Irs1
	Sphkap
	Dner
	Trip12
	Cab39
	Itm2c
	RP24-139E15.2
	RP23-403I3.6
	Sh3bp4
	Gm26037
	Iqca
	Ackr3
	Gm27648
	RP24-154L11.1
	Mlph
	Rab17
	Ramp1
	Ube2f
	Traf3ip1
	RP24-291E1.1
	RP23-5H15.1
	Ankmy1
	RP23-45A13.4
	RP23-193H10.1
	Gm26078
	Gm15699
	Serpinb10
	Gli2
	RP23-133I8.4
	RP24-358J4.2
	Actr3
	Nckap5
	Mgat5
	Gm23734
	Tmem163
	Ubxn4
	RP23-307G23.3
	RP24-545N23.1
	Il19
	Srgap2
	Gm22609
	Plekha6
	Gm28040
	Etnk2
	Adora1
	Rabif
	Lgr6
	Lmod1
	Kif21b
	Gm25609
	Nek7
	RP23-209N14.5
	Kcnt2
	Prg4
	RP23-373L1.1
	Tsen15
	Rgl1
	RP23-184B11.4
	Rnasel
	Gm9530
	Stx6
	Lhx4
	Fam163a
	Tdrd5
	Fam20b
	Gm15428
	RP24-329K22.2
	Rasal2
	BC026585
	Gm15486
	Sec16b
	Brinp2
	RP23-145H3.1
	Gm10530
	Tnr
	Mir1927
	Gm24988
	Dnm3
	Fmo4
	Prrx1
	Gorab
	Gm26685
	Dpt
	Gm26042
	Tbx19
	Mpc2
	Rcsd1
	Creg1
	Gm24808
	Cd247
	Gm4846
	Pbx1
	Mir6348
	Gm5265
	Nuf2
	1700084C01Rik
	1700009P17Rik
	Ppox
	Itln1
	Nhlh1
	Gm16340
	Ifi202b
	Fmn2
	Pld5
	Sdccag8
	Zbtb18
	B230369F24Rik
	Gm24405
	Cdc42bpa
	Adck3
	Parp1
	Lin9
	H3f3a
	Sde2
	Lefty2
	Ephx1
	Ccdc121
	Enah
	Srp9
	Ccdc185
	Susd4
	Hhipl2
	4930488B22Rik
	Slc30a10
	Rrp15
	Gm3809
	Esrrg
	Kcnk2
	Prox1
	Gm23153
	Rps6kc1
	Angel2
	Tatdn3
	Ppp2r5a
	Ints7
	Gm22265
	Syt14
	Camk1g
	Mir205
	Plxna2
	Cd34
	Gripap1
	Slc35a2
	Ftsj1
	Gm14481
	Gm4906
	Bcor
	Gm14521
	Maoa
	Ap3s1-ps1
	Mbnl3
	Gabrq
	Gm22580
	Gm25332
	Klhl15
	Ar
	Atrx
	Gm24624
	Armcx4
	Gm15185
	Pdha1
	Mid1
	CH36-396L14.1
	CH36-115H9.2
	Gm21857
	RP24-500I4.2
	Kbtbd3
	Dync2h1
	Yap1
	Arhgap42
	Phxr4
	Mtmr2
	Sesn3
	Amotl1
	Gpr83
	Hephl1
	Vstm5
	Fat3
	Chordc1
	Zfp558
	Zfp317
	Fbxl12
	Eif3g
	Tyk2
	Dnm2
	Spc24
	Elavl3
	Zfp872
	Bmper
	Npsr1
	Gm22380
	Gm10181
	Herpud2
	Sept7
	Gm25861
	Spata19
	Gm15606
	Ntm
	Snx19
	Zbtb44
	Gm27163
	Ets1
	St3gal4
	Cdon
	Gm26787
	Pknox2
	Tmem218
	Slc37a2
	Ccdc15
	Olfr893
	Hspa8
	RP24-531B21.1
	2610203C20Rik
	Gm8707
	Grik4
	Arhgef12
	Pvrl1
	Gm23326
	Thy1
	Phldb1
	Kmt2a
	Atp5l
	Gm22659
	Gm4791
	Gm22286
	Cadm1
	Gm25633
	Gm8907
	Cul5
	Slc35f2
	Ube2q2
	Etfa
	Odf3l1
	Snupn
	Scamp2
	Ccdc33
	Stra6
	Hcn4
	Gm7589
	Pkm
	Gm23668
	Uaca
	Gm10655
	Tle3
	Mir5133
	Gm25603
	Coro2b
	Cln6
	Smad6
	Gm25606
	Zwilch
	Tipin
	Parp16
	Rbpms2
	Trip4
	Snx1
	Dapk2
	Gm15563
	Tpm1
	Tln2
	Mir7241
	Vps13c
	Gm22382
	Rora
	Gm16144
	Fam81a
	Myo1e
	Cgnl1
	Tcf12
	4930509E16Rik
	Prtg
	Gm27203
	Gm27186
	Rsl24d1
	Gm16551
	Mapk6
	Tmod2
	Gm26903
	Gm27156
	Gclc
	Ick
	Gsta4
	Myo6
	Mei4
	Irak1bp1
	Ibtk
	RP23-58N8.5
	Gm25949
	Prss35
	Cep162
	Tbx18
	RP23-353O7.4
	Gm10634
	Mthfs
	Slc9a9
	1700065D16Rik
	Gm16794
	Gk5
	Tfdp2
	RP24-217M7.2
	Spsb4
	Pik3cb
	RP23-14N2.1
	Msl2
	Gm5161
	Tmem108
	Nphp3
	Poc1a
	Vprbp
	Cacna2d2
	Gm17118
	Impdh2
	Mir7089
	Scap
	Ccdc12
	Gm10030
	Dclk3
	Gm27847
	Gm22492
	Gm23232
	Stt3b
	n-R5s92
	Rbms3
	Gm26614
	Zcwpw2
	Gm26975
	Gm22479
	Itga9
	Ctdspl
	Myd88
	Myrip
	Entpd3
	Ulk4
	Trak1
	Nktr
	Sacm1l
	Cers4
	Gm7461
	Gm24288
	Gm26427
	RP24-87L12.1
	Efnb2
	Gm27768
	Fam155a
	Myo16
	Rps16-ps3
	Gm15418
	Gm22207
	Atp11a
	Gm15347
	Dlgap2
	Gm25665
	Gm24469
	Mcph1
	Gm6483
	Gm21769
	AY761185
	Defa21
	Mrps31
	Smim19
	Ido2
	Plekha2
	Tacc1
	Gm10689
	D830025C05Rik
	Bag4
	Gm22227
	RP24-502D8.1
	Prosc
	Gpr124
	Eif4ebp1
	Gm1698
	4933433F19Rik
	Dusp26
	Mak16
	Wrn
	Rbpms
	Gm23177
	RP24-336D11.1
	Tnks
	Gm9939
	Rpl31-ps23
	Ppp1r3b
	Eri1
	Gm16793
	Cldn23
	Dlc1
	Micu3
	Slc7a2
	Fat1
	Sorbs2
	Pdlim3
	Helt
	Cenpu
	Irf2
	Enpp6
	Stox2
	n-R5s96
	n-R5s97
	Dctd
	4930555F03Rik
	Vegfc
	Spcs3
	Gpm6a
	Gm24375
	5033428I22Rik
	Scrg1
	Gm10284
	Galntl6
	BC030500
	Gm26164
	Mfap3l
	Clcn3
	Palld
	Anxa10
	Cpe
	Trim75
	March1
	Gm21807
	Sh2d4a
	Ints10
	Lpl
	Gm25661
	Zfp868
	Pbx4
	Yjefn3
	Gatad2a
	Sugp2
	Comp
	Crtc1
	Crlf1
	Ssbp4
	Gdf15
	Unc13a
	Nwd1
	Sin3b
	Large
	Gm23255
	Mcm5
	Rasd2
	4933431K23Rik
	Slc10a7
	Zfp827
	1700011L22Rik
	Hhip
	Gypa
	Smarca5
	Gab1
	Usp38
	Gm17169
	Rnf150
	Tecr
	Gm22024
	Asf1b
	Cacna1a
	Trmt1
	Abcc12
	Lonp2
	4933402J07Rik
	Adcy7
	Chd9
	Irx3
	Irx6
	Ces5a
	Mir138-2
	Herpud1
	Ccl17
	Mmp15
	4930513N10Rik
	Got2
	Gm26301
	Gm8730
	Cdh5
	Gm10631
	Pdp2
	1700082M22Rik
	Hsd11b2
	Atp6v0d1
	Fam65a
	Tango6
	Chtf8
	Cyb5b
	Nfat5
	Rps26-ps1
	Gm25850
	Gm22825
	Zfhx3
	Ist1
	Hydin
	Adat1
	Gm6793
	Gm22664
	Gm25766
	Vat1l
	Wwox
	Gm22556
	Gm15655
	Dynlrb2
	Cmc2
	Atmin
	Gm10617
	Gm25200
	Cdh13
	Gm24035
	Osgin1
	Cotl1
	Zdhhc7
	Gse1
	Gm26878
	RP23-80D9.2
	5033426O07Rik
	Gm26815
	Gm26784
	Fbxo31
	BC048644
	Banp
	Gm22
	Galns
	Tcf25
	4732419C18Rik
	Gm15775
	Pcnxl2
	BC021891
	Kcnk1
	Irf2bp2
	Tomm20
	Rbm34
	Pard3
	Gm22968
	Mir21c
	Nrp1
	Mir1903
	Itgb1
	Akr1e1
	RP23-28J6.1
	Klf6
	Gm26259
	Gm22689
	Gtpbp4
	Ryr2
	Mtr
	Gm22628
	Sugct
	Mplkip
	Tcrg-V7
	A530099J19Rik
	Olfr1368
	Gm11279
	4930586N03Rik
	Abt1
	Hist1h2bc
	Lrrc16a
	A330102I10Rik
	Cdkal1
	Gm11367
	Exoc2
	Gm11371
	Gm11375
	Tubb2b
	Psmg4
	Slc22a23
	Prpf4b
	Gm22674
	Cdyl
	Fars2
	F13a1
	RP23-21N15.3
	Rreb1
	Dsp
	Snrnp48
	Bmp6
	5033403F01Rik
	Gm23972
	Gcnt2
	Gm17364
	Nedd9
	Gm24819
	Gm15809
	Tbc1d7
	Gfod1
	Mcur1
	Rnf182
	Gm23117
	Gm5083
	Jarid2
	Gm23104
	Gm23387
	Gmpr
	Atxn1
	Rnf144b
	Zfp169
	Mirlet7a-1
	Gm25232
	Barx1
	1110007C09Rik
	Ogn
	Cks2
	Gm26651
	Syk
	Ror2
	Drd1a
	Sfxn1
	Higd2a
	Rnf44
	Fgfr4
	Nsd1
	Ddx46
	Pcbd2
	H2afy
	Cxcl14
	Spock1
	1700066J03Rik
	Slc28a3
	Ntrk2
	Gas1
	2010111I01Rik
	Fancc
	Ptch1
	Ercc6l2
	Zfp367
	Gm6910
	Zfp640
	Ptdss1
	Gm26018
	Mir466f-4
	Irx2
	Pcsk1
	Gm6317
	C130071C03Rik
	Gm27025
	Gm25700
	Papd4
	Ap3b1
	Tbca
	Iqgap2
	RP24-202N2.2
	Hmgcr
	Gcnt4
	Gfm2
	Lincenc1
	5330416C01Rik
	Gm10260
	Arhgef28
	Gm21976
	Gm22698
	Tmem174
	Fcho2
	Mrps27
	RP23-170A19.1
	Gm25808
	Cd180
	Mast4
	Srek1
	Erbb2ip
	Adamts6
	Dph3b-ps
	Ipo11
	Apoo-ps
	Ndufaf2
	Elovl7
	Pde4d
	Actbl2
	Gm15290
	Gm9025
	Ankrd55
	Gm22768
	Il6st
	Ddx4
	Arl15
	Gm6404
	Parp8
	Gm17509
	RP24-247J24.1
	Fgf10
	Nnt
	Zfp131
	Gm23308
	1110002L01Rik
	Dtnb
	Dnmt3a
	Ncoa1
	Fkbp1b
	Mfsd2b
	Klhl29
	Gm24758
	Gm23752
	Gm24815
	1110057K04Rik
	Ttc32
	Gm22845
	Rdh14
	Pgk1-rs7
	Msgn1
	Fam49a
	Gm17337
	Gm24208
	Gm5432
	Lpin1
[truncated: 1,220 more rows]

## Sheet: PAVIS_6-day_annot
Category	Chromosome	Loci Start	Loci End	Gene ID	Gene Symbol	Strand	Distance to TSS
Downstream	chr7	3260560	3261162	ENSMUST00000204205	CAAA01096603.1	-	4331
Downstream	chr7	3370302	3371155	ENSMUST00000203497	Cacng7	+	32512
Downstream	chr7	3397716	3398432	ENSMUST00000203617	Cacng8	+	3656
5'UTR	chr7	6409928	6410685	ENSMUST00000054781	Gm20715	+	29
Intron	chr7	6792873	6793997	ENSMUST00000197117	Usp29	+	62694
Upstream	chr7	6913621	6914612	ENSMUST00000198068	Usp29	+	-33486
5'UTR	chr7	13009434	13010116	ENSMUST00000172240	Zbtb45	-	47
Intron	chr7	16147551	16148344	ENSMUST00000168693	Slc8a2	+	17647
Intron	chr7	16618560	16619370	ENSMUST00000186708	Gm29443	+	4925
Upstream	chr7	16874659	16875386	ENSMUST00000181501	9330104G04Rik	-	-136
Upstream	chr7	16956160	16957205	ENSMUST00000038163	Pnmal1	+	-3113
Downstream	chr7	16973912	16974585	ENSMUST00000038163	Pnmal1	+	14453
Intron	chr7	19127690	19128503	ENSMUST00000053109	Fbxo46	+	8237
Downstream	chr7	19256305	19257201	ENSMUST00000032561	Vasp	-	15064
Intron	chr7	19818168	19819069	ENSMUST00000139680	Bcl3	-	3539
Downstream	chr7	24389431	24390148	ENSMUST00000171904	Kcnn4	+	19526
Upstream	chr7	24546404	24547314	ENSMUST00000063249	Xrcc1	+	-291
Upstream	chr7	24883798	24884873	ENSMUST00000108430	Rps19	+	-36
Intron	chr7	25633544	25634305	ENSMUST00000071329	Bckdha	-	24837
Intron	chr7	27178033	27179138	ENSMUST00000093040	Rab4b	-	311
Upstream	chr7	27804282	27805258	ENSMUST00000080175	Zfp626	+	-6043
Intron	chr7	28773642	28774735	ENSMUST00000155327	Sirt2	+	6934
Downstream	chr7	28969241	28970002	ENSMUST00000066070	Eif3k	-	12193
Intron	chr7	29042974	29043880	ENSMUST00000179893	Ryr1	-	81724
Intron	chr7	29170546	29171352	ENSMUST00000033886	Ggn	+	559
Intron	chr7	29484080	29484977	ENSMUST00000182011	Sipa1l3	-	20924
Intron	chr7	29505488	29506486	ENSMUST00000181975	Sipa1l3	-	12625
Intron	chr7	29841918	29842828	ENSMUST00000108223	Zfp940	-	11296
Intron	chr7	29984439	29985314	ENSMUST00000148442	Zfp568	+	921
Intron	chr7	30009278	30011843	ENSMUST00000074322	Zfp568	+	22787
Upstream	chr7	30121267	30122137	ENSMUST00000098596	Zfp382	+	-240
5'UTR	chr7	30183715	30184648	ENSMUST00000098594	Cox7a1	+	10
5'UTR	chr7	30279848	30280800	ENSMUST00000014072	Thap8	+	230
Downstream	chr7	31012460	31013465	ENSMUST00000161805	Fxyd5	-	28877
Upstream	chr7	31084792	31085783	ENSMUST00000170456	Fxyd3	-	-8624
Intron	chr7	34484886	34485902	ENSMUST00000140298	Gm12766	+	47257
Intron	chr7	34939058	34939848	ENSMUST00000075068	Pepd	+	27074
Intron	chr7	34949700	34951206	ENSMUST00000161900	Pepd	+	4864
Upstream	chr7	35215149	35215826	ENSMUST00000118444	Lrp3	-	-195
Intron	chr7	35741581	35742725	ENSMUST00000155993	Dpy19l3	-	12246
Intron	chr7	35746568	35748322	ENSMUST00000155993	Dpy19l3	-	6954
Downstream	chr7	35850148	35850866	ENSMUST00000187488	Gm28514	+	12247
Downstream	chr7	35866974	35867549	ENSMUST00000187488	Gm28514	+	29001
Upstream	chr7	36095196	36095969	ENSMUST00000119541	Rpl17-ps9	+	-22692
Downstream	chr7	36135424	36136394	ENSMUST00000119541	Rpl17-ps9	+	17635
Upstream	chr7	36667544	36668338	ENSMUST00000192928	Gm38285	+	-27497
Upstream	chr7	36829375	36830279	ENSMUST00000158648	Gm24550	-	-78354
Downstream	chr7	37363866	37364791	ENSMUST00000190250	Gm28077	+	65063
Downstream	chr7	37374509	37375349	ENSMUST00000190250	Gm28077	+	75664
Downstream	chr7	37902041	37903051	ENSMUST00000085513	Uri1	-	116996
Upstream	chr7	38112141	38112958	ENSMUST00000124979	Ccne1	-	-5047
Upstream	chr7	38227642	38228608	ENSMUST00000098513	Plekhf1	-	-131
Downstream	chr7	40275818	40276958	ENSMUST00000190294	4933404I11Rik	+	13683
Downstream	chr7	40287601	40288014	ENSMUST00000190294	4933404I11Rik	+	25102
Upstream	chr7	40655061	40655912	ENSMUST00000190160	4933402C06Rik	+	-19251
Intron	chr7	43305376	43306217	ENSMUST00000012796	Zfp715	-	7451
Upstream	chr7	43554337	43555262	ENSMUST00000107972	Zfp658	+	-7457
Upstream	chr7	43685145	43685858	ENSMUST00000056329	Klk14	+	-4917
Intron	chr7	43782264	43783011	ENSMUST00000014058	Klk10	+	1583
5'UTR	chr7	44748036	44748827	ENSMUST00000126366	Zfp473	-	2619
Upstream	chr7	44869673	44870565	ENSMUST00000123936	Ptov1	-	-2509
Intron	chr7	45050732	45051559	ENSMUST00000057293	Prr12	-	1736
Downstream	chr7	45521532	45522497	ENSMUST00000139268	Ppp1r15a	-	1755
Upstream	chr7	45704321	45705355	ENSMUST00000080885	Dbp	+	-250
Downstream	chr7	46313160	46314664	ENSMUST00000164538	Otog	+	72925
Upstream	chr7	46337362	46338277	ENSMUST00000192722	Gm38176	+	-12085
Upstream	chr7	46339653	46340516	ENSMUST00000192722	Gm38176	+	-9820
Upstream	chr7	46348516	46349537	ENSMUST00000192722	Gm38176	+	-878
Intron	chr7	48922538	48923454	ENSMUST00000184336	Nav2	+	14280
Intron	chr7	48965426	48966574	ENSMUST00000183659	Nav2	+	6903
Intron	chr7	49259921	49260870	ENSMUST00000184124	Nav2	+	13550
Upstream	chr7	49525328	49526143	ENSMUST00000184109	Nav2	+	-22457
Exon/CD	chr7	49555797	49556774	ENSMUST00000184544	Nav2	+	2393
Intron	chr7	49634772	49635865	ENSMUST00000032717	Dbx1	-	1531
Upstream	chr7	49667739	49669086	ENSMUST00000032717	Dbx1	-	-31563
Upstream	chr7	49678786	49679651	ENSMUST00000032717	Dbx1	-	-42369
Upstream	chr7	49698674	49699739	ENSMUST00000085272	Htatip2	+	-59900
Intron	chr7	49763686	49764582	ENSMUST00000085272	Htatip2	+	5028
Intron	chr7	51512207	51512927	ENSMUST00000043944	Ano5	+	1538
Intron	chr7	51754202	51754933	ENSMUST00000188146	Gm29296	-	18159
Downstream	chr7	51982056	51982759	ENSMUST00000098414	Svip	-	23611
Upstream	chr7	55531166	55531782	ENSMUST00000158015	Gm26482	+	-170680
Intron	chr7	58666399	58667362	ENSMUST00000168747	Atp10a	+	8678
Intron	chr7	58800509	58801469	ENSMUST00000168747	Atp10a	+	142787
Upstream	chr7	58954151	58954853	ENSMUST00000117765	Gm6226	-	-116564
Intron	chr7	64160464	64161371	ENSMUST00000085222	Trpm1	+	7082
Upstream	chr7	64276411	64277504	ENSMUST00000032736	Mtmr10	+	-10713
Intron	chr7	65600944	65601849	ENSMUST00000154632	BC046251	+	19326
Upstream	chr7	66102214	66103079	ENSMUST00000036372	Chsy1	+	-6869
Intron	chr7	66120521	66121412	ENSMUST00000036372	Chsy1	+	11451
Intron	chr7	66127986	66128864	ENSMUST00000036372	Chsy1	+	18910
Downstream	chr7	66222526	66223476	ENSMUST00000167705	Lrrk1	-	39469
Upstream	chr7	66300638	66301348	ENSMUST00000131239	Lrrk1	-	-31193
Intron	chr7	66375548	66376446	ENSMUST00000154893	Lrrk1	-	12310
Downstream	chr7	66597663	66598537	ENSMUST00000131320	Asb7	-	90784
Downstream	chr7	66724047	66724875	ENSMUST00000132181	Lins	+	14315
Intron	chr7	66865544	66866383	ENSMUST00000125014	Adamts17	+	16256
Upstream	chr7	67910144	67910742	ENSMUST00000005671	Igf1r	+	-42416
Intron	chr7	68074689	68075354	ENSMUST00000005671	Igf1r	+	122162
Intron	chr7	68312750	68313586	ENSMUST00000098378	Fam169b	+	13055
Downstream	chr7	68685400	68686282	ENSMUST00000048068	Arrdc4	-	63400
Downstream	chr7	70433433	70434069	ENSMUST00000080024	B130024G19Rik	+	45446
Upstream	chr7	70643430	70644355	ENSMUST00000158776	Gm24880	+	-108524
Upstream	chr7	70700051	70700921	ENSMUST00000158776	Gm24880	+	-51930
Downstream	chr7	70822174	70823278	ENSMUST00000158776	Gm24880	+	70310
Downstream	chr7	70848080	70849150	ENSMUST00000158776	Gm24880	+	96199
Upstream	chr7	71189953	71190804	ENSMUST00000186618	6030442E23Rik	+	-26671
Downstream	chr7	71888224	71889253	ENSMUST00000079323	Mctp2	-	417857
Upstream	chr7	72738942	72739820	ENSMUST00000183257	Gm7693	-	-25760
Upstream	chr7	72751367	72752290	ENSMUST00000183257	Gm7693	-	-38207
Upstream	chr7	72998178	72998841	ENSMUST00000182995	Gm5335	-	-8356
Downstream	chr7	73250322	73251342	ENSMUST00000181299	A730056A06Rik	-	124907
Downstream	chr7	73261648	73262428	ENSMUST00000181299	A730056A06Rik	-	113701
Downstream	chr7	73285980	73286895	ENSMUST00000181299	A730056A06Rik	-	89302
Downstream	chr7	73606507	73607529	ENSMUST00000083795	Gm26176	-	39071
Downstream	chr7	73920807	73921778	ENSMUST00000026896	St8sia2	-	92382
Upstream	chr7	74065153	74066107	ENSMUST00000191970	St8sia2	-	-51940
Upstream	chr7	74078405	74079329	ENSMUST00000191970	St8sia2	-	-65177
Intron	chr7	74371731	74372738	ENSMUST00000098371	Slco3a1	-	182399
Intron	chr7	74376213	74377157	ENSMUST00000098371	Slco3a1	-	177948
Intron	chr7	74444931	74446153	ENSMUST00000098371	Slco3a1	-	109091
Upstream	chr7	74647739	74648536	ENSMUST00000129292	Slco3a1	-	-118028
Intron	chr7	76346131	76346956	ENSMUST00000156166	Agbl1	+	28471
Downstream	chr7	77502560	77503121	ENSMUST00000083006	Gm23239	-	407480
Upstream	chr7	78911883	78912595	ENSMUST00000118867	Isg20	+	-1185
Intron	chr7	79035023	79035812	ENSMUST00000180546	Gm26633	-	17906
Upstream	chr7	79205453	79206195	ENSMUST00000107409	Mfge8	-	-56764
Upstream	chr7	79466151	79467205	ENSMUST00000125562	Polg	-	-608
Upstream	chr7	79987263	79987997	ENSMUST00000164056	Zfp710	+	-37184
Intron	chr7	80078403	80079390	ENSMUST00000049680	Zfp710	+	52668
Upstream	chr7	80113860	80114600	ENSMUST00000134070	Idh2	-	-15091
Intron	chr7	80197412	80198432	ENSMUST00000032754	Sema4b	+	11081
Intron	chr7	80462905	80463724	ENSMUST00000170315	Blm	-	71684
Downstream	chr7	80666014	80667215	ENSMUST00000152668	Crtc3	-	22263
Intron	chr7	80790385	80791179	ENSMUST00000167377	Iqgap1	-	12549
Intron	chr7	81058781	81059376	ENSMUST00000107348	Alpk3	+	1478
Downstream	chr7	81854182	81855112	ENSMUST00000085094	Gm10160	-	1147
Intron	chr7	82281436	82282720	ENSMUST00000178526	Sh3gl3	+	11192
Intron	chr7	82337877	82338877	ENSMUST00000173828	Adamtsl3	+	1159
Intron	chr7	82418020	82419045	ENSMUST00000174495	Adamtsl3	+	10058
Downstream	chr7	82688139	82688953	ENSMUST00000153265	Eftud1	+	18317
Upstream	chr7	83074762	83075565	ENSMUST00000066005	A530021J07Rik	+	-73481
Upstream	chr7	83131184	83132006	ENSMUST00000066005	A530021J07Rik	+	-17049
Downstream	chr7	83381670	83382517	ENSMUST00000177929	Gm10610	-	168165
Intron	chr7	84076946	84077785	ENSMUST00000064174	Cemip	-	9137
Intron	chr7	84113494	84114527	ENSMUST00000117085	Abhd17c	-	37883
Intron	chr7	84128409	84129480	ENSMUST00000117085	Abhd17c	-	22949
Downstream	chr7	88945053	88946010	ENSMUST00000041968	Tmem135	-	393256
Downstream	chr7	88959377	88960624	ENSMUST00000041968	Tmem135	-	378787
Intron	chr7	89202876	89203788	ENSMUST00000124477	Tmem135	-	200890
3'UTR	chr7	89408947	89409755	ENSMUST00000058755	Fzd4	+	4985
Downstream	chr7	89500528	89501508	ENSMUST00000041761	Prss23	-	16568
Intron	chr7	89664739	89665617	ENSMUST00000159167	Me3	+	32292
Upstream	chr7	89907906	89908693	ENSMUST00000041195	Ccdc81	-	-4681
Downstream	chr7	90091992	90092774	ENSMUST00000058881	Gm5341	-	15585
Intron	chr7	90152284	90153073	ENSMUST00000049537	Picalm	+	22446
Upstream	chr7	90274489	90275337	ENSMUST00000040413	Ccdc83	-	-9481
Intron	chr7	90385805	90387618	ENSMUST00000098310	Sytl2	+	5590
Intron	chr7	90395839	90396632	ENSMUST00000098310	Sytl2	+	15114
Downstream	chr7	91369027	91370841	ENSMUST00000157591	Gm22080	-	22755
Downstream	chr7	91370981	91372001	ENSMUST00000157591	Gm22080	-	21198
Downstream	chr7	91613522	91614270	ENSMUST00000082469	Gm23928	-	53397
Downstream	chr7	91614306	91615246	ENSMUST00000082469	Gm23928	-	52517
Intron	chr7	91817668	91818714	ENSMUST00000128592	Dlg2	+	106517
Intron	chr7	92248418	92249307	ENSMUST00000135581	Dlg2	+	13735
Intron	chr7	92425483	92426124	ENSMUST00000135581	Dlg2	+	190676
Upstream	chr7	92711340	92712286	ENSMUST00000182453	Gm26981	+	-18027
Downstream	chr7	95231160	95232023	ENSMUST00000122687	Gm23884	+	59727
Upstream	chr7	95756053	95756931	ENSMUST00000068485	Gm9966	+	-201723
Intron	chr7	96173997	96174982	ENSMUST00000107162	Tenm4	+	3245
Upstream	chr7	96300380	96302407	ENSMUST00000184738	Mir6394	+	-4274
Intron	chr7	96801160	96801926	ENSMUST00000147659	Tenm4	+	4902
Intron	chr7	96986785	96987538	ENSMUST00000107159	Nars2	+	35599
Upstream	chr7	97841421	97842408	ENSMUST00000156637	Pak1	+	-1021
Upstream	chr7	98804043	98804730	ENSMUST00000165122	Wnt11	+	-30726
Intron	chr7	98927758	98929196	ENSMUST00000037968	Uvrag	-	212667
Intron	chr7	98977252	98978197	ENSMUST00000037968	Uvrag	-	163420
Intron	chr7	98994375	98995245	ENSMUST00000037968	Uvrag	-	146334
Downstream	chr7	99151178	99151880	ENSMUST00000033001	Dgat2	-	31184
Intron	chr7	99431951	99432814	ENSMUST00000037528	Gdpd5	+	50833
Upstream	chr7	99998435	99999134	ENSMUST00000032977	Chrdl2	+	-7620
Intron	chr7	101108780	101109618	ENSMUST00000130426	Fchsd2	+	317
Intron	chr7	101301215	101302310	ENSMUST00000140553	Atg16l2	-	309
Downstream	chr7	101537801	101538647	ENSMUST00000173420	Art2a-ps	-	22641
Intron	chr7	102385811	102386700	ENSMUST00000033289	Stim1	+	118431
Intron	chr7	105739980	105740819	ENSMUST00000154626	Ilk	+	3276
Intron	chr7	107574144	107575100	ENSMUST00000120990	Olfml1	+	7176
Downstream	chr7	107694128	107695198	ENSMUST00000052438	Cyb5r2	-	63369
Upstream	chr7	109517676	109518540	ENSMUST00000143107	Rpl27a	+	-1039
Upstream	chr7	109620610	109621613	ENSMUST00000084738	St5	-	-4543
Upstream	chr7	109986047	109986978	ENSMUST00000151587	Tmem41b	-	-253
Upstream	chr7	110034642	110035402	ENSMUST00000082517	Snora23	+	-11342
Upstream	chr7	110109233	110109959	ENSMUST00000033326	Wee1	+	-12754
Intron	chr7	110378874	110379798	ENSMUST00000165449	Sbf2	-	235578
Downstream	chr7	110668302	110669113	ENSMUST00000185766	Adm	+	40679
Intron	chr7	110895173	110896011	ENSMUST00000127935	Mrvi1	-	30811
Intron	chr7	110941079	110941976	ENSMUST00000005751	Mrvi1	-	40934
Intron	chr7	111771344	111772144	ENSMUST00000106663	Galnt18	-	8233
Intron	chr7	112290188	112291123	ENSMUST00000037991	Mical2	+	19356
Intron	chr7	112458466	112459275	ENSMUST00000139720	Parva	+	30965
Intron	chr7	112614685	112615814	ENSMUST00000146145	2310014F06Rik	-	64809
Upstream	chr7	112908082	112908996	ENSMUST00000182858	Rassf10	+	-45423
Upstream	chr7	112917355	112918327	ENSMUST00000182858	Rassf10	+	-36121
Intron	chr7	114081746	114082637	ENSMUST00000069449	Rras2	-	35590
Intron	chr7	114098319	114099167	ENSMUST00000069449	Rras2	-	19038
Downstream	chr7	115290531	115291565	ENSMUST00000183778	Gm27684	+	118775
Upstream	chr7	115922288	115923159	ENSMUST00000166207	Sox6	-	-76618
Downstream	chr7	117553033	117553750	ENSMUST00000161889	Xylt1	+	77899
Downstream	chr7	117563781	117564620	ENSMUST00000161889	Xylt1	+	88708
Downstream	chr7	117851383	117852356	ENSMUST00000157491	Gm24063	+	75075
Downstream	chr7	118195563	118196460	ENSMUST00000180009	Smg1	-	47626
Upstream	chr7	118461317	118462076	ENSMUST00000203485	Syt17	-	-13538
Intron	chr7	118532688	118533472	ENSMUST00000098090	Coq7	-	221
Intron	chr7	118908759	118909616	ENSMUST00000106547	Iqck	+	53412
Downstream	chr7	120513339	120514273	ENSMUST00000153845	Abca16	+	38384
Intron	chr7	120684442	120685285	ENSMUST00000060175	BC030336	+	7243
Upstream	chr7	123547904	123548752	ENSMUST00000128217	Zkscan2	-	-47879
Downstream	chr7	123780262	123781331	ENSMUST00000122535	Gm23788	-	161413
Downstream	chr7	123784369	123785099	ENSMUST00000122535	Gm23788	-	157475
Upstream	chr7	125262793	125263423	ENSMUST00000073056	Gm21957	-	-43222
Upstream	chr7	125541981	125542837	ENSMUST00000033004	Il4ra	+	-9873
Intron	chr7	125786570	125787442	ENSMUST00000122337	D430042O09Rik	+	751
Intron	chr7	126126187	126127144	ENSMUST00000166538	Xpo6	-	13997
Exon/CD	chr7	126291620	126292392	ENSMUST00000056028	Sbk1	+	19387
Upstream	chr7	127260403	127261296	ENSMUST00000035276	Dctpp1	-	-140
Upstream	chr7	127421663	127422630	ENSMUST00000129038	Zfp688	-	-179
Downstream	chr7	128330803	128331439	ENSMUST00000033133	Rgs10	-	87052
Upstream	chr7	128506309	128507237	ENSMUST00000033136	Bag3	+	-16810
Intron	chr7	128641310	128642121	ENSMUST00000043138	Inpp5f	+	30355
Downstream	chr7	128671852	128672606	ENSMUST00000130789	Inpp5f	+	4538
Intron	chr7	128698654	128699468	ENSMUST00000057557	Mcmbp	-	41434
Upstream	chr7	129226250	129227093	ENSMUST00000094018	Ppapdc1a	+	-30423
Exon/CD	chr7	129591459	129592368	ENSMUST00000143422	Wdr11	+	5
Downstream	chr7	129789236	129790124	ENSMUST00000136560	Wdr11	+	160647
Intron	chr7	130199057	130199913	ENSMUST00000124096	Fgfr2	-	2923865
Upstream	chr7	130366825	130367710	ENSMUST00000121836	Gm5903	-	-12905
Downstream	chr7	130379693	130380431	ENSMUST00000035458	Ate1	-	139468
Downstream	chr7	130381235	130382273	ENSMUST00000035458	Ate1	-	137776
Intron	chr7	130670228	130671023	ENSMUST00000084513	Tacc2	+	93141
Downstream	chr7	130833931	130835054	ENSMUST00000048453	Btbd16	+	60423
Intron	chr7	130866419	130867244	ENSMUST00000048180	Plekha1	+	921
Intron	chr7	131552324	131553192	ENSMUST00000183219	Hmx2	+	3985
Upstream	chr7	131747305	131748093	ENSMUST00000085365	Gm16477	-	-132711
Upstream	chr7	131881601	131882377	ENSMUST00000045840	Gpr26	+	-84471
Intron	chr7	132247452	132248265	ENSMUST00000077472	Chst15	-	68856
Intron	chr7	132259534	132260950	ENSMUST00000077472	Chst15	-	56472
Intron	chr7	132262178	132263774	ENSMUST00000077472	Chst15	-	53738
Upstream	chr7	132320477	132321614	ENSMUST00000132508	Chst15	-	-42420
Downstream	chr7	132425011	132426103	ENSMUST00000084500	Oat	-	150841
Downstream	chr7	132464732	132465427	ENSMUST00000084500	Oat	-	111319
Intron	chr7	132640707	132641643	ENSMUST00000130672	Lhpp	+	10804
Intron	chr7	132725520	132726456	ENSMUST00000097999	Fam53b	-	87540
Intron	chr7	132761084	132761976	ENSMUST00000097999	Fam53b	-	51998
Intron	chr7	132872727	132873523	ENSMUST00000134784	Fam175b	+	13818
Intron	chr7	133034885	133035901	ENSMUST00000166439	Ctbp2	-	87773
Intron	chr7	133112431	133113254	ENSMUST00000166439	Ctbp2	-	10324
Downstream	chr7	133494862	133495763	ENSMUST00000033275	Tex36	-	106803
Downstream	chr7	133579404	133580437	ENSMUST00000033275	Tex36	-	22195
Intron	chr7	133770494	133771072	ENSMUST00000130182	Dhx32	-	5904
Intron	chr7	134027095	134027878	ENSMUST00000134504	Adam12	-	204519
Intron	chr7	134090453	134091393	ENSMUST00000134504	Adam12	-	141082
Intron	chr7	134361984	134363059	ENSMUST00000173195	D7Ertd443e	-	14310
Upstream	chr7	134579982	134580677	ENSMUST00000084488	Dock1	+	-90358
Intron	chr7	135552588	135553566	ENSMUST00000073961	Ptpre	+	15253
Downstream	chr7	136049452	136050321	ENSMUST00000183000	Gm9341	+	97088
Downstream	chr7	136073813	136074727	ENSMUST00000183000	Gm9341	+	121472
Upstream	chr7	137431819	137432634	ENSMUST00000064404	Glrx3	+	-5422
Downstream	chr7	137864801	137865421	ENSMUST00000082641	Gm25798	-	236428
Upstream	chr7	138132628	138133388	ENSMUST00000082641	Gm25798	-	-31469
Intron	chr7	138237355	138238365	ENSMUST00000160436	Tcerg1l	-	159868
Intron	chr7	138271313	138272097	ENSMUST00000162222	Tcerg1l	-	126025
Intron	chr7	138326530	138327521	ENSMUST00000162222	Tcerg1l	-	70705
Downstream	chr7	139969532	139970465	ENSMUST00000146974	6430531B16Rik	-	8725
Upstream	chr7	140859839	140860556	ENSMUST00000131850	Ric8	+	-445
Downstream	chr7	141371656	141372407	ENSMUST00000155729	Eps8l2	+	10494
Intron	chr7	141911983	141912927	ENSMUST00000151890	Tollip	-	6052
Upstream	chr7	142284327	142285194	ENSMUST00000106074	Gm10013	-	-3821
Upstream	chr7	142562398	142563778	ENSMUST00000123668	Nctc1	-	-4492
Exon/CD	chr7	143252920	143253913	ENSMUST00000185789	Kcnq1ot1	-	43133
Upstream	chr7	143295603	143296503	ENSMUST00000192533	Gm37364	+	-1645
Downstream	chr7	145199475	145200391	ENSMUST00000058022	Tpcn2	-	83994
Upstream	chr6	3740929	3741878	ENSMUST00000093599	Mir489	-	-19400
Downstream	chr6	3934665	3935336	ENSMUST00000031674	Tfpi2	-	33376
Downstream	chr6	3953793	3954429	ENSMUST00000031674	Tfpi2	-	14265
Downstream	chr6	4431820	4432828	ENSMUST00000204280	RP23-56M2.8	+	41404
Downstream	chr6	4563094	4564044	ENSMUST00000203356	RP23-56M2.6	-	8147
Intron	chr6	4686922	4687663	ENSMUST00000115577	Sgce	-	59884
Intron	chr6	4747813	4748635	ENSMUST00000176551	Peg10	+	818
Downstream	chr6	4870130	4871046	ENSMUST00000121071	Gm9835	-	23190
Intron	chr6	4938693	4939479	ENSMUST00000176729	Ppp1r9a	+	32679
Downstream	chr6	4993804	4995192	ENSMUST00000180645	Gm26556	+	35515
Downstream	chr6	5005289	5006098	ENSMUST00000180645	Gm26556	+	46710
Upstream	chr6	5496238	5497159	ENSMUST00000134068	Pdk4	-	-423
Upstream	chr6	5589327	5590108	ENSMUST00000134068	Pdk4	-	-93442
Intron	chr6	5783402	5784622	ENSMUST00000204149	Dync1i1	+	26593
Downstream	chr6	5935635	5936558	ENSMUST00000130004	1700019G24Rik	-	41297
Intron	chr6	6121489	6122403	ENSMUST00000203990	Slc25a13	-	52005
Intron	chr6	6159197	6159699	ENSMUST00000203990	Slc25a13	-	14503
Upstream	chr6	6384872	6385681	ENSMUST00000181363	Gm8652	-	-33009
Upstream	chr6	8032374	8033290	ENSMUST00000134731	Col28a1	-	-10066
Downstream	chr6	8446751	8447463	ENSMUST00000157493	Gm24059	+	7754
Downstream	chr6	9834881	9835361	ENSMUST00000203122	RP24-289M9.1	-	337733
Upstream	chr6	11309876	11310519	ENSMUST00000205141	RP23-374N15.5	-	-335819
Intron	chr6	12336627	12337585	ENSMUST00000122369	Thsd7a	-	82255
Upstream	chr6	13733407	13734312	ENSMUST00000203078	B630005N14Rik	-	-55921
Intron	chr6	15202889	15203767	ENSMUST00000115469	Foxp2	+	6364
Intron	chr6	15750166	15751205	ENSMUST00000128849	Mdfic	+	22886
Upstream	chr6	16152483	16153152	ENSMUST00000203751	RP24-372I6.1	-	-62858
Intron	chr6	16873826	16874689	ENSMUST00000031533	Tfec	-	24184
Intron	chr6	17142894	17143743	ENSMUST00000139701	Gm4876	-	28515
Intron	chr6	17312177	17313036	ENSMUST00000133065	Cav1	+	4883
Downstream	chr6	17350665	17351743	ENSMUST00000188215	Gm29591	+	3471
Upstream	chr6	17402707	17403806	ENSMUST00000179184	Gm25021	+	-33050
Intron	chr6	17478537	17479706	ENSMUST00000145473	Met	+	15014
Intron	chr6	17515879	17516776	ENSMUST00000080469	Met	+	25086
Intron	chr6	17527970	17529445	ENSMUST00000080469	Met	+	37466
Exon/CD	chr6	18429738	18430548	ENSMUST00000202396	RP23-16J8.6	-	1102
Upstream	chr6	21660818	21661414	ENSMUST00000201318	RP23-301C7.2	+	-20185
Intron	chr6	21828819	21829774	ENSMUST00000120965	Tspan12	-	22792
Exon/CD	chr6	21857455	21858545	ENSMUST00000200819	RP24-169J24.1	-	178
Intron	chr6	22030114	22030902	ENSMUST00000156621	Cped1	+	4565
Downstream	chr6	22109093	22109787	ENSMUST00000156621	Cped1	+	83497
Downstream	chr6	22161924	22162677	ENSMUST00000154734	Cped1	+	26754
Downstream	chr6	22216189	22217304	ENSMUST00000202327	RP24-279C2.3	-	29188
Upstream	chr6	22252646	22253357	ENSMUST00000202327	RP24-279C2.3	-	-7067
Upstream	chr6	22446849	22447681	ENSMUST00000168965	Fam3c	-	-103352
Upstream	chr6	22825133	22826133	ENSMUST00000201782	RP23-369P2.3	-	-20304
Upstream	chr6	22984012	22985031	ENSMUST00000201827	Ptprz1	+	-1788
Intron	chr6	23728277	23729258	ENSMUST00000166458	Cadps2	-	110370
Upstream	chr6	23868558	23869111	ENSMUST00000115355	Cadps2	-	-29572
Intron	chr6	24100337	24101160	ENSMUST00000031713	Slc13a1	-	67344
Upstream	chr6	24669290	24670102	ENSMUST00000200848	RP23-392I2.3	-	-9327
Downstream	chr6	25441870	25442650	ENSMUST00000200812	Gpr37	-	247532
Upstream	chr6	26032069	26032778	ENSMUST00000202067	RP23-302O24.2	-	-55342
Downstream	chr6	28344929	28345925	ENSMUST00000117943	Gm5303	-	17738
Downstream	chr6	28498316	28499006	ENSMUST00000183161	Snd1	+	18232
Downstream	chr6	28576501	28577504	ENSMUST00000194736	Gm37978	+	8930
Downstream	chr6	28628231	28629062	ENSMUST00000171353	Lrrc4	-	201699
3'UTR	chr6	30479791	30480721	ENSMUST00000151187	Tmem209	-	29448
Upstream	chr6	30579934	30580799	ENSMUST00000124153	Gm13781	-	-4331
Intron	chr6	30616244	30616908	ENSMUST00000165949	Cpa5	+	4021
Intron	chr6	30620669	30621786	ENSMUST00000165949	Cpa5	+	8672
Intron	chr6	30627689	30628761	ENSMUST00000165949	Cpa5	+	15670
Upstream	chr6	30702802	30704834	ENSMUST00000115130	Cep41	-	-10118
Upstream	chr6	30713602	30714673	ENSMUST00000120615	Gm14528	+	-5736
Exon/CD	chr6	31062802	31063737	ENSMUST00000183056	Gm27019	-	226
Intron	chr6	31362503	31363297	ENSMUST00000156115	Gm14532	+	6157
Intron	chr6	31700723	31701603	ENSMUST00000136224	RP24-414G20.1	+	34985
Downstream	chr6	32709934	32710829	ENSMUST00000202626	RP23-225G5.2	-	41907
Intron	chr6	33346822	33347865	ENSMUST00000156207	Exoc4	+	13926
Upstream	chr6	33381647	33382602	ENSMUST00000121183	Gm13854	-	-4678
Intron	chr6	33792355	33793184	ENSMUST00000143190	Exoc4	+	91335
Intron	chr6	33793905	33794812	ENSMUST00000143190	Exoc4	+	92924
Intron	chr6	34154241	34154878	ENSMUST00000126498	Gm13856	+	2630
Upstream	chr6	34453189	34454101	ENSMUST00000141091	Gm13857	-	-8209
Downstream	chr6	34564747	34565799	ENSMUST00000125185	Gm13860	+	31720
Upstream	chr6	34577169	34577906	ENSMUST00000079391	Cald1	+	-20963
Intron	chr6	34638428	34639349	ENSMUST00000127055	Cald1	+	40268
Intron	chr6	34748449	34749240	ENSMUST00000146685	Cald1	+	1071
Intron	chr6	34886734	34887656	ENSMUST00000081214	Wdr91	-	23681
Downstream	chr6	35353811	35354534	ENSMUST00000201560	RP23-338E5.5	+	23326
Intron	chr6	36377794	36378435	ENSMUST00000161820	9330158H04Rik	-	9978
Intron	chr6	36919375	36920179	ENSMUST00000101532	Dgki	-	380197
Intron	chr6	37211213	37212198	ENSMUST00000101532	Dgki	-	88269
Intron	chr6	37218354	37219304	ENSMUST00000101532	Dgki	-	81145
Intron	chr6	37252297	37253346	ENSMUST00000101532	Dgki	-	47153
Intron	chr6	37256056	37256985	ENSMUST00000101532	Dgki	-	43454
Intron	chr6	37356367	37357140	ENSMUST00000041093	Creb3l2	-	85393
Intron	chr6	37428117	37428970	ENSMUST00000041093	Creb3l2	-	13603
3'UTR	chr6	38123270	38124398	ENSMUST00000117556	D630045J12Rik	-	130121
Intron	chr6	38713130	38714283	ENSMUST00000161779	Hipk2	-	162459
Intron	chr6	38718983	38719871	ENSMUST00000161779	Hipk2	-	156738
Intron	chr6	38913220	38914117	ENSMUST00000162521	Tbxas1	+	38264
Upstream	chr6	39551813	39552616	ENSMUST00000140364	Adck2	+	-21659
Upstream	chr6	40470890	40471609	ENSMUST00000114779	Ssbp1	+	-103
Upstream	chr6	41559918	41560683	ENSMUST00000193003	Trbv31	-	-1848
Intron	chr6	42373313	42373933	ENSMUST00000190889	2010310C07Rik	+	2952
Upstream	chr6	42395762	42396628	ENSMUST00000057398	Tas2r143	+	-4043
Downstream	chr6	42661469	42662407	ENSMUST00000045054	Tcaf1	-	48150
Downstream	chr6	43293198	43294113	ENSMUST00000182647	Arhgef5	+	10773
Upstream	chr6	43312409	43313210	ENSMUST00000172554	Nobox	-	-5573
Downstream	chr6	43337095	43338125	ENSMUST00000067888	Tpk1	-	328668
Intron	chr6	43384728	43385500	ENSMUST00000067888	Tpk1	-	281164
Intron	chr6	46346848	46347657	ENSMUST00000196561	Cntnap2	+	177037
Upstream	chr6	47228382	47229359	ENSMUST00000199100	Cntnap2	+	-15517
Exon/CD	chr6	47787725	47788624	ENSMUST00000083767	Rny1	-	6
Intron	chr6	48410264	48411123	ENSMUST00000154536	Krba1	+	1494
Upstream	chr6	48813232	48813933	ENSMUST00000204322	RP24-315D19.7	+	-5442
Intron	chr6	49108973	49109866	ENSMUST00000203544	Igf2bp3	-	104742
Downstream	chr6	49235951	49236998	ENSMUST00000204189	Tra2a	-	27536
Upstream	chr6	49792297	49793193	ENSMUST00000031843	Npy	+	-29965
Downstream	chr6	50521849	50522771	ENSMUST00000104169	Gm26289	-	17724
Upstream	chr6	50814719	50815700	ENSMUST00000204514	RP23-210L10.3	-	-12178
Upstream	chr6	50818776	50819638	ENSMUST00000204514	RP23-210L10.3	-	-16176
Downstream	chr6	50979451	50980309	ENSMUST00000203677	RP23-460N4.2	+	12612
Upstream	chr6	51712067	51712665	ENSMUST00000203781	RP24-378N16.1	-	-1285
Upstream	chr6	52087620	52088445	ENSMUST00000125374	Halr1	+	-14917
Intron	chr6	52203402	52204215	ENSMUST00000131502	Hoxaas3	+	2684
Exon/CD	chr6	52246143	52246921	ENSMUST00000185194	Gm27492	+	133
Upstream	chr6	52368826	52369782	ENSMUST00000117393	Gm15054	-	-11480
Intron	chr6	52567220	52568128	ENSMUST00000031788	Hibadh	-	72715
Intron	chr6	52576985	52577907	ENSMUST00000031788	Hibadh	-	62943
Upstream	chr6	52724746	52725490	ENSMUST00000203787	RP23-92M3.3	-	-2188
Intron	chr6	53039961	53040855	ENSMUST00000074541	Jazf1	-	28223
Intron	chr6	53395064	53395695	ENSMUST00000047450	Creb5	+	84508
Downstream	chr6	53704953	53705683	ENSMUST00000204451	RP23-203F1.2	+	37548
Upstream	chr6	53733696	53734955	ENSMUST00000203325	RP23-446E21.4	+	-43059
Intron	chr6	53977232	53978175	ENSMUST00000203101	Cpvl	-	968
Intron	chr6	53995304	53996142	ENSMUST00000204733	RP23-382G13.1	+	16994
Intron	chr6	54106809	54107752	ENSMUST00000204410	Chn2	+	9560
Downstream	chr6	54300516	54301253	ENSMUST00000204746	Chn2	+	27976
Downstream	chr6	54369481	54370555	ENSMUST00000059138	Prr15	+	43135
Upstream	chr6	54564734	54565796	ENSMUST00000140235	Scrn1	-	-10819
Exon/CD	chr6	54592608	54593374	ENSMUST00000143312	Fkbp14	-	171
Upstream	chr6	54779674	54780683	ENSMUST00000079869	Znrf2	+	-36738
Intron	chr6	56273211	56274112	ENSMUST00000044505	Pde1c	-	88731
Intron	chr6	56906860	56907572	ENSMUST00000031793	Nt5c3	-	16716
Intron	chr6	58595858	58597265	ENSMUST00000148008	Abcg2	+	586
Downstream	chr6	59184931	59185811	ENSMUST00000204516	RP23-480H24.3	-	7882
Upstream	chr6	64588726	64589436	ENSMUST00000101351	Atoh1	+	-140044
Upstream	chr6	64597939	64598931	ENSMUST00000101351	Atoh1	+	-130690
Intron	chr6	67035270	67036924	ENSMUST00000043098	Gadd45a	-	1309
Upstream	chr6	67265958	67266955	ENSMUST00000042990	Serbp1	+	-168
Intron	chr6	67475449	67476021	ENSMUST00000118364	Il23r	-	16120
Downstream	chr6	70071909	70072753	ENSMUST00000103377	Igkv6-32	-	2272
Upstream	chr6	71185644	71186723	ENSMUST00000067492	Fabp1	+	-13644
Upstream	chr6	71823331	71824362	ENSMUST00000065103	Mrpl35	-	-36
Upstream	chr6	71900596	71901553	ENSMUST00000055296	Polr1a	+	-7987
Downstream	chr6	72196374	72197250	ENSMUST00000042646	Atoh8	-	38765
Upstream	chr6	72473322	72474200	ENSMUST00000059472	Mat2a	-	-34203
Downstream	chr6	72710688	72712100	ENSMUST00000114051	Gm15402	+	12180
Downstream	chr6	72712381	72713328	ENSMUST00000114051	Gm15402	+	13640
Downstream	chr6	72713871	72714633	ENSMUST00000114051	Gm15402	+	15038
Intron	chr6	72864242	72865108	ENSMUST00000068697	Kcmf1	-	35304
Upstream	chr6	72961934	72962676	ENSMUST00000144337	Tmsb10	-	-3906
Intron	chr6	73139923	73140842	ENSMUST00000064948	Dnah6	-	81249
Upstream	chr6	80619346	80619914	ENSMUST00000204106	RP23-93A21.1	+	-35399
Upstream	chr6	81471048	81471939	ENSMUST00000203247	RP23-451K2.1	-	-50235
Upstream	chr6	81499388	81500146	ENSMUST00000203247	RP23-451K2.1	-	-78509
Exon/CD	chr6	83119455	83120438	ENSMUST00000032111	Wbp1	-	1613
5'UTR	chr6	83349038	83349938	ENSMUST00000136501	Bola3	+	42
Intron	chr6	83440116	83441091	ENSMUST00000089622	Tet3	-	1072
Upstream	chr6	83831484	83832216	ENSMUST00000142806	Paip2b	-	-137
5'UTR	chr6	84008343	84009040	ENSMUST00000113821	Dysf	+	101
Downstream	chr6	84407358	84408243	ENSMUST00000203521	RP24-407P20.1	-	16038
Intron	chr6	85349073	85349919	ENSMUST00000060837	Rab11fip5	-	25068
Intron	chr6	85453450	85454475	ENSMUST00000204592	Cct7	+	1870
Upstream	chr6	86281284	86282339	ENSMUST00000182773	Gm7545	+	-3076
Upstream	chr6	86284341	86284821	ENSMUST00000182773	Gm7545	+	-306
Intron	chr6	86541562	86542123	ENSMUST00000205028	1600020E01Rik	+	14368
Upstream	chr6	86584924	86585726	ENSMUST00000204543	RP23-20K24.6	+	-6105
Intron	chr6	87079272	87080726	ENSMUST00000146410	Gfpt1	+	3191
Intron	chr6	87161022	87162023	ENSMUST00000204805	Antxr1	-	174202
Upstream	chr6	87466021	87466701	ENSMUST00000203559	Arhgap25	-	-2714
Exon/CD	chr6	88103694	88104746	ENSMUST00000185149	Mir6376	-	38
5'UTR	chr6	88465091	88465900	ENSMUST00000032165	Ruvbl1	+	86
Upstream	chr6	88882063	88882687	ENSMUST00000204113	RP23-82I13.8	+	-280
Upstream	chr6	88941936	88942914	ENSMUST00000168837	4933427D06Rik	+	-8258
Intron	chr6	89006713	89007690	ENSMUST00000168837	4933427D06Rik	+	56518
Downstream	chr6	89235463	89236232	ENSMUST00000157174	Gm25961	-	13755
Upstream	chr6	89880606	89881611	ENSMUST00000204656	Vmn1r44	+	-2514
Upstream	chr6	90461868	90462761	ENSMUST00000032174	Klf15	+	-262
Upstream	chr6	90673299	90674215	ENSMUST00000141434	Iqsec1	-	-5758
Intron	chr6	91041809	91042653	ENSMUST00000032179	Nup210	-	74598
Upstream	chr6	91619676	91620663	ENSMUST00000032185	Slc6a6	+	-63898
Upstream	chr6	91653268	91654023	ENSMUST00000032185	Slc6a6	+	-30422
Upstream	chr6	91662021	91662985	ENSMUST00000032185	Slc6a6	+	-21564
Intron	chr6	91687323	91688162	ENSMUST00000032185	Slc6a6	+	3675
Intron	chr6	91793257	91794113	ENSMUST00000162300	Grip2	-	13771
Intron	chr6	92821237	92822098	ENSMUST00000113438	Adamts9	-	121825
Downstream	chr6	92905652	92906388	ENSMUST00000136751	Adamts9	-	37472
Downstream	chr6	93261093	93262140	ENSMUST00000203784	RP24-358M18.2	+	19896
Downstream	chr6	93280604	93281559	ENSMUST00000203784	RP24-358M18.2	+	39361
Downstream	chr6	93447675	93448422	ENSMUST00000203106	RP23-145E22.1	-	7509
Intron	chr6	93822361	93823272	ENSMUST00000089317	Magi1	-	460506
Intron	chr6	94547560	94548481	ENSMUST00000205173	Slc25a26	+	13880
Upstream	chr6	94776258	94777360	ENSMUST00000203986	RP24-576J4.2	+	-22623
Upstream	chr6	94814761	94815701	ENSMUST00000183288	Gm7833	+	-5299
Downstream	chr6	97178762	97180084	ENSMUST00000164744	Uba3	-	26137
Upstream	chr6	97210193	97211124	ENSMUST00000044681	Arl6ip5	+	-31
Intron	chr6	97222695	97223545	ENSMUST00000044681	Arl6ip5	+	12431
Intron	chr6	97409168	97410087	ENSMUST00000113353	Frmd4b	-	78176
Downstream	chr6	97566510	97567366	ENSMUST00000083083	Gm23510	-	5300
Upstream	chr6	97586009	97586519	ENSMUST00000204031	RP24-401P10.1	-	-5172
Intron	chr6	97856420	97857335	ENSMUST00000148233	Mitf	+	49819
Intron	chr6	97884405	97885271	ENSMUST00000148233	Mitf	+	77780
Downstream	chr6	98038186	98039141	ENSMUST00000203938	Mitf	+	46742
Intron	chr6	98937644	98938516	ENSMUST00000176565	Foxp1	-	582917
Intron	chr6	98955533	98956763	ENSMUST00000176565	Foxp1	-	564849
Intron	chr6	99095206	99095844	ENSMUST00000177230	Foxp1	-	67493
Intron	chr6	99135764	99136732	ENSMUST00000177230	Foxp1	-	26770
Intron	chr6	99159725	99160466	ENSMUST00000177230	Foxp1	-	2923
Intron	chr6	99283018	99283811	ENSMUST00000177227	Foxp1	-	237748
Upstream	chr6	99845267	99846325	ENSMUST00000205215	RP23-12A18.7	-	-5482
Intron	chr6	99984939	99985916	ENSMUST00000204791	RP23-191I2.3	-	5788
Intron	chr6	99990311	99991137	ENSMUST00000204791	RP23-191I2.3	-	491
Downstream	chr6	100405790	100406607	ENSMUST00000157304	Gm23234	-	88616
Downstream	chr6	100563549	100564534	ENSMUST00000113312	Shq1	-	107116
Downstream	chr6	100732202	100733333	ENSMUST00000117806	Gm15576	+	6533
Downstream	chr6	100909124	100910182	ENSMUST00000205099	RP24-88B16.3	-	13503
Upstream	chr6	100938729	100939770	ENSMUST00000205099	RP24-88B16.3	-	-16093
Downstream	chr6	100975656	100976604	ENSMUST00000203303	RP24-279P24.1	+	15141
Upstream	chr6	101484545	101485388	ENSMUST00000205133	RP24-183K24.2	+	-34689
Upstream	chr6	104037946	104038735	ENSMUST00000203981	RP23-196D12.1	-	-73701
Upstream	chr6	109542663	109543576	ENSMUST00000203532	RP23-126N22.3	+	-7252
Intron	chr6	112273977	112275041	ENSMUST00000032376	Lmcd1	+	751
Intron	chr6	112888427	112889464	ENSMUST00000088373	Srgap3	-	58321
Intron	chr6	113133103	113134046	ENSMUST00000156048	Setd5	+	4893
Downstream	chr6	113513830	113514337	ENSMUST00000032425	Emc3	-	17569
Intron	chr6	113604763	113605624	ENSMUST00000035725	Brk1	+	421
Intron	chr6	114651955	114652653	ENSMUST00000182510	Atg7	+	3458
Intron	chr6	114883084	114883998	ENSMUST00000032459	Vgll4	-	38280
Intron	chr6	114901837	114902863	ENSMUST00000032459	Vgll4	-	19471
Intron	chr6	114931018	114932053	ENSMUST00000147639	Vgll4	-	37645
Downstream	chr6	115286530	115287151	ENSMUST00000204726	Syn2	+	33845
Intron	chr6	116072121	116073084	ENSMUST00000088896	Tmcc1	-	120884
Intron	chr6	116385040	116385654	ENSMUST00000130445	March8	+	8654
Upstream	chr6	117271623	117272519	ENSMUST00000170447	Rpl28-ps4	-	-58005
Downstream	chr6	118687021	118687994	ENSMUST00000189930	Cacna1c	-	19640
Upstream	chr6	118770218	118771087	ENSMUST00000189930	Cacna1c	-	-63505
Intron	chr6	119192561	119193265	ENSMUST00000149651	Dcp1b	+	557
Upstream	chr6	119634824	119635687	ENSMUST00000204666	Erc1	-	-13150
Upstream	chr6	119635728	119636710	ENSMUST00000204666	Erc1	-	-14114
Exon/CD	chr6	119901931	119902859	ENSMUST00000180527	4930540M05Rik	-	258
Intron	chr6	119907409	119908365	ENSMUST00000032269	Rad52	+	5111
Upstream	chr6	120154690	120155981	ENSMUST00000180263	Gm25327	-	-11585
Intron	chr6	120225122	120226002	ENSMUST00000125341	B4galnt3	-	17081
Upstream	chr6	120363368	120364334	ENSMUST00000005108	Kdm5a	+	-273
Intron	chr6	120376140	120377138	ENSMUST00000203373	Kdm5a	+	1822
Intron	chr6	120716442	120716988	ENSMUST00000100993	Cecr2	+	50133
Downstream	chr6	121087260	121088180	ENSMUST00000203697	Gm4651	+	23124
Upstream	chr6	121106566	121107339	ENSMUST00000203344	RP23-381F7.6	+	-9846
Upstream	chr6	121151131	121152029	ENSMUST00000088561	Pex26	+	-32087
Upstream	chr6	122810159	122811176	ENSMUST00000204407	RP23-46L17.6	+	-503
Intron	chr6	125156530	125157302	ENSMUST00000150474	Iffo1	+	3568
Intron	chr6	125157488	125158277	ENSMUST00000150474	Iffo1	+	4534
Intron	chr6	126105002	126105827	ENSMUST00000204542	Ntf3	-	59546
Upstream	chr6	126175684	126176547	ENSMUST00000050484	Ntf3	-	-9205
Upstream	chr6	126559707	126560823	ENSMUST00000192232	Gm33320	-	-5349
Upstream	chr6	126653490	126654208	ENSMUST00000205171	Kcna1	-	-7465
Intron	chr6	127020048	127021042	ENSMUST00000000187	Fgf6	+	4959
Upstream	chr6	127329803	127330753	ENSMUST00000201914	RP23-387P23.9	-	-4421
Intron	chr6	128006154	128006988	ENSMUST00000112173	Tspan9	-	136992
Intron	chr6	128090709	128091396	ENSMUST00000112173	Tspan9	-	52511
Intron	chr6	128097310	128098252	ENSMUST00000112173	Tspan9	-	45782
Intron	chr6	128491757	128492416	ENSMUST00000112132	Pzp	-	34634
Intron	chr6	134044435	134045087	ENSMUST00000164648	Etv6	+	8792
Upstream	chr6	134200257	134201053	ENSMUST00000164616	Gm17088	-	-28648
3'UTR	chr6	134449109	134449845	ENSMUST00000032322	Lrp6	-	117436
Upstream	chr6	134568560	134569546	ENSMUST00000203235	Lrp6	-	-27339
Downstream	chr6	134862502	134863408	ENSMUST00000165392	Gpr19	-	34860
Downstream	chr6	135040267	135041209	ENSMUST00000155022	Ddx47	+	21738
Intron	chr6	135138663	135139239	ENSMUST00000045855	Hebp1	-	29264
Upstream	chr6	135352337	135353001	ENSMUST00000117045	Dynlt1-ps1	-	-2920
Intron	chr6	136130121	136131003	ENSMUST00000188999	Grin2b	-	41327
Intron	chr6	136939955	136940818	ENSMUST00000111892	Arhgdib	-	1117
Intron	chr6	137060269	137061280	ENSMUST00000032347	Rerg	-	109723
Intron	chr6	137097909	137098691	ENSMUST00000032347	Rerg	-	72197
Intron	chr6	137127348	137128445	ENSMUST00000032347	Rerg	-	42601
Intron	chr6	137560162	137560745	ENSMUST00000132920	Eps8	-	94423
Upstream	chr6	139821522	139822623	ENSMUST00000204549	CH25-241D1.2	+	-8315
Intron	chr6	139851639	139852606	ENSMUST00000087657	Pik3c2g	+	8474
Intron	chr6	140567528	140568588	ENSMUST00000205026	Plekha5	+	23905
Intron	chr6	140575920	140576740	ENSMUST00000204755	Plekha5	+	7004
Downstream	chr6	140678257	140679299	ENSMUST00000160772	Aebp2	+	31961
Upstream	chr6	140857315	140858039	ENSMUST00000203498	RP24-85F2.2	-	-72973
Upstream	chr6	140905354	140906238	ENSMUST00000204271	RP24-338D12.1	+	-49813
Intron	chr6	142258672	142259257	ENSMUST00000153268	Slco1a5	-	16604
Exon/CD	chr6	142447894	142449102	ENSMUST00000032371	Gys2	-	24611
Intron	chr6	142450439	142451863	ENSMUST00000032371	Gys2	-	21958
Upstream	chr6	142806008	142806921	ENSMUST00000111768	Gm766	-	-1998
Intron	chr6	142867294	142868094	ENSMUST00000032421	St8sia1	-	96758
Intron	chr6	142957877	142958803	ENSMUST00000032421	St8sia1	-	6112
Intron	chr6	144145916	144146789	ENSMUST00000038815	Sox5	-	63128
Intron	chr6	144165793	144166725	ENSMUST00000038815	Sox5	-	43221
Downstream	chr6	144511723	144512646	ENSMUST00000156443	Sox5os2	+	30959
Upstream	chr6	144817070	144818042	ENSMUST00000157225	Gm22792	-	-13924
Downstream	chr6	145273846	145274726	ENSMUST00000119876	Rps25-ps1	+	7886
Downstream	chr6	145631927	145632941	ENSMUST00000087445	Tuba3b	+	16677
Downstream	chr6	145684082	145685089	ENSMUST00000144757	Gm15704	-	61688
Downstream	chr6	145977582	145978533	ENSMUST00000111701	Sspn	+	24628
Downstream	chr6	145998354	145999353	ENSMUST00000203815	CAAA01219085.1	-	2910
Upstream	chr6	146007455	146008482	ENSMUST00000203815	CAAA01219085.1	-	-6205
Downstream	chr6	146080822	146081608	ENSMUST00000079573	Itpr2	-	420963
Downstream	chr6	146289363	146290525	ENSMUST00000144557	Itpr2	-	4340
Upstream	chr6	146301954	146303200	ENSMUST00000144557	Itpr2	-	-8293
Intron	chr6	146934470	146935401	ENSMUST00000111623	Ppfibp1	+	46346
Downstream	chr6	147278896	147279921	ENSMUST00000118025	Gm15766	+	7571
Upstream	chr6	147778884	147779781	ENSMUST00000126447	Gm15762	-	-59881
Upstream	chr6	148485916	148487195	ENSMUST00000203991	Tmtc1	-	-44920
Upstream	chr6	148680085	148681032	ENSMUST00000124575	4930528G23Rik	-	-2558
Exon/CD	chr6	148831247	148832769	ENSMUST00000204670	RP24-441E15.4	+	556
Downstream	chr6	148946745	148947713	ENSMUST00000047953	3010003L21Rik	+	2362
Intron	chr6	149188060	149188979	ENSMUST00000204681	Amn1	-	162
Upstream	chr5	3529495	3530480	ENSMUST00000197082	Fam133b	+	-13846
Upstream	chr5	3532497	3533087	ENSMUST00000197082	Fam133b	+	-11041
Downstream	chr5	4484731	4485458	ENSMUST00000054294	Fzd1	-	272941
Downstream	chr5	4732136	4732959	ENSMUST00000054294	Fzd1	-	25488
Intron	chr5	4820776	4821410	ENSMUST00000115451	Cdk14	-	444975
Intron	chr5	4959257	4960141	ENSMUST00000133465	Cdk14	-	306283
Upstream	chr5	5159347	5160020	ENSMUST00000197090	RP23-282L6.1	-	-1769
Upstream	chr5	5480152	5481038	ENSMUST00000156282	1700015F17Rik	-	-1515
Intron	chr5	5540458	5541490	ENSMUST00000115441	Gtpbp10	-	18564
Intron	chr5	5622403	5623401	ENSMUST00000054865	Cfap69	-	41337
Upstream	chr5	9622837	9623673	ENSMUST00000199761	RP24-118C7.3	-	-20648
Downstream	chr5	12297142	12297943	ENSMUST00000198497	RP23-364E18.2	-	58245
Downstream	chr5	12514953	12515774	ENSMUST00000196093	Sema3d	+	30408
Exon/CD	chr5	12586364	12587303	ENSMUST00000195923	Sema3d	+	11039
Intron	chr5	15959649	15960667	ENSMUST00000196750	Cacna2d1	+	25247
Downstream	chr5	16470050	16471032	ENSMUST00000183005	Gm8984	-	38642
Upstream	chr5	17544393	17544917	ENSMUST00000030568	Sema3c	+	-29626
Downstream	chr5	18165675	18166480	ENSMUST00000074694	Gnai1	-	194278
Upstream	chr5	18492047	18492768	ENSMUST00000199456	RP24-459D3.1	-	-2213
Upstream	chr5	18493777	18494958	ENSMUST00000199456	RP24-459D3.1	-	-4173
Upstream	chr5	19711720	19713157	ENSMUST00000101558	Magi2	+	-195080
Upstream	chr5	20521422	20522333	ENSMUST00000198908	Magi2	+	-11623
Upstream	chr5	20526484	20527442	ENSMUST00000198908	Magi2	+	-6537
Upstream	chr5	20527462	20528256	ENSMUST00000198908	Magi2	+	-5641
Intron	chr5	20583080	20583928	ENSMUST00000198908	Magi2	+	50004
Intron	chr5	20682006	20682655	ENSMUST00000199514	Magi2	+	79833
Intron	chr5	20701500	20702129	ENSMUST00000197307	Magi2	+	145
Intron	chr5	20831261	20832009	ENSMUST00000118174	Phtf2	-	50489
Intron	chr5	20933996	20934613	ENSMUST00000036489	Rsbn1l	-	17518
Upstream	chr5	20946895	20947774	ENSMUST00000197089	Rsbn1l	-	-1830
Downstream	chr5	21148121	21148975	ENSMUST00000197733	RP23-234P16.3	+	17472
Intron	chr5	21543048	21544061	ENSMUST00000051358	Fbxl13	-	102051
Upstream	chr5	21732119	21732782	ENSMUST00000030882	Pmpcb	+	-4691
Exon/CD	chr5	21786542	21787111	ENSMUST00000030769	Psmc2	+	1543
Intron	chr5	22266270	22267201	ENSMUST00000162637	Reln	-	77955
Downstream	chr5	22596802	22597314	ENSMUST00000121001	Rpl17-ps5	-	16124
Intron	chr5	23518525	23519357	ENSMUST00000088392	Srpk2	-	97593
Upstream	chr5	24053494	24054391	ENSMUST00000197900	RP23-451E8.3	+	-31302
Upstream	chr5	24973419	24974415	ENSMUST00000075081	1500035N22Rik	+	-11925
Intron	chr5	25695521	25696416	ENSMUST00000030773	Xrcc2	-	9857
Upstream	chr5	29708063	29708987	ENSMUST00000157525	Gm26346	+	-1109
Upstream	chr5	29892293	29893373	ENSMUST00000199286	RP24-176O2.2	-	-869
Downstream	chr5	29924689	29925975	ENSMUST00000199654	RP24-176O2.4	-	25386
Intron	chr5	30745403	30746213	ENSMUST00000101442	Dpysl5	+	33907
Upstream	chr5	30949215	30950193	ENSMUST00000202401	Abhd1	+	-362
3'UTR	chr5	31141265	31142187	ENSMUST00000154241	Mpv17	-	12525
Exon/CD	chr5	31562338	31563186	ENSMUST00000200956	RP24-80F7.3	-	6310
Upstream	chr5	32210802	32211711	ENSMUST00000202886	Plb1	+	-21452
Intron	chr5	33821036	33822031	ENSMUST00000155880	Whsc1	+	704
Upstream	chr5	33953425	33954151	ENSMUST00000201325	RP24-294K15.4	-	-4798
Downstream	chr5	35645638	35646486	ENSMUST00000087629	Htra3	-	33720
Upstream	chr5	35971801	35972793	ENSMUST00000201482	Afap1	+	-14708
Intron	chr5	36042025	36042705	ENSMUST00000037370	Sorcs2	-	355759
Intron	chr5	36165327	36166472	ENSMUST00000037370	Sorcs2	-	232225
Downstream	chr5	37439468	37440156	ENSMUST00000094836	Stk32b	-	277359
Upstream	chr5	37874759	37875638	ENSMUST00000200831	RP24-292O13.1	+	-18574
5'UTR	chr5	38038985	38039585	ENSMUST00000154929	Stx18	+	2
Intron	chr5	38346422	38347398	ENSMUST00000201983	RP23-426E16.4	+	2475
Intron	chr5	43526849	43527653	ENSMUST00000144558	C1qtnf7	+	11489
Downstream	chr5	44365396	44366042	ENSMUST00000198298	RP24-137F10.4	+	10014
Intron	chr5	44667993	44668939	ENSMUST00000199534	Ldb2	-	131153
Upstream	chr5	44942735	44943720	ENSMUST00000199309	4930431F12Rik	+	-22973
Intron	chr5	45106210	45107120	ENSMUST00000197016	D5Ertd615e	-	317737
Intron	chr5	45202411	45203349	ENSMUST00000200133	RP23-194K16.1	-	49049
Intron	chr5	45449540	45450437	ENSMUST00000154962	Qdpr	-	166
Exon/CD	chr5	45668980	45669834	ENSMUST00000196242	RP23-7E4.9	-	301
Downstream	chr5	46573180	46574134	ENSMUST00000202439	RP24-400K16.1	+	71528
Upstream	chr5	47462433	47463414	ENSMUST00000197690	RP23-319E24.2	+	-171579
Upstream	chr5	48544366	48545445	ENSMUST00000200461	RP23-14C20.2	-	-6964
Upstream	chr5	50122494	50123257	ENSMUST00000197958	RP24-315J23.2	+	-28458
Downstream	chr5	51415918	51417086	ENSMUST00000132734	Ppargc1a	-	137420
Intron	chr5	51471227	51472248	ENSMUST00000132734	Ppargc1a	-	82185
Downstream	chr5	51750206	51751194	ENSMUST00000195938	RP24-296L6.1	-	108075
Intron	chr5	52617574	52618396	ENSMUST00000064097	8030423F21Rik	-	1027
Downstream	chr5	52634066	52634755	ENSMUST00000150709	Sepsecs	-	35298
Downstream	chr5	53101883	53102854	ENSMUST00000031090	Sel1l3	-	111084
Upstream	chr5	53377594	53378449	ENSMUST00000200904	RP23-425N12.1	-	-6247
Downstream	chr5	53432403	53433249	ENSMUST00000158021	Gm26486	+	14253
Intron	chr5	53518872	53519585	ENSMUST00000201991	Rbpj	+	53076
Downstream	chr5	53937065	53937794	ENSMUST00000201049	RP24-196M24.3	+	18985
Downstream	chr5	53941278	53942120	ENSMUST00000201049	RP24-196M24.3	+	23255
Upstream	chr5	57450948	57451670	ENSMUST00000198767	RP23-297D16.1	+	-317
Exon/CD	chr5	57716503	57717222	ENSMUST00000193156	4932441J04Rik	-	3339
Exon/CD	chr5	57720072	57720869	ENSMUST00000192287	Pcdh7	+	347
Upstream	chr5	57777967	57779203	ENSMUST00000196822	RP23-458G12.4	+	-288
Downstream	chr5	57803011	57804087	ENSMUST00000198904	RP23-458G12.2	+	5046
Downstream	chr5	57815818	57816541	ENSMUST00000198904	RP23-458G12.2	+	17676
Exon/CD	chr5	57945331	57946112	ENSMUST00000197061	RP24-231P10.2	+	679
Intron	chr5	63932693	63933654	ENSMUST00000154169	Rell1	-	35724
Downstream	chr5	64241344	64242405	ENSMUST00000199677	RP23-339I6.1	+	7944
Upstream	chr5	64297961	64298862	ENSMUST00000140960	Tbc1d1	+	-119
Intron	chr5	64316901	64317845	ENSMUST00000140960	Tbc1d1	+	18843
Upstream	chr5	64381328	64382110	ENSMUST00000200306	RP23-339I6.3	+	-1735
Upstream	chr5	64541462	64542395	ENSMUST00000196532	RP24-448C16.4	+	-16255
Downstream	chr5	64579324	64580136	ENSMUST00000198582	RP24-448C16.7	-	30970
Downstream	chr5	64878253	64879188	ENSMUST00000197315	Tlr1	-	54841
Downstream	chr5	65019636	65020635	ENSMUST00000203664	Tmem156	-	71494
Downstream	chr5	65038402	65039257	ENSMUST00000203664	Tmem156	-	52800
Intron	chr5	65391524	65392412	ENSMUST00000200374	Lias	+	403
Intron	chr5	66419194	66420136	ENSMUST00000162401	Apbb2	-	199005
Intron	chr5	66543348	66544361	ENSMUST00000162401	Apbb2	-	74816
Intron	chr5	66794632	66795404	ENSMUST00000130228	Limch1	+	49129
Intron	chr5	66846241	66847003	ENSMUST00000130228	Limch1	+	100733
Downstream	chr5	66935630	66936700	ENSMUST00000202522	RP24-79P8.1	+	20157
Upstream	chr5	66992718	66993750	ENSMUST00000150616	Gm15948	-	-2027
Downstream	chr5	67247762	67248649	ENSMUST00000201816	RP24-353A8.1	-	13057
Intron	chr5	73059332	73060256	ENSMUST00000175890	Fryl	-	23495
Upstream	chr5	73071059	73071781	ENSMUST00000201277	Fryl	-	-121
Intron	chr5	73381905	73382833	ENSMUST00000201548	RP23-153H17.7	+	1764
Intron	chr5	73383315	73384306	ENSMUST00000201548	RP23-153H17.7	+	3205
Upstream	chr5	73884922	73885671	ENSMUST00000202487	RP23-276J7.1	+	-27600
Upstream	chr5	74260680	74261671	ENSMUST00000201308	RP23-422P4.3	-	-11559
Downstream	chr5	74983368	74984348	ENSMUST00000201367	RP23-382I10.2	-	5208
Downstream	chr5	75082591	75083373	ENSMUST00000160104	Gsx2	+	7380
Intron	chr5	76359039	76360085	ENSMUST00000031146	Nmu	-	4226
Intron	chr5	76657995	76658816	ENSMUST00000125922	C530008M17Rik	+	684
Intron	chr5	77301206	77302083	ENSMUST00000047860	Noa1	-	8440
Intron	chr5	77379979	77381585	ENSMUST00000046746	Igfbp7	-	27259
Downstream	chr5	81279592	81280525	ENSMUST00000201153	RP24-248M2.5	+	30809
Intron	chr5	81392427	81393216	ENSMUST00000036068	Adgrl3	+	82796
Intron	chr5	84281300	84282236	ENSMUST00000053733	Epha5	-	135153
Downstream	chr5	84853497	84854094	ENSMUST00000196930	RP24-273G7.1	-	13050
Upstream	chr5	86065233	86066245	ENSMUST00000199141	Cenpc1	-	-217
Intron	chr5	86540652	86541577	ENSMUST00000116553	Tmprss11f	-	91310
Downstream	chr5	89165244	89165682	ENSMUST00000134303	Slc4a4	+	137371
Downstream	chr5	89263824	89264763	ENSMUST00000134303	Slc4a4	+	236201
Intron	chr5	90832277	90832963	ENSMUST00000202536	RP23-307P18.1	+	292
Exon/CD	chr5	90960729	90961991	ENSMUST00000201851	Mthfd2l	+	14586
Downstream	chr5	91695574	91696586	ENSMUST00000202320	RP23-118H9.3	-	41999
Downstream	chr5	91705507	91706313	ENSMUST00000202320	RP23-118H9.3	-	32169
Downstream	chr5	91722869	91723746	ENSMUST00000202320	RP23-118H9.3	-	14772
Downstream	chr5	91790465	91791147	ENSMUST00000202818	RP24-266G11.4	+	2208
Upstream	chr5	91807429	91808248	ENSMUST00000178933	Gm5558	-	-765
Downstream	chr5	91860140	91861087	ENSMUST00000202249	RP23-442L7.2	-	52790
Downstream	chr5	91875421	91876876	ENSMUST00000202249	RP23-442L7.2	-	37255
Upstream	chr5	92147925	92148885	ENSMUST00000121821	Gm15710	-	-7476
Upstream	chr5	92330735	92331563	ENSMUST00000154245	Art3	+	-678
Upstream	chr5	93020003	93021018	ENSMUST00000158393	Gm25521	-	-7371
Upstream	chr5	93021797	93022826	ENSMUST00000158393	Gm25521	-	-9172
Downstream	chr5	93037672	93038506	ENSMUST00000061328	Sowahb	-	6933
Downstream	chr5	96037495	96038519	ENSMUST00000155901	Cnot6l	-	123983
Downstream	chr5	96174350	96175281	ENSMUST00000048361	Gm2840	+	875
Downstream	chr5	96678044	96679454	ENSMUST00000198016	Fras1	+	48630
Downstream	chr5	96685946	96686724	ENSMUST00000200077	RP23-480P21.2	-	53029
Intron	chr5	96834051	96834901	ENSMUST00000199390	Anxa3	+	4393
Exon/CD	chr5	96934426	96935062	ENSMUST00000200139	RP24-142B15.7	+	13472
Downstream	chr5	97289158	97290288	ENSMUST00000086918	Gm5560	+	24895
Downstream	chr5	97878744	97879708	ENSMUST00000031281	Antxr2	-	151736
Downstream	chr5	98290313	98291274	ENSMUST00000200059	Fgf5	+	36381
Downstream	chr5	98297405	98298243	ENSMUST00000200059	Fgf5	+	43412
Upstream	chr5	98306188	98307025	ENSMUST00000080333	1700007G11Rik	+	-22698
Upstream	chr5	98766423	98767254	ENSMUST00000197143	Bmp3	+	-87577
Intron	chr5	99399906	99400616	ENSMUST00000146396	A930011G23Rik	-	328784
Intron	chr5	99415686	99416426	ENSMUST00000146396	A930011G23Rik	-	312989
Intron	chr5	99474285	99475035	ENSMUST00000146396	A930011G23Rik	-	254385
Exon/CD	chr5	99557834	99559024	ENSMUST00000142639	A930011G23Rik	-	170636
Upstream	chr5	100208787	100209716	ENSMUST00000185221	2310034O05Rik	+	-1441
Upstream	chr5	101239080	101240033	ENSMUST00000197114	RP23-302F24.1	+	-66022
Upstream	chr5	101523646	101524564	ENSMUST00000199021	RP23-336N16.1	-	-17776
Intron	chr5	102664767	102665454	ENSMUST00000112854	Arhgap24	+	183557
Intron	chr5	103507718	103508599	ENSMUST00000048957	Ptpn13	+	82657
Intron	chr5	103749512	103750322	ENSMUST00000126335	Aff1	+	57543
Downstream	chr5	103831032	103831854	ENSMUST00000152145	Aff1	+	47084
Exon/CD	chr5	103871732	103872467	ENSMUST00000112811	Klhl8	-	14191
Intron	chr5	103966155	103967071	ENSMUST00000048118	Hsd17b13	-	10751
Intron	chr5	104098180	104099043	ENSMUST00000031249	Sparcl1	-	15122
Downstream	chr5	104342585	104343565	ENSMUST00000066207	Mepe	+	17746
Intron	chr5	105536869	105537799	ENSMUST00000153955	Lrrc8c	+	17861
Downstream	chr5	105585220	105585972	ENSMUST00000150195	C230066G23Rik	+	5156
Downstream	chr5	106224047	106224890	ENSMUST00000196433	RP23-424O22.1	+	8817
Intron	chr5	106527110	106528080	ENSMUST00000131029	Gm28050	-	47120
Downstream	chr5	106797820	106798541	ENSMUST00000148495	Hfm1	-	97147
Downstream	chr5	107143301	107145038	ENSMUST00000146591	Tgfbr3	-	145426
Intron	chr5	107758969	107759757	ENSMUST00000112642	Evi5	-	115744
Downstream	chr5	107847693	107848630	ENSMUST00000133411	Evi5	-	26895
Upstream	chr5	108065172	108065967	ENSMUST00000131291	Mtf2	+	-105
Downstream	chr5	110338668	110339394	ENSMUST00000200037	P2rx2	-	3924
Downstream	chr5	110856910	110857763	ENSMUST00000200630	Chek2	+	15882
Downstream	chr5	110979763	110980763	ENSMUST00000199644	RP23-326H18.1	+	1598
Upstream	chr5	111121806	111122936	ENSMUST00000198098	RP23-72O23.3	+	-35940
Intron	chr5	111228627	111229565	ENSMUST00000125470	Ttc28	+	3638
Upstream	chr5	111391296	111392076	ENSMUST00000199149	RP23-131F7.5	-	-3397
Upstream	chr5	111562610	111563181	ENSMUST00000064930	C130026L21Rik	+	-18527
Downstream	chr5	111646135	111647101	ENSMUST00000198964	RP24-572L22.2	+	53002
Downstream	chr5	111835469	111836460	ENSMUST00000200641	RP24-340B11.1	+	42577
Upstream	chr5	111957682	111958999	ENSMUST00000197648	RP23-427D2.1	-	-14105
Upstream	chr5	112395918	112396799	ENSMUST00000199095	Asphd2	-	-2428
Exon/CD	chr5	114127141	114127948	ENSMUST00000053657	Alkbh2	-	632
Upstream	chr5	114993092	114994095	ENSMUST00000031530	Sppl3	+	-17544
Downstream	chr5	115204632	115205439	ENSMUST00000122278	Gm13828	+	6692
Exon/CD	chr5	115340724	115341401	ENSMUST00000139167	Gatc	-	116
Downstream	chr5	118378946	118379868	ENSMUST00000201179	Gm28563	-	17923
Downstream	chr5	118380516	118381082	ENSMUST00000201179	Gm28563	-	16531
Downstream	chr5	118524065	118525159	ENSMUST00000119191	Gm15754	+	21772
Upstream	chr5	118541040	118542025	ENSMUST00000201614	Med13l	+	-19147
Downstream	chr5	118666516	118667485	ENSMUST00000202545	RP24-122N24.4	+	22627
Upstream	chr5	119027591	119028315	ENSMUST00000202922	RP24-372H3.3	-	-30957
Downstream	chr5	119366157	119367137	ENSMUST00000122599	n-R5s175	+	69402
Downstream	chr5	119381162	119382087	ENSMUST00000122599	n-R5s175	+	84379
Downstream	chr5	119402471	119403184	ENSMUST00000122599	n-R5s175	+	105582
Downstream	chr5	120297181	120297872	ENSMUST00000116762	Gm26474	+	9800
Downstream	chr5	121114114	121114928	ENSMUST00000100770	Ptpn11	-	76876
5'UTR	chr5	122372003	122372954	ENSMUST00000031420	Gpn3	+	27
Intron	chr5	122401856	122402931	ENSMUST00000111713	Arpc3	+	1995
Upstream	chr5	122821012	122821940	ENSMUST00000197331	Anapc5	-	-201
Intron	chr5	122894047	122895572	ENSMUST00000046073	Kdm2b	-	94290
Intron	chr5	123018246	123019215	ENSMUST00000152213	Orai1	+	3392
Intron	chr5	123933523	123934472	ENSMUST00000165148	Ccdc62	+	3308
Downstream	chr5	123990011	123990968	ENSMUST00000167879	Hip1r	+	10235
Intron	chr5	124161672	124162337	ENSMUST00000161644	Pitpnm2	-	23114
Intron	chr5	124168409	124169227	ENSMUST00000161644	Pitpnm2	-	16300
Intron	chr5	124174855	124175815	ENSMUST00000161644	Pitpnm2	-	9783
Intron	chr5	124339054	124339929	ENSMUST00000077376	2810006K23Rik	+	11393
Intron	chr5	125115828	125116672	ENSMUST00000111402	Ncor2	-	62964
Intron	chr5	125119998	125121197	ENSMUST00000111402	Ncor2	-	58617
Downstream	chr5	125219771	125220630	ENSMUST00000198586	RP23-363M4.1	-	52615
Intron	chr5	125268089	125269161	ENSMUST00000198586	RP23-363M4.1	-	4190
Upstream	chr5	129019507	129020455	ENSMUST00000031383	Ran	+	-88
Exon/CD	chr5	129728866	129729754	ENSMUST00000199631	Gm15903	+	1138
5'UTR	chr5	129786618	129787649	ENSMUST00000031399	Psph	-	316
Intron	chr5	130254528	130255342	ENSMUST00000200815	Sbds	-	557
Intron	chr5	131120144	131121008	ENSMUST00000086023	Wbscr17	-	187921
Downstream	chr5	131435191	131436129	ENSMUST00000161226	Auts2	-	1107684
Downstream	chr5	131733151	131733913	ENSMUST00000161108	Auts2	-	808872
Intron	chr5	132063225	132064125	ENSMUST00000160135	Auts2	-	385685
Intron	chr5	132073442	132074578	ENSMUST00000160135	Auts2	-	375350
Intron	chr5	132163095	132163720	ENSMUST00000160135	Auts2	-	285953
Downstream	chr5	132305356	132305977	ENSMUST00000200646	RP23-276C23.3	-	67015
Downstream	chr5	132368504	132369261	ENSMUST00000200646	RP23-276C23.3	-	3799
Downstream	chr5	132527368	132528091	ENSMUST00000198130	RP24-399A15.5	-	7519
Downstream	chr5	132600543	132601468	ENSMUST00000196866	RP24-399A15.6	+	54949
Upstream	chr5	133159957	133160899	ENSMUST00000198611	RP23-455A10.3	+	-282914
Downstream	chr5	134466087	134466884	ENSMUST00000084281	Gm16020	+	3245
Intron	chr5	134611468	134612382	ENSMUST00000200737	Lat2	-	3081
Downstream	chr5	134653380	134654134	ENSMUST00000015137	Limk1	-	34841
Intron	chr5	135106395	135107268	ENSMUST00000202431	Mlxipl	+	16941
Intron	chr5	135674022	135675091	ENSMUST00000153500	Por	+	4523
Intron	chr5	135984379	135985074	ENSMUST00000131563	Zp3	+	4558
Upstream	chr5	136051243	136052072	ENSMUST00000139999	Upk3bl	+	-2835
Intron	chr5	136500208	136501227	ENSMUST00000176501	Cux1	-	66535
Upstream	chr5	136569968	136570971	ENSMUST00000192800	Gm38082	-	-33992
Upstream	chr5	136594731	136595536	ENSMUST00000192800	Gm38082	-	-58656
Intron	chr5	136907940	136908795	ENSMUST00000008131	Ift22	+	124
Upstream	chr5	137079902	137080460	ENSMUST00000199832	Serpine1	-	-7913
Upstream	chr5	137787168	137788036	ENSMUST00000035852	Zcwpw1	+	-196
Downstream	chr5	138938573	138939378	ENSMUST00000076095	Pdgfa	-	56062
Intron	chr5	139112313	139113022	ENSMUST00000148002	Prkar1b	-	15138
Intron	chr5	139418385	139419333	ENSMUST00000197512	3110082I17Rik	-	36671
Downstream	chr5	139610460	139611593	ENSMUST00000174792	Uncx	+	67128
Intron	chr5	139929797	139930748	ENSMUST00000198608	Elfn1	+	21798
Intron	chr5	139956724	139957584	ENSMUST00000198608	Elfn1	+	48680
Intron	chr5	140091247	140092154	ENSMUST00000128579	Mad1l1	-	23766
Downstream	chr5	140263751	140264709	ENSMUST00000133999	Gm16120	+	54688
Intron	chr5	140516027	140517082	ENSMUST00000124142	Chst12	+	10979
Upstream	chr5	140579604	140580420	ENSMUST00000042993	Grifin	-	-14941
Upstream	chr5	140606817	140607741	ENSMUST00000031555	Lfng	+	-41
3'UTR	chr5	140661773	140662748	ENSMUST00000041783	Iqce	-	40118
Intron	chr5	140753206	140753936	ENSMUST00000176035	Amz1	+	4288
Intron	chr5	140940073	140940727	ENSMUST00000199091	Card11	-	60071
Intron	chr5	141468608	141469449	ENSMUST00000145908	Sdk1	+	95374
Upstream	chr5	141851393	141852862	ENSMUST00000074546	Sdk1	+	-4660
Upstream	chr5	142376831	142377587	ENSMUST00000198422	Foxk1	+	-24288
Intron	chr5	142413651	142414601	ENSMUST00000072837	Foxk1	+	12626
Exon/CD	chr5	142628569	142629630	ENSMUST00000197864	Wipi2	+	1401
Downstream	chr5	142746643	142747529	ENSMUST00000151477	Tnrc18	-	70576
Upstream	chr5	142822882	142823954	ENSMUST00000198181	Tnrc18	-	-6038
Downstream	chr5	142901489	142901950	ENSMUST00000100497	Actb	-	5035
Intron	chr5	143625483	143626616	ENSMUST00000177196	Cyth3	+	3515
Intron	chr5	143670883	143671654	ENSMUST00000110727	Cyth3	+	20027
Intron	chr5	143706325	143706958	ENSMUST00000110727	Cyth3	+	55400
Upstream	chr5	144315077	144316157	ENSMUST00000129287	Baiap2l1	-	-26710
Upstream	chr5	144838007	144838916	ENSMUST00000124909	Trrap	+	-524
Intron	chr5	145138564	145139532	ENSMUST00000031627	Pdap1	-	1190
Exon/CD	chr5	146434872	146435928	ENSMUST00000016143	Wasf3	+	50415
Intron	chr5	146792868	146793864	ENSMUST00000085614	Usp12	-	1640
Upstream	chr5	146914050	146914891	ENSMUST00000146511	Gtf3a	+	-34187
Upstream	chr5	146976437	146977463	ENSMUST00000140526	Mtif3	-	-13150
Intron	chr5	147048949	147049917	ENSMUST00000016664	Lnx2	-	27153
Intron	chr5	147054829	147055373	ENSMUST00000016664	Lnx2	-	21485
Upstream	chr5	147076307	147077115	ENSMUST00000050970	Polr1d	+	-339
Intron	chr5	147104024	147104802	ENSMUST00000201007	Polr1d	+	3249
Upstream	chr5	148233405	148234347	ENSMUST00000201594	Mtus2	+	-2116
Upstream	chr5	148739091	148739967	ENSMUST00000150265	2210417A02Rik	+	-2311
Intron	chr5	149209026	149210102	ENSMUST00000150921	Uspl1	+	18228
Downstream	chr5	149216117	149217044	ENSMUST00000150921	Uspl1	+	25244
Upstream	chr5	149352866	149353837	ENSMUST00000202022	BC028471	+	-14285
Downstream	chr5	149607121	149608059	ENSMUST00000201452	Hsph1	-	28581
Upstream	chr5	150103239	150104188	ENSMUST00000200960	Fry	+	-14932
Intron	chr5	150125846	150126623	ENSMUST00000202530	Fry	+	7567
Intron	chr5	150151897	150152681	ENSMUST00000202530	Fry	+	33622
Intron	chr5	150207510	150208630	ENSMUST00000202600	Fry	+	11604
Intron	chr5	150294175	150294981	ENSMUST00000087204	Fry	+	34811
Exon/CD	chr5	150570672	150571245	ENSMUST00000201213	RP24-333I1.7	-	140
Intron	chr5	150610822	150612242	ENSMUST00000164332	N4bp2l2	-	35987
Intron	chr5	150878711	150879428	ENSMUST00000200887	RP23-336F4.5	-	3573
5'UTR	chr4	5723908	5724941	ENSMUST00000108380	Fam110b	+	112
Intron	chr4	5794710	5795756	ENSMUST00000171403	Fam110b	+	22354
Intron	chr4	6272497	6273313	ENSMUST00000029905	Cyp7a1	-	2726
Upstream	chr4	8498612	8499493	ENSMUST00000060232	Rab2a	+	-36592
Intron	chr4	8535810	8536625	ENSMUST00000060232	Rab2a	+	573
Downstream	chr4	8642326	8643643	ENSMUST00000120923	Gm11809	-	30598
Downstream	chr4	8850081	8851186	ENSMUST00000130709	Chd7	+	10311
Downstream	chr4	9022366	9023451	ENSMUST00000119493	Rps18-ps2	+	81649
Downstream	chr4	9058222	9059528	ENSMUST00000119493	Rps18-ps2	+	117616
Intron	chr4	9336448	9337396	ENSMUST00000135864	Clvs1	+	1313
Downstream	chr4	9668960	9669938	ENSMUST00000174983	Gm25677	+	170
Downstream	chr4	10326859	10327827	ENSMUST00000119515	Gm11814	-	112400
Downstream	chr4	10402692	10403732	ENSMUST00000119515	Gm11814	-	36531
Downstream	chr4	10873923	10874465	ENSMUST00000197675	AL672160.1	+	130
Downstream	chr4	10984376	10985075	ENSMUST00000054776	Plekhf2	-	22951
Downstream	chr4	12416400	12417270	ENSMUST00000155156	Gm11846	+	145436
Downstream	chr4	12814626	12815267	ENSMUST00000083889	n-R5s182	+	2240
Intron	chr4	13096124	13096888	ENSMUST00000139614	Gm11820	+	20366
Downstream	chr4	13265569	13266241	ENSMUST00000116709	Gm26250	-	1145
Upstream	chr4	13719275	13720230	ENSMUST00000006761	Runx1t1	+	-23684
Intron	chr4	13774261	13774979	ENSMUST00000098257	Runx1t1	+	3243
Intron	chr4	13823532	13824523	ENSMUST00000098256	Runx1t1	+	39245
Intron	chr4	14644794	14645760	ENSMUST00000023917	Lrrc69	-	150783
Upstream	chr4	14924384	14925142	ENSMUST00000137532	Gm11837	+	-5145
Upstream	chr4	16053301	16054251	ENSMUST00000119255	Gm11870	-	-41450
Intron	chr4	24999621	25000356	ENSMUST00000038920	Gpr63	+	26569
Upstream	chr4	25281531	25282554	ENSMUST00000132558	Ufl1	-	-294
Downstream	chr4	27786708	27787808	ENSMUST00000117094	Gm11914	-	80397
Upstream	chr4	31328461	31329479	ENSMUST00000118967	Gm11922	+	-51502
Upstream	chr4	32000122	32001070	ENSMUST00000122491	Gm26254	-	-1855
Upstream	chr4	32358655	32359805	ENSMUST00000171600	Bach2	+	-58205
Upstream	chr4	32372710	32373553	ENSMUST00000171600	Bach2	+	-44304
Downstream	chr4	32683607	32684312	ENSMUST00000133403	Mdn1	+	12409
Intron	chr4	32884236	32885357	ENSMUST00000035719	Ankrd6	-	38659
Intron	chr4	33281569	33282893	ENSMUST00000137589	Pnrc1	-	7932
Upstream	chr4	33292531	33293499	ENSMUST00000137589	Pnrc1	-	-2852
Downstream	chr4	33446595	33447412	ENSMUST00000118608	Gm11935	-	5886
Downstream	chr4	33544525	33545523	ENSMUST00000180209	Gm23304	-	83937
Upstream	chr4	33842932	33843859	ENSMUST00000133462	Cnr1	+	-81198
Upstream	chr4	33923409	33924409	ENSMUST00000133462	Cnr1	+	-684
Upstream	chr4	34451136	34452031	ENSMUST00000118727	Gm12351	+	-6307
Intron	chr4	34551128	34552029	ENSMUST00000132230	Akirin2	+	627
Intron	chr4	34581822	34582602	ENSMUST00000108142	Orc3	-	32701
Intron	chr4	34753810	34754812	ENSMUST00000095129	Gm136	-	1952
Exon/CD	chr4	34903582	34904538	ENSMUST00000108130	Cga	+	10272
Upstream	chr4	34917345	34918230	ENSMUST00000119806	Gm12361	+	-1342
3'UTR	chr4	35191034	35192042	ENSMUST00000084724	3110043O21Rik	-	34585
Downstream	chr4	35402150	35403252	ENSMUST00000122251	Gm12368	+	1643
Intron	chr4	36183220	36184189	ENSMUST00000108122	Lingo2	-	767519
Upstream	chr4	37946394	37946949	ENSMUST00000116171	Gm12378	+	-24203
Intron	chr4	40269421	40270282	ENSMUST00000129758	Toporsos	+	282
Upstream	chr4	40702909	40703665	ENSMUST00000155710	Aptx	-	-571
Downstream	chr4	40773951	40774979	ENSMUST00000121600	Gm12396	-	1099
Intron	chr4	40971372	40972033	ENSMUST00000030133	Nfx1	+	796
Upstream	chr4	41178788	41179455	ENSMUST00000129874	Ube2r2	+	-3799
Upstream	chr4	41314546	41315494	ENSMUST00000157313	Gm26049	-	-2822
Exon/CD	chr4	41429001	41429658	ENSMUST00000154175	Kif24	-	35511
Downstream	chr4	41494329	41495224	ENSMUST00000054920	AI464131	-	8300
Intron	chr4	41500088	41501141	ENSMUST00000054920	AI464131	-	2462
Intron	chr4	41575554	41576506	ENSMUST00000102963	Dnaic1	+	6255
Downstream	chr4	41713978	41714758	ENSMUST00000171641	Dctn3	-	8795
Downstream	chr4	41858171	41859049	ENSMUST00000141375	Gm13307	-	83482
Downstream	chr4	42017217	42018052	ENSMUST00000117125	Gm13303	-	9078
Intron	chr4	42207460	42208118	ENSMUST00000169242	Gm17167	+	791
Downstream	chr4	42369352	42370006	ENSMUST00000178192	Fam205a3	+	51345
Intron	chr4	42476294	42477180	ENSMUST00000179734	Gm2163	+	9985
Upstream	chr4	42704514	42705506	ENSMUST00000194137	Gm21955	+	-9916
Intron	chr4	42804547	42805478	ENSMUST00000107981	Gm12394	-	51759
Intron	chr4	43043801	43044742	ENSMUST00000140998	Fam214b	-	1488
Intron	chr4	43398558	43399326	ENSMUST00000136360	Rusc2	+	14610
Downstream	chr4	43763126	43763974	ENSMUST00000120783	Olfr269-ps1	-	4227
3'UTR	chr4	43978592	43979299	ENSMUST00000107855	Glipr2	+	21253
Intron	chr4	44072375	44073222	ENSMUST00000172514	Gne	-	11369
Intron	chr4	44104937	44105744	ENSMUST00000146576	Gm12503	+	12708
Intron	chr4	44701981	44702955	ENSMUST00000014174	Pax5	-	8019
Intron	chr4	44808392	44809198	ENSMUST00000067521	Zcchc7	+	48351
Downstream	chr4	45122429	45123234	ENSMUST00000121479	Gm12566	-	13777
Upstream	chr4	45270847	45271757	ENSMUST00000044673	Trmt10b	+	-25825
Upstream	chr4	45340685	45341486	ENSMUST00000155551	Dcaf10	+	-1016
Intron	chr4	45472310	45473829	ENSMUST00000147926	Shb	-	9733
Intron	chr4	45491340	45492459	ENSMUST00000147448	Shb	-	40571
Upstream	chr4	45671823	45672813	ENSMUST00000123741	Gm829	+	-11271
Intron	chr4	46085029	46086092	ENSMUST00000136553	Tmod1	+	2713
Downstream	chr4	46271152	46271957	ENSMUST00000117947	Gm12445	-	3286
Intron	chr4	46307455	46308557	ENSMUST00000123933	Gm12446	-	35425
Downstream	chr4	46367294	46368363	ENSMUST00000151903	5830415F09Rik	-	21590
Upstream	chr4	47349523	47350416	ENSMUST00000007757	Tgfbr1	+	-3253
Upstream	chr4	47603059	47603895	ENSMUST00000184188	Gm27668	+	-412
Intron	chr4	48288890	48289864	ENSMUST00000143433	Invs	+	9551
Downstream	chr4	48660471	48661590	ENSMUST00000141720	Tmeff1	+	24096
Downstream	chr4	48754715	48756971	ENSMUST00000175499	Gm24573	-	7119
Intron	chr4	49062179	49063227	ENSMUST00000151692	Lppr1	+	3247
Intron	chr4	49109192	49110398	ENSMUST00000151692	Lppr1	+	50339
Downstream	chr4	50424752	50425560	ENSMUST00000104120	Gm25485	+	138410
Downstream	chr4	52660475	52661677	ENSMUST00000107671	Toporsl	+	53870
Intron	chr4	53104421	53105333	ENSMUST00000030010	Abca1	-	55018
Upstream	chr4	53759332	53760073	ENSMUST00000030124	Tal2	+	-20003
Downstream	chr4	53790648	53791399	ENSMUST00000117914	Rps15a-ps8	-	433
Upstream	chr4	54678292	54678940	ENSMUST00000121221	Gm12477	-	-8424
Downstream	chr4	54712763	54713309	ENSMUST00000122761	Gm24628	+	2412
Downstream	chr4	54865869	54866530	ENSMUST00000120731	Gm12479	+	13071
Downstream	chr4	55088523	55089590	ENSMUST00000079605	Zfp462	+	77576
Intron	chr4	55145695	55146704	ENSMUST00000150455	Gm12514	-	133280
Downstream	chr4	55179078	55180050	ENSMUST00000118033	Gm12509	+	16556
Downstream	chr4	55203628	55204334	ENSMUST00000118033	Gm12509	+	40973
Upstream	chr4	55489156	55490012	ENSMUST00000119155	Gm12507	+	-18710
Downstream	chr4	56649690	56650360	ENSMUST00000104475	Gm26144	-	29010
Exon/CD	chr4	56802140	56803179	ENSMUST00000147763	Fam206a	+	41
Intron	chr4	57091945	57092922	ENSMUST00000149109	Epb4.1l4b	-	11020
Intron	chr4	57635004	57635598	ENSMUST00000126465	Pakap	+	66971
Intron	chr4	57735336	57736108	ENSMUST00000098065	Akap2	+	18065
Intron	chr4	57793749	57794642	ENSMUST00000124581	Akap2	+	12015
Downstream	chr4	58464219	58465149	ENSMUST00000119701	Gm12577	-	19141
Intron	chr4	58521275	58521976	ENSMUST00000155170	Lpar1	-	26776
Upstream	chr4	58663516	58664163	ENSMUST00000127456	Gm12580	-	-5247
Upstream	chr4	59256009	59256666	ENSMUST00000124589	Gm12596	+	-3714
Intron	chr4	59335720	59336854	ENSMUST00000040166	Susd1	-	102346
Intron	chr4	59388094	59389062	ENSMUST00000040166	Susd1	-	50055
Downstream	chr4	59748028	59749047	ENSMUST00000095063	Inip	-	35329
Downstream	chr4	59757307	59758133	ENSMUST00000095063	Inip	-	26146
Upstream	chr4	62774879	62775809	ENSMUST00000103973	Gm24117	+	-37084
Intron	chr4	63056718	63057428	ENSMUST00000064814	Zfp618	+	91499
Intron	chr4	63474359	63475331	ENSMUST00000124016	Whrn	-	18755
Upstream	chr4	63541883	63542856	ENSMUST00000035301	Atp6v1g1	+	-2403
Downstream	chr4	64083577	64084532	ENSMUST00000125240	Gm11216	+	8521
Upstream	chr4	64323977	64324939	ENSMUST00000141162	Gm11217	-	-47855
Intron	chr4	65610846	65611834	ENSMUST00000155978	Trim32	+	6091
Downstream	chr4	65678893	65679819	ENSMUST00000155978	Trim32	+	74107
Upstream	chr4	72384409	72385699	ENSMUST00000117763	Gm11235	+	-157612
Downstream	chr4	73040787	73041696	ENSMUST00000119593	Gm11251	+	11422
Downstream	chr4	75385946	75386961	ENSMUST00000120554	Gm11259	+	5693
Upstream	chr4	75798458	75799320	ENSMUST00000118109	Gm11256	+	-55629
Intron	chr4	76180172	76180936	ENSMUST00000107287	Ptprd	-	2031341
Downstream	chr4	76453988	76454871	ENSMUST00000120572	Gm11252	+	61275
Intron	chr4	80949949	80950881	ENSMUST00000055922	Lurap1l	+	39769
Intron	chr4	81332325	81332993	ENSMUST00000125288	Mpdz	-	382
Downstream	chr4	81928405	81929221	ENSMUST00000148635	Gm12914	-	3561
Intron	chr4	81930919	81931713	ENSMUST00000148635	Gm12914	-	1058
Downstream	chr4	82025585	82026406	ENSMUST00000143755	Gm11264	-	39895
Intron	chr4	82304271	82305167	ENSMUST00000050872	Nfib	-	200589
Intron	chr4	83040629	83041459	ENSMUST00000170248	Frem1	-	11123
Upstream	chr4	83061281	83062275	ENSMUST00000131102	Frem1	-	-9439
Upstream	chr4	84172567	84173654	ENSMUST00000150794	Gm12414	-	-42821
Intron	chr4	84282167	84283170	ENSMUST00000102820	Bnc2	-	392366
Intron	chr4	84309493	84310285	ENSMUST00000176418	Bnc2	-	365107
Intron	chr4	84324059	84324922	ENSMUST00000176418	Bnc2	-	350506
Intron	chr4	84456212	84457103	ENSMUST00000176418	Bnc2	-	218339
Intron	chr4	86069013	86070016	ENSMUST00000150043	Adamtsl1	+	15494
Upstream	chr4	86263196	86263970	ENSMUST00000136418	Adamtsl1	+	-12906
Upstream	chr4	86611832	86612598	ENSMUST00000125481	Haus6	-	-166
Upstream	chr4	86835450	86836324	ENSMUST00000121575	Gm12630	-	-17310
Intron	chr4	87041398	87042415	ENSMUST00000107157	Slc24a2	-	188571
Downstream	chr4	87463052	87463970	ENSMUST00000175324	Gm23154	+	31239
Downstream	chr4	87647520	87648798	ENSMUST00000118382	Gm12604	+	67370
Downstream	chr4	87723133	87724031	ENSMUST00000078090	Mllt3	-	309782
Downstream	chr4	87739210	87740189	ENSMUST00000078090	Mllt3	-	293665
Downstream	chr4	87740845	87741796	ENSMUST00000078090	Mllt3	-	292044
Downstream	chr4	88543633	88544649	ENSMUST00000102809	Ifna15	-	14104
Upstream	chr4	88950434	88951233	ENSMUST00000083474	Mir31	-	-40171
Exon/CD	chr4	89100331	89101105	ENSMUST00000154352	Gm12602	-	27508
Intron	chr4	89149024	89149826	ENSMUST00000058030	Mtap	+	12303
Exon/CD	chr4	89306741	89307609	ENSMUST00000097981	Cdkn2b	-	3857
Downstream	chr4	89515687	89516699	ENSMUST00000183666	Gm27580	+	70974
Intron	chr4	91263368	91264388	ENSMUST00000107110	Elavl2	-	108156
Upstream	chr4	93794073	93795043	ENSMUST00000121966	Gm12650	+	-7775
Intron	chr4	94752222	94753390	ENSMUST00000071168	Tek	+	13288
Exon/CD	chr4	95052734	95053616	ENSMUST00000125917	Junos	+	224
Downstream	chr4	95389246	95390808	ENSMUST00000187014	Gm29064	-	12763
Intron	chr4	95658968	95659785	ENSMUST00000125742	Fggy	+	22489
Intron	chr4	95664062	95664760	ENSMUST00000125742	Fggy	+	27524
Intron	chr4	95676132	95677148	ENSMUST00000125742	Fggy	+	39753
Intron	chr4	95700280	95701057	ENSMUST00000125742	Fggy	+	63781
Intron	chr4	95887906	95888823	ENSMUST00000142384	Fggy	+	38739
Intron	chr4	96725443	96726359	ENSMUST00000107071	Gm12695	-	59285
Intron	chr4	96729080	96730010	ENSMUST00000107071	Gm12695	-	55641
Upstream	chr4	96845042	96845954	ENSMUST00000107071	Gm12695	-	-60312
Downstream	chr4	97156751	97157667	ENSMUST00000086672	Gm10192	-	25957
Upstream	chr4	97235858	97236844	ENSMUST00000086672	Gm10192	-	-53185
Downstream	chr4	97510453	97511224	ENSMUST00000122361	Gm12696	-	11494
Intron	chr4	97582634	97583606	ENSMUST00000148653	E130114P18Rik	-	1476
Intron	chr4	97797397	97798199	ENSMUST00000107057	Nfia	+	19964
Downstream	chr4	98082969	98083897	ENSMUST00000133011	Nfia	+	172400
Downstream	chr4	98338650	98339730	ENSMUST00000180374	0610025J13Rik	+	17742
Upstream	chr4	98622994	98623915	ENSMUST00000102339	Gm26154	+	-38183
Upstream	chr4	98657505	98658184	ENSMUST00000102339	Gm26154	+	-3793
Upstream	chr4	98836210	98837213	ENSMUST00000168045	I0C0044D17Rik	-	-16387
Upstream	chr4	98922784	98923629	ENSMUST00000030289	Usp1	+	-604
Downstream	chr4	99087860	99088585	ENSMUST00000119478	Gm12852	-	15556
5'UTR	chr4	99828867	99829685	ENSMUST00000143994	Efcab7	+	78
Downstream	chr4	100192378	100193254	ENSMUST00000134206	Gm12701	+	73195
Downstream	chr4	100351599	100352556	ENSMUST00000121588	Gm12706	-	9982
Upstream	chr4	100683379	100684408	ENSMUST00000030257	Cachd1	+	-92782
Upstream	chr4	101158962	101160007	ENSMUST00000151235	Jak1	-	-4365
Intron	chr4	102451281	102452306	ENSMUST00000172616	Pde4b	+	21746
Downstream	chr4	102521114	102521970	ENSMUST00000133632	Pde4b	+	51145
Intron	chr4	104434491	104435145	ENSMUST00000106830	Dab1	+	67228
Downstream	chr4	104738374	104739122	ENSMUST00000149672	Dab1	+	133452
Downstream	chr4	105870438	105871308	ENSMUST00000119740	Gm12728	+	76654
Downstream	chr4	105944903	105945785	ENSMUST00000158440	Gm24363	-	30541
Intron	chr4	106992193	106992857	ENSMUST00000131440	Ssbp3	+	26099
Downstream	chr4	107277884	107278767	ENSMUST00000119210	Gm12850	+	7891
Upstream	chr4	107421180	107422394	ENSMUST00000174982	Gm24804	+	-12785
Intron	chr4	107601907	107602730	ENSMUST00000138211	Glis1	+	21115
Downstream	chr4	108350255	108351208	ENSMUST00000053157	Fam159a	-	32618
Intron	chr4	108675990	108676911	ENSMUST00000106658	Zfyve9	-	104053
Intron	chr4	109183391	109184449	ENSMUST00000147457	Osbpl9	-	18316
Downstream	chr4	109439558	109440643	ENSMUST00000030284	Rnf11	-	36575
Upstream	chr4	109977099	109978037	ENSMUST00000124754	Dmrta2os	-	-77
Upstream	chr4	114937336	114938098	ENSMUST00000050940	Foxe3	-	-11704
Downstream	chr4	115103318	115104320	ENSMUST00000106545	Cyp4x1	-	30462
Intron	chr4	115329404	115330256	ENSMUST00000084343	Cyp4a12a	+	30784
Upstream	chr4	115435604	115436435	ENSMUST00000119958	Cyp4a30b	+	-16585
Intron	chr4	116176436	116177395	ENSMUST00000150216	Gm12951	+	669
Downstream	chr4	116678857	116679700	ENSMUST00000083251	Gm25137	+	5125
Upstream	chr4	117039537	117040421	ENSMUST00000135121	Eif2b3	+	-4497
Upstream	chr4	117155668	117156329	ENSMUST00000174939	Snord55	-	-150
Downstream	chr4	117189487	117190726	ENSMUST00000093716	Gm25099	+	164
Intron	chr4	117411278	117412353	ENSMUST00000030439	Rnf220	-	85237
Intron	chr4	117595129	117596072	ENSMUST00000134453	Eri3	+	6522
Intron	chr4	117599712	117600671	ENSMUST00000134453	Eri3	+	11113
Intron	chr4	117608998	117609831	ENSMUST00000134453	Eri3	+	20336
Upstream	chr4	117831236	117832212	ENSMUST00000063857	Slc6a9	+	-2782
Upstream	chr4	118331556	118332408	ENSMUST00000194248	Hyi	+	-28008
Intron	chr4	118446494	118447387	ENSMUST00000102671	Mpl	-	10573
Upstream	chr4	119140046	119140590	ENSMUST00000143801	Gm12868	-	-1517
Intron	chr4	119836738	119837792	ENSMUST00000106307	Hivep3	+	22770
Intron	chr4	119870092	119871166	ENSMUST00000106307	Hivep3	+	56134
Intron	chr4	120130821	120131550	ENSMUST00000166542	Hivep3	+	36696
Intron	chr4	120824833	120825618	ENSMUST00000145658	Nfyc	-	482
Upstream	chr4	121023896	121024526	ENSMUST00000030372	Col9a2	+	-15174
Intron	chr4	123284578	123285353	ENSMUST00000078734	Pabpc4	+	1870
Intron	chr4	123392431	123393273	ENSMUST00000106213	Macf1	-	83515
Intron	chr4	123412326	123413139	ENSMUST00000106213	Macf1	-	63635
Intron	chr4	123813902	123814571	ENSMUST00000148797	Rhbdl2	+	901
Downstream	chr4	124708761	124709617	ENSMUST00000038684	Fhl3	+	8469
Downstream	chr4	124709728	124710561	ENSMUST00000038684	Fhl3	+	9424
Upstream	chr4	125211166	125212314	ENSMUST00000130055	1700041M05Rik	+	-16857
Exon/CD	chr4	126046573	126047418	ENSMUST00000138739	Mrps15	+	18
Upstream	chr4	126103295	126104184	ENSMUST00000116286	Stk40	+	-218
Exon/CD	chr4	126320843	126321505	ENSMUST00000151191	Adprhl2	-	195
Upstream	chr4	126521197	126521996	ENSMUST00000119352	Gm12935	+	-73
Intron	chr4	126706470	126707893	ENSMUST00000150372	Psmb2	+	29477
Upstream	chr4	126967843	126968978	ENSMUST00000123597	Zmym4	-	-487
Upstream	chr4	127076734	127077519	ENSMUST00000046751	Zmym6	+	-257
Upstream	chr4	128609802	128610642	ENSMUST00000141040	Zscan20	-	-241
Intron	chr4	128782913	128783936	ENSMUST00000106072	Zfp362	-	22621
Intron	chr4	128956987	128957788	ENSMUST00000119354	Azin2	-	5033
5'UTR	chr4	129189520	129190194	ENSMUST00000106054	Yars	+	97
Upstream	chr4	129227765	129228595	ENSMUST00000146376	C77080	-	-700
Upstream	chr4	129460875	129461782	ENSMUST00000048162	Bsdc1	+	-253
Intron	chr4	129640188	129641003	ENSMUST00000046425	Txlna	-	470
Intron	chr4	130071168	130072215	ENSMUST00000146606	Col16a1	+	3164
Intron	chr4	130814621	130815471	ENSMUST00000141297	Sdc3	+	742
Upstream	chr4	130878624	130879648	ENSMUST00000104193	Gm22660	-	-21256
Upstream	chr4	130883772	130884500	ENSMUST00000104193	Gm22660	-	-26256
Exon/CD	chr4	131879439	131880423	ENSMUST00000192689	A930004J17Rik	+	1303
Upstream	chr4	132353269	132354159	ENSMUST00000082453	Snora73a	-	-735
Downstream	chr4	133001859	133002736	ENSMUST00000138179	Fgr	+	25181
Intron	chr4	133343770	133344561	ENSMUST00000135929	Wdtc1	-	8713
Downstream	chr4	133431151	133432135	ENSMUST00000141658	Slc9a1	+	11671
3'UTR	chr4	133659764	133661191	ENSMUST00000062118	Pigv	-	12170
Intron	chr4	133737039	133737757	ENSMUST00000105897	Arid1a	-	16213
Upstream	chr4	133756495	133757927	ENSMUST00000139709	Arid1a	-	-33332
Exon/CD	chr4	134395964	134396858	ENSMUST00000131337	Pafah2	+	4
Upstream	chr4	134467091	134467968	ENSMUST00000030636	Stmn1	+	-791
Intron	chr4	134578934	134579918	ENSMUST00000176606	Man1c1	-	124341
Intron	chr4	134617369	134618446	ENSMUST00000176606	Man1c1	-	85860
Intron	chr4	134631247	134632176	ENSMUST00000176606	Man1c1	-	72056
5'UTR	chr4	135855288	135856274	ENSMUST00000105853	Srsf10	+	34
Intron	chr4	136173928	136174858	ENSMUST00000061721	E2f2	+	1999
Intron	chr4	136177025	136177788	ENSMUST00000061721	E2f2	+	5012
Intron	chr4	136574680	136575560	ENSMUST00000116273	Kdm1a	-	27603
Intron	chr4	136684950	136686039	ENSMUST00000105845	Ephb2	-	150494
Upstream	chr4	136964703	136965776	ENSMUST00000030420	Epha8	-	-8423
Downstream	chr4	137396514	137397348	ENSMUST00000116034	Rpl31-ps10	+	1632
Intron	chr4	138017755	138018737	ENSMUST00000155142	Eif4g3	+	13494
Intron	chr4	139218154	139219208	ENSMUST00000145368	Capzb	+	19414
Intron	chr4	139243807	139244694	ENSMUST00000042675	Capzb	+	10867
Downstream	chr4	139339811	139340478	ENSMUST00000157318	Gm24245	+	1840
Downstream	chr4	139468522	139469611	ENSMUST00000136230	Ubr4	+	5807
Upstream	chr4	139595150	139596182	ENSMUST00000178322	Gm25571	-	-6689
Intron	chr4	139791152	139792129	ENSMUST00000030508	Pax7	-	41888
Downstream	chr4	140258606	140259575	ENSMUST00000192212	Gm9867	-	64212
Upstream	chr4	140665688	140666423	ENSMUST00000141469	Gm13025	+	-13698
Upstream	chr4	140957462	140958368	ENSMUST00000140501	Gm13031	-	-13
Intron	chr4	141139210	141140063	ENSMUST00000148204	Szrd1	-	91
Upstream	chr4	141142330	141143287	ENSMUST00000128444	Szrd1	-	-3068
Upstream	chr4	141274568	141275683	ENSMUST00000142429	Gm13056	+	-3314
Downstream	chr4	141286817	141287763	ENSMUST00000142429	Gm13056	+	8851
Downstream	chr4	141356431	141357065	ENSMUST00000118041	Gm13076	-	343
Exon/CD	chr4	141398393	141399293	ENSMUST00000148320	Gm13075	+	14
Intron	chr4	143277812	143279063	ENSMUST00000030317	Pdpn	-	21127
Downstream	chr4	144939564	144940606	ENSMUST00000193467	Gm38074	-	18763
Intron	chr4	144999538	145000603	ENSMUST00000036579	Vps13d	-	194935
Intron	chr4	145010894	145011882	ENSMUST00000036579	Vps13d	-	183617
Intron	chr4	148982174	148983004	ENSMUST00000103217	Pex14	-	117287
Intron	chr4	149049411	149050304	ENSMUST00000103217	Pex14	-	50019
3'UTR	chr4	149178242	149179107	ENSMUST00000060537	Kif1b	-	129018
Downstream	chr4	149445022	149445882	ENSMUST00000148596	Rbp7	-	7972
Downstream	chr4	149637982	149638578	ENSMUST00000151895	Clstn1	+	11150
Downstream	chr4	149752544	149753542	ENSMUST00000129397	Gm13068	+	4511
Upstream	chr4	149954690	149955607	ENSMUST00000135896	Spsb1	-	-117
5'UTR	chr4	150119366	150120297	ENSMUST00000030826	Slc2a5	+	548
5'UTR	chr4	150236664	150237652	ENSMUST00000080926	Eno1	+	206
Upstream	chr4	150272306	150273341	ENSMUST00000105682	Rere	+	-8823
Upstream	chr4	150396936	150397599	ENSMUST00000131600	Rere	+	-9127
Upstream	chr4	150808857	150809755	ENSMUST00000133196	Gm13049	+	-16427
Intron	chr4	150827047	150828105	ENSMUST00000133196	Gm13049	+	1843
Intron	chr4	150836935	150837886	ENSMUST00000133196	Gm13049	+	11677
Downstream	chr4	151405766	151406639	ENSMUST00000129097	4930589P08Rik	+	29732
Downstream	chr4	151411442	151412273	ENSMUST00000129097	4930589P08Rik	+	35387
Downstream	chr4	151455327	151456393	ENSMUST00000155685	Camta1	-	405790
Intron	chr4	151604150	151605110	ENSMUST00000155685	Camta1	-	257020
Intron	chr4	151619151	151620167	ENSMUST00000155685	Camta1	-	241991
Downstream	chr4	151895032	151895911	ENSMUST00000191938	Gm37141	-	20943
Intron	chr4	152107674	152108514	ENSMUST00000142412	Plekhg5	+	365
Intron	chr4	152184856	152185829	ENSMUST00000075363	Acot7	+	7208
Intron	chr4	152288134	152289102	ENSMUST00000094438	Hes3	-	3044
Intron	chr4	155113715	155114771	ENSMUST00000129415	Morn1	+	3553
Downstream	chr4	155133659	155134614	ENSMUST00000129415	Morn1	+	23446
Intron	chr4	155176802	155177446	ENSMUST00000129314	Ski	-	11172
Intron	chr4	155707867	155708904	ENSMUST00000105595	Ssu72	+	3250
Upstream	chr3	8417036	8417601	ENSMUST00000083269	Gm24614	+	-11840
Intron	chr3	8510345	8511251	ENSMUST00000194905	Stmn2	+	1212
Downstream	chr3	9033806	9034860	ENSMUST00000193974	Gm37616	-	13159
Upstream	chr3	9173587	9174499	ENSMUST00000155203	Zbtb10	+	-76559
Downstream	chr3	9339313	9340372	ENSMUST00000155203	Zbtb10	+	89240
Intron	chr3	9717659	9718556	ENSMUST00000161949	Pag1	-	115572
Intron	chr3	10401094	10401980	ENSMUST00000191826	Chmp4c	+	34579
Downstream	chr3	13459334	13460200	ENSMUST00000194841	Gm2464	-	12062
Intron	chr3	14795325	14796091	ENSMUST00000181860	Car1	-	12657
Upstream	chr3	15053776	15054701	ENSMUST00000182302	Gm7132	-	-79686
Upstream	chr3	15200003	15200893	ENSMUST00000194008	Gm33819	-	-29006
Upstream	chr3	15223332	15223975	ENSMUST00000194008	Gm33819	-	-52211
Intron	chr3	19233337	19234330	ENSMUST00000141455	Gm16093	+	6053
Intron	chr3	19959796	19960619	ENSMUST00000108325	Cp	+	2923
Downstream	chr3	20198632	20199571	ENSMUST00000001921	Cpa3	-	43080
Upstream	chr3	21818665	21819781	ENSMUST00000193217	7530428D23Rik	-	-65261
Downstream	chr3	21963602	21963880	ENSMUST00000196313	RP23-105M18.2	-	34727
Downstream	chr3	21995534	21996429	ENSMUST00000196313	RP23-105M18.2	-	2487
Upstream	chr3	22009621	22010527	ENSMUST00000200422	RP23-105M18.1	+	-11123
Upstream	chr3	22090932	22091693	ENSMUST00000195073	Gm5842	-	-10197
Intron	chr3	26243014	26244245	ENSMUST00000192774	Nlgn1	-	88241
Intron	chr3	27154646	27155543	ENSMUST00000181124	1700125G22Rik	+	1068
Intron	chr3	27205762	27206597	ENSMUST00000140872	Nceh1	+	17738
Downstream	chr3	27348367	27349160	ENSMUST00000174840	Tnfsf10	+	31702
Intron	chr3	27497285	27498325	ENSMUST00000195008	Fndc3b	-	212593
Upstream	chr3	27630910	27631896	ENSMUST00000174954	Mir3092	-	-46408
Upstream	chr3	27656418	27657401	ENSMUST00000174954	Mir3092	-	-71914
Upstream	chr3	27670170	27671172	ENSMUST00000174954	Mir3092	-	-85676
Upstream	chr3	27677385	27678450	ENSMUST00000174954	Mir3092	-	-92922
Downstream	chr3	28248295	28249058	ENSMUST00000192290	Gm37098	+	3153
Intron	chr3	30097549	30098598	ENSMUST00000173411	Mecom	-	411660
Intron	chr3	30420340	30420826	ENSMUST00000173022	Mecom	-	88904
Intron	chr3	30483045	30483977	ENSMUST00000173022	Mecom	-	25976
Downstream	chr3	30788233	30789264	ENSMUST00000187361	4933429H19Rik	-	4816
Intron	chr3	31022438	31023518	ENSMUST00000130238	Prkci	+	17785
Intron	chr3	31159690	31160656	ENSMUST00000046174	Cldn11	+	10253
Upstream	chr3	32494872	32496044	ENSMUST00000164954	Kcnmb3	-	-3227
Upstream	chr3	32496110	32497382	ENSMUST00000164954	Kcnmb3	-	-4515
Exon/CD	chr3	33956025	33956873	ENSMUST00000200282	RP24-457B22.2	+	249
Upstream	chr3	33979244	33980048	ENSMUST00000104371	Gm23175	-	-20446
Intron	chr3	34041843	34042438	ENSMUST00000197853	Fxr1	+	2606
Exon/CD	chr3	34048425	34049190	ENSMUST00000200425	Fxr1	+	2175
Upstream	chr3	35752887	35753769	ENSMUST00000200351	Atp11b	+	-778
Downstream	chr3	36358995	36359737	ENSMUST00000196870	RP23-165D1.3	-	35831
Upstream	chr3	36402236	36403114	ENSMUST00000196870	RP23-165D1.3	-	-7478
Upstream	chr3	36407403	36408000	ENSMUST00000196870	RP23-165D1.3	-	-12504
Upstream	chr3	37128026	37129044	ENSMUST00000029275	Il2	-	-2576
Downstream	chr3	37305171	37305848	ENSMUST00000071400	Cetn4	-	6937
Intron	chr3	37421043	37421881	ENSMUST00000138225	Spata5	+	598
Downstream	chr3	37672205	37673268	ENSMUST00000199414	RP23-382L1.4	+	28129
Upstream	chr3	37680147	37680976	ENSMUST00000197710	RP23-382L1.3	+	-27460
Upstream	chr3	37733676	37734628	ENSMUST00000181857	Rpl31-ps15	+	-578
Downstream	chr3	37737453	37737979	ENSMUST00000181857	Rpl31-ps15	+	2986
Intron	chr3	37906710	37907680	ENSMUST00000196893	RP23-112C14.1	+	8382
Intron	chr3	37916786	37917662	ENSMUST00000196893	RP23-112C14.1	+	18411
Downstream	chr3	38233907	38234970	ENSMUST00000198365	RP24-392E13.1	+	10987
Upstream	chr3	38350581	38351515	ENSMUST00000196616	RP23-334N1.5	+	-18350
Downstream	chr3	38618077	38619016	ENSMUST00000200416	RP23-33I24.1	+	4299
Downstream	chr3	39115396	39116291	ENSMUST00000197236	RP23-382L1.5	-	13062
Downstream	chr3	40118446	40119929	ENSMUST00000202316	RP23-256D7.2	+	295610
Intron	chr3	40686559	40687432	ENSMUST00000204176	Intu	+	14374
Upstream	chr3	41185120	41186047	ENSMUST00000197878	RP23-144N19.1	-	-12920
Upstream	chr3	41217673	41218421	ENSMUST00000197878	RP23-144N19.1	-	-45384
Intron	chr3	41599971	41600981	ENSMUST00000192451	Jade1	+	3809
Downstream	chr3	41605705	41606193	ENSMUST00000192300	Jade1	+	3519
Downstream	chr3	44300437	44301343	ENSMUST00000193109	Gm37365	-	193013
Downstream	chr3	45523918	45524776	ENSMUST00000193062	Gm37345	+	78678
Upstream	chr3	48058469	48059084	ENSMUST00000192186	Gm37295	+	-19565
Upstream	chr3	49590199	49590832	ENSMUST00000192608	Gm38261	+	-13046
Intron	chr3	49910629	49911463	ENSMUST00000194462	Slc7a11	-	532568
Intron	chr3	49928381	49930044	ENSMUST00000194462	Slc7a11	-	514402
Downstream	chr3	50338105	50339076	ENSMUST00000029297	Slc7a11	-	105021
Upstream	chr3	50844484	50845357	ENSMUST00000158454	Gm24503	-	-6205
Intron	chr3	51062471	51063300	ENSMUST00000189687	Gm29230	-	11971
Upstream	chr3	51803657	51804543	ENSMUST00000193568	Maml3	-	-7526
Upstream	chr3	51934465	51935423	ENSMUST00000194292	Gm10728	-	-26128
Downstream	chr3	52069640	52070493	ENSMUST00000194956	5430420F09Rik	-	3321
Upstream	chr3	52390856	52391842	ENSMUST00000194115	Gm38098	+	-34059
Upstream	chr3	52420672	52421674	ENSMUST00000194115	Gm38098	+	-4235
Upstream	chr3	53195577	53196418	ENSMUST00000196913	Lhfp	+	-33328
Upstream	chr3	53227678	53228397	ENSMUST00000196913	Lhfp	+	-1288
Upstream	chr3	53417572	53418435	ENSMUST00000197550	RP23-335E20.2	-	-15806
Intron	chr3	53593382	53594244	ENSMUST00000091137	Frem2	-	63542
Intron	chr3	53646735	53647680	ENSMUST00000091137	Frem2	-	10148
Upstream	chr3	54465963	54466783	ENSMUST00000091130	Gm5641	+	-15065
Upstream	chr3	54623445	54624434	ENSMUST00000181057	Gm26678	+	-7500
Upstream	chr3	54667867	54668555	ENSMUST00000197502	Supt20	+	-24596
Upstream	chr3	55096769	55097904	ENSMUST00000044116	Spg20	+	-14772
Upstream	chr3	55133904	55134780	ENSMUST00000052904	Ccdc169	+	-2997
Downstream	chr3	55495449	55496495	ENSMUST00000200221	RP24-555P13.2	+	12184
Downstream	chr3	55501061	55502121	ENSMUST00000200221	RP24-555P13.2	+	17803
Upstream	chr3	55524478	55525550	ENSMUST00000198821	Dclk1	+	-2865
Intron	chr3	55673926	55674827	ENSMUST00000029374	Nbea	-	509325
Downstream	chr3	55775186	55775859	ENSMUST00000199126	Nbea	-	12423
Downstream	chr3	56668519	56669422	ENSMUST00000200018	RP24-111L5.2	-	159817
Downstream	chr3	56705796	56706734	ENSMUST00000200018	RP24-111L5.2	-	122522
Intron	chr3	57544574	57545568	ENSMUST00000029380	Wwtr1	-	30757
Downstream	chr3	57971448	57972501	ENSMUST00000198022	RP23-1B20.3	+	9780
Intron	chr3	58165044	58166247	ENSMUST00000200072	RP23-375H15.2	+	1713
Downstream	chr3	58245126	58246084	ENSMUST00000083788	Gm26166	-	44752
Downstream	chr3	58303531	58304386	ENSMUST00000199863	RP24-376N4.1	-	11352
Downstream	chr3	58312268	58313344	ENSMUST00000199863	RP24-376N4.1	-	2504
Downstream	chr3	58592523	58593384	ENSMUST00000125815	Selt	+	16255
Downstream	chr3	58658081	58659053	ENSMUST00000198523	RP24-275F18.1	+	6514
3'UTR	chr3	59208910	59209703	ENSMUST00000040622	P2ry13	-	1576
Downstream	chr3	59288585	59289458	ENSMUST00000199400	RP24-427G24.5	+	19235
Downstream	chr3	59352211	59352809	ENSMUST00000192574	Gm38186	+	8239
Downstream	chr3	60559509	60560424	ENSMUST00000193609	Gm37589	+	24215
Upstream	chr3	60574901	60575771	ENSMUST00000192757	Mbnl1	+	-20305
Downstream	chr3	60811603	60812648	ENSMUST00000194030	Gm38326	+	23764
Downstream	chr3	61415688	61416659	ENSMUST00000182720	Gm8349	-	46688
Upstream	chr3	63433671	63434339	ENSMUST00000192500	Gm34240	+	-5246
Intron	chr3	63895505	63896206	ENSMUST00000161052	Plch1	-	3518
Downstream	chr3	64842063	64842937	ENSMUST00000158199	Gm25222	-	52096
Downstream	chr3	65364931	65365853	ENSMUST00000161956	Kcnab1	+	11625
Intron	chr3	65534131	65534977	ENSMUST00000130705	Tiparp	+	6094
Intron	chr3	65535051	65535591	ENSMUST00000130705	Tiparp	+	6861
Upstream	chr3	65657989	65659000	ENSMUST00000185035	Mir8120	+	-794
Intron	chr3	65861043	65862765	ENSMUST00000195243	Gm37359	-	10377
Exon/CD	chr3	65957746	65958668	ENSMUST00000195714	Gm37305	+	449
Downstream	chr3	66105324	66106124	ENSMUST00000193942	Gm36973	+	5919
Upstream	chr3	66365530	66366245	ENSMUST00000182815	Veph1	-	-69139
Downstream	chr3	67070883	67071662	ENSMUST00000083311	Gm22295	+	15314
Intron	chr3	67582749	67583677	ENSMUST00000029344	Mfsd1	+	472
Upstream	chr3	68403053	68404068	ENSMUST00000195366	Gm10723	+	-4223
Exon/CD	chr3	68596848	68597818	ENSMUST00000182360	Schip1	+	1158
Downstream	chr3	68630043	68631292	ENSMUST00000182360	Schip1	+	34492
Upstream	chr3	68656653	68657497	ENSMUST00000029345	Il12a	+	-33569
Upstream	chr3	68676942	68677569	ENSMUST00000029345	Il12a	+	-13389
Intron	chr3	68895546	68896532	ENSMUST00000107812	Ift80	-	108504
Upstream	chr3	69367012	69367786	ENSMUST00000166666	Gm17212	-	-31639
Downstream	chr3	69753173	69753880	ENSMUST00000150210	Nmd3	+	7094
Upstream	chr3	71000167	71000862	ENSMUST00000180497	Gm6634	-	-193223
Intron	chr3	79108078	79109017	ENSMUST00000118100	Rapgef2	-	36430
Intron	chr3	79152937	79153890	ENSMUST00000195708	Rapgef2	-	133104
Intron	chr3	79379718	79380524	ENSMUST00000199658	Gm17359	+	34742
Downstream	chr3	79852597	79853392	ENSMUST00000195082	Gm36569	-	33812
Downstream	chr3	79897265	79898194	ENSMUST00000193204	Fam198b	+	11673
Downstream	chr3	79935205	79936046	ENSMUST00000193204	Fam198b	+	49569
Downstream	chr3	79936263	79937867	ENSMUST00000193204	Fam198b	+	51009
Intron	chr3	81086384	81087212	ENSMUST00000143721	Pdgfc	+	49374
Intron	chr3	81196327	81197222	ENSMUST00000143721	Pdgfc	+	159350
Downstream	chr3	81292058	81293028	ENSMUST00000143721	Pdgfc	+	255119
Downstream	chr3	81305108	81305753	ENSMUST00000143721	Pdgfc	+	268006
Downstream	chr3	81910231	81911252	ENSMUST00000193125	Gm9989	-	13657
Upstream	chr3	82152089	82152763	ENSMUST00000194788	Gucy1a3	-	-6821
Upstream	chr3	83759370	83760355	ENSMUST00000029625	Sfrp2	+	-6459
Intron	chr3	83900302	83901258	ENSMUST00000191758	D930015E06Rik	-	139395
Intron	chr3	84168165	84168838	ENSMUST00000107692	Trim2	-	136308
Downstream	chr3	84735326	84736119	ENSMUST00000128344	Tmem154	+	45499
Downstream	chr3	84740041	84740829	ENSMUST00000128344	Tmem154	+	50212
Intron	chr3	84937715	84938416	ENSMUST00000107675	Fbxw7	+	12585
Upstream	chr3	84974491	84975447	ENSMUST00000201021	AC124496.1	-	-9389
Intron	chr3	85319299	85320251	ENSMUST00000189046	1700036G14Rik	+	2256
Upstream	chr3	88081472	88082333	ENSMUST00000071812	Iqgap3	+	-69
Intron	chr3	88615523	88616456	ENSMUST00000176539	Arhgef2	+	622
Upstream	chr3	89507779	89508662	ENSMUST00000000811	Kcnn3	+	-11944
Intron	chr3	89716582	89717223	ENSMUST00000123691	Adar	+	1570
Upstream	chr3	89818358	89819046	ENSMUST00000199694	RP24-122I22.4	+	-2296
Exon/CD	chr3	90126369	90127334	ENSMUST00000198020	RP24-257C17.2	+	84
Downstream	chr3	90496568	90497445	ENSMUST00000107343	Chtop	-	12444
Upstream	chr3	90509090	90510015	ENSMUST00000131868	Chtop	-	-530
Upstream	chr3	93025160	93026120	ENSMUST00000193944	Lce1m	-	-6581
Exon/CD	chr3	93447239	93448141	ENSMUST00000064257	Tchh	+	5360
Intron	chr3	94342224	94343249	ENSMUST00000198083	Them5	+	477
Upstream	chr3	95546756	95547466	ENSMUST00000090797	Hormad1	+	-12566
Downstream	chr3	95661780	95662726	ENSMUST00000178686	Mcl1	+	3396
Upstream	chr3	95687838	95688780	ENSMUST00000148854	Adamtsl4	-	-444
Upstream	chr3	95695824	95696547	ENSMUST00000148854	Adamtsl4	-	-8320
Intron	chr3	95929921	95930845	ENSMUST00000170125	Anp32e	+	801
Downstream	chr3	95950418	95951424	ENSMUST00000168471	Anp32e	+	6717
Downstream	chr3	95984651	95985653	ENSMUST00000015889	Plekho1	-	10849
Upstream	chr3	96058075	96059059	ENSMUST00000140518	Vps45	-	-848
Upstream	chr3	96082570	96083490	ENSMUST00000199987	RP23-261M19.2	+	-3841
Intron	chr3	96208776	96209891	ENSMUST00000177442	Bola1	-	10376
Upstream	chr3	96401627	96402694	ENSMUST00000181412	4930477E14Rik	-	-146
Upstream	chr3	96575148	96576182	ENSMUST00000148290	Gm16253	+	-1319
Intron	chr3	96601366	96602393	ENSMUST00000062058	Lix1l	+	730
Intron	chr3	97220730	97221444	ENSMUST00000141861	Bcl9	-	7243
Intron	chr3	97659560	97660246	ENSMUST00000130924	Prkab2	+	1689
Intron	chr3	97829741	97830808	ENSMUST00000163531	Pde4dip	-	37923
Intron	chr3	97831329	97832329	ENSMUST00000163531	Pde4dip	-	36368
Intron	chr3	98023907	98024938	ENSMUST00000079812	Notch2	+	10884
Downstream	chr3	98237906	98238882	ENSMUST00000029469	Reg4	+	16238
Upstream	chr3	98355406	98356483	ENSMUST00000148488	Phgdh	-	-18396
Upstream	chr3	99266662	99267435	ENSMUST00000196228	RP23-200E11.4	-	-5763
Upstream	chr3	99854166	99855034	ENSMUST00000127518	Spag17	+	-30806
Intron	chr3	100473899	100474916	ENSMUST00000128107	Fam46c	-	14791
Intron	chr3	100681326	100682044	ENSMUST00000130066	Man1a2	-	2928
Intron	chr3	101069746	101070937	ENSMUST00000102694	Ptgfrn	-	39937
Upstream	chr3	101364888	101365823	ENSMUST00000198995	Igsf3	+	-11728
Intron	chr3	101393031	101394414	ENSMUST00000195164	Igsf3	+	15384
Upstream	chr3	101436915	101437695	ENSMUST00000196233	RP23-347G20.6	-	-10369
Upstream	chr3	101496902	101497889	ENSMUST00000196233	RP23-347G20.6	-	-70459
Upstream	chr3	102048897	102049843	ENSMUST00000199964	RP23-226J22.2	+	-18680
Upstream	chr3	102053806	102054753	ENSMUST00000199964	RP23-226J22.2	+	-13771
Downstream	chr3	102151513	102152520	ENSMUST00000029453	Vangl1	-	52677
Intron	chr3	102193671	102194289	ENSMUST00000159586	Vangl1	-	3925
Upstream	chr3	102353466	102354107	ENSMUST00000199507	RP24-409P22.1	+	-15376
Upstream	chr3	102964779	102965600	ENSMUST00000083774	Gm22826	-	-13076
Downstream	chr3	104298520	104299584	ENSMUST00000056145	Gm5546	-	67561
Upstream	chr3	104541392	104542328	ENSMUST00000196088	RP23-38L11.4	-	-30547
Upstream	chr3	105862518	105863440	ENSMUST00000164730	Adora3	+	-7879
Upstream	chr3	107708880	107709958	ENSMUST00000138116	Ahcyl1	-	-12914
Downstream	chr3	107737445	107738317	ENSMUST00000118593	Csf1	-	22355
Exon/CD	chr3	108166177	108167155	ENSMUST00000143109	Gm12524	+	223
Exon/CD	chr3	108185486	108186329	ENSMUST00000143109	Gm12524	+	19464
Intron	chr3	108857827	108858629	ENSMUST00000180063	Fndc7	-	31478
Intron	chr3	109104307	109105274	ENSMUST00000159926	Slc25a54	+	24291
Upstream	chr3	109253761	109254465	ENSMUST00000120957	Gm13865	-	-61246
Upstream	chr3	109326747	109327608	ENSMUST00000046864	Vav3	+	-13476
Intron	chr3	109399822	109400641	ENSMUST00000137871	Vav3	+	59125
Downstream	chr3	115875435	115876368	ENSMUST00000188260	A930005H10Rik	-	12193
Intron	chr3	116119069	116119929	ENSMUST00000029574	Vcam1	-	10189
Intron	chr3	116125735	116126977	ENSMUST00000029574	Vcam1	-	3332
Downstream	chr3	116984946	116985907	ENSMUST00000117592	4930455H04Rik	+	17159
Intron	chr3	117606298	117606873	ENSMUST00000106473	Lppr5	+	31358
Downstream	chr3	118126535	118127519	ENSMUST00000197578	RP24-294N3.1	+	157897
Downstream	chr3	120551331	120552184	ENSMUST00000182124	6530403H02Rik	-	334976
Downstream	chr3	120570779	120571715	ENSMUST00000182124	6530403H02Rik	-	315486
Intron	chr3	120868690	120869619	ENSMUST00000182124	6530403H02Rik	-	17579
Intron	chr3	121242727	121243676	ENSMUST00000135818	Tmem56	-	39897
Upstream	chr3	121389879	121390872	ENSMUST00000197896	RP24-277J22.6	-	-9696
Upstream	chr3	121448080	121448744	ENSMUST00000198393	Cnn3	+	-1354
5'UTR	chr3	121449346	121450221	ENSMUST00000198393	Cnn3	+	17
Intron	chr3	121454810	121455733	ENSMUST00000196671	Cnn3	+	4266
Downstream	chr3	121592979	121594116	ENSMUST00000196621	A730020M07Rik	-	49935
Downstream	chr3	121700961	121701963	ENSMUST00000197703	RP24-404P10.3	-	8784
Upstream	chr3	121927476	121928279	ENSMUST00000196984	Arhgap29	+	-24664
Downstream	chr3	122087833	122088851	ENSMUST00000150738	Abca4	+	13888
Intron	chr3	122322026	122323023	ENSMUST00000196134	Bcar3	+	28388
Intron	chr3	122364253	122365144	ENSMUST00000196134	Bcar3	+	70562
Intron	chr3	122484471	122485353	ENSMUST00000197073	Bcar3	+	1189
Intron	chr3	122763499	122764446	ENSMUST00000198314	Pde5a	+	33750
Intron	chr3	122797501	122798167	ENSMUST00000198715	RP24-182A8.1	-	4060
Downstream	chr3	123039106	123039987	ENSMUST00000197420	RP23-48L9.2	-	4189
Downstream	chr3	123067065	123068062	ENSMUST00000139160	Synpo2	-	45247
Intron	chr3	123122296	123123280	ENSMUST00000106426	Synpo2	-	113308
Intron	chr3	123173506	123174386	ENSMUST00000106426	Synpo2	-	62150
Upstream	chr3	123236659	123237579	ENSMUST00000199138	RP24-488I7.2	-	-25172
Upstream	chr3	123264394	123265182	ENSMUST00000047923	Sec24d	+	-2667
Upstream	chr3	124789140	124789908	ENSMUST00000198883	RP23-24O21.1	+	-49985
Intron	chr3	125449289	125449924	ENSMUST00000144344	Ndst4	+	10892
Downstream	chr3	125780250	125781189	ENSMUST00000198101	Ndst4	+	70633
Downstream	chr3	126112418	126113249	ENSMUST00000157101	Gm26275	-	39890
Downstream	chr3	126814274	126815188	ENSMUST00000198637	Camk2d	+	7569
Intron	chr3	126966203	126967139	ENSMUST00000182064	Ank2	-	442388
Intron	chr3	127367477	127367982	ENSMUST00000183234	Ank2	-	41266
Intron	chr3	127492829	127493668	ENSMUST00000182316	Ank2	-	5754
Upstream	chr3	128369100	128370027	ENSMUST00000197882	RP24-380G1.2	-	-88472
Upstream	chr3	128607328	128608542	ENSMUST00000199042	RP24-196G4.1	+	-3052
Downstream	chr3	128881531	128882422	ENSMUST00000199349	RP24-261K17.1	+	42140
Downstream	chr3	128882637	128883687	ENSMUST00000199349	RP24-261K17.1	+	43326
Upstream	chr3	129006525	129007465	ENSMUST00000098624	Gm9387	-	-51897
Upstream	chr3	129164108	129164936	ENSMUST00000174661	Pitx2	+	-35356
Intron	chr3	129537626	129538634	ENSMUST00000197235	Elovl6	+	5403
Downstream	chr3	129661307	129662132	ENSMUST00000029653	Egf	-	93597
Intron	chr3	130035902	130036641	ENSMUST00000001079	Sec24b	-	24636
Downstream	chr3	130146614	130147509	ENSMUST00000200125	RP23-123C15.2	+	6681
Downstream	chr3	130494802	130495504	ENSMUST00000198205	Col25a1	+	16337
Downstream	chr3	130792380	130793328	ENSMUST00000196697	RP23-246L14.5	+	32664
Downstream	chr3	130813825	130814897	ENSMUST00000196438	RP23-349J3.1	-	27751
Downstream	chr3	130878034	130879105	ENSMUST00000198737	RP23-349J3.4	+	4496
Downstream	chr3	130928032	130929218	ENSMUST00000200240	RP23-349J3.8	-	2045
Downstream	chr3	131154533	131155277	ENSMUST00000200349	RP24-176P19.6	+	18120
Intron	chr3	131867872	131868719	ENSMUST00000197726	RP23-292C19.1	+	108490
Upstream	chr3	131917578	131918428	ENSMUST00000157252	Gm26103	+	-256
Intron	chr3	132101436	132102373	ENSMUST00000029665	Dkk2	+	16612
Downstream	chr3	132417647	132418181	ENSMUST00000198028	RP23-435E17.1	-	27634
Upstream	chr3	132463288	132464205	ENSMUST00000198028	RP23-435E17.1	-	-18198
Intron	chr3	132743319	132744200	ENSMUST00000029664	Tbck	+	59559
Upstream	chr3	132805175	132806021	ENSMUST00000196989	RP23-447N11.5	+	-655
Downstream	chr3	132836357	132837456	ENSMUST00000197386	RP23-447N11.2	-	41690
Downstream	chr3	132869484	132870335	ENSMUST00000042744	Npnt	-	80382
Intron	chr3	132938894	132939830	ENSMUST00000042744	Npnt	-	10929
Downstream	chr3	133758076	133759015	ENSMUST00000198726	RP23-437C24.1	-	32959
Intron	chr3	133995027	133996339	ENSMUST00000200444	Gm26691	-	106382
Exon/CD	chr3	134240100	134240699	ENSMUST00000166288	Cxxc4	+	3579
Upstream	chr3	135192261	135193119	ENSMUST00000199682	RP23-453I14.1	+	-16297
Intron	chr3	135636361	135637314	ENSMUST00000029812	Nfkb1	-	54709
Upstream	chr3	135673442	135674560	ENSMUST00000196513	RP23-167C5.1	-	-19435
Upstream	chr3	135674770	135675708	ENSMUST00000196513	RP23-167C5.1	-	-20673
Intron	chr3	135909546	135910363	ENSMUST00000197498	RP24-349N15.2	+	5610
Intron	chr3	136085739	136087583	ENSMUST00000196159	Bank1	-	239385
Upstream	chr3	137271486	137272408	ENSMUST00000197127	RP23-77E5.1	+	-17692
Upstream	chr3	137688658	137689687	ENSMUST00000196557	RP24-134B9.3	+	-1815
Downstream	chr3	138041572	138043130	ENSMUST00000053318	Gm5105	-	25037
Intron	chr3	138095622	138096468	ENSMUST00000029805	Mttp	-	35332
Upstream	chr3	138340298	138340970	ENSMUST00000199718	Adh6b	+	-1338
Upstream	chr3	138441787	138442823	ENSMUST00000005964	Adh5	+	-788
Upstream	chr3	138489244	138490269	ENSMUST00000198492	Metap1	-	-388
Downstream	chr3	139107834	139108871	ENSMUST00000170405	Gm4862	-	20419
Downstream	chr3	140812305	140813341	ENSMUST00000178845	Gm6214	-	26814
Downstream	chr3	140821045	140821972	ENSMUST00000178845	Gm6214	-	18129
Intron	chr3	141501819	141502635	ENSMUST00000142762	Unc5c	+	36556
Intron	chr3	141890343	141891157	ENSMUST00000029948	Bmpr1b	-	91514
Intron	chr3	141920866	141921780	ENSMUST00000029948	Bmpr1b	-	60941
Upstream	chr3	142395308	142396228	ENSMUST00000058626	Pdlim5	-	-72
Upstream	chr3	142463794	142464667	ENSMUST00000198803	Gbp5	+	-29748
Intron	chr3	143748501	143749476	ENSMUST00000200176	RP23-229C5.1	+	5611
Intron	chr3	143751105	143752148	ENSMUST00000200176	RP23-229C5.1	+	8249
Downstream	chr3	143912078	143912986	ENSMUST00000196620	RP23-327I19.1	-	41866
Upstream	chr3	144018332	144019297	ENSMUST00000196620	RP23-327I19.1	-	-64416
Downstream	chr3	144395303	144396332	ENSMUST00000198953	RP24-224M8.1	-	31855
Intron	chr3	144481658	144482422	ENSMUST00000043325	Hs2st1	-	88141
Upstream	chr3	144538842	144539865	ENSMUST00000198100	RP23-225M12.1	-	-15352
Intron	chr3	144584842	144586036	ENSMUST00000151086	Sep15	+	7787
Upstream	chr3	145262684	145263624	ENSMUST00000029848	Col24a1	+	-29318
Downstream	chr3	145348350	145349384	ENSMUST00000139001	Col24a1	+	56340
Downstream	chr3	145422295	145423041	ENSMUST00000199255	RP23-307M9.2	+	3342
Upstream	chr3	145595403	145596269	ENSMUST00000197474	Znhit6	+	-32
Downstream	chr3	145612413	145613307	ENSMUST00000197474	Znhit6	+	16992
Exon/CD	chr3	145651549	145652297	ENSMUST00000181247	Gm17501	+	1611
Intron	chr3	145657147	145658073	ENSMUST00000197148	Gm17501	+	5516
Downstream	chr3	145928986	145929736	ENSMUST00000198122	Bcl10	+	5004
Intron	chr3	145939067	145939981	ENSMUST00000188034	2410004B18Rik	+	438
Upstream	chr3	146036326	146037658	ENSMUST00000196412	RP24-267M11.2	+	-1453
Intron	chr3	146153884	146154803	ENSMUST00000098524	Mcoln2	+	4169
Upstream	chr3	146310868	146311675	ENSMUST00000197740	RP24-455A5.3	+	-13149
Intron	chr3	146761209	146761877	ENSMUST00000102515	Prkacb	-	51417
Downstream	chr3	147442051	147442872	ENSMUST00000195873	Gm37041	+	13572
Downstream	chr3	147589617	147590502	ENSMUST00000195819	Gm36888	-	45588
Upstream	chr3	147967669	147968867	ENSMUST00000196226	RP24-184C18.1	+	-161976
Upstream	chr3	148611762	148612681	ENSMUST00000196420	RP24-196A21.2	+	-40839
Upstream	chr3	148649984	148651014	ENSMUST00000196420	RP24-196A21.2	+	-2561
Downstream	chr3	148768645	148769567	ENSMUST00000198139	Adgrl2	-	59442
Intron	chr3	148986490	148987103	ENSMUST00000196526	Adgrl2	-	3759
Intron	chr3	148989314	148990129	ENSMUST00000196526	Adgrl2	-	834
Exon/CD	chr3	149444565	149445815	ENSMUST00000199007	RP23-473G18.1	-	86
Downstream	chr3	149901420	149902370	ENSMUST00000057740	Rpsa-ps10	-	171647
Upstream	chr3	150191585	150192386	ENSMUST00000057740	Rpsa-ps10	-	-118443
Downstream	chr3	150396398	150397152	ENSMUST00000199849	RP24-134A5.1	-	119306
Intron	chr3	151459542	151460403	ENSMUST00000141038	Adgrl4	+	20874
Upstream	chr3	151883853	151884600	ENSMUST00000196418	RP24-267D17.2	+	-3077
Downstream	chr3	152092279	152093049	ENSMUST00000152283	Gipc2	-	15858
Intron	chr3	152095926	152096986	ENSMUST00000152283	Gipc2	-	12066
Upstream	chr3	152345821	152346659	ENSMUST00000117492	Usp33	+	-238
Intron	chr3	152758244	152759410	ENSMUST00000051510	Pigk	+	20565
Downstream	chr3	152770003	152770745	ENSMUST00000160651	Pigk	+	6993
Upstream	chr3	152880175	152881091	ENSMUST00000162856	Gm16232	-	-4416
Intron	chr3	153291513	153292268	ENSMUST00000200397	St6galnac3	-	433284
Intron	chr3	153580624	153581426	ENSMUST00000200397	St6galnac3	-	144149
Intron	chr3	153584626	153585536	ENSMUST00000200397	St6galnac3	-	140093
Intron	chr3	153689751	153690426	ENSMUST00000200397	St6galnac3	-	35086
Upstream	chr3	153739122	153739995	ENSMUST00000198828	RP24-186A10.2	+	-9741
Intron	chr3	154118822	154119760	ENSMUST00000089948	Slc44a5	+	145855
Intron	chr3	154596186	154597253	ENSMUST00000052774	Tyw3	-	376
Downstream	chr3	156857127	156858044	ENSMUST00000117320	Gm15578	+	41548
Downstream	chr3	157035927	157036789	ENSMUST00000198749	RP24-176M3.1	+	35941
Downstream	chr3	158080682	158081604	ENSMUST00000200196	Lrrc7	-	272290
Intron	chr3	158153781	158154638	ENSMUST00000200196	Lrrc7	-	199224
Downstream	chr3	158298434	158299361	ENSMUST00000196431	RP24-481I21.3	+	4483
Upstream	chr3	158786534	158787352	ENSMUST00000183173	Gm9423	+	-173503
Downstream	chr3	159885859	159886645	ENSMUST00000199465	WI1-1749A12.1	+	10406
Upstream	chr2	3683036	3684154	ENSMUST00000120117	Gm13181	+	-2767
Intron	chr2	4338921	4339889	ENSMUST00000175944	Frmd4a	+	6939
Upstream	chr2	4541472	4542486	ENSMUST00000153160	Frmd4a	+	-17775
Exon/CD	chr2	4559824	4560622	ENSMUST00000142452	Frmd4a	+	448
Intron	chr2	4585992	4586718	ENSMUST00000176864	Frmd4a	+	20179
Intron	chr2	5661768	5662617	ENSMUST00000044009	Camk1d	-	52323
Exon/CD	chr2	6255743	6256538	ENSMUST00000131190	Gm13383	-	1126
Intron	chr2	6352480	6353622	ENSMUST00000042503	Usp6nl	+	318
Intron	chr2	6358218	6359152	ENSMUST00000042503	Usp6nl	+	5952
Intron	chr2	6359163	6360193	ENSMUST00000042503	Usp6nl	+	6945
Downstream	chr2	6523162	6524148	ENSMUST00000002176	Celf2	-	872345
Intron	chr2	6850055	6851225	ENSMUST00000138347	Celf2	-	33988
Intron	chr2	6896212	6897280	ENSMUST00000137733	Celf2	-	499452
Upstream	chr2	7012798	7013751	ENSMUST00000076071	Gm10115	-	-61594
Upstream	chr2	7282811	7283802	ENSMUST00000104208	Gm24340	+	-66791
Downstream	chr2	8112274	8113168	ENSMUST00000118295	Gm13254	-	35144
Downstream	chr2	9434619	9435631	ENSMUST00000154223	Gm13219	+	82605
Downstream	chr2	9789434	9790197	ENSMUST00000102976	Gata3	-	88785
Upstream	chr2	9985739	9986537	ENSMUST00000194765	C630004M23Rik	+	-61700
Upstream	chr2	9995930	9996853	ENSMUST00000194765	C630004M23Rik	+	-51447
Intron	chr2	10204041	10204764	ENSMUST00000026886	Itih5	+	50831
Upstream	chr2	11163863	11164975	ENSMUST00000028118	Prkcq	+	-7689
Intron	chr2	11288252	11289195	ENSMUST00000195628	Prkcq	+	38265
Exon/CD	chr2	11338537	11339384	ENSMUST00000192626	8030442B05Rik	-	59541
Exon/CD	chr2	11529908	11530952	ENSMUST00000192087	Gm10851	+	8724
Intron	chr2	12174129	12175108	ENSMUST00000028106	Itga8	-	127304
Intron	chr2	12178736	12179587	ENSMUST00000028106	Itga8	-	122761
Intron	chr2	13369747	13370661	ENSMUST00000091436	Cubn	-	121609
Intron	chr2	13379705	13380388	ENSMUST00000091436	Cubn	-	111767
Intron	chr2	13385581	13386446	ENSMUST00000091436	Cubn	-	105800
Intron	chr2	13406947	13407973	ENSMUST00000091436	Cubn	-	84353
Intron	chr2	13522062	13522548	ENSMUST00000124488	Trdmt1	-	22363
Downstream	chr2	13589925	13590943	ENSMUST00000148248	Vim	+	11065
Intron	chr2	14089933	14090835	ENSMUST00000138989	Stam	+	15957
Intron	chr2	14114771	14115621	ENSMUST00000138989	Stam	+	40769
Intron	chr2	14127296	14128103	ENSMUST00000138989	Stam	+	53272
Downstream	chr2	14446451	14447484	ENSMUST00000133258	Slc39a12	+	58455
Intron	chr2	16502740	16503589	ENSMUST00000114702	Plxdc2	+	146047
Upstream	chr2	17739945	17740768	ENSMUST00000130725	Nebl	-	-8892
Downstream	chr2	18627605	18628468	ENSMUST00000117996	Gm13355	-	14066
Intron	chr2	18895388	18896354	ENSMUST00000006912	Pip4k2a	-	102255
Intron	chr2	20419755	20420669	ENSMUST00000131714	Etl4	+	80388
Intron	chr2	20534314	20535110	ENSMUST00000066509	Etl4	+	14884
Intron	chr2	20562794	20563421	ENSMUST00000136870	Etl4	+	3172
Intron	chr2	20628560	20629325	ENSMUST00000136870	Etl4	+	69007
Intron	chr2	20642484	20643425	ENSMUST00000136870	Etl4	+	83019
Intron	chr2	20681576	20682376	ENSMUST00000136870	Etl4	+	122041
Exon/CD	chr2	20969091	20969902	ENSMUST00000126967	Gm13375	+	442
Downstream	chr2	22127643	22128257	ENSMUST00000119183	Gm13337	+	60124
Upstream	chr2	22548139	22549097	ENSMUST00000138863	Myo3a	+	-9597
Downstream	chr2	22679703	22680499	ENSMUST00000175070	Gm23636	+	13443
Intron	chr2	22813774	22814540	ENSMUST00000132993	Apbb1ip	+	39712
Intron	chr2	25080864	25081583	ENSMUST00000152326	Entpd8	+	714
Upstream	chr2	26309382	26310326	ENSMUST00000066936	Gpsm1	+	-5661
Intron	chr2	26354704	26355790	ENSMUST00000125198	Gm13562	+	2602
Upstream	chr2	26531684	26533262	ENSMUST00000121427	Gm13358	+	-26152
Downstream	chr2	26902646	26903478	ENSMUST00000102899	Med22	-	7615
Intron	chr2	27122301	27123089	ENSMUST00000151224	Fam163b	-	19796
Intron	chr2	27336394	27337310	ENSMUST00000132642	Vav2	-	7628
Downstream	chr2	27809558	27810619	ENSMUST00000148756	Rxra	+	69887
Intron	chr2	27971658	27972730	ENSMUST00000028280	Col5a1	+	85769
Downstream	chr2	28890063	28891057	ENSMUST00000050776	Barhl1	-	25852
Intron	chr2	29716153	29717139	ENSMUST00000147488	Rapgef1	+	14164
Upstream	chr2	30077008	30078029	ENSMUST00000125346	Pkn3	+	-166
Exon/CD	chr2	30236844	30237716	ENSMUST00000187343	1700084E18Rik	-	943
Intron	chr2	30259768	30260640	ENSMUST00000139454	Gm28035	+	19637
Intron	chr2	30293732	30294702	ENSMUST00000133603	Nup188	+	7788
Upstream	chr2	30693052	30693846	ENSMUST00000144704	Gm14486	-	-15438
Intron	chr2	31068510	31069459	ENSMUST00000073879	Fnbp1	-	72818
Intron	chr2	31326920	31327916	ENSMUST00000113532	Hmcn2	+	13003
Intron	chr2	31442093	31442902	ENSMUST00000138821	Hmcn2	+	4435
Intron	chr2	31500200	31501166	ENSMUST00000126474	Ass1	+	2911
Intron	chr2	31501281	31502355	ENSMUST00000192802	Ass1	+	1092
Exon/CD	chr2	31636350	31637170	ENSMUST00000145389	Gm13425	-	3829
Intron	chr2	31640442	31641726	ENSMUST00000113470	Prdm12	+	1047
Intron	chr2	31790792	31792262	ENSMUST00000127714	Abl1	+	1356
Upstream	chr2	31948036	31948800	ENSMUST00000001920	Aif1l	+	-1721
Intron	chr2	32166326	32167118	ENSMUST00000069817	Prrc2b	+	15574
Upstream	chr2	32179252	32180045	ENSMUST00000132459	Prrc2b	+	-3578
Exon/CD	chr2	32287767	32288572	ENSMUST00000139494	Golga2	+	785
Exon/CD	chr2	32362552	32363490	ENSMUST00000125769	Ciz1	+	11
Upstream	chr2	32430729	32431720	ENSMUST00000194756	Slc25a25	-	-55
Downstream	chr2	32617703	32618795	ENSMUST00000128811	St6galnac6	+	9206
Exon/CD	chr2	32767115	32768072	ENSMUST00000066478	Ttc16	-	7746
Intron	chr2	32917466	32918545	ENSMUST00000154514	Fam129b	+	3294
Intron	chr2	32951555	32952912	ENSMUST00000028132	Lrsam1	-	9022
Upstream	chr2	33444028	33445014	ENSMUST00000132913	Gm13536	+	-2281
Downstream	chr2	33817287	33818342	ENSMUST00000158971	Nron	+	4857
Downstream	chr2	33821480	33822206	ENSMUST00000148660	Mvb12b	-	65002
Intron	chr2	33865899	33866786	ENSMUST00000148660	Mvb12b	-	20503
Intron	chr2	34346324	34347228	ENSMUST00000153278	Pbx3	-	25144
Upstream	chr2	34374067	34374977	ENSMUST00000155423	Pbx3	-	-2730
Downstream	chr2	34591141	34592253	ENSMUST00000119822	Gm13408	+	26698
Exon/CD	chr2	34683741	34684632	ENSMUST00000102800	Gapvd1	-	71046
Intron	chr2	34869627	34870469	ENSMUST00000189715	Psmd5	-	4920
Intron	chr2	34870726	34871595	ENSMUST00000189715	Psmd5	-	3808
Intron	chr2	34879370	34880068	ENSMUST00000028228	Cutal	+	5201
Intron	chr2	35024605	35025355	ENSMUST00000028233	Hc	-	36458
Intron	chr2	35260204	35261006	ENSMUST00000139867	Gsn	+	4156
Intron	chr2	35273361	35274418	ENSMUST00000139867	Gsn	+	17440
Upstream	chr2	35502336	35503336	ENSMUST00000130083	Gm13447	+	-695
Intron	chr2	35669078	35670142	ENSMUST00000138957	Dab2ip	+	7991
Downstream	chr2	35736770	35737805	ENSMUST00000156669	Dab2ip	+	26960
Intron	chr2	35851807	35852655	ENSMUST00000112976	Ttll11	-	127393
Intron	chr2	35898218	35899541	ENSMUST00000112976	Ttll11	-	80745
Upstream	chr2	35966317	35967037	ENSMUST00000162172	Ttll11	-	-14263
Upstream	chr2	36105201	36106062	ENSMUST00000137436	Lhx6	-	-376
Upstream	chr2	36140436	36141337	ENSMUST00000117540	Gm13428	-	-3183
Intron	chr2	38284739	38285922	ENSMUST00000102787	Dennd1a	-	2045
Intron	chr2	38823663	38824589	ENSMUST00000151229	Nr6a1os	+	785
Intron	chr2	38829292	38830250	ENSMUST00000151229	Nr6a1os	+	6430
Intron	chr2	41498438	41499431	ENSMUST00000203080	Lrp1b	-	1154123
Intron	chr2	44577557	44578530	ENSMUST00000112810	Gtdc1	-	283579
Intron	chr2	45067071	45067888	ENSMUST00000176438	Zeb2	-	49916
Downstream	chr2	45514477	45515179	ENSMUST00000130773	Gm13479	+	157563
Intron	chr2	48088988	48089801	ENSMUST00000127672	Gm13481	-	367851
Intron	chr2	48090296	48091230	ENSMUST00000127672	Gm13481	-	366482
Intron	chr2	48123592	48124353	ENSMUST00000127672	Gm13481	-	333273
Downstream	chr2	48377661	48378585	ENSMUST00000116849	Gm25338	-	6215
Downstream	chr2	48380163	48380952	ENSMUST00000116849	Gm25338	-	3781
Downstream	chr2	48414577	48415281	ENSMUST00000120948	Gm13472	+	26892
Downstream	chr2	48448844	48449824	ENSMUST00000120948	Gm13472	+	61297
Downstream	chr2	48480978	48481982	ENSMUST00000120948	Gm13472	+	93443
Downstream	chr2	48616829	48617872	ENSMUST00000121234	Gm13489	-	193205
Downstream	chr2	48620110	48621182	ENSMUST00000121234	Gm13489	-	189909
Downstream	chr2	48634215	48634840	ENSMUST00000121234	Gm13489	-	176028
Downstream	chr2	48706462	48707384	ENSMUST00000121234	Gm13489	-	103632
Upstream	chr2	49432051	49432946	ENSMUST00000092123	Epc2	+	-18988
Upstream	chr2	49921625	49922719	ENSMUST00000158200	Gm25223	-	-15292
Upstream	chr2	49957439	49958379	ENSMUST00000158200	Gm25223	-	-51029
Downstream	chr2	50175390	50176430	ENSMUST00000126337	Lypd6	+	10509
Downstream	chr2	51055767	51056821	ENSMUST00000017288	Rnd3	-	92817
Downstream	chr2	51089870	51090793	ENSMUST00000017288	Rnd3	-	58780
Intron	chr2	51139220	51140258	ENSMUST00000017288	Rnd3	-	9372
Upstream	chr2	51148754	51149464	ENSMUST00000140864	Rnd3	-	-15
Downstream	chr2	51234297	51235206	ENSMUST00000119348	Gm13500	+	2764
Upstream	chr2	51238229	51238970	ENSMUST00000139497	Gm13497	+	-3232
Intron	chr2	51730542	51731324	ENSMUST00000143870	Gm13490	-	1076
Downstream	chr2	52661782	52662733	ENSMUST00000148837	Cacnb4	-	13886
Upstream	chr2	53711131	53711771	ENSMUST00000158003	Gm23315	-	-10496
Upstream	chr2	55191640	55192504	ENSMUST00000117686	Gm14032	+	-99993
Intron	chr2	55547484	55548156	ENSMUST00000112632	Kcnj3	+	110655
Upstream	chr2	57318111	57318778	ENSMUST00000118714	Gm13535	-	-42758
Downstream	chr2	57353454	57354280	ENSMUST00000121893	Gm13531	-	71842
Upstream	chr2	57882082	57882905	ENSMUST00000166729	Galnt5	+	-115391
Intron	chr2	58137386	58138152	ENSMUST00000028175	Cytip	-	22726
Intron	chr2	58185725	58186452	ENSMUST00000144117	Cytip	-	9429
Intron	chr2	58710670	58711588	ENSMUST00000140464	Gm13558	+	5360
Downstream	chr2	58743376	58744307	ENSMUST00000120476	Gm13559	+	3202
Intron	chr2	59181165	59181986	ENSMUST00000122888	Pkp4	+	19648
Exon/CD	chr2	59382163	59383260	ENSMUST00000137162	5330411J11Rik	-	3971
Upstream	chr2	59599372	59600210	ENSMUST00000112568	Tanc1	+	-12251
Intron	chr2	59698510	59699546	ENSMUST00000139863	Tanc1	+	52217
Intron	chr2	59720903	59721889	ENSMUST00000127013	Tanc1	+	14552
Intron	chr2	59765340	59766177	ENSMUST00000056900	Tanc1	+	22956
Intron	chr2	59962278	59963201	ENSMUST00000112550	Baz2b	-	162958
Intron	chr2	60121963	60122625	ENSMUST00000112550	Baz2b	-	3403
Intron	chr2	60122681	60122757	ENSMUST00000112550	Baz2b	-	2978
Downstream	chr2	60141930	60142650	ENSMUST00000119390	Ldha-ps	+	8235
Downstream	chr2	60205514	60206455	ENSMUST00000151756	Baz2b	-	3817
Intron	chr2	60221017	60221847	ENSMUST00000102747	March7	+	11359
Downstream	chr2	60515488	60516420	ENSMUST00000150373	Pla2r1	-	37354
Intron	chr2	60697727	60698820	ENSMUST00000147906	Itgb6	-	7328
Upstream	chr2	60807201	60808122	ENSMUST00000153555	Rbms1	-	-26720
Downstream	chr2	60812874	60813761	ENSMUST00000151846	Rbms1	-	74738
Downstream	chr2	60825556	60826600	ENSMUST00000151846	Rbms1	-	61977
Upstream	chr2	61070726	61071592	ENSMUST00000118519	Gm13579	-	-40189
Upstream	chr2	61261686	61262529	ENSMUST00000104276	Gm26422	+	-18171
Downstream	chr2	61357516	61358329	ENSMUST00000104276	Gm26422	+	77644
Upstream	chr2	61401241	61402104	ENSMUST00000157715	Gm22338	+	-91094
Upstream	chr2	61560379	61561127	ENSMUST00000112502	Tank	+	-17832
Downstream	chr2	63803919	63804495	ENSMUST00000131615	Fign	-	293805
Downstream	chr2	64247842	64248614	ENSMUST00000142353	Gm13575	-	145632
Downstream	chr2	64534690	64536027	ENSMUST00000120851	Gm13576	-	35282
Downstream	chr2	65421204	65422107	ENSMUST00000066432	Scn3a	-	145837
Downstream	chr2	65423473	65424135	ENSMUST00000066432	Scn3a	-	143688
Upstream	chr2	65619516	65620295	ENSMUST00000144254	Scn2a1	+	-866
Upstream	chr2	68013466	68014005	ENSMUST00000117875	Gm13607	+	-68056
Intron	chr2	68271374	68272350	ENSMUST00000102715	Stk39	-	200406
Intron	chr2	68870725	68871634	ENSMUST00000176018	Cers6	+	9593
Upstream	chr2	68978539	68979475	ENSMUST00000193717	Gm37747	+	-10374
Downstream	chr2	69071189	69072231	ENSMUST00000193253	Gm38377	+	53614
Upstream	chr2	69128880	69129782	ENSMUST00000041865	Nostrin	+	-6469
Intron	chr2	69169899	69170631	ENSMUST00000041865	Nostrin	+	34465
Intron	chr2	70126128	70127056	ENSMUST00000112241	Myo3b	+	30294
Downstream	chr2	70210151	70211049	ENSMUST00000112241	Myo3b	+	114302
Downstream	chr2	70247259	70248343	ENSMUST00000112241	Myo3b	+	151503
Upstream	chr2	70338689	70339815	ENSMUST00000140507	Rpl9-ps7	+	-119730
Upstream	chr2	70443835	70444811	ENSMUST00000140507	Rpl9-ps7	+	-14659
Downstream	chr2	70460408	70461228	ENSMUST00000140507	Rpl9-ps7	+	1836
Upstream	chr2	70629363	70630033	ENSMUST00000153501	Gm16510	-	-10822
Downstream	chr2	70910807	70911791	ENSMUST00000150119	Gm13632	+	33470
Intron	chr2	70977392	70978200	ENSMUST00000100037	Mettl8	-	77787
Intron	chr2	71744790	71745503	ENSMUST00000154654	Gm13647	+	7331
Upstream	chr2	72053649	72054366	ENSMUST00000028525	Rapgef4	+	-597
Intron	chr2	72228810	72229606	ENSMUST00000128165	Rapgef4os2	-	3094
Downstream	chr2	72499438	72500403	ENSMUST00000137880	Cdca7	+	14813
Upstream	chr2	72614128	72615175	ENSMUST00000118184	Pex13-ps	+	-17619
Upstream	chr2	72688771	72689631	ENSMUST00000124829	8430437L04Rik	+	-14309
Intron	chr2	72714548	72715375	ENSMUST00000124829	8430437L04Rik	+	11451
Intron	chr2	72785956	72786787	ENSMUST00000136807	6430710C18Rik	-	27301
Downstream	chr2	72995217	72996137	ENSMUST00000137941	Sp3os	+	8436
Intron	chr2	73214129	73214753	ENSMUST00000133228	Ola1	-	4483
Intron	chr2	73401335	73402195	ENSMUST00000144735	D230022J07Rik	+	14795
Intron	chr2	73502584	73503624	ENSMUST00000143061	Wipf1	-	26375
Intron	chr2	73572275	73573259	ENSMUST00000028515	Chrna1	-	7571
Intron	chr2	73695408	73696156	ENSMUST00000166199	Chn1	-	79564
Intron	chr2	73724565	73725410	ENSMUST00000166199	Chn1	-	50359
Intron	chr2	73768153	73768740	ENSMUST00000166199	Chn1	-	6900
Upstream	chr2	73910926	73911747	ENSMUST00000155474	Atp5g3	-	-45
Downstream	chr2	74239196	74240263	ENSMUST00000153743	4930441J16Rik	-	67988
Downstream	chr2	74650742	74651614	ENSMUST00000001867	Evx2	-	8379
Downstream	chr2	75060591	75061300	ENSMUST00000143898	Gm13652	-	76853
Upstream	chr2	75182370	75183822	ENSMUST00000139823	A330043C09Rik	-	-5438
Upstream	chr2	75525346	75526279	ENSMUST00000142828	Gm13660	-	-61024
Downstream	chr2	75631789	75632630	ENSMUST00000119695	Gm13655	-	1173
Upstream	chr2	75658304	75659185	ENSMUST00000175501	Gm24574	+	-500
Intron	chr2	75660203	75661181	ENSMUST00000164947	Hnrnpa3	+	1374
Intron	chr2	76312704	76313663	ENSMUST00000099992	Pde11a	-	25591
Intron	chr2	76690805	76691685	ENSMUST00000125119	Plekha3	+	1392
Downstream	chr2	77006784	77007465	ENSMUST00000049544	Ccdc141	-	163511
Intron	chr2	77234827	77235721	ENSMUST00000102660	Sestd1	-	30494
Intron	chr2	77448873	77449742	ENSMUST00000111830	Zfp385b	-	70311
5'UTR	chr2	77702822	77703640	ENSMUST00000171063	Zfp385b	-	41
Intron	chr2	77914754	77915653	ENSMUST00000111824	Cwc22	-	30977
Upstream	chr2	78004189	78005065	ENSMUST00000121278	Gm13726	-	-41565
Intron	chr2	78192154	78193044	ENSMUST00000144728	4930440I19Rik	+	141376
Upstream	chr2	78656694	78657373	ENSMUST00000121117	Gm14463	+	-396
Upstream	chr2	78960689	78961544	ENSMUST00000193021	Gm37004	+	-11556
Upstream	chr2	78966448	78967238	ENSMUST00000193021	Gm37004	+	-5829
Intron	chr2	78977644	78978637	ENSMUST00000193021	Gm37004	+	5468
Intron	chr2	78986330	78987388	ENSMUST00000193021	Gm37004	+	14187
Upstream	chr2	79086095	79086754	ENSMUST00000118363	Gm14469	-	-47690
Intron	chr2	79350505	79351533	ENSMUST00000099974	Cerkl	-	77935
Downstream	chr2	79385638	79386690	ENSMUST00000145766	Cerkl	-	4975
Intron	chr2	79982691	79984033	ENSMUST00000102655	Pde1a	-	145577
Upstream	chr2	81583380	81584200	ENSMUST00000157569	Gm23900	-	-40448
Intron	chr2	83819377	83819962	ENSMUST00000051454	Fam171b	+	7033
Upstream	chr2	84048415	84049415	ENSMUST00000120774	Gm13692	-	-14302
Intron	chr2	84636134	84637166	ENSMUST00000111696	Ctnnd1	-	14095
Downstream	chr2	84721086	84722059	ENSMUST00000165219	Clp1	-	5670
Intron	chr2	90474751	90475509	ENSMUST00000168621	Ptprj	-	105517
Upstream	chr2	90583741	90584289	ENSMUST00000057481	Nup160	+	-93200
Upstream	chr2	90660479	90662002	ENSMUST00000057481	Nup160	+	-15975
Downstream	chr2	90870116	90871519	ENSMUST00000142350	Mtch2	+	7358
Intron	chr2	91058234	91059471	ENSMUST00000145317	Psmc3	+	743
Intron	chr2	91386574	91387544	ENSMUST00000064652	1110051M20Rik	-	57563
Intron	chr2	91410958	91412098	ENSMUST00000064652	1110051M20Rik	-	33094
5'UTR	chr2	91649480	91650645	ENSMUST00000111329	Arhgap1	+	202
3'UTR	chr2	91933820	91934703	ENSMUST00000128152	Dgkz	-	31326
Intron	chr2	92004379	92005133	ENSMUST00000028663	Creb3l1	-	19746
Intron	chr2	93312281	93313134	ENSMUST00000152141	Tspan18	-	21798
Intron	chr2	93313160	93313185	ENSMUST00000152141	Tspan18	-	21333
Intron	chr2	93313437	93314396	ENSMUST00000152141	Tspan18	-	20589
Intron	chr2	93702559	93703476	ENSMUST00000184931	Ext2	-	119532
Upstream	chr2	94010410	94011220	ENSMUST00000130289	Alkbh3	-	-63
Intron	chr2	94388767	94390634	ENSMUST00000111237	Ttc17	-	16979
Downstream	chr2	95440352	95441566	ENSMUST00000148637	Gm13794	+	46717
Downstream	chr2	95904795	95905677	ENSMUST00000192023	Gm37175	+	37310
Downstream	chr2	99199954	99200908	ENSMUST00000185786	Gm29235	-	157298
Downstream	chr2	101705931	101706786	ENSMUST00000171088	Prr5l	-	91349
Intron	chr2	101762102	101762908	ENSMUST00000171088	Prr5l	-	35202
Intron	chr2	102002544	102004169	ENSMUST00000111222	Ldlrad3	-	183002
Intron	chr2	102005442	102006726	ENSMUST00000111222	Ldlrad3	-	180274
Intron	chr2	102013011	102013902	ENSMUST00000111222	Ldlrad3	-	172902
Intron	chr2	102034020	102034951	ENSMUST00000111222	Ldlrad3	-	151873
Intron	chr2	102118759	102120612	ENSMUST00000111222	Ldlrad3	-	66673
Upstream	chr2	102139599	102140505	ENSMUST00000127888	Ldlrad3	-	-1933
Downstream	chr2	102342172	102343211	ENSMUST00000144110	Trim44	-	65137
Intron	chr2	102703208	102704943	ENSMUST00000137466	Slc1a2	+	28591
Downstream	chr2	102958472	102959179	ENSMUST00000083749	Gm23731	+	60865
Intron	chr2	103625225	103626140	ENSMUST00000076212	Abtb2	+	59372
Intron	chr2	104070234	104070873	ENSMUST00000129749	Cd59b	+	662
3'UTR	chr2	104147352	104148298	ENSMUST00000141159	D430041D05Rik	-	109575
Intron	chr2	104157632	104158589	ENSMUST00000141159	D430041D05Rik	-	99290
Intron	chr2	104176844	104178028	ENSMUST00000141159	D430041D05Rik	-	79964
Upstream	chr2	104510234	104510868	ENSMUST00000117214	Gm13870	+	-26886
Downstream	chr2	104581177	104581946	ENSMUST00000117569	Gm13885	-	2220
3'UTR	chr2	104757907	104758856	ENSMUST00000117237	Qser1	-	58315
Intron	chr2	104762846	104763660	ENSMUST00000117237	Qser1	-	53443
Upstream	chr2	105220618	105221429	ENSMUST00000068813	Them7	+	-3297
Intron	chr2	105311640	105312714	ENSMUST00000131060	Them7	+	87835
Intron	chr2	105710312	105711118	ENSMUST00000122965	Elp4	-	193849
Intron	chr2	105977255	105978314	ENSMUST00000155811	Dnajc24	-	24224
Intron	chr2	106733328	106733960	ENSMUST00000133401	Mpped2	+	3154
Intron	chr2	106756318	106757301	ENSMUST00000133401	Mpped2	+	26319
Intron	chr2	106781579	106782256	ENSMUST00000133401	Mpped2	+	51427
Downstream	chr2	108826975	108827904	ENSMUST00000121779	Rpl35a-ps4	-	47819
Intron	chr2	109892755	109893254	ENSMUST00000151163	Lin7c	+	2134
Downstream	chr2	110068081	110068821	ENSMUST00000155110	Ccdc34	+	27556
Downstream	chr2	110080266	110081073	ENSMUST00000155110	Ccdc34	+	39774
Upstream	chr2	110129390	110130393	ENSMUST00000130416	Gm13936	+	-66998
Upstream	chr2	110192261	110193405	ENSMUST00000130416	Gm13936	+	-4056
Upstream	chr2	110327760	110328459	ENSMUST00000133608	Bbox1	-	-13549
Intron	chr2	113115441	113116585	ENSMUST00000156757	Ryr3	-	101049
Intron	chr2	113376626	113377506	ENSMUST00000161731	Fmn1	+	13226
Intron	chr2	113449836	113450471	ENSMUST00000081349	Fmn1	+	9089
Upstream	chr2	113638850	113640007	ENSMUST00000150510	Fmn1	+	-45662
Downstream	chr2	113713166	113713793	ENSMUST00000153151	Fmn1	+	4808
Downstream	chr2	113714503	113715388	ENSMUST00000153151	Fmn1	+	6274
Downstream	chr2	113887045	113887823	ENSMUST00000178049	Gm21596	-	33128
Downstream	chr2	114068995	114070055	ENSMUST00000155185	C130080G10Rik	+	13212
Intron	chr2	114144985	114145787	ENSMUST00000043160	Aqr	-	29953
Upstream	chr2	115514850	115515483	ENSMUST00000125147	3110099E03Rik	-	-2959
Downstream	chr2	115733095	115733976	ENSMUST00000157981	Mir1951	+	94810
Downstream	chr2	115860301	115861249	ENSMUST00000102538	Meis2	-	204272
Downstream	chr2	115920024	115921004	ENSMUST00000154671	Meis2	-	129166
Downstream	chr2	116407096	116408000	ENSMUST00000120190	Gm13991	-	120942
Upstream	chr2	116605773	116606402	ENSMUST00000120190	Gm13991	-	-77597
Upstream	chr2	117095216	117096193	ENSMUST00000028829	Spred1	+	-25670
Upstream	chr2	117597321	117598157	ENSMUST00000138372	Gm13982	-	-180042
Intron	chr2	117900198	117900895	ENSMUST00000149239	4930412B13Rik	+	78618
Intron	chr2	118058466	118059333	ENSMUST00000148587	Gm13986	-	52303
Upstream	chr2	118147668	118148366	ENSMUST00000190311	Gm29233	-	-23970
Upstream	chr2	118148560	118149164	ENSMUST00000190311	Gm29233	-	-24815
Downstream	chr2	118514642	118515396	ENSMUST00000090219	Bmf	-	34668
Upstream	chr2	118659858	118660716	ENSMUST00000099557	Pak6	+	-3016
Upstream	chr2	118925853	118926641	ENSMUST00000099546	Chst14	+	-249
Intron	chr2	120136119	120137136	ENSMUST00000028755	Ehd4	-	17979
Intron	chr2	120146454	120147318	ENSMUST00000028755	Ehd4	-	7720
Intron	chr2	120153290	120154262	ENSMUST00000028755	Ehd4	-	830
Intron	chr2	120170334	120171380	ENSMUST00000136845	Pla2g4e	-	20357
Intron	chr2	121536643	121537476	ENSMUST00000110603	Wdr76	+	27211
Intron	chr2	121583391	121584488	ENSMUST00000133898	Frmd5	-	2494
Downstream	chr2	121838114	121839369	ENSMUST00000131514	Gm14019	-	27976
Intron	chr2	121865816	121866637	ENSMUST00000131514	Gm14019	-	491
Downstream	chr2	122011339	122012122	ENSMUST00000127265	Ctdspl2	+	32918
Intron	chr2	124612277	124613182	ENSMUST00000103240	Sema6d	+	2128
Upstream	chr2	124702370	124703171	ENSMUST00000137397	Gm13994	+	-5885
Upstream	chr2	125133896	125134788	ENSMUST00000138875	Gm14004	-	-15
Intron	chr2	125368400	125369342	ENSMUST00000028633	Fbn1	-	137514
Intron	chr2	125452417	125453330	ENSMUST00000028633	Fbn1	-	53512
Downstream	chr2	125734337	125735172	ENSMUST00000053699	Secisbp2l	-	48116
Exon/CD	chr2	126322423	126323560	ENSMUST00000040128	Atp8b4	-	176856
Intron	chr2	126765730	126766392	ENSMUST00000145194	Usp50	-	4395
Intron	chr2	126792815	126793770	ENSMUST00000103224	Trpm7	-	82938
Upstream	chr2	126937816	126939058	ENSMUST00000125592	Sppl2a	-	-14749
5'UTR	chr2	127207875	127208669	ENSMUST00000056146	1810024B03Rik	-	8
Exon/CD	chr2	127247152	127248024	ENSMUST00000003759	Ciao1	-	228
Intron	chr2	128256823	128257811	ENSMUST00000143065	Gm14005	-	171823
Intron	chr2	128365308	128366631	ENSMUST00000143065	Gm14005	-	63171
Intron	chr2	128370930	128371872	ENSMUST00000143065	Gm14005	-	57739
Intron	chr2	128401233	128402060	ENSMUST00000143065	Gm14005	-	27494
Downstream	chr2	128488468	128489264	ENSMUST00000189451	Gm29010	+	30129
Intron	chr2	128699191	128699887	ENSMUST00000014505	Mertk	+	583
Intron	chr2	128738204	128739163	ENSMUST00000014505	Mertk	+	39727
Intron	chr2	128748225	128749220	ENSMUST00000014505	Mertk	+	49766
Upstream	chr2	128758609	128759475	ENSMUST00000145178	Gm14011	-	-5337
Downstream	chr2	128787353	128788368	ENSMUST00000157160	Gm23172	+	7484
Exon/CD	chr2	128966814	128967790	ENSMUST00000099385	Gm10762	-	423
Intron	chr2	129800776	129801732	ENSMUST00000166282	Stk35	+	737
Downstream	chr2	131037249	131038114	ENSMUST00000110240	Gfra4	-	5407
Intron	chr2	131169474	131170270	ENSMUST00000137176	Gm14232	+	10335
Upstream	chr2	131204456	131205335	ENSMUST00000143546	Ap5s1	+	-2183
Intron	chr2	131678392	131679356	ENSMUST00000138080	Gm14280	-	42964
Intron	chr2	132017459	132018389	ENSMUST00000028814	Rassf2	-	12077
Downstream	chr2	133335846	133336793	ENSMUST00000184570	Gm27449	+	5395
Downstream	chr2	133362810	133363452	ENSMUST00000184570	Gm27449	+	32207
Upstream	chr2	133426796	133427680	ENSMUST00000149965	A430048G15Rik	+	-4857
Upstream	chr2	133666079	133667209	ENSMUST00000083049	Gm25258	-	-82223
Downstream	chr2	134955684	134956505	ENSMUST00000118248	Gm14036	+	152145
Intron	chr2	135372380	135373372	ENSMUST00000153402	9630028H03Rik	-	210708
Intron	chr2	135742694	135743876	ENSMUST00000110109	Plcb4	+	1455
Intron	chr2	135914048	135914851	ENSMUST00000127044	Plcb4	+	26755
Upstream	chr2	136788037	136788925	ENSMUST00000121662	Gm14053	-	-43866
Exon/CD	chr2	137095005	137095952	ENSMUST00000028735	Jag1	-	21166
Intron	chr2	139397757	139398608	ENSMUST00000134801	Gm14066	-	279532
Intron	chr2	139467426	139468262	ENSMUST00000134801	Gm14066	-	209870
Downstream	chr2	139787602	139788580	ENSMUST00000099307	Ism1	+	109913
Downstream	chr2	139790915	139791794	ENSMUST00000099307	Ism1	+	113176
Intron	chr2	140009646	140010532	ENSMUST00000046656	Tasp1	-	56671
Downstream	chr2	140100427	140101418	ENSMUST00000117344	Gm14073	-	9480
Intron	chr2	140242146	140243179	ENSMUST00000122367	Sel1l2	-	147042
5'UTR	chr2	140395021	140395658	ENSMUST00000110067	Macrod2	+	30
Downstream	chr2	141172975	141173972	ENSMUST00000117884	Zcchc9-ps	+	46193
Upstream	chr2	141308172	141308999	ENSMUST00000178769	Macrod2os2	-	-76215
Upstream	chr2	141311927	141312597	ENSMUST00000178769	Macrod2os2	-	-79892
Upstream	chr2	141514530	141515346	ENSMUST00000138786	Macrod2	+	-40738
Upstream	chr2	141814960	141816425	ENSMUST00000119675	Fau-ps1	+	-23097
Upstream	chr2	141817813	141818804	ENSMUST00000119675	Fau-ps1	+	-20481
Downstream	chr2	142590632	142591472	ENSMUST00000119377	Rbmx2-ps	+	14124
Downstream	chr2	142608421	142609458	ENSMUST00000043589	Kif16b	-	292592
Downstream	chr2	142610261	142611104	ENSMUST00000043589	Kif16b	-	290849
Upstream	chr2	143806652	143807666	ENSMUST00000156362	Pcsk2os2	-	-11194
Downstream	chr2	143811783	143812880	ENSMUST00000099296	Bfsp1	-	50612
Intron	chr2	143990692	143991653	ENSMUST00000037875	Rrbp1	-	20091
Upstream	chr2	144101296	144102100	ENSMUST00000145504	Banf2os	-	-32915
Upstream	chr2	144624882	144625696	ENSMUST00000175092	Gm24823	-	-7056
Intron	chr2	145265473	145266168	ENSMUST00000081121	Slc24a3	+	20848
Intron	chr2	145291220	145291229	ENSMUST00000081121	Slc24a3	+	46252
Downstream	chr2	145453676	145454553	ENSMUST00000157588	Gm22390	-	27617
Downstream	chr2	145536810	145537496	ENSMUST00000136794	Gm14092	-	17829
Intron	chr2	145608645	145609624	ENSMUST00000131123	Slc24a3	+	2316
Upstream	chr2	145736992	145737858	ENSMUST00000119964	Gm11763	-	-35700
Downstream	chr2	146330610	146331341	ENSMUST00000122417	Gm14117	+	25428
Downstream	chr2	146823781	146824399	ENSMUST00000139345	Gm14114	-	15642
Upstream	chr2	147699258	147700048	ENSMUST00000152542	A530006G24Rik	+	-11040
Upstream	chr2	148668825	148669808	ENSMUST00000109961	Nxt1	+	-3285
Intron	chr2	148705848	148706771	ENSMUST00000136513	Napb	-	26104
Upstream	chr2	149573425	149574511	ENSMUST00000158645	Gm24551	-	-7683
Downstream	chr2	151963877	151964752	ENSMUST00000157866	Mir1953	-	3303
Downstream	chr2	152985350	152986241	ENSMUST00000155631	Ttll9	+	12227
Downstream	chr2	153335900	153336765	ENSMUST00000028977	Kif3b	+	44919
Intron	chr2	153350500	153351569	ENSMUST00000144722	Asxl1	+	3231
Intron	chr2	154455606	154456288	ENSMUST00000155202	Cbfa2t2	+	19105
Intron	chr2	154681600	154682429	ENSMUST00000044277	Chmp4b	+	24996
Intron	chr2	154732193	154733230	ENSMUST00000155334	Gm14216	-	5740
Downstream	chr2	154860686	154861455	ENSMUST00000151578	Raly	+	69355
Upstream	chr2	155103384	155104216	ENSMUST00000142569	2310005A03Rik	-	-3719
Intron	chr2	156430096	156430980	ENSMUST00000109577	Epb4.1l1	+	9426
Downstream	chr2	156597740	156598378	ENSMUST00000124676	Gm14169	-	15363
Intron	chr2	156736537	156737430	ENSMUST00000099145	Dlgap4	+	15491
Intron	chr2	156970941	156971921	ENSMUST00000131955	Ndrg3	-	20569
Upstream	chr2	157079445	157080190	ENSMUST00000166140	Tldc2	+	-7238
Intron	chr2	157425287	157426307	ENSMUST00000133900	Src	+	1405
Intron	chr2	157448040	157448953	ENSMUST00000133900	Src	+	24104
Intron	chr2	157791221	157792300	ENSMUST00000156300	Ctnnbl1	+	1896
Upstream	chr2	158232167	158233089	ENSMUST00000046944	D630003M21Rik	-	-3406
Downstream	chr2	158350998	158351979	ENSMUST00000186993	Snhg17	-	5355
Intron	chr2	158672651	158673474	ENSMUST00000045503	Ppp1r16b	+	5943
Downstream	chr2	159826146	159827160	ENSMUST00000121319	Gm11446	-	32637
Upstream	chr2	160418861	160419728	ENSMUST00000099126	Mafb	-	-52229
Upstream	chr2	160432818	160433768	ENSMUST00000099126	Mafb	-	-66228
Intron	chr2	160994041	160994857	ENSMUST00000134178	Chd6	-	114573
Intron	chr2	161001618	161002357	ENSMUST00000134178	Chd6	-	107035
Downstream	chr2	161365886	161366737	ENSMUST00000151260	Gm14241	+	34997
Intron	chr2	161599974	161600990	ENSMUST00000109443	Ptprt	-	1060665
Intron	chr2	161608388	161609520	ENSMUST00000109443	Ptprt	-	1052193
Intron	chr2	162182560	162183397	ENSMUST00000109443	Ptprt	-	478169
Downstream	chr2	162911702	162912587	ENSMUST00000122376	Gm11452	+	4220
Upstream	chr2	162941296	162942113	ENSMUST00000153416	L3mbtl1	+	-1768
Intron	chr2	163344685	163345570	ENSMUST00000017961	Jph2	-	52822
Intron	chr2	163355990	163356808	ENSMUST00000017961	Jph2	-	41550
Intron	chr2	163358384	163359403	ENSMUST00000017961	Jph2	-	39056
[truncated: 3,711 more rows]

## Sheet: 6-day
DE_RNAseq_6-day	6-day_MACS_annotated_peaks	common_ChIPseq_DE_RNAseq_6-day
0610010F05Rik	CAAA01096603.1	1110007C09Rik	21% DE genes has an annotated Pax3 peak
0610040B10Rik	Cacng7	1190002N15Rik
1110007C09Rik	Cacng8	1810041L15Rik
1110008P14Rik	Gm20715	2010111I01Rik
1110034G24Rik	Usp29	2310008N11Rik
1190002N15Rik	Zbtb45	2410003L11Rik
1500011K16Rik	Slc8a2	2610002M06Rik
1700001L05Rik	Gm29443	2610016A17Rik
1700007K13Rik	9330104G04Rik	2700046A07Rik
1700021K19Rik	Pnmal1	3425401B19Rik
1700037C18Rik	Fbxo46	4632428C04Rik
1700066M21Rik	Vasp	4732491K20Rik
1700096K18Rik	Bcl3	4932441J04Rik
1810011O10Rik	Kcnn4	5330426P16Rik
1810037I17Rik	Xrcc1	5730559C18Rik
2010111I01Rik	Rps19	5830418P13Rik
2200002D01Rik	Bckdha	6430548M08Rik
2210015D19Rik	Rab4b	9130024F11Rik
2210404O09Rik	Zfp626	9330175M20Rik
2310010J17Rik	Sirt2	9430020K01Rik
2310015A10Rik	Eif3k	A730056A06Rik
2410003L11Rik	Ryr1	A830052D11Rik
2410006H16Rik	Ggn	AI464131
2410016O06Rik	Sipa1l3	Aard
2410127L17Rik	Zfp940	Aatk
2500004C02Rik	Zfp568	Abca4
2610002M06Rik	Zfp382	Abcc4
2610015P09Rik	Cox7a1	Acat1
2610305D13Rik	Thap8	Acot2
2810410L24Rik	Fxyd5	Acot7
2810468N07Rik	Fxyd3	Acsl1
3010026O09Rik	Gm12766	Acsl3
3110001I22Rik	Pepd	Acsl5
3110002H16Rik	Lrp3	Actn2
3110021N24Rik	Dpy19l3	Adam12
3425401B19Rik	Gm28514	Adamts12
3632451O06Rik	Rpl17-ps9	Adamts14
3830406C13Rik	Gm38285	Adamts17
4732491K20Rik	Gm24550	Adamts5
4921531C22Rik	Gm28077	Adamtsl1
4930402H24Rik	Uri1	Adamtsl3
4930412O13Rik	Ccne1	Adamtsl4
4930427A07Rik	Plekhf1	Adar
4930447C04Rik	4933404I11Rik	Adat1
4930550C14Rik	4933402C06Rik	Adck3
4933412E12Rik	Zfp715	Adcy7
5430416N02Rik	Zfp658	Add3
5730409E04Rik	Klk14	Adgrl3
5730559C18Rik	Klk10	Adgrv1
6030443J06Rik	Zfp473	Adm
6330403A02Rik	Ptov1	Adora2a
6430548M08Rik	Prr12	Adra1b
6720489N17Rik	Ppp1r15a	Afap1
8430419L09Rik	Dbp	Afap1l2
9130019O22Rik	Otog	Aff3
9130024F11Rik	Gm38176	Ahr
9230114K14Rik	Nav2	Aif1l
9330102E08Rik	Dbx1	Akap12
9330182L06Rik	Htatip2	Akap6
9430020K01Rik	Ano5	Alcam
9530068E07Rik	Gm29296	Alk
9830147E19Rik	Svip	Alkbh3
9930014A18Rik	Gm26482	Alpk3
A230050P20Rik	Atp10a	Amz1
A4galt	Gm6226	Angpt1
A930004D18Rik	Trpm1	Ank
Aard	Mtmr10	Ank1
Abat	BC046251	Ankrd1
Abca3	Chsy1	Ankrd33b
Abca5	Lrrk1	Ankrd44
Abcb9	Asb7	Ankrd6
Abcc4	Lins	Anks1b
Abcd2	Adamts17	Ano5
Abcd4	Igf1r	Anp32a
Abhd11os	Fam169b	Antxr1
Abhd14b	Arrdc4	Antxr2
Abhd3	B130024G19Rik	Anxa1
Abhd8	Gm24880	Anxa3
Abracl	6030442E23Rik	Ap3m2
Abtb1	Mctp2	Apba1
Acacb	Gm7693	Apbb1ip
Acad10	Gm5335	App
Acad12	A730056A06Rik	Arhgap18
Acadl	Gm26176	Arhgap24
Acadvl	St8sia2	Arhgap25
Acat1	Slco3a1	Arhgap28
Acer2	Agbl1	Arhgap29
Aco2	Gm23239	Arhgdib
Acot2	Isg20	Arhgef10
Acot6	Gm26633	Arhgef2
Acot7	Mfge8	Arhgef28
Acot9	Polg	Arid5b
Acox1	Zfp710	Arl4a
Acox3	Idh2	Arl6ip5
Acrbp	Sema4b	Arpp21
Acsl1	Blm	Arrdc4
Acsl3	Crtc3	Arsi
Acsl4	Iqgap1	Art3
Acsl5	Alpk3	Asah2
Acta1	Gm10160	Asb5
Acta2	Sh3gl3	Asphd2
Actc1	Adamtsl3	Asrgl1
Actn2	Eftud1	Atf6
Actn3	A530021J07Rik	Atoh8
Acvr1b	Gm10610	Atp13a3
Acvr2b	Cemip	Atp6v1a
Acyp2	Abhd17c	Atxn1
Adal	Tmem135	B230208H11Rik
Adam10	Fzd4	B4galnt3
Adam12	Prss23	B630005N14Rik
Adam15	Me3	Bach2
Adam9	Ccdc81	Baiap2l1
Adamts1	Gm5341	Bambi
Adamts12	Picalm	Banp
Adamts14	Ccdc83	Bbs9
Adamts15	Sytl2	Bcl11a
Adamts17	Gm22080	Bcl11b
Adamts3	Gm23928	Bcl3
Adamts4	Dlg2	Best3
Adamts7	Gm26981	Bfsp1
Adamtsl2	Gm23884	Bin1
Adar	Gm9966	Bin3
Adat1	Tenm4	Blnk
Adck3	Mir6394	Bmp7
Adcy3	Nars2	Bmper
Adcy5	Pak1	Bmpr1b
Adcy7	Wnt11	Bnc2
Adcy9	Uvrag	Boc
Adcyap1r1	Dgat2	Bola3
Add3	Gdpd5	Btbd11
Adgra3	Chrdl2	Bves
Adgrb2	Fchsd2	C130080G10Rik
Adgre5	Atg16l2	C1qtnf3
Adgrf5	Art2a-ps	C430002N11Rik
Adgrg1	Stim1	C530008M17Rik
Adgrl1	Ilk	Cachd1
Adgrl3	Olfml1	Cacna2d1
Adgrv1	Cyb5r2	Cacnb4
Adm2	Rpl27a	Cacng7
Adora1	St5	Cadm1
Adora2b	Tmem41b	Cadps2
Adra1b	Snora23	Cald1
Adra2a	Wee1	Camk1d
Adrb2	Sbf2	Camk2d
Adrbk2	Adm	Casq1
Aebp1	Mrvi1	Cass4
Aes	Galnt18	Cav1
AF357359	Mical2	Cbfa2t3
Afap1	Parva	Cbx7
Afap1l1	2310014F06Rik	Ccdc141
Afap1l2	Rassf10	Ccdc169
Aff3	Rras2	Ccdc28a
Afmid	Gm27684	Ccdc33
Agbl3	Sox6	Ccdc68
Agfg2	Xylt1	Ccdc83
Agl	Gm24063	Ccdc88c
Agpat9	Smg1	Ccl17
Agtrap	Syt17	Ccnd3
Ahcyl2	Coq7	Ccng1
Ahnak	Iqck	Cd164
Ahr	Abca16	Cdc42ep1
AI413582	BC030336	Cdc42ep3
AI464131	Zkscan2	Cdca7
AI467606	Gm23788	Cdca7l
AI504432	Gm21957	Cdh1
AI506816	Il4ra	Cdh11
AI661453	D430042O09Rik	Cdh13
AI854703	Xpo6	Cdh23
Aif1l	Sbk1	Cdh26
Aifm2	Dctpp1	Cdh6
Airn	Zfp688	Cdhr1
Ak1	Rgs10	Cdhr3
Ak4	Bag3	Cdk15
Akap12	Inpp5f	Cdkn2b
Akap5	Mcmbp	Cdon
Akap6	Ppapdc1a	Cecr2
Akip1	Wdr11	Celf2
Akr1b10	Fgfr2	Cemip
Akr1b8	Gm5903	Cep41
Akt1	Ate1	Cerkl
Akt2	Tacc2	Cfap58
Aktip	Btbd16	Cfap69
Alcam	Plekha1	Chmp4c
Aldh1b1	Hmx2	Chn1
Aldh1l1	Gm16477	Chn2
Aldh4a1	Gpr26	Chrdl2
Aldh9a1	Chst15	Chrna1
Alkbh3	Oat	Chst11
Alpk3	Lhpp	Chst14
Alpl	Fam53b	Chst15
Als2cl	Fam175b	Cited2
Amacr	Ctbp2	Clcn5
Amer2	Tex36	Cldn11
Amot	Dhx32	Clic5
Ampd3	Adam12	Clic6
Amph	D7Ertd443e	Clmn
Amt	Dock1	Clstn1
Angel1	Ptpre	Cmpk2
Angpt1	Gm9341	Cnn3
Ank	Glrx3	Cnot6l
Ankrd13a	Gm25798	Cnr1
Ankrd27	Tcerg1l	Cntnap2
Ankrd33b	6430531B16Rik	Cobl
Ankrd42	Ric8	Coch
Ankrd44	Eps8l2	Col12a1
Ankrd52	Tollip	Col14a1
Ankrd6	Gm10013	Col16a1
Ankrd9	Nctc1	Col18a1
Ano1	Kcnq1ot1	Col19a1
Ano6	Gm37364	Col22a1
Ano8	Tpcn2	Col23a1
Anp32a	Mir489	Col24a1
Anpep	Tfpi2	Col25a1
Antxr1	RP23-56M2.8	Col28a1
Antxr2	RP23-56M2.6	Col4a2
Anxa2	Sgce	Col4a6
Anxa3	Peg10	Col5a1
Anxa4	Gm9835	Col6a2
Anxa5	Ppp1r9a	Col6a4
Anxa6	Gm26556	Col9a2
Ap1s1	Pdk4	Coro6
Ap3m2	Dync1i1	Cp
Apbb1	1700019G24Rik	Cpa5
Apcdd1	Slc25a13	Cpa6
Aph1b	Gm8652	Cpe
Apln	Col28a1	Cpeb3
Aplp2	Gm24059	Cped1
Apobr	RP24-289M9.1	Cpne2
Apoe	RP23-374N15.5	Crabp1
App	Thsd7a	Creb3l1
Arfgap3	B630005N14Rik	Creb3l2
Arhgap18	Foxp2	Creb5
Arhgap23	Mdfic	Creg2
Arhgap24	RP24-372I6.1	Crim1
Arhgap27	Tfec	Crispld2
Arhgap28	Gm4876	Crtc3
Arhgap29	Cav1	Csf1
Arhgap31	Gm29591	Csmd3
Arhgap33	Gm25021	Ctif
Arhgdib	Met	Cubn
Arhgef10	RP23-16J8.6	Cuedc1
Arhgef10l	RP23-301C7.2	Cyfip2
Arhgef16	Tspan12	Cyp1b1
Arhgef2	RP24-169J24.1	D430041D05Rik
Arhgef26	Cped1	D930015E06Rik
Arhgef28	RP24-279C2.3	Daam1
Arhgef6	Fam3c	Daam2
Arid3b	RP23-369P2.3	Dab1
Arid5a	Ptprz1	Dab2
Arid5b	Cadps2	Dag1
Arl14ep	Slc13a1	Dagla
Arl4a	RP23-392I2.3	Dapk1
Arl4d	Gpr37	Dapk2
Arl6ip5	RP23-302O24.2	Dbx1
Arl8a	Gm5303	Dclk1
Armcx3	Snd1	Dcx
Armcx4	Gm37978	Ddc
Armcx6	Lrrc4	Ddr2
Arnt2	Tmem209	Dgki
Arrb1	Gm13781	Dhx32
Arrdc3	Cpa5	Dip2a
Arrdc4	Cep41	Dip2c
Arsa	Gm14528	Diras2
Art5	Gm27019	Disp1
Arvcf	Gm14532	Dlc1
Arxes2	RP24-414G20.1	Dlg2
Asah1	RP23-225G5.2	Dlk1
Asap3	Exoc4	Dmrt2
Asb13	Gm13854	Dner
Asb4	Gm13856	Dnm3
Asb8	Gm13857	Dock10
Asf1b	Gm13860	Dok5
Ash1l	Cald1	Dpy19l3
Asic1	Wdr91	Dpysl3
Asns	RP23-338E5.5	Dpysl5
Asphd2	9330158H04Rik	Dstyk
Asrgl1	Dgki	Dtna
Asxl3	Creb3l2	Dtx4
Atf6	D630045J12Rik	Dusp26
Atf7ip2	Hipk2	Dusp3
Atg10	Tbxas1	Dym
Atg9b	Adck2	Dync1i1
Athl1	Ssbp1	Dysf
Atoh8	Trbv31	E2f2
Atp11a	2010310C07Rik	Edil3
Atp13a3	Tas2r143	Egfr
Atp1b1	Tcaf1	Egln1
Atp1b2	Arhgef5	Egln3
Atp2a1	Nobox	Ehd4
Atp2b4	Tpk1	Elavl2
Atp5l	Cntnap2	Elfn1
Atp5sl	Rny1	Elovl7
Atp6v0e2	Krba1	Emc3
Atp6v1a	RP24-315D19.7	Eml4
Atp6v1g2	Igf2bp3	Enpp3
Atp7a	Tra2a	Entpd3
Atp7b	Npy	Epb4.1l4a
Atp8a1	Gm26289	Epha3
Atp9a	RP23-210L10.3	Epha4
Atrn	RP23-460N4.2	Ephb2
Aunip	RP24-378N16.1	Erbb2ip
Avpi1	Halr1	Erc2
AW011738	Hoxaas3	Etl4
AW551984	Gm27492	Eva1c
Awat2	Gm15054	Evi2a
Axin2	Hibadh	Exoc6
Axl	RP23-92M3.3	Eya1
B2m	Jazf1	Eya2
B3gnt2	Creb5	Eya4
B3gnt7	RP23-203F1.2	Fam110b
B4galnt1	RP23-446E21.4	Fam159a
B4galnt4	Cpvl	Fam163a
B4galt4	RP23-382G13.1	Fam163b
B630005N14Rik	Chn2	Fam178a
Bach2	Prr15	Fam184a
Bag2	Scrn1	Fam198b
Baiap2	Fkbp14	Fam214a
Baiap2l1	Znrf2	Fam214b
Bambi	Pde1c	Fam3c
Banp	Nt5c3	Fam43a
Bbs9	Abcg2	Fam46c
BC023829	RP23-480H24.3	Fam49a
BC026585	Atoh1	Fam65b
BC029214	Gadd45a	Fam83f
BC052040	Serbp1	Fam84b
Bcam	Il23r	Fbn1
Bcl11b	Igkv6-32	Fbxl13
Bcl2	Fabp1	Fbxl20
Bcorl1	Mrpl35	Fbxl22
Bdnf	Polr1a	Fbxo31
Bend3	Atoh8	Fbxo4
Bend6	Mat2a	Fbxo40
Bex2	Gm15402	Fech
Bex4	Kcmf1	Fgf8
Bgn	Tmsb10	Fgfr2
Bhlhe40	Dnah6	Fgfr4
Bicd2	RP23-93A21.1	Fggy
Bin1	RP23-451K2.1	Fgr
Bin3	Wbp1	Fhit
Blvra	Bola3	Fignl2
Bmp1	Tet3	Fitm2
Bmp2	Paip2b	Flnb
Bmp4	Dysf	Fmn1
Bmp7	RP24-407P20.1	Fndc1
Bmper	Rab11fip5	Fndc3b
Bmpr1b	Cct7	Foxp2
Bmpr2	Gm7545	Frem2
Bnc2	1600020E01Rik	Frk
Boc	RP23-20K24.6	Frmd4a
Bok	Gfpt1	Fry
Bola3	Antxr1	Fxyd5
Braf	Arhgap25	Fyco1
Brca2	Mir6376	Fyn
Brdt	Ruvbl1	Fzd1
Bsn	RP23-82I13.8	Fzd4
Btbd11	4933427D06Rik	Gadd45a
Btbd19	Gm25961	Gadd45b
Btbd6	Vmn1r44	Gadl1
Btg1	Klf15	Galns
Btg2	Iqsec1	Galnt14
Bves	Nup210	Galnt18
Bzw2	Slc6a6	Galnt2
C130083M11Rik	Grip2	Galnt7
C1galt1	Adamts9	Gan
C1galt1c1	RP24-358M18.2	Gas7
C1qtnf1	RP23-145E22.1	Gbe1
C1qtnf6	Magi1	Gbf1
C530008M17Rik	Slc25a26	Gcnt4
C630043F03Rik	RP24-576J4.2	Gdap1l1
C77370	Gm7833	Gdf15
Cables1	Uba3	Gdpd5
Cabp1	Arl6ip5	Gfra1
Cachd1	Frmd4b	Gfra2
Cacna1g	Gm23510	Gfra4
Cacna1h	RP24-401P10.1	Gipc2
Cacna2d1	Mitf	Glipr2
Cacnb1	Foxp1	Glis1
Cacnb3	RP23-12A18.7	Gm10125
Cacnb4	RP23-191I2.3	Gm11837
Cacng7	Gm23234	Gm11992
Cadm1	Shq1	Gm14005
Cadm4	Gm15576	Gm15663
Cadps2	RP24-88B16.3	Gm266
Calcrl	RP24-279P24.1	Gm5105
Cald1	RP24-183K24.2	Gm6634
Calr	RP23-196D12.1	Gmpr
Camk1	RP23-126N22.3	Golga2
Camk1d	Lmcd1	Gpr156
Camk1g	Srgap3	Gramd1b
Camk2a	Setd5	Grap2
Camk2b	Emc3	Greb1l
Camk2d	Brk1	Grhl1
Camkk1	Atg7	Gria1
Camkv	Vgll4	Grid1
Camsap3	Syn2	Grifin
Cap2	Tmcc1	Grik1
Capn1	March8	Grik4
Capn15	Rpl28-ps4	Grip2
Capn6	Cacna1c	Gsn
Car12	Dcp1b	Gsta4
Car13	Erc1	Gucy1a3
Car14	4930540M05Rik	Gulo
Car2	Rad52	Hace1
Car3	Gm25327	Hand1
Car5b	B4galnt3	Hcn4
Car9	Kdm5a	Hebp1
Card10	Cecr2	Hecw2
Card6	Gm4651	Helz
Cask	RP23-381F7.6	Hfm1
Casp7	Pex26	Hhat
Casp8	RP23-46L17.6	Hip1r
Cass4	Iffo1	Hkdc1
Casz1	Ntf3	Hlcs
Catsper2	Gm33320	Hmcn1
Cbfa2t3	Kcna1	Hmga2
Cbln1	Fgf6	Hmgn3
Cbx2	RP23-387P23.9	Hmox1
Cbx4	Tspan9	Hs6st3
Cbx6	Pzp	Hspb3
Cbx7	Etv6	Hspbap1
Ccbl2	Gm17088	Htatip2
Ccdc101	Lrp6	Htra3
Ccdc106	Gpr19	Idh2
Ccdc114	Ddx47	Iffo1
Ccdc120	Hebp1	Igf2bp1
Ccdc122	Dynlt1-ps1	Igfbp2
Ccdc134	Grin2b	Igfbp3
Ccdc136	Arhgdib	Igfbp5
Ccdc141	Rerg	Igfbp7
Ccdc18	Eps8	Il10rb
Ccdc181	CH25-241D1.2	Il17rd
Ccdc23	Pik3c2g	Il1r1
Ccdc28a	Plekha5	Il33
Ccdc30	Aebp2	Il4ra
Ccdc32	RP24-85F2.2	Ino80dos
Ccdc40	RP24-338D12.1	Inpp4b
Ccdc74a	Slco1a5	Ip6k3
Ccdc8	Gys2	Iqck
Ccdc85c	Gm766	Irf2
Ccdc88a	St8sia1	Irf2bp2
Ccdc88c	Sox5	Irs1
Ccdc92	Sox5os2	Islr
Ccnb1ip1	Gm22792	Itga8
Ccnd3	Rps25-ps1	Itgb1
Ccng1	Tuba3b	Itgb5
Ccnjl	Gm15704	Itgb6
Ccpg1os	Sspn	Itih5
Ccser2	CAAA01219085.1	Itm2b
Cd109	Itpr2	Itsn2
Cd151	Ppfibp1	Jade1
Cd160	Gm15766	Jag1
Cd164	Gm15762	Jam3
Cd1d1	Tmtc1	Jarid2
Cd24a	4930528G23Rik	Jazf1
Cd36	RP24-441E15.4	Jph2
Cd38	3010003L21Rik	Kansl1l
Cd40	Amn1	Kat2b
Cd44	Fam133b	Kcnab1
Cd47	Fzd1	Kcnj3
Cd63	Cdk14	Kcnj5
Cd82	RP23-282L6.1	Kcnk13
Cd9	1700015F17Rik	Kcnma1
Cd99l2	Gtpbp10	Kcnmb4
Cdc14b	Cfap69	Kcnn2
Cdc25b	RP24-118C7.3	Kcnn3
Cdc42bpa	RP23-364E18.2	Kcnn4
Cdc42ep1	Sema3d	Kcnq1ot1
Cdc42ep2	Cacna2d1	Kcnt2
Cdc42ep3	Gm8984	Kdm2b
Cdc42ep4	Sema3c	Khdrbs3
Cdca7	Gnai1	Kif21b
Cdca7l	RP24-459D3.1	Kif26a
Cdh11	Magi2	Kif6
Cdh13	Phtf2	Kitl
Cdh6	Rsbn1l	Klc1
Cdk2	RP23-234P16.3	Klf15
Cdk2ap2	Fbxl13	Klhdc8a
Cdk5r1	Pmpcb	Klhl31
Cdkn1a	Psmc2	Klhl36
Cdkn1b	Reln	Klhl8
Cdkn1c	Rpl17-ps5	Kremen1
Cdkn2b	Srpk2	Krt25
Cdkn2c	RP23-451E8.3	L3mbtl1
Cdkn2d	1500035N22Rik	Lama2
Cdo1	Xrcc2	Lama4
Cdon	Gm26346	Lat2
Cdt1	RP24-176O2.2	Lbh
Cebpb	RP24-176O2.4	Ldb2
Cecr2	Dpysl5	Ldlrad3
Celf2	Abhd1	Ldlrad4
Celf4	Mpv17	Lefty2
Celf5	RP24-80F7.3	Lgr6
Celsr1	Plb1	Lhfp
Cemip	Whsc1	Lhpp
Cend1	RP24-294K15.4	Limch1
Cenpi	Htra3	Lix1
Cep126	Afap1	Lmcd1
Cep170	Sorcs2	Lmod1
Cep41	Stk32b	Lnpep
Cep44	RP24-292O13.1	Loxl1
Cep55	Stx18	Lpar1
Cep78	RP23-426E16.4	Lpcat1
Cep83	C1qtnf7	Lpin2
Cep97	RP24-137F10.4	Lppr1
Cerk	Ldb2	Lrch1
Cers4	4930431F12Rik	Lrp12
Cfap69	D5Ertd615e	Lrp1b
Cfl2	RP23-194K16.1	Lrp3
Cgn	Qdpr	Lrrc16a
Cgnl1	RP23-7E4.9	Lrrc4
Cgref1	RP24-400K16.1	Lrrc75b
Chchd10	RP23-319E24.2	Lrrk1
Chd3	RP23-14C20.2	Lrrn3
Chd9	RP24-315J23.2	Lrtm1
Chid1	Ppargc1a	Lsamp
Chn1	RP24-296L6.1	Ltbp1
Chn2	8030423F21Rik	Lurap1l
Chpt1	Sepsecs	Ly6e
Chrdl1	Sel1l3	Lypd6
Chrm4	RP23-425N12.1	Lyrm7
Chrnb1	Gm26486	Macf1
Chst1	Rbpj	Macrod1
Chst10	RP24-196M24.3	Magi1
Chst11	RP23-297D16.1	Magi2
Chst14	4932441J04Rik	Mamdc2
Chst15	Pcdh7	Map2k6
Chst2	RP23-458G12.4	Map3k7cl
Chst7	RP23-458G12.2	March10
Cirbp	RP24-231P10.2	March3
Cited2	Rell1	March8
Ckap2	RP23-339I6.1	Masp1
Ckb	Tbc1d1	Mb
Ckmt1	RP23-339I6.3	Mbnl1
Clcn5	RP24-448C16.4	Mbnl2
Cldn4	RP24-448C16.7	Mbp
Clmn	Tlr1	Mchr1
Clmp	Tmem156	Mcu
Clptm1l	Lias	Mdfi
Clstn1	Apbb2	Mdfic
Clstn3	Limch1	Mdga2
Cltb	RP24-79P8.1	Me3
Clu	Gm15948	Mecom
Cluh	RP24-353A8.1	Med30
Cmklr1	Fryl	Megf10
Cmtm4	RP23-153H17.7	Meis2
Cmtm6	RP23-276J7.1	Mertk
Cnih2	RP23-422P4.3	Met
Cnksr2	RP23-382I10.2	Mfap3l
Cnn2	Gsx2	Mfi2
Cnn3	Nmu	Mical2
Cnot6l	C530008M17Rik	Micu2
Cnr1	Noa1	Mir31
Cntln	Igfbp7	Mitf
Cobl	RP24-248M2.5	Mlip
Coch	Adgrl3	Mmd
Col11a1	Epha5	Morn1
Col11a2	RP24-273G7.1	Moxd1
Col14a1	Cenpc1	Mphosph8
Col16a1	Tmprss11f	Mpnd
Col18a1	Slc4a4	Mpped2
Col19a1	RP23-307P18.1	Mrvi1
Col1a2	Mthfd2l	Msh2
Col20a1	RP23-118H9.3	Msln
Col22a1	RP24-266G11.4	Msrb3
Col23a1	Gm5558	Mtcl1
Col24a1	RP23-442L7.2	Mtm1
Col25a1	Gm15710	Mtmr10
Col26a1	Art3	Mttp
Col27a1	Gm25521	Mtus2
Col2a1	Sowahb	Mxra7
Col4a1	Cnot6l	Mybpc1
Col4a2	Gm2840	Mycn
Col4a5	Fras1	Myf5
Col4a6	RP23-480P21.2	Myh3
Col5a1	Anxa3	Myl1
Col5a2	RP24-142B15.7	Myl7
Col6a1	Gm5560	Mylk4
Col6a2	Antxr2	Myo10
Col7a1	Fgf5	Myo1d
Col9a2	1700007G11Rik	Myo5a
Col9a3	Bmp3	Myo5b
Colec12	A930011G23Rik	N6amt1
Commd3	2310034O05Rik	Nab1
Copz2	RP23-302F24.1	Nadk2
Coq10b	RP23-336N16.1	Nanos1
Coq3	Arhgap24	Napb
Cox4i2	Ptpn13	Nav1
Cox6b2	Aff1	Nav2
Cox8a	Klhl8	Nav3
Cpe	Hsd17b13	Ncald
Cpeb1	Sparcl1	Ncam1
Cpeb2	Mepe	Nceh1
Cpeb3	Lrrc8c	Ncoa1
Cpeb4	C230066G23Rik	Ncoa3
Cpm	RP23-424O22.1	Ndst1
Cpne2	Gm28050	Nedd4l
Cpped1	Hfm1	Nek7
Cpq	Tgfbr3	Neurl3
Cpsf4	Evi5	Nfatc1
Cpt1a	Mtf2	Nfia
Cpt1c	P2rx2	Nfib
Cpxm1	Chek2	Nfic
Crabp1	RP23-326H18.1	Nfkb1
Crabp2	RP23-72O23.3	Nhlh1
Cracr2b	Ttc28	Nhlrc1
Crat	RP23-131F7.5	Nipal2
Crb2	C130026L21Rik	Nnt
Creb3l1	RP24-572L22.2	Nobox
Creb3l2	RP24-340B11.1	Nov
Crebrf	RP23-427D2.1	Npas3
Creld1	Asphd2	Npnt
Crim1	Alkbh2	Npr3
Crip1	Sppl3	Nrap
Crip2	Gm13828	Nrk
Crispld1	Gatc	Nrxn3
Crlf1	Gm28563	Ntf3
Crtc3	Gm15754	Nup210
Cryab	Med13l	Oacyl
Crym	RP24-122N24.4	Olfml1
Cs	RP24-372H3.3	Osbp
Csdc2	n-R5s175	Osgin1
Csf1	Gm26474	Otog
Cspg4	Ptpn11	Oxct1
Cspg5	Gpn3	Pacs2
Csrnp3	Arpc3	Palld
Csrp2	Anapc5	Park2
Cth	Kdm2b	Parp4
Cthrc1	Orai1	Parp8
Ctif	Ccdc62	Parva
Ctsb	Hip1r	Pask
Ctsh	Pitpnm2	Pax3
Ctso	2810006K23Rik	Pax7
Cttnbp2	Ncor2	Pbx1
Cubn	RP23-363M4.1	Pcbp3
Cuedc1	Ran	Pcdh7
Cxcl12	Gm15903	Pcdh9
Cxcr4	Psph	Pced1b
Cxx1c	Sbds	Pcsk2os2
Cxxc5	Wbscr17	Pde1a
Cyfip2	Auts2	Pde4b
Cygb	RP23-276C23.3	Pde4d
Cyp26a1	RP24-399A15.5	Pde4dip
Cyp27a1	RP24-399A15.6	Pdgfa
Cyp39a1	RP23-455A10.3	Pdgfc
Cyr61	Gm16020	Pdgfd
Cystm1	Lat2	Pdk4
Cyth1	Limk1	Pdlim5
Cyyr1	Mlxipl	Pdpn
D030056L22Rik	Por	Pex26
D17H6S56E-5	Zp3	Pgam2
D2hgdh	Upk3bl	Pgk1
D430020J02Rik	Cux1	Pgm5
D430041D05Rik	Gm38082	Phactr2
D8Ertd82e	Ift22	Phlda1
D930015E06Rik	Serpine1	Phyhipl
D930048N14Rik	Zcwpw1	Pid1
Daam1	Pdgfa	Piezo2
Daam2	Prkar1b	Pigk
Dab1	3110082I17Rik	Pik3c2g
Dab2	Uncx	Pik3r1
Dach1	Elfn1	Pip5k1b
Dact1	Mad1l1	Pkdcc
Dact3	Gm16120	Pkhd1
Dag1	Chst12	Pkig
Dagla	Grifin	Pla2g16
Dapk1	Lfng	Pla2r1
Dapk2	Iqce	Plagl1
Dapp1	Amz1	Plcb4
Dazap2	Card11	Plcd1
Dbn1	Sdk1	Plch1
Dbndd1	Foxk1	Plec
Dcaf12l1	Wipi2	Plekha2
Dcaf17	Tnrc18	Plekha5
Dclk1	Actb	Plekha6
Dcxr	Cyth3	Plekhf1
Ddah1	Baiap2l1	Plekhf2
Ddb2	Trrap	Plekhg3
Ddc	Pdap1	Plekhg5
Ddias	Wasf3	Plekhh2
Ddit4l	Usp12	Plekho1
Ddr1	Gtf3a	Plk2
Ddt	Mtif3	Pmpcb
Ddx25	Lnx2	Pnma1
Ddx41	Polr1d	Pnmal1
Ddx58	Mtus2	Pnrc1
Def6	2210417A02Rik	Polg
Dennd6a	Uspl1	Ppap2a
Dennd6b	BC028471	Ppargc1a
Depdc7	Hsph1	Ppargc1b
Des	Fry	Ppfia4
Dgke	RP24-333I1.7	Ppl
Dgkk	N4bp2l2	Ppm1h
Dhcr24	RP23-336F4.5	Ppp1r16b
Dhdh	Fam110b	Ppp1r3b
Dhrs7	Cyp7a1	Ppp1r3d
Dhtkd1	Rab2a	Ppp1r9a
Dhx32	Gm11809	Prdm6
Dip2a	Chd7	Prelid2
Dip2c	Rps18-ps2	Prex1
Disp1	Clvs1	Prex2
Dkk3	Gm25677	Prkab2
Dlc1	Gm11814	Prkar1b
Dlg3	AL672160.1	Prkce
Dlg4	Plekhf2	Prkcq
Dlg5	Gm11846	Prkdc
Dlgap3	n-R5s182	Prkg1
Dlk1	Gm11820	Prl7d1
Dll1	Gm26250	Prox2
Dlx2	Runx1t1	Prr15
Dmd	Lrrc69	Prrx1
Dmpk	Gm11837	Prss23
Dmrt2	Gm11870	Prss56
Dmtn	Gpr63	Prtg
Dnaaf3	Ufl1	Prune2
Dnah17	Gm11914	Ptch1
Dnah2	Gm11922	Ptk2b
Dnaja4	Gm26254	Ptpn13
Dnajb14	Bach2	Ptpn14
Dnajb4	Mdn1	Ptprd
Dnajb5	Ankrd6	Ptprq
Dnajc28	Pnrc1	Ptprv
Dnal1	Gm11935	Ptprz1
Dnd1	Gm23304	Ptrf
Dner	Cnr1	Pxdc1
Dnm1	Gm12351	Qpct
Dnmt3b	Akirin2	Rab11fip3
Dock10	Orc3	Rab11fip5
Dock11	Gm136	Rab20
Dock3	Cga	Rab4b
Dok2	Gm12361	Rabgap1l
Dok4	3110043O21Rik	Rap1gap2
Dok5	Gm12368	Rassf2
Dpf1	Lingo2	Rassf3
Dpf3	Gm12378	Rbfox1
Dpy19l3	Toporsos	Rbfox2
Dpysl3	Aptx	Rbm20
Dpysl5	Gm12396	Rbm38
Dqx1	Nfx1	Rbms3
Drp2	Ube2r2	Rbpms
Dsg2	Gm26049	Rdh10
Dstyk	Kif24	Reep3
Dtx3	AI464131	Rell1
Dtx4	Dnaic1	Rerg
Dusp14	Dctn3	Rfx4
Dusp27	Gm13307	Rfx8
Dusp3	Gm13303	Rgmb
Dusp4	Gm17167	Rhbdl2
Dusp5	Fam205a3	Rhobtb1
Dusp9	Gm2163	Ribc2
Dym	Gm21955	Ripk4
Dync1li2	Gm12394	Rnasel
Dynlt3	Fam214b	Rnf11
Dysf	Rusc2	Rnf128
E130012A19Rik	Olfr269-ps1	Rnf144a
E230016M11Rik	Glipr2	Rnf144b
E2f2	Gne	Rnf217
E2f5	Gm12503	Rnf220
E2f8	Pax5	Robo1
E330009J07Rik	Zcchc7	Ror2
E330033B04Rik	Gm12566	Rora
E530011L22Rik	Trmt10b	Rps6ka5
Ebf1	Dcaf10	Rspo3
Ebf3	Shb	Rubie
Ebf4	Gm829	Runx1
Ece2	Tmod1	Runx1t1
Echdc2	Gm12445	Runx2
Echdc3	Gm12446	Rusc2
Ecm1	5830415F09Rik	Rxrg
Eda2r	Tgfbr1	Ryr1
Edem3	Gm27668	Ryr3
Eea1	Invs	Samd4
Eef2k	Tmeff1	Satb1
Efemp1	Gm24573	Satb2
Efhd2	Lppr1	Scg2
Efna1	Gm25485	Scgn
Efna2	Toporsl	Scn3a
Efna3	Abca1	Scn3b
Efna4	Tal2	Scn8a
Efnb3	Rps15a-ps8	Scrn1
Egfl7	Gm12477	Scube1
Egfr	Gm24628	Sdc3
Egln1	Gm12479	Sdc4
Egln3	Zfp462	Sdk1
Egr1	Gm12514	Sdk2
Egr3	Gm12509	Sdpr
Ehbp1l1	Gm12507	Sec16b
Ehd2	Gm26144	Sec24d
Ehd4	Fam206a	Secisbp2l
Ehhadh	Epb4.1l4b	Sel1l3
Eif2ak1	Pakap	Sema3c
Eif2ak2	Akap2	Sema3d
Eif4b	Gm12577	Sema5a
Elavl2	Lpar1	Sema6d
Eldr	Gm12580	Sept8
Elf3	Gm12596	Sept9
Elf4	Susd1	Serpinb10
Elk3	Inip	Serpine1
Ell3	Gm24117	Sfrp2
Elmo1	Zfp618	Sfxn1
Elovl2	Whrn	Sgcd
Elovl4	Atp6v1g1	Sgk3
Elovl7	Gm11216	Sgpp2
Emb	Gm11217	Sh3bp1
Emc1	Trim32	Sh3bp5
Emc3	Gm11235	Sh3gl3
Emc9	Gm11251	Sh3tc2
Emid1	Gm11259	Sipa1l1
Emilin1	Gm11256	Sirt1
Emilin2	Ptprd	Six1
Emilin3	Gm11252	Ski
Eml3	Lurap1l	Skp2
Eml4	Mpdz	Slc10a7
Emp1	Gm12914	Slc16a10
Emp3	Gm11264	Slc17a3
Endod1	Nfib	Slc22a23
Eng	Frem1	Slc24a3
Enho	Gm12414	Slc25a13
Eno3	Bnc2	Slc29a2
Enox1	Adamtsl1	Slc2a12
Enpp4	Haus6	Slc2a13
Enpp5	Gm12630	Slc2a5
Entpd4	Slc24a2	Slc36a4
Entpd6	Gm23154	Slc37a2
Epas1	Gm12604	Slc38a6
Epb4.1l3	Mllt3	Slc39a11
Epb4.1l4a	Ifna15	Slc44a5
Epcam	Mir31	Slc48a1
Epha1	Gm12602	Slc4a4
Epha2	Mtap	Slc7a11
Epha4	Cdkn2b	Slc7a2
Epha7	Gm27580	Slc8a2
Ephb2	Elavl2	Slc9a9
Ephx2	Gm12650	Slco2a1
Epm2a	Tek	Slit1
Epor	Junos	Slit3
Erbb2ip	Gm29064	Slmo1
Erbb3	Fggy	Smad4
Erc2	Gm12695	Smad6
Erdr1	Gm10192	Smoc2
Ero1lb	Gm12696	Smyd3
Errfi1	E130114P18Rik	Snai1
Esd	Nfia	Snap91
Espn	0610025J13Rik	Sncaip
Esyt1	Gm26154	Sntb1
Etaa1	I0C0044D17Rik	Snx1
Etl4	Usp1	Snx11
Etv5	Gm12852	Socs5
Evi5l	Efcab7	Sorbs2
Exd1	Gm12701	Sorcs1
Exoc6	Gm12706	Sorcs2
Exosc5	Cachd1	Sowahb
Exosc7	Jak1	Sox6
Eya1	Pde4b	Sp8
Eya2	Dab1	Sparc
Eya4	Gm12728	Spats2l
F11r	Gm24363	Specc1
F3	Ssbp3	Spg20
F5	Gm12850	Sphk1
F930015N05Rik	Gm24804	Spock1
Fabp3	Glis1	Spred1
Fabp5	Fam159a	Spsb1
Fads3	Zfyve9	Sptb
Fam102a	Osbpl9	Srl
Fam109b	Rnf11	Srpk2
Fam110b	Dmrta2os	Sspn
Fam111a	Foxe3	St3gal1
Fam114a1	Cyp4x1	St5
Fam117a	Cyp4a12a	St8sia2
Fam118b	Cyp4a30b	St8sia4
Fam120a	Gm12951	Stambpl1
Fam120aos	Gm25137	Stat4
Fam120c	Eif2b3	Stc1
Fam124a	Snord55	Stk17b
Fam126a	Gm25099	Stk32b
Fam129a	Rnf220	Stmn2
Fam129c	Eri3	Stx11
Fam131b	Slc6a9	Sulf1
Fam134b	Hyi	Susd1
Fam149a	Mpl	Svip
Fam151b	Gm12868	Syn2
Fam159a	Hivep3	Syne2
Fam160a1	Nfyc	Syne3
Fam161a	Col9a2	Syngr1
Fam169a	Pabpc4	Synpo
Fam174b	Macf1	Synpo2
Fam178a	Rhbdl2	Sytl2
Fam184a	Fhl3	Tacc1
Fam185a	1700041M05Rik	Tanc1
Fam189a2	Mrps15	Tbc1d1
Fam195a	Stk40	Tbc1d4
Fam198b	Adprhl2	Tcerg1l
Fam199x	Gm12935	Tcirg1
Fam19a5	Psmb2	Tek
Fam20c	Zmym4	Tenm3
Fam210b	Zmym6	Tenm4
Fam212a	Zscan20	Tet3
Fam212b	Zfp362	Tg
Fam213a	Azin2	Tgfbr2
Fam214a	Yars	Tiam1
Fam214b	C77080	Tkt
Fam217b	Bsdc1	Tle3
Fam219a	Txlna	Tmbim1
Fam222a	Col16a1	Tmeff1
Fam229b	Sdc3	Tmem108
Fam3c	Gm22660	Tmem117
Fam43a	A930004J17Rik	Tmem158
Fam46b	Snora73a	Tmem38a
Fam49a	Fgr	Tmem56
Fam60a	Wdtc1	Tmem65
Fam69b	Slc9a1	Tmod1
Fam78a	Pigv	Tmprss11f
Fam78b	Arid1a	Tmprss5
Fam81a	Pafah2	Tmtc1
Fam83h	Stmn1	Tnfaip3
Fam84b	Man1c1	Tnfrsf11b
Fam89a	Srsf10	Tnfsf10
Fam92a	E2f2	Tnk2
Fam98c	Kdm1a	Tns3
Farp2	Ephb2	Tpm1
Fat4	Epha8	Trak1
Fbln2	Rpl31-ps10	Trdn
Fbln5	Eif4g3	Trp53cor1
Fbln7	Capzb	Trps1
Fbn1	Gm24245	Tshr
Fbxl14	Ubr4	Tshz1
Fbxl19	Gm25571	Tslp
Fbxl20	Pax7	Tspan12
Fbxl22	Gm9867	Tspan18
Fbxl4	Gm13025	Tspan9
Fbxl8	Gm13031	Ttc16
Fbxo10	Szrd1	Ttc27
Fbxo17	Gm13056	Ttc28
Fbxo27	Gm13076	Ttll11
Fbxo31	Gm13075	Tubb2b
Fbxo32	Pdpn	Ube2ql1
Fbxo4	Gm38074	Ulk4
Fbxo48	Vps13d	Unc13a
Fbxw9	Pex14	Unc45b
Fdxr	Kif1b	Unc5c
Fech	Rbp7	Usp29
Fer1l5	Clstn1	Vangl1
Fgd6	Gm13068	Vat1l
Fgf10	Spsb1	Vcam1
Fgf11	Slc2a5	Vcl
Fgf7	Eno1	Vegfc
Fgfr2	Rere	Vgll3
Fgfr3	Gm13049	Vim
Fgfr4	4930589P08Rik	Vldlr
Fggy	Camta1	Vps45
Fhl1	Gm37141	Wasf1
Fhl2	Plekhg5	Wasf3
Ficd	Acot7	Wbscr17
Fignl2	Hes3	Wdr12
Filip1	Morn1	Wfikkn2
Filip1l	Ski	Wisp3
Fitm2	Ssu72	Wnt3a
Fjx1	Gm24614	Wscd1
Fkbp10	Stmn2	Wwtr1
Fkbp11	Gm37616	Xylt1
Fkbp4	Zbtb10	Zbtb16
Fkbp7	Pag1	Zbtb20
Fkbp9	Chmp4c	Zbtb7c
Flnb	Gm2464	Zcchc24
Flnc	Car1	Zeb1
Flrt2	Gm7132	Zfhx3
Flrt3	Gm33819	Zfp148
Flt1	Gm16093	Zfp217
Flt4	Cp	Zfp3
Fmn1	Cpa3	Zfp362
Fmn2	7530428D23Rik	Zfp385b
Fmnl2	RP23-105M18.2	Zfp473
Fmr1nb	RP23-105M18.1	Zfp710
Fn1	Gm5842	Zfp827
Fndc1	Nlgn1	Zfp940
Fndc3a	1700125G22Rik	Zfyve9
Fndc3b	Nceh1	Zkscan2
Fndc5	Tnfsf10	Zmat4
Fosl2	Fndc3b
Foxc1	Mir3092
Foxc2	Gm37098
Foxf1	Mecom
Foxo1	4933429H19Rik
Foxo3	Prkci
Foxo6	Cldn11
Foxp4	Kcnmb3
Frat2	RP24-457B22.2
Frem2	Gm23175
Frk	Fxr1
Frmd3	Atp11b
Frmd4a	RP23-165D1.3
Fry	Il2
Frzb	Cetn4
Fsd1	Spata5
Fst	RP23-382L1.4
Fuca1	RP23-382L1.3
Fuom	Rpl31-ps15
Fut10	RP23-112C14.1
Fut4	RP24-392E13.1
Fxyd6	RP23-334N1.5
Fyco1	RP23-33I24.1
Fyn	RP23-382L1.5
Fzd1	RP23-256D7.2
Fzd10	Intu
Fzd4	RP23-144N19.1
Fzd6	Jade1
Fzd7	Gm37365
Gaa	Gm37345
Gab2	Gm37295
Gabrb3	Gm38261
Gadd45a	Slc7a11
Gadd45b	Gm24503
Gadd45g	Gm29230
Gal3st4	Maml3
Galns	Gm10728
Galnt10	5430420F09Rik
Galnt12	Gm38098
Galnt14	Lhfp
Galnt16	RP23-335E20.2
Galnt2	Frem2
Galnt4	Gm5641
Galnt7	Gm26678
Gamt	Supt20
Gan	Spg20
Gap43	Ccdc169
Gar1	RP24-555P13.2
Gas2	Dclk1
Gas2l3	Nbea
Gas6	RP24-111L5.2
Gas7	Wwtr1
Gata2	RP23-1B20.3
Gata4	RP23-375H15.2
Gata6	Gm26166
Gatm	RP24-376N4.1
Gatsl2	Selt
Gatsl3	RP24-275F18.1
Gbas	P2ry13
Gbe1	RP24-427G24.5
Gbf1	Gm38186
Gbp2	Gm37589
Gbp9	Mbnl1
Gcnt2	Gm38326
Gcnt4	Gm8349
Gdf11	Gm34240
Gdpd1	Plch1
Gdpd5	Gm25222
Gem	Kcnab1
Gemin5	Tiparp
Gfod1	Mir8120
Gfpt2	Gm37359
Gfra2	Gm37305
Ggact	Gm36973
Ggct	Veph1
Ggh	Gm22295
Ggt1	Mfsd1
Ggt7	Gm10723
Ggta1	Schip1
Ghr	Il12a
Gid4	Ift80
Gja1	Gm17212
Glcci1	Nmd3
Gldc	Gm6634
Glipr2	Rapgef2
Glis1	Gm17359
Glrb	Gm36569
Glrx	Fam198b
Glt8d2	Pdgfc
Glul	Gm9989
Gm10451	Gucy1a3
Gm10560	Sfrp2
Gm11696	D930015E06Rik
Gm12250	Trim2
Gm13139	Tmem154
Gm13154	Fbxw7
Gm13157	AC124496.1
Gm13251	1700036G14Rik
Gm14057	Iqgap3
Gm14124	Arhgef2
Gm14139	Kcnn3
Gm15421	Adar
Gm17296	RP24-122I22.4
Gm2027	RP24-257C17.2
Gm20939	Chtop
Gm29766	Lce1m
Gm35612	Tchh
Gm5141	Them5
Gm5595	Hormad1
Gm561	Mcl1
Gm5617	Adamtsl4
Gm6981	Anp32e
Gm7694	Plekho1
Gm8773	Vps45
Gmpr	RP23-261M19.2
Gnao1	Bola1
Gnaz	4930477E14Rik
Gnb5	Gm16253
Gng10	Lix1l
Gng11	Bcl9
Gng12	Prkab2
Gng3	Pde4dip
Gnptab	Notch2
Golga1	Reg4
Golga2	Phgdh
Gpat2	RP23-200E11.4
Gpc1	Spag17
Gpc3	Fam46c
Gpc4	Man1a2
Gpcpd1	Ptgfrn
Gphn	Igsf3
Gpkow	RP23-347G20.6
Gpr146	RP23-226J22.2
Gpr155	Vangl1
Gpr27	RP24-409P22.1
Gpr85	Gm22826
Gprc5b	Gm5546
Gpt	RP23-38L11.4
Gpx8	Adora3
Gramd1b	Ahcyl1
Gramd1c	Csf1
Grasp	Gm12524
Greb1	Fndc7
Greb1l	Slc25a54
Grhpr	Gm13865
Gria3	Vav3
Grik3	A930005H10Rik
Grip2	Vcam1
Grk5	4930455H04Rik
Grtp1	Lppr5
Gsap	RP24-294N3.1
Gsn	6530403H02Rik
Gsta4	Tmem56
Gstp1	RP24-277J22.6
Gstt2	Cnn3
Gstt3	A730020M07Rik
Gulp1	RP24-404P10.3
Gxylt2	Arhgap29
Gyltl1b	Abca4
Gypc	Bcar3
Gys1	Pde5a
H19	RP24-182A8.1
H1fx	RP23-48L9.2
H2-Q4	Synpo2
H2afj	RP24-488I7.2
H2afx	Sec24d
H6pd	RP23-24O21.1
Habp4	Ndst4
Hacd1	Gm26275
Hacd4	Camk2d
Hace1	Ank2
Hadhb	RP24-380G1.2
Haghl	RP24-196G4.1
Hand1	RP24-261K17.1
Hand2	Gm9387
Hapln4	Pitx2
Harbi1	Elovl6
Has2	Egf
Hbegf	Sec24b
Hccs	RP23-123C15.2
Hcfc1r1	Col25a1
Hcfc2	RP23-246L14.5
Hcn2	RP23-349J3.1
Hcn4	RP23-349J3.4
Hdac11	RP23-349J3.8
Hdac6	RP24-176P19.6
Hddc3	RP23-292C19.1
Hdgf	Gm26103
Hebp1	Dkk2
Hebp2	RP23-435E17.1
Heca	Tbck
Hecw2	RP23-447N11.5
Heg1	RP23-447N11.2
Hells	Npnt
Helz	RP23-437C24.1
Helz2	Gm26691
Herc3	Cxxc4
Hes6	RP23-453I14.1
Hexb	Nfkb1
Hey1	RP23-167C5.1
Hhat	RP24-349N15.2
Hhex	Bank1
Hip1r	RP23-77E5.1
Hipk3	RP24-134B9.3
Hist1h1c	Gm5105
Hist1h2bc	Mttp
Hist2h2be	Adh6b
Hivep1	Adh5
Hivep2	Metap1
Hk1	Gm4862
Hkdc1	Gm6214
Hlcs	Unc5c
Hlx	Bmpr1b
Hmcn1	Pdlim5
Hmga2	Gbp5
Hmga2-ps1	RP23-229C5.1
Hmgn3	RP23-327I19.1
Hmha1	RP24-224M8.1
Hmox1	Hs2st1
Hn1	RP23-225M12.1
Homer2	Sep15
Hook1	Col24a1
Hotairm1	RP23-307M9.2
Hoxa1	Znhit6
Hoxb2	Gm17501
Hoxb3	Bcl10
Hoxb9	2410004B18Rik
Hoxd3	RP24-267M11.2
Hoxd8	Mcoln2
Hoxd9	RP24-455A5.3
Hp1bp3	Prkacb
Hpdl	Gm37041
Hprt	Gm36888
Hps1	RP24-184C18.1
Hrc	RP24-196A21.2
Hrsp12	Adgrl2
Hs3st3a1	RP23-473G18.1
Hs3st3b1	Rpsa-ps10
Hs6st1	RP24-134A5.1
Hs6st2	Adgrl4
Hsd11b2	RP24-267D17.2
Hsd17b11	Gipc2
Hspa13	Usp33
Hspa2	Pigk
Hspa4l	Gm16232
Hspa5	St6galnac3
Hspb1	RP24-186A10.2
Hspb8	Slc44a5
Hspbap1	Tyw3
Hspg2	Gm15578
Htra1	RP24-176M3.1
Htra3	Lrrc7
Hunk	RP24-481I21.3
Hvcn1	Gm9423
Icam1	WI1-1749A12.1
Id1	Gm13181
Id3	Frmd4a
Id4	Camk1d
Idh2	Gm13383
Ier2	Usp6nl
Ier5l	Celf2
Iffo1	Gm10115
Iffo2	Gm24340
Ifi30	Gm13254
Ifi35	Gm13219
Ifit2	Gata3
Ifitm2	C630004M23Rik
Ifngr2	Itih5
Ifrd2	Prkcq
Ift140	8030442B05Rik
Igdcc3	Gm10851
Igdcc4	Itga8
Igf2	Cubn
Igf2bp1	Trdmt1
Igf2os	Vim
Igfbp2	Stam
Igfbp3	Slc39a12
Igfbp4	Plxdc2
Igfbp5	Nebl
Igsf11	Gm13355
Igtp	Pip4k2a
Ikbip	Etl4
Ikbke	Gm13375
Ikzf2	Gm13337
Il10rb	Myo3a
Il13ra1	Gm23636
Il17ra	Apbb1ip
Il17rc	Entpd8
Il17rd	Gpsm1
Il4ra	Gm13562
Ilvbl	Gm13358
Impdh2	Med22
Inadl	Fam163b
Inafm2	Vav2
Inca1	Rxra
Ing5	Col5a1
Inha	Barhl1
Ino80dos	Rapgef1
Inpp4b	Pkn3
Iqcg	1700084E18Rik
Irak4	Gm28035
Irf2	Nup188
Irf2bp2	Gm14486
Irgq	Fnbp1
Irs1	Hmcn2
Irs2	Ass1
Irx3	Gm13425
Irx5	Prdm12
Itga2b	Abl1
Itga3	Aif1l
Itga4	Prrc2b
Itga6	Golga2
Itga7	Ciz1
Itga8	Slc25a25
Itgav	St6galnac6
Itgb1	Ttc16
Itgb1bp2	Fam129b
Itgb4	Lrsam1
Itgb5	Gm13536
Itih5	Nron
Itm2a	Mvb12b
Itm2b	Pbx3
Itpk1	Gm13408
Itpkb	Gapvd1
Itpr1	Psmd5
Itpripl2	Cutal
Itsn2	Hc
Izumo4	Gsn
Jade1	Gm13447
Jade2	Dab2ip
Jag1	Ttll11
Jag2	Lhx6
Jakmip2	Gm13428
Jam2	Dennd1a
Jam3	Nr6a1os
Jarid2	Lrp1b
Josd2	Gtdc1
Jph1	Zeb2
Jph2	Gm13479
Jund	Gm13481
Kalrn	Gm25338
Kank1	Gm13472
Kansl1l	Gm13489
Kat2b	Epc2
Katnal1	Gm25223
Katnal2	Lypd6
Kazn	Rnd3
Kbtbd11	Gm13500
Kbtbd8	Gm13497
Kcna6	Gm13490
Kcnb1	Cacnb4
Kcnc3	Gm23315
Kcne1l	Gm14032
Kcnh2	Kcnj3
Kcnip3	Gm13535
Kcnk5	Gm13531
Kcnk6	Galnt5
Kcnma1	Cytip
Kcnn3	Gm13558
Kcnq1ot1	Gm13559
Kcnt2	Pkp4
Kcp	5330411J11Rik
Kctd1	Tanc1
Kctd12	Baz2b
Kctd6	Ldha-ps
Kctd7	March7
Kdelr3	Pla2r1
Kdm2b	Itgb6
Kdm5b	Rbms1
Kdm7a	Gm13579
Khdrbs3	Gm26422
Khk	Gm22338
Khnyn	Tank
Kif1a	Fign
Kif21b	Gm13575
Kif26a	Gm13576
Kif5b	Scn3a
Kif5c	Scn2a1
Kif6	Gm13607
Kifc2	Stk39
Kitl	Cers6
Kiz	Gm37747
Klc1	Gm38377
Klc3	Nostrin
Klf10	Myo3b
Klf11	Rpl9-ps7
Klf12	Gm16510
Klf15	Gm13632
Klf3	Mettl8
Klf4	Gm13647
Klf5	Rapgef4
Klf8	Rapgef4os2
Klf9	Cdca7
Klhdc10	Pex13-ps
Klhl13	8430437L04Rik
Klhl22	6430710C18Rik
Klhl24	Sp3os
Klhl34	Ola1
Klhl36	D230022J07Rik
Klhl42	Wipf1
Klhl6	Chrna1
Klhl7	Chn1
Klhl8	Atp5g3
Kremen1	4930441J16Rik
Krt19	Evx2
Krtcap3	Gm13652
Ksr1	A330043C09Rik
L1cam	Gm13660
L3hypdh	Gm13655
Lacc1	Gm24574
Lad1	Hnrnpa3
Lama1	Pde11a
Lama2	Plekha3
Lama4	Ccdc141
Lamc2	Sestd1
Lamp2	Zfp385b
Laptm4b	Cwc22
Larp1b	Gm13726
Lat2	4930440I19Rik
Lats2	Gm14463
Lbh	Gm37004
Lbr	Gm14469
Lcat	Cerkl
Lck	Pde1a
Lclat1	Gm23900
Lcor	Fam171b
Lcp1	Gm13692
Ldb2	Ctnnd1
Ldha	Clp1
Ldhb	Ptprj
Ldlrad3	Nup160
Lef1	Mtch2
Lekr1	Psmc3
Leng1	1110051M20Rik
Lepr	Arhgap1
Letmd1	Dgkz
Lgals1	Creb3l1
Lgals3	Tspan18
Lgals8	Ext2
Lgalsl	Alkbh3
Lgi2	Ttc17
Lhfp	Gm13794
Lhfpl2	Gm37175
Lhfpl4	Gm29235
Lhpp	Prr5l
Lig1	Ldlrad3
Lima1	Trim44
Limch1	Slc1a2
Lin28a	Gm23731
Lin28b	Abtb2
Lix1	Cd59b
Llgl2	D430041D05Rik
Lmbr1	Gm13870
Lmna	Gm13885
Lmnb2	Qser1
Lmntd2	Them7
Lmo2	Elp4
Lnpep	Dnajc24
LOC102636514	Mpped2
Lonrf1	Rpl35a-ps4
Lor	Lin7c
Loxl1	Ccdc34
Loxl2	Gm13936
Lpar1	Bbox1
Lpar2	Ryr3
Lpcat1	Fmn1
Lpcat4	Gm21596
Lpin2	C130080G10Rik
Lpin3	Aqr
Lrch1	3110099E03Rik
Lrfn1	Mir1951
Lrfn3	Meis2
Lrguk	Gm13991
Lrig1	Spred1
Lrig3	Gm13982
Lrp1	4930412B13Rik
Lrp11	Gm13986
Lrp12	Gm29233
Lrp2	Bmf
Lrp3	Pak6
Lrrc14b	Chst14
Lrrc16a	Ehd4
Lrrc16b	Pla2g4e
Lrrc39	Wdr76
Lrrc4	Frmd5
Lrrc56	Gm14019
Lrrc8b	Ctdspl2
Lrrc8d	Sema6d
Lrrfip1	Gm13994
Lrrk1	Gm14004
Lrrk2	Fbn1
Lrrn1	Secisbp2l
Lrrn2	Atp8b4
Lsp1	Usp50
Lsr	Trpm7
Ltbp1	Sppl2a
Ltbp3	1810024B03Rik
Ltbp4	Ciao1
Lxn	Gm14005
Ly6e	Gm29010
Lypd6	Mertk
Lyrm1	Gm14011
Lyrm5	Gm23172
Lyrm7	Gm10762
Lyrm9	Stk35
Lzic	Gfra4
Lzts1	Gm14232
Lzts3	Ap5s1
Macf1	Gm14280
Macrod1	Rassf2
Maf	Gm27449
Mafk	A430048G15Rik
Magee1	Gm25258
Magef1	Gm14036
Magel2	9630028H03Rik
Magi1	Plcb4
Magi2	Gm14053
Magt1	Jag1
Malat1	Gm14066
Mamdc2	Ism1
Man1a	Tasp1
Manba	Gm14073
Manf	Sel1l2
Map1a	Macrod2
Map2k6	Zcchc9-ps
Map3k14	Macrod2os2
Map3k15	Fau-ps1
Map3k6	Rbmx2-ps
Map3k8	Kif16b
Map3k9	Pcsk2os2
Map6	Bfsp1
Mapk3	Rrbp1
Mapk8ip1	Banf2os
Mapk8ip2	Gm24823
Mapre2	Slc24a3
Mapre3	Gm22390
Marc2	Gm14092
March2	Gm11763
March8	Gm14117
Marcks	Gm14114
Marveld2	A530006G24Rik
Masp1	Nxt1
Masp2	Napb
Matn3	Gm24551
Mbd2	Mir1953
Mbd4	Ttll9
Mbnl1	Kif3b
Mbnl2	Asxl1
Mboat1	Cbfa2t2
Mbp	Chmp4b
Mbtd1	Gm14216
Mcam	Raly
Mcf2l	2310005A03Rik
Mcm10	Epb4.1l1
Mcm3	Gm14169
Mcm4	Dlgap4
Mcm5	Ndrg3
Mcm6	Tldc2
Mcm8	Src
Mcoln3	Ctnnbl1
Mcu	D630003M21Rik
Mcur1	Snhg17
Mdfi	Ppp1r16b
Mdfic	Gm11446
Mdga1	Mafb
Mdm2	Chd6
Me1	Gm14241
Mecom	Ptprt
Med30	Gm11452
Mef2a	L3mbtl1
Mef2c	Jph2
Meg3	Gdap1l1
Megf6	Fitm2
Megf9	Pkig
Meis2	Sdc4
Meis3	Ncoa5
Meox1	Cdh22
Mertk	Gm14397
Mest	Elmo2
Met	Trp53rka
Metrnl	Eya2
Mettl15	Zmynd8
Mettl7a1	Gm11461
Mfap2	Platr29
Mfap3l	Ncoa3
Mfsd6	Gm11467
Mgam	Gm11468
Mgarp	5031425F14Rik
Mgat4b	Prex1
Mgat5b	Gm24477
Mgll	Stau1
Mgst1	1500012F01Rik
Mical1	Gm11472
Mical2	Snai1
Micu1	Gm11476
Micu2	Gm14321
Mief2	Gm14319
Mif4gd	Gm20716
Minos1	Gm14261
Mir22hg	AY702102
Mir3064	A630075F10Rik
Mir682	Zfp217
Mitf	Gm17619
Mkx	Bcas1os2
Mlf1	Dok5
Mllt10	Cass4
Mllt11	Gm22773
Mmaa	Bmp7
Mmd	Rbm38
Mme	Gm14642
Mmp11	Vapb
Mmp17	Atp5k-ps2
Mmp23	Vamp7-ps
Mnd1	Npepl1
Mns1	Zfp831
Mob1b	Ppp1r3d
Mob3b	Cdh26
Mob3c	Gm14294
Mogat2	Cdh4
Mogs	Prpf6
Morn1	Lypla1
Mov10	Sgk3
Moxd1	Ppp1r42
Mpc1	Cspp1
Mphosph8	Cpa6
Mpnd	Prex2
Mpp2	Gm38069
Mpp3	Sulf1
Mpped2	Gm37702
Mpv17l	Gm26273
Mpv17l2	Eya1
Mr1	Gm9947
Mras	Rdh10
Mroh1	Stau2
Mrpl33	Gm28783
Msh2	Tfap2d
Msh5	Pkhd1
Msi1	Mir206
Msrb3	Kcnq5
Msx2	Gm5696
Mt1	Rims1
Mt2	Mir30a
Mta3	Gm20954
Mtap7d3	Smap1
Mtcl1	Gm37580
Mtfp1	Col19a1
Mthfr	Tubb4b-ps2
Mtm1	Gm9884
Mtmr1	Gm38089
Mtmr10	Gm597
Mtmr11	Gm25586
Mtmr7	Gm29669
Mttp	Dst
Mturn	Gm38157
Mtus2	Gm25096
Murc	Gm37068
Mvd	Gm8022
Mvp	Gm37335
Mxd3	Neurl3
Mxi1	Fam178b
Mxra7	Tmem131
Myadm	Rpl12-ps1
Myc	Vwa3b
Mycn	Inpp4a
Myh6	Mgat4a
Myh7b	Gm5099
Myl1	Gm16150
Myl12a	Aff3
Myl4	Gm37091
Myl6b	Mir6349
Myl9	Gm20428
Mylk	Gm3617
Mylpf	Rnf149
Myo10	Creg2
Myo16	Rfx8
Myo18a	1700066B17Rik
Myo18b	Map4k4
Myo1c	Il1r1
Myo1d	Slc9a4
Myo5a	4930448I06Rik
Myo5b	Gm28634
Myo5c	Gm29260
Myof	Gm28140
Myom1	Gm29040
Myrf	Gm29041
Myzap	Uxs1
Mzt2	Gm8304
N4bp3	Dnah7b
N6amt1	Gm28319
Nab1	9330175M20Rik
Nab2	Sdpr
Nadk2	Gm17767
Naf1	Stat4
Nagk	Gm5975
Naglu	Nab1
Nanos1	Tmem194b
Nap1l2	Gm28650
Nap1l5	Gm24349
Napb	Gm28778
Napepld	Gm28779
Naprt	Stk17b
Narf	Hecw2
Nasp	Ankrd44
Nat8l	A130048G24Rik
Nav1	Sf3b1
Nav2	Satb2
Nbl1	9130024F11Rik
Ncald	1700126A01Rik
Ncam1	BC055402
Nceh1	Gm22371
Nckap1l	Gm17929
Ncoa1	Spats2l
Ncoa3	Aox3
Ndrg2	Bzw1
Ndst1	Als2
Ndufa5	Cdk15
Ndufaf4	Wdr12
Ndufb6	Gm11577
Ndufs8	Gm11581
Neat1	Gm38137
Neb	Gm11591
Necap1	Gm37205
Nedd4l	Pard3bos1
Neil1	Gm29641
Nek6	Gm38351
Nek7	Pard3bos3
Nell2	Gm29084
Nes	Nrp2
Nexn	Gm29083
Nfatc1	Gm37121
Nfatc4	Ino80d
Nfia	Ino80dos
Nfib	Gm11605
Nfic	Adam23
Nfkb1	Klf7
Nfkb2	Gm28981
Nfkbiz	Mettl21a
Ngfr	Map2
Ngly1	Kansl1l
Nhej1	Myl1
Nhlrc1	Gm15826
Nhlrc3	Lancl1
Nhs	Gm37957
Nhsl2	Gm16076
Nid1	Pced1c-ps
Nid2	Gm28497
Ninj1	Gm38272
Ninl	4933417E11Rik
Nipal3	Gm25360
Nkapl	Gm23472
Nkd1	Gm24497
Nkiras1	Gm25939
Nlgn3	Xrcc5
Nlrx1	March4
Nmb	Gm15843
Nme7	Rpl37a
Nmt2	Igfbp2
Nnat	Igfbp5
Nnt	1700027A15Rik
Nod2	Gm38106
Nol4	6030407O03Rik
Notch4	Cxcr2
Nova1	Tmbim1
Nox4	Dnpep
Noxo1	Gm5257
Npm1	Gm29065
Npm3-ps1	Gm29068
Npnt	Gm816
Npr1	Gm25974
Npr2	Epha4
Npr3	Gm28385
Nptn	Pax3
Nptx2	Sgpp2
Nqo1	Farsb
Nr1d1	4833412K13Rik
Nr2f2	Mogat1
Nr3c1	Acsl3
Nr4a1	Gm5830
Nr4a2	Scg2
Nr6a1	Ap1s3
Nrarp	Dock10
Nrcam	Gm6198
Nrep	Gm5530
Nrk	Gm7516
Nrp1	Gm37114
Nsg2	Mir6344
Ntf3	Irs1
Ntn4	Gm36999
Nudt10	Daw1
Nudt11	Sphkap
Nudt17	Pid1
Nudt18	Dner
Nudt7	Itm2c
Numb	Dis3l2
Numbl	Prss56
Nup210	Gm19589
Nup210l	1700067G17Rik
Nup62cl	Sh3bp4
Nxt2	Gm5259
Nynrin	Gm26037
Obsl1	Gm37521
Ocel1	Iqca
Ociad2	Gm28721
Olfml2b	Gm28722
Olfr1372-ps1	Mlph
Opn3	Gm28199
Orai2	Gm28380
Orc1	Gm29101
Os9	Gm29099
Osbp	Gm29483
Osbpl10	Crocc2
Osbpl5	Pask
Otx2	Ano7
Ovca2	Gm7895
Oxct1	Gm23389
Oxr1	Gm15427
Oxsm	St8sia4
P2rx3	Cntnap5b
P2rx7	Gm28623
P2ry1	Gm15699
P2ry2	Gm20753
P3h1	Serpinb2
P3h3	Serpinb10
P4htm	Cntnap5a
Pacs2	Clasp1
Pacsin1	Gli2
Pacsin2	Gm8321
Paics	Gm29658
Pak3	Gm3551
Pak7	Gm28209
Pald1	3110009E18Rik
Palld	RP24-358J4.2
Palm2	Celrr
Palm3	2210011K15Rik
Palmd	Gm38073
Paox	Nckap5
Pappa	Gm8451
Papss2	Gm23734
Paqr4	Tmem163
Pard3b	Ubxn4
Pard6b	Gm23902
Parm1	Thsd7b
Parp10	Il10
Parp3	Rassf5
Parp4	Srgap2
Parp8	Fam72a
Parva	Lemd1
Pask	Gm29630
Pawr	Gm7241
Pax3	Klhdc8a
Pbx1	Dstyk
Pbxip1	Gm22609
Pcbd1	Plekha6
Pcbp3	Ppfia4
Pcdh1	Adipor1
Pcdh18	Rabif
Pcdh19	Lgr6
Pcdh7	Ptprv
Pcdh9	Lmod1
Pcdhga10	Nav1
Pcdhga11	Gm38399
Pcdhga5	Kif21b
Pcdhga6	5730559C18Rik
Pcdhga7	Gm37799
Pcdhgb2	Gm19705
Pcdhgb4	Gm24086
Pcdhgb5	Gm37903
Pcdhgb6	Nek7
Pcdhgb8	Gm5833
Pced1b	Kcnt2
Pcgf6	Cdc73
Pck2	Rgs21
Pclo	Gm8856
Pcmtd2	Prg4
Pcolce	Gm20631
Pcsk4	Hmcn1
Pcsk5	Gm29188
Pcsk9	Tsen15
Pddc1	Gm38009
Pde3a	Gm8818
Pde3b	Npl
Pde4a	5530400K19Rik
Pde4b	Rnasel
Pde4d	Zfp648
Pde4dip	BC034090
Pde8a	Gm37089
Pdgfa	Gm37571
Pdgfc	Fam163a
Pdgfra	Gm38113
Pdgfrb	Gm10031
Pdgfrl	Abl2
Pdia5	Fam20b
Pdk4	Gm28694
Pdlim1	Rasal2
Pdlim2	Sec16b
Pdlim3	Gm38213
Pdlim5	Brinp2
Pdlim7	Rabgap1l
Pdpn	Dnm3
Pdrg1	Fmo4
Pdzd4	Gm22434
Pear1	Prrx1
Peg12	Gorab
Peli2	Gm37403
Peo1	4930568G15Rik
Per3	Mpc2
Perp	Rcsd1
Pex11a	Gm36972
Pex11g	Gm26665
Pex19	Gm7626
Pex26	Uck2
Pex6	Gm25911
Pfkl	Lrrc52
Pfn2	Rxrg
Pgam2	Pbx1
Pgap1	Mir6348
Pgbd1	1700063I16Rik
Pgbd5	Gm5265
Pgf	Hsd17b7
Pgk1	Ddr2
Pgm1	Atf6
Pgm2	B930036N10Rik
Pgpep1	Nhlh1
Phactr1	Casq1
Phactr2	Gm7804
Phc1	Gm37125
Phc3	Vsig8
Phf19	Apcs
Phf2	Grem2
Phf21b	Gm38152
Phka1	Sdccag8
Phlda1	Gm38328
Phlda3	Gm37306
Pid1	Gm37858
Piezo2	Gm16432
Pigk	B230369F24Rik
Pik3ip1	Kif26b
Pik3r1	Smyd3
Pim1	Adck3
Pim2	Gm37267
Pisd-ps2	Lin9
Pitpnc1	Sde2
Pja2	Lefty2
Pkdcc	Enah
Pkia	Srp9
Pkig	Gm37069
Pkp2	Disp1
Pla2g16	Gm37214
Pla2g4a	Gm33973
Pla2g4c	Gm38332
Pla2r1	Dusp10
Plac1	Gm37223
Plagl1	Gm37800
Plat	Gm38358
Plaur	4930488B22Rik
Plcb1	Gm37662
Plcb4	Snora36b
Plcd1	Gm38093
Plce1	Gm37491
Plcg2	Rrp15
Plch1	Gm38155
Plcxd1	Gm37929
Plcxd2	Gm38315
Pld1	Ush2a
Pld2	Gm18698
Pld3	2900042K21Rik
Pld6	Gm38122
Plec	Ptpn14
Plekha2	Prox1
Plekha5	Rps6kc1
Plekha6	Angel2
Plekha7	Gm38161
Plekha8	Atf3
Plekhb2	Gm32200
Plekhf1	Gm37688
Plekhf2	9430037O13Rik
Plekhg1	Dtl
Plekhg3	Gm37349
Plekhg5	Lpgat1
Plekhh2	Hhat
Plekho1	Gm22265
Plekho2	Gm38360
Plgrkt	Diexf
Plin2	4930570N18Rik
Plk2	Lamb3
Plk3	Gm37942
Plod2	Mir205
Pls3	Gm21362
Plscr3	Plxna2
Pltp	Cd34
Plxna1	Clcn5
Plxnd1	Gripap1
Pm20d2	Slc35a2
Pmpcb	Ftsj1
Pnldc1	Gm4906
Pnma1	Gm14634
Pnma2	C330007P06Rik
Pnmal2	Ap3s1-ps1
Pnpla2	Gm14565
Pnpla7	Gm14576
Pnrc1	Firre
Podxl	Mbnl3
Podxl2	A630012P03Rik
Pogk	Slc9a6
Pold1	Mtm1
Pold3	Gabrq
Polg	Gm6954
Polk	Gm14733
Polr1c	Gm14741
Polr3g	Klhl15
Pop5	Ar
Popdc3	5330434G04Rik
Pou6f1	Atrx
Ppap2a	Pgk1
Ppapdc1b	Gpr174
Ppapdc3	2610002M06Rik
Ppargc1b	Gm24624
Ppat	4930558G05Rik
Ppfia4	Gm15039
Ppfibp2	Tex13a
Ppifos	Nrk
Ppm1h	Serpina7
[truncated: 2,648 more rows]
