# Supplementary material for: Time-dependent Pax3-mediated chromatin remodeling and cooperation with Six4 and Tead2 specify the skeletal myogenic lineage in developing mesoderm
Source: PLoS Biol. 2019 Feb 26;17(2):e3000153. doi: 10.1371/journal.pbio.3000153 (PMC6390996; doi:10.1371/journal.pbio.3000153)
Supplement: S7 Table — Pax3, paired box 3. (XLSX) [file pbio.3000153.s014.xlsx]

## Sheet: Cluster_01
Genomic coordinates (mm10) of Pax3-bound loci in Cluster01 from k-means clustering in Figure 6
chr11	4285104	4286006	MACS_peak_1511	41.68
chr11	4594560	4595456	MACS_peak_1512	38.74
chr11	5250815	5252285	MACS_peak_1519	198.75
chr11	6267447	6268329	MACS_peak_1528	144.66
chr11	6480669	6481490	MACS_peak_1529	92.73
chr11	11854646	11855802	MACS_peak_1551	168.79
chr11	17210991	17211994	MACS_peak_1575	60.9
chr11	20575857	20576802	MACS_peak_1595	215.83
chr11	20639640	20640356	MACS_peak_1597	201.67
chr11	20896169	20897236	MACS_peak_1599	516.94
chr11	23770109	23770785	MACS_peak_1612	69.19
chr11	35838323	35839589	MACS_peak_1641	90.35
chr11	45592972	45593772	MACS_peak_1662	76.7
chr11	45944738	45945530	MACS_peak_1664	79.66
chr11	48800817	48801775	MACS_peak_1677	57.66
chr11	48853295	48854137	MACS_peak_1680	76.71
chr11	48856267	48857226	MACS_peak_1681	56.87
chr11	57966567	57967274	MACS_peak_1726	181.29
chr11	60537038	60538043	MACS_peak_1738	150.17
chr11	61853635	61854620	MACS_peak_1749	67.98
chr11	62458072	62459044	MACS_peak_1752	74.66
chr11	63114723	63115694	MACS_peak_1759	60.74
chr11	63782055	63783195	MACS_peak_1766	268.79
chr16	29761338	29762579	MACS_peak_4184	63.33
chr16	29839065	29839978	MACS_peak_4186	50.85
chr11	65055291	65056233	MACS_peak_1771	223.84
chr16	30067963	30068755	MACS_peak_4193	54.85
chr11	67076500	67077912	MACS_peak_1778	101.74
chr16	30251863	30252808	MACS_peak_4195	52.67
chr16	30475518	30476566	MACS_peak_4197	92.72
chr11	69040764	69041272	MACS_peak_1791	44.34
chr11	69072986	69074106	MACS_peak_1794	253.25
chr11	69325813	69326591	MACS_peak_1796	40.13
chr2	90870116	90871519	MACS_peak_6046	51.05
chr2	91058234	91059471	MACS_peak_6048	178.33
chr2	91386574	91387544	MACS_peak_6049	93.71
chr11	69580036	69580936	MACS_peak_1798	98.37
chr2	91649480	91650645	MACS_peak_6051	535.42
chr11	69580982	69580983	MACS_peak_1799	41.11
chr16	30513105	30514255	MACS_peak_4199	145.65
chr11	70189177	70190257	MACS_peak_1806	161.46
chr16	31233730	31234629	MACS_peak_4205	163.28
chr11	72332930	72333942	MACS_peak_1813	143.83
chr2	102005442	102006726	MACS_peak_6070	237.54
chr16	31508676	31509631	MACS_peak_4211	89.38
chr11	75454192	75455149	MACS_peak_1824	70.68
chr16	32002909	32003716	MACS_peak_4216	56.05
chr2	102958472	102959179	MACS_peak_6084	30.61
chr11	76397483	76398194	MACS_peak_1832	37.1
chr11	76856693	76857639	MACS_peak_1837	58.66
chr11	77464435	77465357	MACS_peak_1844	77.58
chr11	77685371	77686261	MACS_peak_1845	37.88
chr11	78363438	78364416	MACS_peak_1850	83.98
chr11	79254101	79255038	MACS_peak_1853	82.35
chr2	104176844	104178028	MACS_peak_6097	68.49
chr11	80949047	80949872	MACS_peak_1864	259.13
chr11	83271683	83272411	MACS_peak_1873	110.51
chr11	83302461	83303452	MACS_peak_1874	57.16
chr11	87422498	87423683	MACS_peak_1900	664.95
chr11	87442798	87443977	MACS_peak_1902	295.34
chr11	87448250	87449561	MACS_peak_1903	358.39
chr11	87470830	87471879	MACS_peak_1905	281.33
chr2	110192261	110193405	MACS_peak_6121	570.29
chr2	113115441	113116585	MACS_peak_6123	105.14
chr11	88105442	88107042	MACS_peak_1911	71.98
chr11	88604864	88605674	MACS_peak_1921	83.12
chr16	37539357	37540319	MACS_peak_4248	365.4
chr2	113713166	113713793	MACS_peak_6129	70.01
chr16	38389143	38389786	MACS_peak_4254	46.94
chr11	98025864	98026750	MACS_peak_1966	132.62
chr11	99230213	99231160	MACS_peak_1981	205.82
chr11	100939049	100940101	MACS_peak_1991	152.78
chr11	101441872	101442690	MACS_peak_1997	81.45
chr11	101641270	101642567	MACS_peak_2000	356.26
chr2	117597321	117598157	MACS_peak_6152	39.01
chr11	101657773	101658839	MACS_peak_2002	213.73
chr11	102229744	102230794	MACS_peak_2006	1940.22
chr16	43591525	43592617	MACS_peak_4273	126.27
chr2	120146454	120147318	MACS_peak_6173	78.31
chr2	120153290	120154262	MACS_peak_6174	107.48
chr11	109425358	109425924	MACS_peak_2045	59.01
chr11	109641905	109642779	MACS_peak_2048	102.02
chr11	109816600	109817316	MACS_peak_2049	32.46
chr16	44138603	44139678	MACS_peak_4281	217.27
chr2	126322423	126323560	MACS_peak_6201	64.84
chr11	112979118	112980077	MACS_peak_2056	161.95
chr2	127247152	127248024	MACS_peak_6208	74.55
chr16	45837548	45838688	MACS_peak_4293	235.04
chr2	128966814	128967790	MACS_peak_6225	184.6
chr2	129800776	129801732	MACS_peak_6228	93.24
chr2	131204456	131205335	MACS_peak_6233	78.59
chr11	116522697	116523556	MACS_peak_2085	98.05
chr11	116532730	116533702	MACS_peak_2086	84.97
chr11	116813693	116815128	MACS_peak_2088	295.25
chr11	117080953	117081965	MACS_peak_2091	31.93
chr11	117317495	117318449	MACS_peak_2100	60.79
chr2	135742694	135743876	MACS_peak_6250	166.36
chr11	117932037	117932835	MACS_peak_2106	50.97
chr11	118003831	118004778	MACS_peak_2107	65.97
chr16	49951511	49952517	MACS_peak_4309	34.1
chr11	119796218	119796971	MACS_peak_2120	59.73
chr11	119863013	119864050	MACS_peak_2121	180.93
chr11	120231143	120232118	MACS_peak_2124	81.71
chr2	140100427	140101418	MACS_peak_6269	69.97
chr11	121090755	121091489	MACS_peak_2135	63.45
chr2	151963877	151964752	MACS_peak_6330	32.32
chr2	153335900	153336765	MACS_peak_6337	65.37
chr2	154455606	154456288	MACS_peak_6343	87.56
chr12	10589310	10590218	MACS_peak_2174	110.81
chr2	157448040	157448953	MACS_peak_6360	87.51
chr16	58728258	58729041	MACS_peak_4340	33.44
chr12	16210570	16211376	MACS_peak_2193	102.47
chr12	16835871	16836829	MACS_peak_2196	95.56
chr12	17230736	17231736	MACS_peak_2198	50.31
chr2	163344685	163345570	MACS_peak_6389	72.6
chr12	24592559	24593491	MACS_peak_2207	57.58
chr16	66004370	66005279	MACS_peak_4360	140.2
chr2	165493133	165493853	MACS_peak_6405	43.48
chr12	28635522	28636458	MACS_peak_2228	117.55
chr12	31170466	31171486	MACS_peak_2238	133.7
chr2	166422877	166423901	MACS_peak_6425	113.94
chr2	166426770	166427613	MACS_peak_6426	100.8
chr16	70351663	70352275	MACS_peak_4370	32.05
chr12	33235112	33236965	MACS_peak_2254	320.2
chr2	167062985	167063679	MACS_peak_6434	34.66
chr2	167076119	167076982	MACS_peak_6435	61.09
chr2	167079113	167080242	MACS_peak_6436	503.32
chr2	167537694	167538484	MACS_peak_6439	237.01
chr2	167585972	167586758	MACS_peak_6442	40.49
chr2	167777697	167778662	MACS_peak_6444	49.84
chr2	170147410	170148269	MACS_peak_6464	77.88
chr2	173021422	173022316	MACS_peak_6476	65.94
chr2	173352133	173353053	MACS_peak_6478	69.94
chr12	38777264	38778621	MACS_peak_2273	223.41
chr12	38843506	38844654	MACS_peak_2276	131.2
chr12	38928543	38929373	MACS_peak_2277	61.46
chr2	181600715	181601600	MACS_peak_6506	131.78
chr3	8510345	8511251	MACS_peak_6515	157.15
chr3	9173587	9174499	MACS_peak_6519	187.35
chr12	52604342	52605126	MACS_peak_2306	111.12
chr3	21818665	21819781	MACS_peak_6548	311.13
chr3	21963602	21963880	MACS_peak_6551	36.84
chr3	22090932	22091693	MACS_peak_6554	53.33
chr3	27154646	27155543	MACS_peak_6558	56.91
chr12	54251862	54252819	MACS_peak_2328	128.61
chr12	54984218	54985109	MACS_peak_2337	70.37
chr3	30788233	30789264	MACS_peak_6584	119.34
chr3	31022438	31023518	MACS_peak_6585	312.24
chr3	31159690	31160656	MACS_peak_6586	138.85
chr12	69389026	69389037	MACS_peak_2363	90.78
chr12	69501513	69502365	MACS_peak_2365	137.38
chr12	70511788	70512575	MACS_peak_2369	135.08
chr16	91010440	91011035	MACS_peak_4436	35.89
chr3	37128026	37129044	MACS_peak_6608	197.91
chr16	92609350	92610422	MACS_peak_4447	84.99
chr16	92696469	92697401	MACS_peak_4449	174.18
chr3	38233907	38234970	MACS_peak_6625	108.05
chr12	73210221	73211101	MACS_peak_2398	154.57
chr12	73307543	73308362	MACS_peak_2400	121.98
chr12	73367202	73368456	MACS_peak_2402	133.7
chr12	73415761	73416893	MACS_peak_2406	85.7
chr3	41217673	41218421	MACS_peak_6644	37.25
chr16	93006758	93007480	MACS_peak_4457	41.64
chr12	74950951	74951995	MACS_peak_2411	260.08
chr12	74952483	74952549	MACS_peak_2411	260.08
chr16	93328531	93329473	MACS_peak_4460	82.28
chr12	79488431	79489501	MACS_peak_2434	149.49
chr16	97402361	97403163	MACS_peak_4486	67.27
chr3	55096769	55097904	MACS_peak_6694	268.12
chr12	81594597	81595488	MACS_peak_2447	171.11
chr12	82247381	82248232	MACS_peak_2448	88.66
chr17	4994092	4994608	MACS_peak_4498	60.08
chr12	83631567	83632463	MACS_peak_2454	67.27
chr17	6172747	6173660	MACS_peak_4508	30.4
chr12	84141890	84142975	MACS_peak_2459	338.78
chr17	7196875	7197800	MACS_peak_4520	54.12
chr12	85093681	85094598	MACS_peak_2465	94.16
chr12	85110564	85111301	MACS_peak_2467	50.31
chr17	10024864	10025765	MACS_peak_4531	164.32
chr12	86826632	86827533	MACS_peak_2484	478.7
chr3	65657989	65659000	MACS_peak_6743	142.47
chr3	65861043	65862765	MACS_peak_6744	72.11
chr17	10040143	10041467	MACS_peak_4533	151.62
chr3	68656653	68657497	MACS_peak_6756	32.67
chr3	68676942	68677569	MACS_peak_6757	30.9
chr12	91305337	91306281	MACS_peak_2502	57.13
chr17	10390062	10391118	MACS_peak_4538	60.14
chr12	98283450	98284149	MACS_peak_2522	43.79
chr3	79936263	79937867	MACS_peak_6775	103.07
chr3	81910231	81911252	MACS_peak_6784	84.76
chr17	12751170	12752062	MACS_peak_4552	83.1
chr12	99336209	99337148	MACS_peak_2526	347.05
chr12	99560961	99561887	MACS_peak_2529	126.78
chr3	88615523	88616456	MACS_peak_6814	36.4
chr3	89507779	89508662	MACS_peak_6819	235.46
chr12	100186789	100187773	MACS_peak_2538	61.47
chr17	12915761	12916644	MACS_peak_4556	157.14
chr3	95687838	95688780	MACS_peak_6844	86.85
chr3	95695824	95696547	MACS_peak_6845	55.59
chr12	100725129	100725762	MACS_peak_2544	68.91
chr3	96601366	96602393	MACS_peak_6873	73.03
chr12	100997921	100998486	MACS_peak_2547	92.35
chr17	17407894	17408835	MACS_peak_4577	63.37
chr17	17624955	17625875	MACS_peak_4579	38.22
chr3	98355406	98356483	MACS_peak_6886	732.1
chr12	105684641	105685617	MACS_peak_2574	122.76
chr3	100681326	100682044	MACS_peak_6891	63.85
chr3	101069746	101070937	MACS_peak_6894	174.38
chr17	25273471	25274456	MACS_peak_4602	144.09
chr3	101393031	101394414	MACS_peak_6897	71.26
chr12	108408621	108409740	MACS_peak_2589	413.19
chr3	101496902	101497889	MACS_peak_6900	186.34
chr12	111847974	111848928	MACS_peak_2613	128.27
chr3	104298520	104299584	MACS_peak_6916	83.58
chr3	104541392	104542328	MACS_peak_6920	132.09
chr3	107708880	107709958	MACS_peak_6928	123.51
chr3	107737445	107738317	MACS_peak_6929	75.12
chr3	108166177	108167155	MACS_peak_6932	49.19
chr12	113000051	113000716	MACS_peak_2622	163.26
chr17	28485012	28485820	MACS_peak_4626	70.56
chr17	29056321	29057011	MACS_peak_4631	82.72
chr13	3669775	3670736	MACS_peak_2642	52.58
chr13	3889829	3890796	MACS_peak_2645	141.98
chr3	121242727	121243676	MACS_peak_6963	586.22
chr13	17695015	17695620	MACS_peak_2687	48.28
chr13	21160654	21161617	MACS_peak_2691	353.3
chr13	28416096	28416739	MACS_peak_2759	44.07
chr13	28417392	28418306	MACS_peak_2760	195.29
chr13	28810754	28811578	MACS_peak_2765	57.26
chr13	30253574	30254186	MACS_peak_2774	73.91
chr3	122087833	122088851	MACS_peak_6980	160.83
chr13	31467935	31468609	MACS_peak_2781	46.91
chr3	122364253	122365144	MACS_peak_6985	485.24
chr13	32266834	32268021	MACS_peak_2786	77.34
chr3	123122296	123123280	MACS_peak_6996	107.08
chr13	34128984	34130358	MACS_peak_2794	127.76
chr13	35501972	35502859	MACS_peak_2811	67.98
chr13	38816248	38816950	MACS_peak_2825	161.98
chr13	43171313	43172774	MACS_peak_2855	96.68
chr13	45530435	45531546	MACS_peak_2881	319.85
chr13	46522584	46523879	MACS_peak_2889	81.63
chr13	46533809	46534973	MACS_peak_2891	244.55
chr13	46840337	46841107	MACS_peak_2892	87.97
chr3	142395308	142396228	MACS_peak_7100	48.88
chr3	143912078	143912986	MACS_peak_7106	34.25
chr13	50958098	50959043	MACS_peak_2910	79.06
chr13	52188306	52189218	MACS_peak_2920	74.28
chr13	52236023	52236663	MACS_peak_2921	57.34
chr3	145651549	145652297	MACS_peak_7122	30.88
chr13	54590027	54590985	MACS_peak_2937	142.91
chr13	55189421	55190379	MACS_peak_2942	224.52
chr3	148989314	148990129	MACS_peak_7146	35.95
chr6	91619676	91620663	MACS_peak_8684	205.39
chr13	60068831	60069862	MACS_peak_2967	327.02
chr3	152758244	152759410	MACS_peak_7171	114.25
chr6	91662021	91662985	MACS_peak_8687	517.23
chr13	63068129	63069380	MACS_peak_2978	121.26
chr13	63112715	63114265	MACS_peak_2979	276.06
chr13	63134560	63135594	MACS_peak_2981	129.18
chr13	63186074	63187767	MACS_peak_2983	58.19
chr13	63278419	63279330	MACS_peak_2986	219.19
chr13	63430807	63431626	MACS_peak_2988	90.24
chr13	63564545	63565338	MACS_peak_2990	49.74
chr3	154596186	154597253	MACS_peak_7184	407.85
chr13	66932549	66933618	MACS_peak_2998	733.24
chr3	159885859	159886645	MACS_peak_7192	87.33
chr6	94776258	94777360	MACS_peak_8703	202.93
chr13	70746165	70747238	MACS_peak_3011	269.6
chr6	97178762	97180084	MACS_peak_8715	262.22
chr6	97210193	97211124	MACS_peak_8716	72.48
chr6	97222695	97223545	MACS_peak_8717	38.61
chr6	97409168	97410087	MACS_peak_8719	71.47
chr4	8535810	8536625	MACS_peak_7200	86.29
chr4	8850081	8851186	MACS_peak_7205	297.62
chr4	9668960	9669938	MACS_peak_7210	193.4
chr4	10873923	10874465	MACS_peak_7213	65.91
chr13	92647566	92648280	MACS_peak_3055	60.07
chr6	99159725	99160466	MACS_peak_8733	51.84
chr6	99984939	99985916	MACS_peak_8738	173.87
chr6	100732202	100733333	MACS_peak_8745	507.46
chr13	99071645	99072400	MACS_peak_3100	41.72
chr13	99099743	99101093	MACS_peak_3101	122.98
chr6	113604763	113605624	MACS_peak_8768	130.72
chr13	99259530	99260549	MACS_peak_3106	187.14
chr13	99441741	99442515	MACS_peak_3111	73.92
chr13	102670010	102671368	MACS_peak_3129	489.75
chr13	103921346	103922337	MACS_peak_3135	112.88
chr13	103978141	103979165	MACS_peak_3136	82.09
chr17	30546622	30547839	MACS_peak_4638	78.99
chr17	31790037	31791096	MACS_peak_4644	128.09
chr17	31914242	31914979	MACS_peak_4646	34.77
chr17	33030597	33031593	MACS_peak_4651	85.02
chr17	33939754	33940586	MACS_peak_4655	75.9
chr13	109652413	109653393	MACS_peak_3164	83.79
chr17	36836357	36837411	MACS_peak_4669	152.07
chr17	40934767	40935703	MACS_peak_4674	362.78
chr13	110024279	110024965	MACS_peak_3168	57.89
chr17	44239033	44239812	MACS_peak_4687	147.05
chr13	110923734	110924647	MACS_peak_3178	35.75
chr17	45208659	45209645	MACS_peak_4693	306.35
chr17	45246821	45248411	MACS_peak_4696	357.26
chr17	45571967	45572781	MACS_peak_4699	114.01
chr17	46271073	46272073	MACS_peak_4702	64.45
chr13	111488467	111489284	MACS_peak_3185	160.81
chr13	111904635	111905564	MACS_peak_3189	102.11
chr13	112063431	112064228	MACS_peak_3191	89.81
chr17	56009034	56009963	MACS_peak_4737	60.8
chr17	57031645	57032652	MACS_peak_4743	135.81
chr14	20347186	20348074	MACS_peak_3275	117.31
chr14	20706858	20707669	MACS_peak_3281	82.65
chr14	20905914	20906711	MACS_peak_3283	175.71
chr14	25186182	25187273	MACS_peak_3298	133.81
chr17	67988618	67989517	MACS_peak_4791	57.24
chr14	27368455	27369435	MACS_peak_3311	223.78
chr17	72955175	72955993	MACS_peak_4811	47.28
chr17	72970537	72971233	MACS_peak_4812	85.31
chr17	74796038	74796859	MACS_peak_4818	87.26
chr14	31197430	31198422	MACS_peak_3327	569.36
chr17	75177793	75179018	MACS_peak_4823	117.76
chr14	31385941	31386735	MACS_peak_3332	51.95
chr14	32049839	32050663	MACS_peak_3340	31.91
chr14	32523829	32524659	MACS_peak_3342	109.9
chr17	79355462	79356359	MACS_peak_4833	211.31
chr17	79500830	79501701	MACS_peak_4834	54.34
chr14	37098193	37098832	MACS_peak_3348	31.41
chr17	80126254	80127143	MACS_peak_4839	85.75
chr17	80772234	80773459	MACS_peak_4842	81.38
chr17	80891321	80892193	MACS_peak_4844	42.13
chr14	46921296	46922329	MACS_peak_3362	394.07
chr14	47634040	47635114	MACS_peak_3367	99.51
chr14	47986313	47987351	MACS_peak_3371	419.01
chr14	48451825	48452725	MACS_peak_3379	79.96
chr17	83350373	83351257	MACS_peak_4859	44.61
chr14	51063702	51064399	MACS_peak_3388	45.72
chr14	51089224	51090004	MACS_peak_3389	91.22
chr17	84576141	84577270	MACS_peak_4866	103.56
chr17	85090195	85091051	MACS_peak_4869	53.41
chr14	54463512	54464616	MACS_peak_3399	178.73
chr14	54486541	54487483	MACS_peak_3401	102.07
chr14	54863923	54864823	MACS_peak_3405	84.65
chr14	56667785	56668747	MACS_peak_3416	209.13
chr17	87106932	87107791	MACS_peak_4888	97.83
chr14	61327682	61328709	MACS_peak_3441	196.18
chr14	63543609	63544466	MACS_peak_3453	43.52
chr18	5819545	5820634	MACS_peak_4922	186.9
chr14	67188507	67189256	MACS_peak_3468	62.57
chr14	70095858	70096776	MACS_peak_3480	30.63
chr14	72982690	72983440	MACS_peak_3490	36.29
chr18	16740555	16741480	MACS_peak_4960	94.33
chr18	23453861	23454580	MACS_peak_4971	176.13
chr14	74882139	74883829	MACS_peak_3500	151.38
chr14	76010550	76011636	MACS_peak_3501	91
chr14	76673147	76674066	MACS_peak_3507	90.98
chr14	76698722	76699474	MACS_peak_3508	55.71
chr14	76780282	76781725	MACS_peak_3509	653.33
chr14	78330281	78331298	MACS_peak_3520	41.95
chr18	32379939	32381264	MACS_peak_5001	62.82
chr18	32444808	32445811	MACS_peak_5003	107.97
chr18	33213682	33214587	MACS_peak_5008	68.42
chr14	86430369	86431843	MACS_peak_3537	298.68
chr18	35832459	35833307	MACS_peak_5031	65.08
chr14	105377115	105377823	MACS_peak_3571	103.51
chr14	105662514	105663351	MACS_peak_3573	129.13
chr18	38419344	38419938	MACS_peak_5049	49.48
chr14	117930136	117931147	MACS_peak_3594	77.59
chr18	43463511	43464340	MACS_peak_5070	77.02
chr14	120372951	120374071	MACS_peak_3612	142.33
chr14	120910501	120911306	MACS_peak_3619	365.79
chr18	54906250	54907404	MACS_peak_5122	106.78
chr18	54972242	54972855	MACS_peak_5126	373.05
chr18	54972903	54973666	MACS_peak_5126	373.05
chr18	54985361	54987211	MACS_peak_5128	48.07
chr15	7877867	7878728	MACS_peak_3664	74.25
chr18	55623910	55624934	MACS_peak_5140	57.69
chr15	9134707	9135658	MACS_peak_3671	458.53
chr15	10939943	10940935	MACS_peak_3676	45.11
chr15	11399390	11400193	MACS_peak_3680	289.76
chr15	12117284	12117916	MACS_peak_3684	110.6
chr18	57265969	57267787	MACS_peak_5156	297.38
chr15	25448599	25449446	MACS_peak_3702	53.3
chr15	25621920	25622892	MACS_peak_3708	366.18
chr15	25761370	25762210	MACS_peak_3712	97.06
chr15	25762311	25763234	MACS_peak_3712	97.06
chr15	25956442	25957301	MACS_peak_3714	118.92
chr15	27529629	27530518	MACS_peak_3719	57.78
chr15	27594974	27595646	MACS_peak_3721	53.25
chr15	27923236	27924089	MACS_peak_3727	42.33
chr18	62477710	62478710	MACS_peak_5189	82.47
chr15	31318174	31319025	MACS_peak_3734	43.84
chr15	36873034	36873787	MACS_peak_3753	32.57
chr15	36884861	36885749	MACS_peak_3754	154.05
chr15	37432236	37433126	MACS_peak_3756	137.33
chr15	51865205	51866171	MACS_peak_3800	140.31
chr18	75599499	75600508	MACS_peak_5252	66.53
chr18	77511812	77512768	MACS_peak_5255	50.59
chr15	53258871	53259811	MACS_peak_3811	157.79
chr15	55849649	55850778	MACS_peak_3827	210.67
chr15	56692473	56693394	MACS_peak_3831	845.15
chr15	57695336	57696114	MACS_peak_3835	61.03
chr15	57847627	57848701	MACS_peak_3837	652.81
chr19	4229450	4230357	MACS_peak_5311	258.71
chr19	4927669	4928476	MACS_peak_5314	35.12
chr15	61108748	61109540	MACS_peak_3867	106.22
chr19	5015869	5016674	MACS_peak_5315	64.85
chr15	63035872	63036717	MACS_peak_3875	55.4
chr15	67018814	67019762	MACS_peak_3888	74.89
chr15	67227734	67228575	MACS_peak_3890	180.42
chr19	9111757	9112618	MACS_peak_5350	40.04
chr19	10307468	10308425	MACS_peak_5353	61.56
chr19	12796127	12797188	MACS_peak_5366	64.23
chr15	76196239	76197174	MACS_peak_3910	66.34
chr19	21340313	21341245	MACS_peak_5390	77.54
chr15	77013621	77014507	MACS_peak_3917	83.75
chr15	77214417	77215545	MACS_peak_3922	69.62
chr15	77842298	77843104	MACS_peak_3924	33.72
chr19	21652361	21653325	MACS_peak_5393	231.12
chr15	77928750	77929296	MACS_peak_3926	39.2
chr15	77970541	77971504	MACS_peak_3927	71.54
chr15	78731033	78731710	MACS_peak_3928	64.9
chr19	25654073	25655017	MACS_peak_5417	217.89
chr15	78875949	78876907	MACS_peak_3932	56.28
chr19	26091149	26092802	MACS_peak_5422	179.02
chr15	79277606	79278158	MACS_peak_3939	37.91
chr15	79934489	79935494	MACS_peak_3944	53.34
chr19	29900039	29900896	MACS_peak_5446	60.95
chr15	81061692	81062682	MACS_peak_3959	137.29
chr15	81226814	81227603	MACS_peak_3961	77.62
chr15	81294598	81296019	MACS_peak_3962	182.22
chr15	81858473	81859586	MACS_peak_3969	156.72
chr15	84224313	84225378	MACS_peak_3982	125.68
chr19	36833266	36834237	MACS_peak_5482	52.38
chr15	84714195	84715410	MACS_peak_3991	205.27
chr19	40995780	40996573	MACS_peak_5501	36.68
chr19	42090059	42090955	MACS_peak_5509	526.73
chr15	91092141	91093040	MACS_peak_4008	119.86
chr19	43689278	43689970	MACS_peak_5517	88.11
chr15	93517885	93518966	MACS_peak_4016	127.66
chr19	46148380	46149297	MACS_peak_5533	68.56
chr15	95887144	95888082	MACS_peak_4027	45.5
chr15	96641127	96641828	MACS_peak_4029	76.05
chr15	97102335	97103191	MACS_peak_4034	111.04
chr15	97182101	97183256	MACS_peak_4037	410.91
chr15	98093437	98094001	MACS_peak_4044	67.56
chr15	99547631	99548517	MACS_peak_4053	39.28
chr19	53738463	53739362	MACS_peak_5571	52.8
chr15	101139498	101141138	MACS_peak_4067	343.54
chr15	102746769	102747506	MACS_peak_4074	120.48
chr19	55747023	55748011	MACS_peak_5583	453.5
chr19	56373764	56374764	MACS_peak_5595	266.72
chr16	15084109	15085070	MACS_peak_4115	120.19
chr19	56939381	56940471	MACS_peak_5601	469.88
chr19	58432473	58433508	MACS_peak_5614	259
chr19	58839731	58840576	MACS_peak_5615	78.36
chr16	22067009	22067999	MACS_peak_4136	195.62
chr16	22880588	22881349	MACS_peak_4140	34.79
chr16	23107089	23108596	MACS_peak_4143	182.87
chr16	24218048	24218548	MACS_peak_4152	139.52
chr16	24495122	24495939	MACS_peak_4155	45.1
chr1	20666436	20667265	MACS_peak_34	62.93
chr1	39105330	39106243	MACS_peak_115	46.57
chr1	39281616	39282533	MACS_peak_118	336.31
chr1	39555687	39556642	MACS_peak_121	117.88
chr1	40281408	40282880	MACS_peak_131	107.51
chr1	53940348	53941105	MACS_peak_181	56.49
chr4	33923409	33924409	MACS_peak_7271	142.54
chr4	34551128	34552029	MACS_peak_7273	101.43
chr4	40269421	40270282	MACS_peak_7285	135
chr4	40702909	40703665	MACS_peak_7286	67.15
chr4	43398558	43399326	MACS_peak_7307	124.42
chr4	43978592	43979299	MACS_peak_7309	88.05
chr4	44072375	44073222	MACS_peak_7311	91.66
chr4	45472310	45473829	MACS_peak_7320	96.95
chr4	46085029	46086092	MACS_peak_7325	197.93
chr4	47603059	47603895	MACS_peak_7331	128.27
chr1	57429653	57430554	MACS_peak_202	75.46
chr1	57436651	57437731	MACS_peak_203	179.69
chr4	53759332	53760073	MACS_peak_7345	30.22
chr1	58392833	58393614	MACS_peak_213	313.66
chr4	54712763	54713309	MACS_peak_7349	36.1
chr1	59237045	59238295	MACS_peak_216	77.35
chr1	60097311	60098223	MACS_peak_219	62.25
chr1	60825592	60826473	MACS_peak_224	36.64
chr4	56802140	56803179	MACS_peak_7365	413.31
chr1	62416460	62417318	MACS_peak_237	144.51
chr1	62779773	62780622	MACS_peak_245	42.27
chr1	64615235	64616138	MACS_peak_260	46.2
chr4	63541883	63542856	MACS_peak_7396	48.15
chr4	80949949	80950881	MACS_peak_7420	354.29
chr4	81928405	81929221	MACS_peak_7422	44.7
chr4	83061281	83062275	MACS_peak_7432	109.15
chr4	84456212	84457103	MACS_peak_7441	38.61
chr4	86611832	86612598	MACS_peak_7448	40.76
chr4	87647520	87648798	MACS_peak_7452	528.38
chr4	88950434	88951233	MACS_peak_7460	38.71
chr1	66985071	66985827	MACS_peak_269	71.73
chr1	69375208	69376052	MACS_peak_274	192.4
chr4	95052734	95053616	MACS_peak_7476	473.68
chr1	72002160	72003241	MACS_peak_282	213.97
chr4	95664062	95664760	MACS_peak_7480	40.61
chr1	72225539	72227134	MACS_peak_283	255.78
chr1	72236509	72237488	MACS_peak_284	127.32
chr1	72243589	72244846	MACS_peak_285	185.75
chr1	72309454	72310402	MACS_peak_287	403.91
chr1	72780698	72781490	MACS_peak_297	197.72
chr1	72878287	72879653	MACS_peak_298	702.97
chr1	73824100	73824984	MACS_peak_306	89.22
chr4	98922784	98923629	MACS_peak_7505	50.88
chr1	75317420	75318383	MACS_peak_314	53.59
chr4	108350255	108351208	MACS_peak_7537	99.29
chr4	109439558	109440643	MACS_peak_7542	89.31
chr4	117155668	117156329	MACS_peak_7558	70.91
chr4	117189487	117190726	MACS_peak_7559	200.5
chr4	117831236	117832212	MACS_peak_7569	102.65
chr4	118331556	118332408	MACS_peak_7570	107.93
chr4	120824833	120825618	MACS_peak_7579	69.91
chr4	123412326	123413139	MACS_peak_7586	52.08
chr4	124708761	124709617	MACS_peak_7588	51.48
chr4	125211166	125212314	MACS_peak_7592	72.03
chr4	126046573	126047418	MACS_peak_7593	177.85
chr4	126103295	126104184	MACS_peak_7595	158.67
chr4	126967843	126968978	MACS_peak_7604	235.96
chr4	128609802	128610642	MACS_peak_7606	123.56
chr4	129460875	129461782	MACS_peak_7615	34.65
chr1	78531970	78533151	MACS_peak_347	826.83
chr1	78704249	78705565	MACS_peak_349	116.58
chr4	132353269	132354159	MACS_peak_7628	147.91
chr1	81913653	81914527	MACS_peak_368	51.5
chr4	133659764	133661191	MACS_peak_7639	369.22
chr1	82155651	82156545	MACS_peak_373	35.26
chr4	133756495	133757927	MACS_peak_7641	59.51
chr4	134395964	134396858	MACS_peak_7645	63.08
chr4	134467091	134467968	MACS_peak_7646	64.74
chr4	134617369	134618446	MACS_peak_7649	81.75
chr4	134631247	134632176	MACS_peak_7650	89.99
chr4	135855288	135856274	MACS_peak_7657	100.18
chr4	136173928	136174858	MACS_peak_7661	61.61
chr4	136177025	136177788	MACS_peak_7662	34.48
chr4	136684950	136686039	MACS_peak_7665	290.83
chr4	139218154	139219208	MACS_peak_7678	367.93
chr6	122810159	122811176	MACS_peak_8810	113.78
chr6	125156530	125157302	MACS_peak_8815	81.44
chr1	88994722	88995457	MACS_peak_403	37.59
chr1	89086279	89087221	MACS_peak_405	175.38
chr4	141139210	141140063	MACS_peak_7695	56.62
chr6	125157488	125158277	MACS_peak_8815	81.44
chr1	90441053	90442114	MACS_peak_423	39.97
chr6	127329803	127330753	MACS_peak_8827	96.67
chr4	143277812	143279063	MACS_peak_7702	30.38
chr1	92682928	92683725	MACS_peak_437	112.47
chr1	92703305	92704290	MACS_peak_438	42.38
chr1	93165125	93166185	MACS_peak_439	70.65
chr4	144999538	145000603	MACS_peak_7704	111.5
chr6	134200257	134201053	MACS_peak_8845	72.98
chr4	145010894	145011882	MACS_peak_7705	66.27
chr4	149445022	149445882	MACS_peak_7724	216.9
chr4	150236664	150237652	MACS_peak_7731	65.63
chr4	150836935	150837886	MACS_peak_7739	43.69
chr6	135138663	135139239	MACS_peak_8851	92.28
chr4	155133659	155134614	MACS_peak_7759	103.06
chr1	119152458	119153299	MACS_peak_479	32.04
chr1	119194400	119195189	MACS_peak_480	50.44
chr1	121013574	121014648	MACS_peak_487	284.71
chr6	136939955	136940818	MACS_peak_8857	66.2
chr5	16470050	16471032	MACS_peak_7808	157.06
chr6	137560162	137560745	MACS_peak_8862	63.66
chr5	20701500	20702129	MACS_peak_7823	91.64
chr1	132292127	132293316	MACS_peak_521	33.72
chr5	21786542	21787111	MACS_peak_7835	32.9
chr5	24973419	24974415	MACS_peak_7845	81.28
chr5	29708063	29708987	MACS_peak_7853	136.55
chr5	30949215	30950193	MACS_peak_7860	55.79
chr1	135014457	135015736	MACS_peak_538	396.49
chr1	135083104	135084103	MACS_peak_539	212.81
chr1	135324175	135325192	MACS_peak_541	130.89
chr5	31562338	31563186	MACS_peak_7868	45.96
chr1	135698595	135699590	MACS_peak_544	149.6
chr6	145273846	145274726	MACS_peak_8891	52.84
chr1	136725064	136725875	MACS_peak_552	103.15
chr1	138506870	138507852	MACS_peak_559	130.7
chr6	145977582	145978533	MACS_peak_8896	31.73
chr6	145998354	145999353	MACS_peak_8897	401.51
chr6	146007455	146008482	MACS_peak_8898	163.88
chr5	38038985	38039585	MACS_peak_7889	76.19
chr1	138579188	138580050	MACS_peak_562	195.32
chr6	149188060	149188979	MACS_peak_8926	94.95
chr5	45449540	45450437	MACS_peak_7901	52.53
chr5	53101883	53102854	MACS_peak_7926	158.83
chr5	53432403	53433249	MACS_peak_7929	80.79
chr7	6913621	6914612	MACS_peak_8944	42.19
chr7	13009434	13010116	MACS_peak_8949	45.02
chr7	16874659	16875386	MACS_peak_8954	37.02
chr7	16956160	16957205	MACS_peak_8959	85.03
chr5	64297961	64298862	MACS_peak_7956	46.16
chr7	24389431	24390148	MACS_peak_8973	63.32
chr7	24546404	24547314	MACS_peak_8976	267.07
chr7	24883798	24884873	MACS_peak_8977	70.29
chr5	64579324	64580136	MACS_peak_7962	87.99
chr5	64878253	64879188	MACS_peak_7964	90.72
chr1	157002825	157003986	MACS_peak_630	166.46
chr5	65391524	65392412	MACS_peak_7967	67.98
chr1	157506435	157507773	MACS_peak_634	703.72
chr5	66543348	66544361	MACS_peak_7972	65.69
chr7	27178033	27179138	MACS_peak_8983	136.19
chr1	163221255	163222069	MACS_peak_660	119.54
chr1	163390961	163391876	MACS_peak_662	220.49
chr1	165460281	165461228	MACS_peak_673	37.3
chr5	77301206	77302083	MACS_peak_8004	136.01
chr1	168597967	168599118	MACS_peak_696	141.03
chr1	169968710	169969691	MACS_peak_701	88.47
chr7	30009278	30011843	MACS_peak_9004	499.43
chr5	86065233	86066245	MACS_peak_8018	82.86
chr1	171502651	171503583	MACS_peak_712	118.49
chr5	90832277	90832963	MACS_peak_8031	33.97
chr5	91807429	91808248	MACS_peak_8037	186.51
chr5	91875421	91876876	MACS_peak_8040	317.37
chr5	96037495	96038519	MACS_peak_8056	666.92
chr7	35746568	35748322	MACS_peak_9027	582.29
chr5	97289158	97290288	MACS_peak_8065	87.64
chr1	177623252	177624060	MACS_peak_735	85.33
chr1	178317616	178318710	MACS_peak_737	365.29
chr5	98290313	98291274	MACS_peak_8072	49.39
chr1	179477152	179478027	MACS_peak_745	40.16
chr1	180639962	180641046	MACS_peak_754	178.03
chr5	98306188	98307025	MACS_peak_8074	132.02
chr7	36095196	36095969	MACS_peak_9032	57.02
chr1	182519760	182520783	MACS_peak_767	211.63
chr7	36667544	36668338	MACS_peak_9034	121.11
chr5	102664767	102665454	MACS_peak_8092	49.55
chr1	184260432	184261787	MACS_peak_787	103.34
chr7	37363866	37364791	MACS_peak_9040	147.42
chr1	184707660	184708956	MACS_peak_795	136.01
chr7	38227642	38228608	MACS_peak_9045	235.54
chr1	186748609	186749518	MACS_peak_807	101.95
chr5	107758969	107759757	MACS_peak_8122	48.45
chr5	108065172	108065967	MACS_peak_8125	115.11
chr5	110338668	110339394	MACS_peak_8127	58.85
chr5	110979763	110980763	MACS_peak_8130	122.06
chr5	111228627	111229565	MACS_peak_8135	94.44
chr5	118380516	118381082	MACS_peak_8168	32.47
chr5	125268089	125269161	MACS_peak_8213	92.16
chr5	129786618	129787649	MACS_peak_8222	188.67
chr5	130254528	130255342	MACS_peak_8225	51.15
chr7	44748036	44748827	MACS_peak_9064	173.77
chr7	44869673	44870565	MACS_peak_9065	73.34
chr7	46337362	46338277	MACS_peak_9074	92.66
chr7	46339653	46340516	MACS_peak_9075	75.95
chr7	64276411	64277504	MACS_peak_9118	77.43
chr5	136500208	136501227	MACS_peak_8261	135.3
chr5	137079902	137080460	MACS_peak_8268	52.78
chr5	137787168	137788036	MACS_peak_8274	136.57
chr7	74376213	74377157	MACS_peak_9185	165.9
chr5	142822882	142823954	MACS_peak_8314	844.2
chr5	142901489	142901950	MACS_peak_8315	32.23
chr5	144315077	144316157	MACS_peak_8328	179.1
chr7	80197412	80198432	MACS_peak_9211	115.18
chr5	147076307	147077115	MACS_peak_8342	49.28
chr7	84128409	84129480	MACS_peak_9239	115.18
chr1	190928999	190929688	MACS_peak_834	91.62
chr1	191183076	191183830	MACS_peak_836	32.66
chr6	5496238	5497159	MACS_peak_8387	153.17
chr1	192806264	192807425	MACS_peak_853	59.72
chr6	17478537	17479706	MACS_peak_8423	140.84
chr6	17515879	17516776	MACS_peak_8424	67.87
chr2	3683036	3684154	MACS_peak_5624	165.79
chr2	4338921	4339889	MACS_peak_5628	233.58
chr2	4541472	4542486	MACS_peak_5630	215.76
chr6	22216189	22217304	MACS_peak_8435	349.42
chr2	6255743	6256538	MACS_peak_5638	74.72
chr6	28576501	28577504	MACS_peak_8451	71.73
chr6	40470890	40471609	MACS_peak_8517	98.18
chr6	42373313	42373933	MACS_peak_8519	98.14
chr6	42395762	42396628	MACS_peak_8520	31.2
chr2	13385581	13386446	MACS_peak_5672	107.55
chr2	13406947	13407973	MACS_peak_5673	62.88
chr6	50979451	50980309	MACS_peak_8547	180.97
chr6	52368826	52369782	MACS_peak_8557	54.42
chr2	20642484	20643425	MACS_peak_5696	79.68
chr2	20969091	20969902	MACS_peak_5700	52.44
chr6	54369481	54370555	MACS_peak_8573	1126.57
chr6	58595858	58597265	MACS_peak_8583	50.52
chr6	59184931	59185811	MACS_peak_8585	74.54
chr6	67035270	67036924	MACS_peak_8593	105.42
chr6	67265958	67266955	MACS_peak_8596	478.17
chr6	67475449	67476021	MACS_peak_8599	33.78
chr2	26531684	26533262	MACS_peak_5718	57.98
chr2	26902646	26903478	MACS_peak_5719	78.41
chr2	27809558	27810619	MACS_peak_5726	1293.68
chr6	72473322	72474200	MACS_peak_8611	215.41
chr6	72710688	72712100	MACS_peak_8615	181.53
chr2	29716153	29717139	MACS_peak_5730	122.55
chr2	30077008	30078029	MACS_peak_5732	137.13
chr6	72713871	72714633	MACS_peak_8616	93.15
chr6	72961934	72962676	MACS_peak_8619	53.73
chr7	109986047	109986978	MACS_peak_9324	45.84
chr7	110109233	110109959	MACS_peak_9326	59.71
chr6	83349038	83349938	MACS_peak_8633	46.49
chr2	31442093	31442902	MACS_peak_5744	105.58
chr6	83831484	83832216	MACS_peak_8636	97.39
chr6	84008343	84009040	MACS_peak_8637	68.71
chr2	31640442	31641726	MACS_peak_5747	339.61
chr2	31948036	31948800	MACS_peak_5751	35.74
chr2	32287767	32288572	MACS_peak_5754	118.84
chr6	88465091	88465900	MACS_peak_8669	53.46
chr2	34869627	34870469	MACS_peak_5784	72.2
chr2	34870726	34871595	MACS_peak_5785	71.05
chr2	35273361	35274418	MACS_peak_5790	82.06
chr2	35898218	35899541	MACS_peak_5799	173.55
chr7	129591459	129592368	MACS_peak_9423	96.44
chr2	45067071	45067888	MACS_peak_5817	212.91
chr2	48380163	48380952	MACS_peak_5826	405.51
chr2	48480978	48481982	MACS_peak_5831	124.19
chr2	51055767	51056821	MACS_peak_5849	100.69
chr2	51148754	51149464	MACS_peak_5853	92.6
chr2	51238229	51238970	MACS_peak_5855	55.62
chr2	57353454	57354280	MACS_peak_5877	33.39
chr2	59599372	59600210	MACS_peak_5890	62.1
chr2	59698510	59699546	MACS_peak_5891	66.72
chr2	60697727	60698820	MACS_peak_5904	171.99
chr2	60807201	60808122	MACS_peak_5908	84.01
chr2	61401241	61402104	MACS_peak_5918	100.23
chr2	73214129	73214753	MACS_peak_5975	35.83
chr2	73572275	73573259	MACS_peak_5978	132.11
chr2	73910926	73911747	MACS_peak_5986	127.92
chr2	75658304	75659185	MACS_peak_5996	39.76
chr7	139969532	139970465	MACS_peak_9487	56.19
chr7	142284327	142285194	MACS_peak_9494	147.79
chr8	3515104	3515950	MACS_peak_9508	67.27
chr8	4677177	4678016	MACS_peak_9511	257
chr8	11382150	11382885	MACS_peak_9548	66.42
chr8	11458875	11459796	MACS_peak_9551	78.02
chr8	15003384	15004352	MACS_peak_9565	99.01
chr8	15047558	15048309	MACS_peak_9567	57.62
chr8	22192306	22193503	MACS_peak_9582	75.93
chr8	27025210	27026067	MACS_peak_9620	93.04
chr8	27057586	27058513	MACS_peak_9622	196.01
chr8	27259244	27260245	MACS_peak_9626	102.25
chr8	31149602	31150582	MACS_peak_9635	373.85
chr8	44092951	44093964	MACS_peak_9686	74.2
chr8	44996478	44997160	MACS_peak_9693	60.16
chr8	48748433	48749265	MACS_peak_9727	161.73
chr8	54275154	54276161	MACS_peak_9736	77
chr8	54548169	54548984	MACS_peak_9737	57.28
chr8	60632328	60633025	MACS_peak_9751	155.61
chr8	69848705	69849763	MACS_peak_9783	287.09
chr8	70630372	70631247	MACS_peak_9792	38.76
chr8	80737992	80738911	MACS_peak_9825	114.85
chr8	83714753	83715244	MACS_peak_9841	36.77
chr8	84257038	84257987	MACS_peak_9842	67.68
chr8	84688794	84689629	MACS_peak_9844	196.59
chr8	88280435	88281573	MACS_peak_9856	273.98
chr8	94321763	94322740	MACS_peak_9896	818.6
chr8	95887358	95888244	MACS_peak_9902	119.07
chr8	106622766	106623567	MACS_peak_9930	51.55
chr8	108194274	108195374	MACS_peak_9940	353.84
chr8	110809729	110810694	MACS_peak_9959	117.52
chr8	111258850	111259579	MACS_peak_9964	50.1
chr8	115756736	115757817	MACS_peak_9993	268.71
chr8	117157377	117158017	MACS_peak_9996	56.17
chr8	117801606	117802469	MACS_peak_10001	104.7
chr8	119708880	119709795	MACS_peak_10008	96.87
chr8	121829329	121830101	MACS_peak_10027	31.45
chr8	121949767	121950434	MACS_peak_10029	38.14
chr8	121954791	121955786	MACS_peak_10030	694.41
chr8	121993393	121994223	MACS_peak_10031	32.01
chr8	122523568	122524547	MACS_peak_10038	68.72
chr8	126666258	126667155	MACS_peak_10079	94.86
chr8	128399941	128401026	MACS_peak_10096	51.34
chrX	7291798	7293099	MACS_peak_10697	279.18
chrX	8252339	8253231	MACS_peak_10701	50.86
chrX	80799573	80800836	MACS_peak_10743	104.19
chrX	106187407	106188030	MACS_peak_10753	39.49
chrX	159953515	159954593	MACS_peak_10785	123.69
chr9	9126685	9128250	MACS_peak_10112	174.14
chr9	21238306	21239144	MACS_peak_10137	123.89
chr9	31656447	31657215	MACS_peak_10185	63.81
chr9	32695412	32696213	MACS_peak_10191	83.28
chr9	35368764	35369657	MACS_peak_10208	73.62
chr9	35371866	35372998	MACS_peak_10209	1626.82
chr9	36919430	36920188	MACS_peak_10214	231.09
chr9	37235715	37236566	MACS_peak_10220	365.09
chr9	41735646	41736763	MACS_peak_10242	859.11
chr9	49827299	49828283	MACS_peak_10287	195.35
chr9	56994399	56995144	MACS_peak_10324	35.61
chr9	58274824	58275729	MACS_peak_10334	39.22
chr9	59655584	59656786	MACS_peak_10341	415.41
chr9	59656937	59657997	MACS_peak_10341	415.41
chr9	61259146	61260552	MACS_peak_10352	196.86
chr9	61376184	61377059	MACS_peak_10355	42.4
chr9	62122541	62123464	MACS_peak_10360	55.73
chr9	65196131	65197039	MACS_peak_10391	187.96
chr9	65201376	65202303	MACS_peak_10392	321.05
chr9	66123669	66125572	MACS_peak_10399	282.41
chr9	66249113	66249966	MACS_peak_10400	38.31
chr9	66276082	66276953	MACS_peak_10401	39.12
chr9	66511490	66512467	MACS_peak_10405	203.27
chr9	69468702	69469649	MACS_peak_10431	41.85
chr9	71826131	71826966	MACS_peak_10437	112.62
chr9	72529993	72530874	MACS_peak_10446	80.71
chr9	72845781	72846708	MACS_peak_10450	368.78
chr9	79478848	79479803	MACS_peak_10484	118.69
chr9	88719356	88720286	MACS_peak_10527	160.6
chr9	94670004	94670980	MACS_peak_10539	58.91
chr9	94691458	94692406	MACS_peak_10540	46.69
chr9	98338022	98338842	MACS_peak_10561	79.99
chr9	99131840	99132715	MACS_peak_10564	84.25
chr9	99140282	99141189	MACS_peak_10565	192.5
chr9	103429930	103430972	MACS_peak_10581	39.87
chr9	107337880	107338658	MACS_peak_10598	71.58
chr9	110680673	110681414	MACS_peak_10613	146.57
chr9	112023367	112024260	MACS_peak_10619	80.49
chr9	114639154	114640130	MACS_peak_10633	141.58
chr9	116368679	116369858	MACS_peak_10644	71.87
chr9	120525142	120525858	MACS_peak_10674	65.77
chr9	123851503	123852165	MACS_peak_10692	39.88
chr10	3466207	3467143	MACS_peak_873	170.11
chr10	5070503	5071376	MACS_peak_882	101.7
chr10	12931029	12932212	MACS_peak_906	815.16
chr10	18996292	18997139	MACS_peak_938	34.2
chr10	22637400	22638277	MACS_peak_963	90.48
chr10	23202723	23204110	MACS_peak_967	31.43
chr10	23609214	23610669	MACS_peak_971	137.05
chr10	23675653	23676687	MACS_peak_972	318.26
chr10	25526165	25527147	MACS_peak_990	78.23
chr10	26836160	26837047	MACS_peak_993	58.44
chr10	27616857	27617920	MACS_peak_1001	133.51
chr10	31596566	31597287	MACS_peak_1017	58.08
chr10	37300134	37300875	MACS_peak_1027	93.12
chr10	41292799	41293751	MACS_peak_1067	238.96
chr10	41449366	41450253	MACS_peak_1068	99.3
chr10	41832021	41832692	MACS_peak_1075	89.66
chr10	61207737	61208906	MACS_peak_1132	211.48
chr10	61277628	61278530	MACS_peak_1134	68.38
chr10	62486898	62487588	MACS_peak_1148	102.1
chr10	67014428	67015361	MACS_peak_1158	225.61
chr10	67185419	67186090	MACS_peak_1162	43.74
chr10	68007910	68008980	MACS_peak_1168	395.06
chr10	69185371	69186646	MACS_peak_1176	267.62
chr10	69652640	69653063	MACS_peak_1184	53.22
chr10	69810377	69811468	MACS_peak_1188	290.06
chr10	70097329	70098046	MACS_peak_1194	59.18
chr10	70425863	70426957	MACS_peak_1199	212.68
chr10	75116343	75118561	MACS_peak_1211	334.88
chr10	81285455	81286363	MACS_peak_1258	259.96
chr10	81408555	81409367	MACS_peak_1263	145.91
chr10	81606025	81606955	MACS_peak_1267	42.56
chr10	82859277	82859990	MACS_peak_1270	98.07
chr10	90946562	90947587	MACS_peak_1310	112.6
chr10	91158027	91159101	MACS_peak_1312	254.28
chr10	91241222	91242290	MACS_peak_1314	352.26
chr10	95514477	95515196	MACS_peak_1336	77.34
chr10	98943503	98944413	MACS_peak_1355	71.85
chr10	99171820	99172728	MACS_peak_1358	57.02
chr10	111558345	111559629	MACS_peak_1411	336.76
chr10	111570568	111571381	MACS_peak_1412	107.42
chr10	116267328	116268186	MACS_peak_1427	36.91
chr10	117020675	117021761	MACS_peak_1435	226.2
chr10	120635205	120636464	MACS_peak_1463	209.25
chr10	122522367	122523284	MACS_peak_1474	37.38
chr10	128034927	128035537	MACS_peak_1493	35.2
chr10	128322072	128322890	MACS_peak_1497	75.92
chr10	128458112	128458743	MACS_peak_1499	46.56
chr10	128589707	128590675	MACS_peak_1501	91.29

## Sheet: Cluster_02
Genomic coordinates (mm10) of Pax3-bound loci in Cluster02 from k-means clustering in Figure 6
chr11	5803299	5804086	MACS_peak_1524	97.2
chr11	6480097	6480615	MACS_peak_1529	92.73
chr11	7211868	7212867	MACS_peak_1534	44.46
chr11	8691341	8692289	MACS_peak_1546	75.71
chr11	11860499	11861544	MACS_peak_1553	256.28
chr11	12221657	12222595	MACS_peak_1557	283.3
chr11	12309337	12310388	MACS_peak_1558	69.57
chr11	13885424	13886417	MACS_peak_1568	241.5
chr11	16791220	16792071	MACS_peak_1573	34.48
chr11	19986324	19987424	MACS_peak_1592	120.51
chr11	20531667	20532459	MACS_peak_1594	39.16
chr11	20602659	20603673	MACS_peak_1596	98.99
chr11	29764070	29765020	MACS_peak_1620	159.19
chr11	33512519	33513514	MACS_peak_1630	55.04
chr11	40755098	40755762	MACS_peak_1647	32.89
chr11	43842967	43843699	MACS_peak_1654	61.83
chr11	53520635	53521615	MACS_peak_1703	53.6
chr11	53567865	53568521	MACS_peak_1704	95.61
chr11	54201043	54201947	MACS_peak_1708	54.87
chr11	55216540	55217529	MACS_peak_1712	50.03
chr11	55405723	55406574	MACS_peak_1713	51.77
chr11	59638837	59639542	MACS_peak_1731	31.54
chr11	59641152	59641867	MACS_peak_1732	187.95
chr11	60882182	60882828	MACS_peak_1741	47.15
chr11	62645507	62646321	MACS_peak_1755	43.56
chr2	75660203	75661181	MACS_peak_5997	189.33
chr16	29863335	29864028	MACS_peak_4187	73.73
chr2	78656694	78657373	MACS_peak_6014	48.32
chr2	78960689	78961544	MACS_peak_6015	40.62
chr16	30019692	30020533	MACS_peak_4191	45.22
chr11	67017489	67018406	MACS_peak_1777	644.94
chr11	68973524	68974326	MACS_peak_1790	55.67
chr11	69062519	69063443	MACS_peak_1793	54.03
chr11	69340410	69341447	MACS_peak_1797	65.03
chr2	92004379	92005133	MACS_peak_6053	173.61
chr11	69662226	69662958	MACS_peak_1800	227.53
chr11	69714560	69715304	MACS_peak_1802	31.61
chr2	93313437	93314396	MACS_peak_6057	47.06
chr16	31290793	31291562	MACS_peak_4208	147.1
chr11	72671222	72672111	MACS_peak_1815	50.9
chr2	102034020	102034951	MACS_peak_6072	83.67
chr2	102118759	102120612	MACS_peak_6076	532.08
chr11	75178723	75179463	MACS_peak_1823	37.85
chr16	31877825	31878840	MACS_peak_4214	117.88
chr11	75860985	75861911	MACS_peak_1828	81.78
chr11	76373783	76374906	MACS_peak_1831	84.93
chr2	103625225	103626140	MACS_peak_6086	47.52
chr16	32645019	32646134	MACS_peak_4218	498.23
chr16	32934097	32935109	MACS_peak_4220	443.02
chr16	33126756	33127711	MACS_peak_4223	313.35
chr11	79530530	79531355	MACS_peak_1854	31.83
chr11	80081224	80082133	MACS_peak_1859	49.51
chr11	80485650	80486322	MACS_peak_1861	68.3
chr11	82929313	82930143	MACS_peak_1871	84.43
chr11	85667481	85668625	MACS_peak_1888	77.02
chr2	106781579	106782256	MACS_peak_6112	53.98
chr11	86866629	86867767	MACS_peak_1897	459.67
chr11	88070252	88071199	MACS_peak_1910	124.84
chr11	88394749	88395804	MACS_peak_1916	88.32
chr11	88488644	88489775	MACS_peak_1918	54.52
chr11	89303228	89304099	MACS_peak_1925	48.18
chr11	94228080	94229016	MACS_peak_1937	31.23
chr11	95537788	95538858	MACS_peak_1941	338.38
chr11	95945493	95946328	MACS_peak_1944	71.48
chr16	38391670	38392489	MACS_peak_4255	31.94
chr11	97677345	97677961	MACS_peak_1957	117.84
chr2	114144985	114145787	MACS_peak_6135	36.65
chr11	97782484	97783561	MACS_peak_1962	89.78
chr2	115733095	115733976	MACS_peak_6140	294.62
chr2	115860301	115861249	MACS_peak_6141	190.61
chr11	98872006	98872800	MACS_peak_1976	115.76
chr11	101645352	101646118	MACS_peak_2001	82.93
chr11	102214529	102215311	MACS_peak_2005	110.53
chr16	43463355	43464407	MACS_peak_4272	216.02
chr11	102993390	102994198	MACS_peak_2011	45.41
chr11	103018578	103019582	MACS_peak_2012	171.87
chr11	103686726	103687386	MACS_peak_2017	40.67
chr2	118925853	118926641	MACS_peak_6167	116.08
chr11	105408514	105409598	MACS_peak_2024	174.97
chr16	44053010	44053854	MACS_peak_4277	109.41
chr11	105804444	105805409	MACS_peak_2027	153.74
chr2	120170334	120171380	MACS_peak_6175	181.65
chr11	106274817	106275581	MACS_peak_2030	101.25
chr11	106276081	106276963	MACS_peak_2031	54.93
chr2	121865816	121866637	MACS_peak_6183	51.61
chr11	106982220	106982926	MACS_peak_2035	67.73
chr2	124612277	124613182	MACS_peak_6190	272.19
chr11	109546395	109547321	MACS_peak_2047	50.29
chr2	125368400	125369342	MACS_peak_6196	84.89
chr2	125734337	125735172	MACS_peak_6198	114.18
chr2	126765730	126766392	MACS_peak_6202	33.51
chr16	44238566	44239515	MACS_peak_4283	183.28
chr2	126937816	126939058	MACS_peak_6205	68.29
chr2	128256823	128257811	MACS_peak_6210	94.81
chr2	128365308	128366631	MACS_peak_6211	535.9
chr11	113816682	113817607	MACS_peak_2064	47.48
chr16	45796801	45797559	MACS_peak_4292	49.22
chr11	114040164	114040842	MACS_peak_2067	105.99
chr2	128699191	128699887	MACS_peak_6217	49.14
chr2	128738204	128739163	MACS_peak_6218	102.07
chr2	128748225	128749220	MACS_peak_6219	235.56
chr2	128758609	128759475	MACS_peak_6220	78.03
chr11	115231760	115232656	MACS_peak_2076	136.46
chr2	131037249	131038114	MACS_peak_6231	58.17
chr2	131169474	131170270	MACS_peak_6232	108.12
chr2	131678392	131679356	MACS_peak_6235	34.64
chr11	116378293	116379118	MACS_peak_2084	51.17
chr11	116873558	116874498	MACS_peak_2090	75.78
chr11	117094631	117095446	MACS_peak_2092	86.99
chr11	117116145	117117046	MACS_peak_2094	66.16
chr11	117153382	117153998	MACS_peak_2095	55.31
chr2	133666079	133667209	MACS_peak_6244	232.58
chr11	117347741	117348634	MACS_peak_2101	34.66
chr2	135372380	135373372	MACS_peak_6247	53.92
chr11	119150276	119151256	MACS_peak_2113	347.13
chr11	119706770	119707646	MACS_peak_2116	52.58
chr11	119733321	119734332	MACS_peak_2117	58.85
chr16	50527816	50528696	MACS_peak_4312	60.2
chr16	50783652	50784584	MACS_peak_4314	155.04
chr11	120280184	120281011	MACS_peak_2128	233.39
chr16	55852131	55853477	MACS_peak_4328	160.76
chr2	140395021	140395658	MACS_peak_6271	101.76
chr12	4917971	4918863	MACS_peak_2148	34.15
chr12	5254808	5255610	MACS_peak_2152	60.45
chr2	143806652	143807666	MACS_peak_6289	297.38
chr2	144101296	144102100	MACS_peak_6295	63.5
chr12	8324700	8325471	MACS_peak_2162	38.44
chr2	145608645	145609624	MACS_peak_6308	152.99
chr2	154732193	154733230	MACS_peak_6345	36.4
chr2	156736537	156737430	MACS_peak_6353	40.49
chr2	156970941	156971921	MACS_peak_6354	317.15
chr2	157079445	157080190	MACS_peak_6358	35.83
chr2	157425287	157426307	MACS_peak_6359	452.25
chr12	12693747	12694633	MACS_peak_2181	159.54
chr2	159826146	159827160	MACS_peak_6370	51.72
chr12	12938257	12938977	MACS_peak_2183	52.52
chr16	63102487	63103455	MACS_peak_4345	183.53
chr2	162941296	162942113	MACS_peak_6384	55.46
chr2	163355990	163356808	MACS_peak_6390	40.43
chr2	163457734	163458745	MACS_peak_6393	303.24
chr2	163711901	163712786	MACS_peak_6395	86.05
chr12	27068093	27069045	MACS_peak_2219	124.67
chr12	28675453	28676251	MACS_peak_2229	96.13
chr2	165875913	165876989	MACS_peak_6410	99.73
chr12	31252072	31252839	MACS_peak_2239	62.49
chr12	31472252	31472942	MACS_peak_2241	132.97
chr12	31806526	31807320	MACS_peak_2242	33.07
chr12	32110437	32111320	MACS_peak_2247	104.47
chr12	33009685	33010358	MACS_peak_2250	37.05
chr12	33061311	33062259	MACS_peak_2252	492.28
chr12	33243419	33244371	MACS_peak_2255	323.13
chr2	167080367	167081244	MACS_peak_6437	48.99
chr2	167539950	167540840	MACS_peak_6440	369.48
chr2	167849649	167850756	MACS_peak_6446	214.13
chr2	168766812	168767763	MACS_peak_6455	71.85
chr2	170218471	170219096	MACS_peak_6465	59.97
chr2	170841059	170842139	MACS_peak_6470	757.94
chr2	172392315	172393095	MACS_peak_6471	142.05
chr2	174025125	174026100	MACS_peak_6483	37.71
chr2	174116682	174117639	MACS_peak_6484	62.33
chr12	39938782	39939702	MACS_peak_2281	69.77
chr16	85900770	85901417	MACS_peak_4406	41.81
chr2	181592724	181593438	MACS_peak_6505	61.39
chr3	9339313	9340372	MACS_peak_6520	281.32
chr3	9717659	9718556	MACS_peak_6524	59.71
chr12	52835913	52836779	MACS_peak_2310	42.11
chr12	54191483	54193011	MACS_peak_2323	332.49
chr12	54197980	54198966	MACS_peak_2324	397.05
chr12	54202998	54203868	MACS_peak_2325	75.18
chr3	27497285	27498325	MACS_peak_6562	64.06
chr3	27656418	27657401	MACS_peak_6565	171.33
chr3	27670170	27671172	MACS_peak_6566	147.79
chr12	54789754	54790298	MACS_peak_2336	53.47
chr16	87552481	87553651	MACS_peak_4418	62.46
chr3	32496110	32497382	MACS_peak_6592	345.06
chr16	87900669	87902599	MACS_peak_4420	129.07
chr16	88710528	88711380	MACS_peak_4424	44.31
chr16	89841160	89842084	MACS_peak_4427	144.32
chr3	34041843	34042438	MACS_peak_6597	34.37
chr12	69389124	69389962	MACS_peak_2363	90.78
chr12	69510537	69511564	MACS_peak_2366	189.12
chr3	37421043	37421881	MACS_peak_6611	66.47
chr3	37672205	37673268	MACS_peak_6613	426.24
chr12	71831886	71832889	MACS_peak_2387	106.12
chr12	71898002	71899105	MACS_peak_2389	258.11
chr12	71971840	71972763	MACS_peak_2390	43.39
chr12	71980035	71980996	MACS_peak_2391	105.26
chr3	37737453	37737979	MACS_peak_6616	41.37
chr12	72039260	72040173	MACS_peak_2392	67.32
chr16	92739890	92740566	MACS_peak_4453	95.08
chr12	73401689	73402540	MACS_peak_2404	51.5
chr12	73413206	73413997	MACS_peak_2405	52.04
chr12	74192493	74193140	MACS_peak_2409	44.69
chr3	41185120	41186047	MACS_peak_6641	36.39
chr3	41599971	41600981	MACS_peak_6647	130.19
chr3	41605705	41606193	MACS_peak_6648	30.81
chr3	49928381	49930044	MACS_peak_6658	198.74
chr12	75546102	75546945	MACS_peak_2414	33.53
chr12	75735591	75736462	MACS_peak_2415	66.57
chr12	75826891	75827857	MACS_peak_2416	45.86
chr12	76622111	76623064	MACS_peak_2422	77.72
chr12	76864911	76865702	MACS_peak_2423	107.5
chr3	51803657	51804543	MACS_peak_6667	108.05
chr3	51934465	51935423	MACS_peak_6669	60.48
chr3	52069640	52070493	MACS_peak_6671	101.57
chr12	77079181	77080001	MACS_peak_2425	130.66
chr12	77131117	77131230	MACS_peak_2426	65.86
chr12	77131307	77132001	MACS_peak_2426	65.86
chr3	53195577	53196418	MACS_peak_6681	73.75
chr3	53227678	53228397	MACS_peak_6682	39.72
chr16	94349407	94350602	MACS_peak_4470	346.29
chr3	53593382	53594244	MACS_peak_6685	90.13
chr3	53646735	53647680	MACS_peak_6686	150.83
chr12	79609090	79610033	MACS_peak_2436	270.99
chr16	96128242	96129207	MACS_peak_4481	90.64
chr12	79843215	79844181	MACS_peak_2438	139.11
chr17	5816862	5817796	MACS_peak_4505	96.83
chr12	83987661	83988499	MACS_peak_2456	67.5
chr12	84051805	84052772	MACS_peak_2458	61.7
chr3	58312268	58313344	MACS_peak_6714	380.5
chr3	58592523	58593384	MACS_peak_6716	35.72
chr17	7163584	7164563	MACS_peak_4519	43.7
chr12	84361286	84362205	MACS_peak_2461	153.66
chr3	60811603	60812648	MACS_peak_6729	67.51
chr12	85467601	85468629	MACS_peak_2473	166.38
chr12	86363695	86364616	MACS_peak_2477	209.67
chr12	86818405	86819129	MACS_peak_2482	35.14
chr3	67582749	67583677	MACS_peak_6750	115.43
chr3	68596848	68597818	MACS_peak_6753	451.48
chr3	69367012	69367786	MACS_peak_6761	174.34
chr12	97517174	97517933	MACS_peak_2519	105.76
chr12	98996139	98997050	MACS_peak_2524	111.45
chr3	90509090	90510015	MACS_peak_6828	32.68
chr3	93025160	93026120	MACS_peak_6832	105.24
chr3	95661780	95662726	MACS_peak_6843	64.79
chr3	95929921	95930845	MACS_peak_6847	88.25
chr3	95950418	95951424	MACS_peak_6849	68.81
chr3	95984651	95985653	MACS_peak_6851	119.24
chr3	96058075	96059059	MACS_peak_6852	107.87
chr3	96401627	96402694	MACS_peak_6864	92.55
chr3	96575148	96576182	MACS_peak_6872	139.74
chr17	17234260	17235844	MACS_peak_4574	50.51
chr12	102182848	102183927	MACS_peak_2550	1081.03
chr12	102190400	102191433	MACS_peak_2551	72.2
chr12	102308226	102308983	MACS_peak_2554	30.66
chr12	102322617	102323655	MACS_peak_2555	155.69
chr3	97659560	97660246	MACS_peak_6879	37.7
chr3	97829741	97830808	MACS_peak_6882	521.07
chr3	97831329	97832329	MACS_peak_6883	149.41
chr3	98023907	98024938	MACS_peak_6884	294.88
chr12	104818978	104819983	MACS_peak_2568	136.19
chr12	104931011	104931960	MACS_peak_2570	214.7
chr12	105814001	105814703	MACS_peak_2577	48.29
chr3	101364888	101365823	MACS_peak_6895	105
chr17	25663880	25664601	MACS_peak_4604	41.43
chr17	25913623	25914603	MACS_peak_4608	158.16
chr12	108909606	108910468	MACS_peak_2592	57.52
chr12	109399970	109401014	MACS_peak_2594	116.21
chr3	102053806	102054753	MACS_peak_6906	66.68
chr17	26123175	26123806	MACS_peak_4612	31.23
chr12	111745047	111745955	MACS_peak_2610	76.34
chr3	102193671	102194289	MACS_peak_6908	63.17
chr17	27174211	27174809	MACS_peak_4617	57.25
chr12	112958229	112958976	MACS_peak_2621	173.39
chr17	29007894	29008584	MACS_peak_4628	73.97
chr3	108857827	108858629	MACS_peak_6939	35.89
chr12	116404514	116405277	MACS_peak_2627	66.8
chr3	109253761	109254465	MACS_peak_6942	51.92
chr3	109326747	109327608	MACS_peak_6943	122.26
chr12	117872025	117873022	MACS_peak_2634	54.81
chr17	30052227	30053075	MACS_peak_4635	64.88
chr3	115875435	115876368	MACS_peak_6949	214.57
chr3	121448080	121448744	MACS_peak_6966	45.51
chr13	6157582	6158711	MACS_peak_2655	120.9
chr13	23445752	23447226	MACS_peak_2719	103.24
chr13	23450279	23451203	MACS_peak_2720	127.53
chr13	24638120	24638827	MACS_peak_2747	73.47
chr13	26194519	26195356	MACS_peak_2755	91.51
chr13	30002910	30003708	MACS_peak_2772	35.82
chr13	30985427	30986314	MACS_peak_2777	64.69
chr3	121927476	121928279	MACS_peak_6978	42.09
chr13	31628416	31629394	MACS_peak_2782	95.59
chr13	31629405	31629441	MACS_peak_2783	35.57
chr3	122484471	122485353	MACS_peak_6987	30.54
chr3	122763499	122764446	MACS_peak_6990	153.47
chr3	123173506	123174386	MACS_peak_6997	85.45
chr3	123236659	123237579	MACS_peak_6998	106.13
chr13	34596552	34597418	MACS_peak_2801	147.42
chr13	34784559	34785206	MACS_peak_2803	32.81
chr13	35511594	35512820	MACS_peak_2812	82.47
chr13	37436214	37437189	MACS_peak_2816	55.29
chr13	38150092	38151105	MACS_peak_2820	283.76
chr3	129164108	129164936	MACS_peak_7025	38.21
chr3	129537626	129538634	MACS_peak_7030	149.6
chr3	130494802	130495504	MACS_peak_7035	35.28
chr3	130878034	130879105	MACS_peak_7039	149.59
chr3	131154533	131155277	MACS_peak_7044	64.7
chr3	131867872	131868719	MACS_peak_7046	120.02
chr3	131917578	131918428	MACS_peak_7047	61.25
chr3	132869484	132870335	MACS_peak_7055	82.95
chr3	133758076	133759015	MACS_peak_7059	133.2
chr3	134240100	134240699	MACS_peak_7062	49.46
chr13	44133320	44134178	MACS_peak_2862	104.9
chr3	135674770	135675708	MACS_peak_7068	322.56
chr13	44729222	44729937	MACS_peak_2871	33.53
chr13	44939036	44939880	MACS_peak_2873	31.98
chr13	45454900	45455720	MACS_peak_2878	65.47
chr3	138095622	138096468	MACS_peak_7080	240.99
chr13	45684390	45685453	MACS_peak_2882	47
chr3	138441787	138442823	MACS_peak_7087	101.95
chr13	46909230	46910174	MACS_peak_2893	77.64
chr3	141920866	141921780	MACS_peak_7099	43.3
chr13	47240169	47241076	MACS_peak_2897	127.07
chr13	48447530	48448454	MACS_peak_2901	35.35
chr13	51018043	51018966	MACS_peak_2911	87.12
chr3	144584842	144586036	MACS_peak_7112	703.33
chr13	52777830	52778792	MACS_peak_2925	43.8
chr6	88941936	88942914	MACS_peak_8674	213.21
chr6	89006713	89007690	MACS_peak_8676	182.57
chr13	57909128	57909761	MACS_peak_2955	80.62
chr3	148986490	148987103	MACS_peak_7145	34.42
chr13	58478295	58479207	MACS_peak_2957	90.64
chr6	91041809	91042653	MACS_peak_8682	157.1
chr13	60012914	60013501	MACS_peak_2966	30.94
chr3	152345821	152346659	MACS_peak_7169	133.3
chr3	152770003	152770745	MACS_peak_7172	62.54
chr6	91653268	91654023	MACS_peak_8685	48.1
chr6	91687323	91688162	MACS_peak_8688	61.27
chr6	92905652	92906388	MACS_peak_8692	41.95
chr13	69740556	69741232	MACS_peak_3005	44.88
chr4	8642326	8643643	MACS_peak_7201	110.82
chr6	97856420	97857335	MACS_peak_8723	52.05
chr4	9058222	9059528	MACS_peak_7208	253.57
chr4	10402692	10403732	MACS_peak_7212	92.7
chr13	92675119	92675813	MACS_peak_3057	241.51
chr6	98955533	98956763	MACS_peak_8730	118.65
chr13	95614421	95615543	MACS_peak_3070	91.98
chr13	97439314	97440245	MACS_peak_3080	92.1
chr6	112273977	112275041	MACS_peak_8761	166.11
chr6	112888427	112889464	MACS_peak_8762	142.22
chr13	99157445	99158212	MACS_peak_3102	67.49
chr6	114883084	114883998	MACS_peak_8775	51.24
chr6	114901837	114902863	MACS_peak_8776	95.92
chr6	114931018	114932053	MACS_peak_8777	268.33
chr13	99412068	99413009	MACS_peak_3110	126.37
chr13	100519302	100520169	MACS_peak_3115	55.85
chr13	104095738	104096718	MACS_peak_3137	100.56
chr13	106884043	106884885	MACS_peak_3144	85.94
chr13	107935291	107936206	MACS_peak_3148	149.98
chr17	31862841	31863900	MACS_peak_4645	197.8
chr13	108600642	108601440	MACS_peak_3154	68.59
chr13	108603314	108604111	MACS_peak_3155	33.9
chr13	109259857	109260854	MACS_peak_3159	68.39
chr17	35242317	35243405	MACS_peak_4662	707.75
chr13	110824599	110825501	MACS_peak_3175	174.94
chr13	111790039	111791044	MACS_peak_3186	104.59
chr17	47622852	47623681	MACS_peak_4711	64.29
chr13	112425086	112426142	MACS_peak_3197	117.85
chr13	112705933	112706948	MACS_peak_3201	37.51
chr13	112810334	112811622	MACS_peak_3203	129.05
chr13	114151595	114152410	MACS_peak_3211	62.94
chr13	114818400	114819106	MACS_peak_3215	47.7
chr17	51178380	51179050	MACS_peak_4725	41.67
chr17	51413655	51415012	MACS_peak_4726	237.63
chr13	117211049	117212030	MACS_peak_3225	268.37
chr13	119351140	119351960	MACS_peak_3229	748.74
chr17	51807024	51807742	MACS_peak_4731	43.81
chr17	53596241	53597111	MACS_peak_4735	196.88
chr17	63373203	63374050	MACS_peak_4756	133.69
chr17	64375206	64376082	MACS_peak_4765	98.04
chr17	64554503	64555772	MACS_peak_4766	355.29
chr17	65072481	65073296	MACS_peak_4769	48.97
chr14	21722085	21722807	MACS_peak_3289	30.58
chr14	23835519	23836400	MACS_peak_3295	98.06
chr17	65697793	65698685	MACS_peak_4774	283.34
chr17	65905053	65905970	MACS_peak_4778	96.96
chr17	66350418	66351472	MACS_peak_4781	419.16
chr14	25708053	25709077	MACS_peak_3302	157.75
chr14	25866283	25867087	MACS_peak_3305	70.16
chr17	71213327	71214340	MACS_peak_4808	73.26
chr14	29159872	29160721	MACS_peak_3317	139.96
chr17	75272955	75273886	MACS_peak_4824	206.81
chr17	78325688	78326769	MACS_peak_4827	831.83
chr14	32687296	32688197	MACS_peak_3344	126.34
chr17	79625795	79626784	MACS_peak_4835	88.44
chr14	40938261	40939135	MACS_peak_3350	127.55
chr14	45565247	45566160	MACS_peak_3358	45.47
chr17	83200936	83201898	MACS_peak_4858	121.69
chr17	83377558	83378441	MACS_peak_4860	94.11
chr17	85803210	85804431	MACS_peak_4873	300.46
chr17	85804578	85805416	MACS_peak_4873	300.46
chr17	85805630	85806466	MACS_peak_4874	48.03
chr14	54481209	54481848	MACS_peak_3400	34.08
chr14	56575089	56575968	MACS_peak_3415	74.56
chr17	86456127	86457100	MACS_peak_4884	196.82
chr14	57972287	57973232	MACS_peak_3422	126.48
chr17	88132323	88133093	MACS_peak_4898	75.27
chr14	58678912	58679951	MACS_peak_3429	193.06
chr14	59887793	59888621	MACS_peak_3436	44.02
chr14	62829145	62829992	MACS_peak_3448	70.57
chr14	64222481	64223558	MACS_peak_3454	250.37
chr14	65266095	65266843	MACS_peak_3459	65.47
chr14	66235753	66236787	MACS_peak_3463	143.49
chr14	69131626	69132732	MACS_peak_3477	242.05
chr14	69734332	69735198	MACS_peak_3478	69.09
chr14	70205964	70207043	MACS_peak_3482	183.3
chr14	73445637	73446559	MACS_peak_3492	102.46
chr18	24039371	24039871	MACS_peak_4974	111.6
chr14	76477678	76478447	MACS_peak_3505	136.25
chr18	24953275	24954120	MACS_peak_4981	67.06
chr14	78019640	78020734	MACS_peak_3519	89.96
chr14	84443795	84444862	MACS_peak_3532	215.92
chr14	86328784	86329631	MACS_peak_3536	94.51
chr18	34408725	34409487	MACS_peak_5017	90.34
chr14	101326129	101327096	MACS_peak_3555	100.33
chr14	101561112	101561999	MACS_peak_3557	60.69
chr18	35874213	35874295	MACS_peak_5033	38.24
chr14	114837623	114838516	MACS_peak_3580	39.87
chr18	39034994	39035882	MACS_peak_5053	31.39
chr14	120218678	120219825	MACS_peak_3605	118.17
chr14	120223405	120224899	MACS_peak_3606	141.75
chr14	120297581	120298409	MACS_peak_3608	86.42
chr18	45900439	45901413	MACS_peak_5079	126.61
chr14	120322993	120323794	MACS_peak_3610	49.77
chr14	120868155	120869138	MACS_peak_3618	168.76
chr18	49474547	49475496	MACS_peak_5097	41.85
chr14	121111582	121112737	MACS_peak_3624	349.26
chr18	53406583	53407502	MACS_peak_5105	57.34
chr14	121359670	121360566	MACS_peak_3627	62.18
chr15	8586348	8587524	MACS_peak_3668	174.05
chr15	9189630	9190454	MACS_peak_3672	53.65
chr18	56136365	56137237	MACS_peak_5146	44.76
chr18	56763193	56764169	MACS_peak_5151	79.58
chr18	57211478	57212663	MACS_peak_5154	169.7
chr18	57270692	57271440	MACS_peak_5158	40.56
chr18	57747585	57748620	MACS_peak_5165	92.18
chr15	25445578	25446458	MACS_peak_3701	67.54
chr15	25673836	25675509	MACS_peak_3710	500.16
chr18	60653586	60654568	MACS_peak_5174	106.32
chr18	60714080	60714858	MACS_peak_5176	59.98
chr18	60725018	60725832	MACS_peak_5177	37.27
chr15	27778196	27778815	MACS_peak_3723	46.68
chr18	62791586	62792528	MACS_peak_5191	112.64
chr15	32263369	32264332	MACS_peak_3737	116.88
chr18	64488158	64488984	MACS_peak_5196	71.19
chr15	34515496	34516280	MACS_peak_3744	33.94
chr18	65697553	65698393	MACS_peak_5205	40.35
chr18	67469395	67470262	MACS_peak_5212	82.52
chr15	38050722	38051478	MACS_peak_3759	53.07
chr15	38196641	38198237	MACS_peak_3761	449.68
chr15	39187469	39188367	MACS_peak_3765	113.57
chr18	68235739	68236630	MACS_peak_5215	100.56
chr15	43717961	43718904	MACS_peak_3781	84.66
chr15	51709600	51710684	MACS_peak_3798	242.47
chr18	75019089	75020017	MACS_peak_5248	121.51
chr15	52000601	52001720	MACS_peak_3803	601.62
chr18	76090195	76091273	MACS_peak_5254	250.24
chr18	77766891	77767523	MACS_peak_5256	137.3
chr18	78011318	78012264	MACS_peak_5259	97.65
chr18	80636739	80637732	MACS_peak_5272	91.77
chr18	82534846	82535627	MACS_peak_5278	30.66
chr18	82583446	82584124	MACS_peak_5281	79.9
chr18	82649786	82650817	MACS_peak_5282	57.06
chr15	57982745	57983682	MACS_peak_3840	70.21
chr15	58220276	58220962	MACS_peak_3841	118.23
chr15	58287980	58288866	MACS_peak_3843	49.47
chr18	84050126	84051099	MACS_peak_5293	99.22
chr19	3422192	3422956	MACS_peak_5302	100.5
chr19	3440809	3441833	MACS_peak_5303	108.6
chr19	3593240	3594113	MACS_peak_5305	48.99
chr19	3641440	3642498	MACS_peak_5306	93.58
chr15	59014002	59014734	MACS_peak_3852	36.47
chr19	3903529	3904344	MACS_peak_5309	193.29
chr15	59567215	59568175	MACS_peak_3862	37.28
chr19	5177138	5178108	MACS_peak_5316	96.3
chr19	5727500	5728466	MACS_peak_5319	204.94
chr19	7082980	7083844	MACS_peak_5337	781.17
chr19	7151925	7152980	MACS_peak_5338	164.6
chr19	7494011	7494915	MACS_peak_5342	121.39
chr15	73170393	73171124	MACS_peak_3900	130.88
chr19	12000542	12001477	MACS_peak_5362	146.97
chr19	12002053	12002757	MACS_peak_5362	146.97
chr19	17263445	17264330	MACS_peak_5384	48.94
chr19	22904844	22905768	MACS_peak_5398	132.4
chr19	23336286	23337249	MACS_peak_5399	48
chr15	78840471	78841367	MACS_peak_3930	404.06
chr15	79176686	79177436	MACS_peak_3936	75.76
chr15	79224414	79225180	MACS_peak_3937	92.51
chr15	80062967	80063656	MACS_peak_3946	32.08
chr15	80097547	80098266	MACS_peak_3949	117.65
chr19	29292350	29293307	MACS_peak_5444	62.27
chr15	80497170	80497954	MACS_peak_3952	39.26
chr19	31921605	31922559	MACS_peak_5458	96.49
chr15	82952006	82952754	MACS_peak_3973	194.09
chr19	34857072	34858491	MACS_peak_5475	152.77
chr15	84231114	84232313	MACS_peak_3983	150.17
chr15	84298637	84299685	MACS_peak_3984	576.06
chr19	37535962	37537028	MACS_peak_5487	191.48
chr19	38072535	38073362	MACS_peak_5493	51.17
chr19	38237810	38238859	MACS_peak_5494	183.22
chr15	86083019	86083903	MACS_peak_3997	114.71
chr15	86278940	86279809	MACS_peak_3998	198.74
chr15	86304989	86305918	MACS_peak_3999	78.79
chr19	41898473	41899195	MACS_peak_5507	85.77
chr19	44554985	44555969	MACS_peak_5518	107.71
chr19	44928773	44929404	MACS_peak_5521	46.17
chr15	93650342	93651395	MACS_peak_4017	77.07
chr19	46222818	46223873	MACS_peak_5534	118.01
chr15	97000392	97001383	MACS_peak_4033	130.3
chr19	47250681	47251616	MACS_peak_5545	108.6
chr15	97164193	97165151	MACS_peak_4035	134.61
chr19	47441651	47442730	MACS_peak_5549	621
chr15	97501014	97502019	MACS_peak_4040	39.67
chr15	99890666	99891264	MACS_peak_4057	39.74
chr15	100872926	100873808	MACS_peak_4064	79.65
chr19	53649606	53650616	MACS_peak_5568	82.08
chr19	53794412	53795040	MACS_peak_5573	57.02
chr19	53800199	53801323	MACS_peak_5574	419.47
chr16	4655561	4656378	MACS_peak_4085	272.86
chr16	5012911	5013944	MACS_peak_4086	45.38
chr19	55825779	55826870	MACS_peak_5586	168.2
chr16	5113370	5114224	MACS_peak_4088	116.75
chr16	13207418	13208310	MACS_peak_4107	32.05
chr19	57012889	57013662	MACS_peak_5602	54.31
chr19	57056272	57057213	MACS_peak_5603	76.35
chr16	18459607	18460629	MACS_peak_4126	48.16
chr16	22733674	22734609	MACS_peak_4137	72.48
chr16	23421462	23422467	MACS_peak_4148	87.97
chr16	23983907	23984879	MACS_peak_4150	100.46
chr16	25061779	25062631	MACS_peak_4163	101.28
chr16	25445432	25446301	MACS_peak_4165	178.15
chr16	25468671	25469435	MACS_peak_4166	63.95
chr16	26041130	26042180	MACS_peak_4172	255.04
chr1	12850571	12851294	MACS_peak_15	114.91
chr1	24586661	24587566	MACS_peak_59	44.85
chr1	33903809	33904387	MACS_peak_74	136.9
chr1	34031833	34032600	MACS_peak_76	77.33
chr1	36273039	36273832	MACS_peak_90	111.03
chr1	36595756	36596636	MACS_peak_94	80.44
chr1	36965458	36966280	MACS_peak_98	66.33
chr1	37045281	37046411	MACS_peak_99	125.55
chr1	37350503	37351344	MACS_peak_102	168.22
chr1	39143926	39145133	MACS_peak_116	277.96
chr1	39695851	39696746	MACS_peak_124	82.25
chr1	39731152	39732632	MACS_peak_125	1080.22
chr1	40033764	40034628	MACS_peak_129	38.4
chr1	41438514	41439657	MACS_peak_134	301.97
chr1	45587435	45588140	MACS_peak_149	47.62
chr6	119901931	119902859	MACS_peak_8795	110.27
chr6	120154690	120155981	MACS_peak_8797	67.29
chr1	51289838	51290555	MACS_peak_159	30.16
chr1	52469996	52471030	MACS_peak_168	96.78
chr4	32372710	32373553	MACS_peak_7258	99.89
chr4	33281569	33282893	MACS_peak_7265	394.28
chr4	33446595	33447412	MACS_peak_7267	132.82
chr4	33544525	33545523	MACS_peak_7268	80.01
chr4	34581822	34582602	MACS_peak_7274	63.26
chr4	40773951	40774979	MACS_peak_7287	345.24
chr4	41494329	41495224	MACS_peak_7292	59.33
chr4	41500088	41501141	MACS_peak_7294	203.49
chr4	41575554	41576506	MACS_peak_7295	95.15
chr4	41713978	41714758	MACS_peak_7297	55.2
chr4	44104937	44105744	MACS_peak_7312	38.46
chr4	46307455	46308557	MACS_peak_7328	139.7
chr1	54956906	54957668	MACS_peak_192	56.74
chr4	48660471	48661590	MACS_peak_7336	599.57
chr4	55088523	55089590	MACS_peak_7353	153.87
chr4	55179078	55180050	MACS_peak_7355	74.8
chr4	55203628	55204334	MACS_peak_7356	67.48
chr4	55489156	55490012	MACS_peak_7358	52.77
chr4	57735336	57736108	MACS_peak_7370	182.06
chr4	58464219	58465149	MACS_peak_7375	50.97
chr1	62705591	62706683	MACS_peak_242	210.35
chr1	62750975	62751955	MACS_peak_244	51.24
chr4	59757307	59758133	MACS_peak_7386	58.31
chr1	66944957	66945667	MACS_peak_267	40.94
chr4	64083577	64084532	MACS_peak_7398	38.91
chr4	89149024	89149826	MACS_peak_7463	149.99
chr4	94752222	94753390	MACS_peak_7474	510.97
chr4	95658968	95659785	MACS_peak_7479	104.04
chr4	95887906	95888823	MACS_peak_7484	97.47
chr4	96725443	96726359	MACS_peak_7486	318.66
chr1	72254887	72255887	MACS_peak_286	145.31
chr4	96729080	96730010	MACS_peak_7487	213.53
chr1	73038298	73039440	MACS_peak_301	285
chr1	75833118	75834080	MACS_peak_320	96
chr4	107421180	107422394	MACS_peak_7534	258.54
chr4	107601907	107602730	MACS_peak_7535	68.42
chr4	109977099	109978037	MACS_peak_7544	64.56
chr4	114937336	114938098	MACS_peak_7546	260.65
chr4	117608998	117609831	MACS_peak_7567	116.22
chr4	119836738	119837792	MACS_peak_7574	284.8
chr4	119870092	119871166	MACS_peak_7575	153.55
chr4	123284578	123285353	MACS_peak_7583	42.87
chr4	123392431	123393273	MACS_peak_7585	59.95
chr4	124709728	124710561	MACS_peak_7589	62.86
chr4	127076734	127077519	MACS_peak_7605	94.04
chr4	129640188	129641003	MACS_peak_7617	89.78
chr4	130878624	130879648	MACS_peak_7623	51.3
chr1	82220553	82221520	MACS_peak_376	125.55
chr1	82257270	82258218	MACS_peak_377	139.81
chr1	82289580	82290681	MACS_peak_378	449.6
chr4	136574680	136575560	MACS_peak_7664	38.31
chr4	137396514	137397348	MACS_peak_7669	125.47
chr4	138017755	138018737	MACS_peak_7674	77.72
chr4	139243807	139244694	MACS_peak_7680	116.77
chr4	139595150	139596182	MACS_peak_7685	34.13
chr1	84092960	84093952	MACS_peak_386	166.27
chr4	140665688	140666423	MACS_peak_7690	63.14
chr4	140957462	140958368	MACS_peak_7692	132.62
chr1	87175736	87176461	MACS_peak_396	60.35
chr4	141142330	141143287	MACS_peak_7696	73.49
chr1	89789895	89790766	MACS_peak_414	107.51
chr1	90074591	90075497	MACS_peak_416	158.34
chr1	90267940	90269003	MACS_peak_420	218.08
chr6	126105002	126105827	MACS_peak_8821	49.08
chr1	90974743	90975641	MACS_peak_427	126.95
chr6	127020048	127021042	MACS_peak_8826	110.07
chr6	128006154	128006988	MACS_peak_8830	211.38
chr6	128090709	128091396	MACS_peak_8833	104.95
chr6	128097310	128098252	MACS_peak_8834	72.08
chr4	144939564	144940606	MACS_peak_7703	215.09
chr1	93401393	93402325	MACS_peak_442	39.13
chr4	148982174	148983004	MACS_peak_7720	54.28
chr4	149954690	149955607	MACS_peak_7729	132.55
chr4	150119366	150120297	MACS_peak_7730	51.41
chr1	106148772	106149709	MACS_peak_459	178.21
chr4	150808857	150809755	MACS_peak_7737	61.49
chr4	151604150	151605110	MACS_peak_7745	142.49
chr6	134862502	134863408	MACS_peak_8849	108.74
chr4	152107674	152108514	MACS_peak_7750	128.94
chr4	152184856	152185829	MACS_peak_7751	77.85
chr1	118445169	118446038	MACS_peak_475	31.31
chr1	118982184	118983036	MACS_peak_478	309.77
chr4	155176802	155177446	MACS_peak_7762	30.86
chr6	135352337	135353001	MACS_peak_8852	57.72
chr1	119902973	119903904	MACS_peak_483	329.29
chr6	136130121	136131003	MACS_peak_8853	319.8
chr5	15959649	15960667	MACS_peak_7806	71.16
chr1	121379216	121380000	MACS_peak_489	41.86
chr5	21148121	21148975	MACS_peak_7830	230.33
chr6	140857315	140858039	MACS_peak_8872	45.87
chr5	23518525	23519357	MACS_peak_7840	145.53
chr5	24053494	24054391	MACS_peak_7842	193.79
chr1	133188657	133189294	MACS_peak_527	89.53
chr1	134307332	134308166	MACS_peak_533	129.42
chr6	142867294	142868094	MACS_peak_8879	92.14
chr1	134494151	134494913	MACS_peak_537	48.89
chr5	31141265	31142187	MACS_peak_7863	37.07
chr1	136135418	136136365	MACS_peak_546	92.58
chr5	35645638	35646486	MACS_peak_7879	59.77
chr5	35971801	35972793	MACS_peak_7880	118.31
chr5	36042025	36042705	MACS_peak_7881	79.95
chr6	145684082	145685089	MACS_peak_8894	588.27
chr1	138515033	138515948	MACS_peak_560	236.15
chr5	37874759	37875638	MACS_peak_7888	64.19
chr6	146080822	146081608	MACS_peak_8899	114.45
chr6	146301954	146303200	MACS_peak_8903	100.66
chr6	148946745	148947713	MACS_peak_8924	81.31
chr5	45668980	45669834	MACS_peak_7902	54.22
chr5	52617574	52618396	MACS_peak_7923	123.45
chr5	52634066	52634755	MACS_peak_7924	46.1
chr5	53377594	53378449	MACS_peak_7927	126.31
chr5	53937065	53937794	MACS_peak_7935	118.51
chr5	53941278	53942120	MACS_peak_7936	102.8
chr1	153291863	153292851	MACS_peak_594	128.86
chr5	57716503	57717222	MACS_peak_7938	37.23
chr5	57720072	57720869	MACS_peak_7939	115.24
chr1	153751741	153752628	MACS_peak_604	57.48
chr1	154175125	154175986	MACS_peak_606	43.42
chr1	155229601	155230528	MACS_peak_609	328.37
chr7	16973912	16974585	MACS_peak_8960	171.94
chr1	156494747	156495683	MACS_peak_623	121.05
chr7	19256305	19257201	MACS_peak_8966	35.72
chr5	64316901	64317845	MACS_peak_7957	90.69
chr5	64541462	64542395	MACS_peak_7961	54.62
chr1	157038895	157039629	MACS_peak_632	66.08
chr5	66935630	66936700	MACS_peak_7977	184.81
chr5	66992718	66993750	MACS_peak_7981	109.23
chr5	73381905	73382833	MACS_peak_7991	30.98
chr7	28773642	28774735	MACS_peak_8989	144.94
chr7	28969241	28970002	MACS_peak_8992	44.31
chr7	29170546	29171352	MACS_peak_8996	45.31
chr5	74260680	74261671	MACS_peak_7995	72.68
chr1	165775132	165776142	MACS_peak_677	507.1
chr1	166061172	166061956	MACS_peak_681	63.89
chr1	166062502	166063426	MACS_peak_682	129.98
chr1	167256585	167257442	MACS_peak_684	68.5
chr5	76657995	76658816	MACS_peak_8002	40.16
chr1	167617936	167618776	MACS_peak_690	114.96
chr1	168225938	168226942	MACS_peak_691	95.17
chr1	168476210	168477156	MACS_peak_695	63.24
chr7	29984439	29985314	MACS_peak_9003	134.43
chr1	170834550	170835077	MACS_peak_705	51.9
chr7	30121267	30122137	MACS_peak_9005	198.32
chr7	30183715	30184648	MACS_peak_9007	195.45
chr7	30279848	30280800	MACS_peak_9009	122.93
chr1	172516018	172516961	MACS_peak_718	122.25
chr7	34939058	34939848	MACS_peak_9020	47.15
chr5	93037672	93038506	MACS_peak_8050	113.34
chr7	35215149	35215826	MACS_peak_9024	30.51
chr7	35741581	35742725	MACS_peak_9026	110.59
chr5	96834051	96834901	MACS_peak_8062	84.69
chr1	177983999	177984951	MACS_peak_736	34.2
chr1	180510069	180511019	MACS_peak_753	74.21
chr5	99399906	99400616	MACS_peak_8080	50.59
chr5	99415686	99416426	MACS_peak_8081	31.6
chr1	182116020	182116883	MACS_peak_765	41.57
chr5	101239080	101240033	MACS_peak_8089	106.59
chr1	183917226	183918156	MACS_peak_784	46.58
chr1	184170715	184171725	MACS_peak_785	736.18
chr1	184244359	184245590	MACS_peak_786	101.45
chr1	184383857	184384890	MACS_peak_791	56.05
chr1	184612698	184613678	MACS_peak_792	67.02
chr1	185142937	185144065	MACS_peak_799	369.79
chr1	185229605	185230456	MACS_peak_800	90.55
chr7	38112141	38112958	MACS_peak_9044	169.75
chr5	105585220	105585972	MACS_peak_8111	67.3
chr5	107143301	107145038	MACS_peak_8120	278.45
chr7	43554337	43555262	MACS_peak_9055	70.14
chr5	111391296	111392076	MACS_peak_8137	67.03
chr5	111835469	111836460	MACS_peak_8145	76.28
chr5	114127141	114127948	MACS_peak_8151	124.74
chr5	118524065	118525159	MACS_peak_8169	203.62
chr5	118666516	118667485	MACS_peak_8171	61.61
chr5	119381162	119382087	MACS_peak_8177	294.11
chr5	119402471	119403184	MACS_peak_8178	30.55
chr5	124168409	124169227	MACS_peak_8203	103.53
chr5	125115828	125116672	MACS_peak_8209	87.29
chr5	125219771	125220630	MACS_peak_8212	36.96
chr5	129728866	129729754	MACS_peak_8221	199.03
chr5	131120144	131121008	MACS_peak_8229	56.05
chr5	131435191	131436129	MACS_peak_8230	46.05
chr5	132063225	132064125	MACS_peak_8235	76.99
chr5	132073442	132074578	MACS_peak_8236	370.55
chr7	45521532	45522497	MACS_peak_9069	94.72
chr7	45704321	45705355	MACS_peak_9071	107.04
chr7	46313160	46314664	MACS_peak_9073	250.01
chr5	132600543	132601468	MACS_peak_8243	156.58
chr7	48965426	48966574	MACS_peak_9087	719.35
chr7	49525328	49526143	MACS_peak_9090	34.57
chr5	134611468	134612382	MACS_peak_8250	97.18
chr7	49634772	49635865	MACS_peak_9092	599.25
chr7	51512207	51512927	MACS_peak_9099	40.78
chr7	58800509	58801469	MACS_peak_9111	58.34
chr7	64160464	64161371	MACS_peak_9116	42.58
chr7	66127986	66128864	MACS_peak_9130	202.11
chr7	66222526	66223476	MACS_peak_9133	147.8
chr7	66375548	66376446	MACS_peak_9136	59.01
chr5	136569968	136570971	MACS_peak_8264	136.77
chr5	136594731	136595536	MACS_peak_8265	100.79
chr5	136907940	136908795	MACS_peak_8267	61.38
chr5	139418385	139419333	MACS_peak_8281	247.55
chr5	139956724	139957584	MACS_peak_8285	76.11
chr5	140516027	140517082	MACS_peak_8290	65.84
chr5	140606817	140607741	MACS_peak_8294	51.11
chr5	140940073	140940727	MACS_peak_8300	47.07
chr5	141851393	141852862	MACS_peak_8305	128.9
chr5	142376831	142377587	MACS_peak_8307	53.27
chr5	142628569	142629630	MACS_peak_8310	35.91
chr7	74065153	74066107	MACS_peak_9182	65.42
chr7	74078405	74079329	MACS_peak_9183	77.27
chr7	74371731	74372738	MACS_peak_9184	201.16
chr7	74444931	74446153	MACS_peak_9186	47.34
chr5	143670883	143671654	MACS_peak_8322	41.92
chr5	144838007	144838916	MACS_peak_8329	112.92
chr5	145138564	145139532	MACS_peak_8331	69.7
chr7	79987263	79987997	MACS_peak_9208	37.87
chr7	80078403	80079390	MACS_peak_9209	74.69
chr5	146914050	146914891	MACS_peak_8338	56.4
chr5	146976437	146977463	MACS_peak_8339	49.47
chr5	147054829	147055373	MACS_peak_8341	45.01
chr7	81058781	81059376	MACS_peak_9218	42.5
chr7	81854182	81855112	MACS_peak_9223	56.55
chr5	148233405	148234347	MACS_peak_8344	106.14
chr7	88959377	88960624	MACS_peak_9243	104.93
chr5	149607121	149608059	MACS_peak_8352	122.33
chr7	89907906	89908693	MACS_peak_9251	58.03
chr7	90274489	90275337	MACS_peak_9256	51.07
chr7	90385805	90387618	MACS_peak_9258	100.77
chr1	189228471	189229358	MACS_peak_821	51.11
chr5	150125846	150126623	MACS_peak_8355	44.45
chr5	150151897	150152681	MACS_peak_8357	75.41
chr5	150207510	150208630	MACS_peak_8359	153.67
chr5	150294175	150294981	MACS_peak_8360	44.27
chr7	92711340	92712286	MACS_peak_9268	35.06
chr1	191435066	191435792	MACS_peak_837	268.7
chr6	4747813	4748635	MACS_peak_8379	46.8
chr1	191544628	191545129	MACS_peak_842	37.97
chr1	191759435	191760410	MACS_peak_845	209.13
chr1	192603952	192604829	MACS_peak_848	90.52
chr1	192689244	192690322	MACS_peak_849	135.21
chr1	193122569	193123191	MACS_peak_855	98.2
chr1	193203754	193204428	MACS_peak_856	52.46
chr7	96986785	96987538	MACS_peak_9279	79.81
chr7	97841421	97842408	MACS_peak_9281	175.22
chr1	193398722	193399775	MACS_peak_859	72.24
chr7	98927758	98929196	MACS_peak_9287	109.4
chr6	17527970	17529445	MACS_peak_8425	172.99
chr7	101108780	101109618	MACS_peak_9304	146.54
chr7	101301215	101302310	MACS_peak_9306	131.81
chr7	101537801	101538647	MACS_peak_9307	30.93
chr7	105739980	105740819	MACS_peak_9312	117.09
chr2	4559824	4560622	MACS_peak_5631	105.13
chr2	6358218	6359152	MACS_peak_5640	88.96
chr2	6359163	6360193	MACS_peak_5640	88.96
chr6	28628231	28629062	MACS_peak_8452	50.56
chr6	30616244	30616908	MACS_peak_8458	62.72
chr6	30713602	30714673	MACS_peak_8462	185.64
chr6	31062802	31063737	MACS_peak_8465	49.84
chr6	34577169	34577906	MACS_peak_8484	87.55
chr6	34748449	34749240	MACS_peak_8486	112.8
chr6	34886734	34887656	MACS_peak_8487	295.62
chr6	37428117	37428970	MACS_peak_8502	32.61
chr6	38123270	38124398	MACS_peak_8506	80.04
chr6	42661469	42662407	MACS_peak_8522	149.63
chr6	43293198	43294113	MACS_peak_8524	117.05
chr2	9995930	9996853	MACS_peak_5654	230.6
chr6	43312409	43313210	MACS_peak_8525	114.94
chr6	43337095	43338125	MACS_peak_8526	106.9
chr2	11338537	11339384	MACS_peak_5660	47.88
chr6	48410264	48411123	MACS_peak_8536	78.84
chr2	18895388	18896354	MACS_peak_5688	95.56
chr6	52203402	52204215	MACS_peak_8554	117.25
chr6	52246143	52246921	MACS_peak_8556	68.62
chr6	53039961	53040855	MACS_peak_8562	80.92
chr6	53395064	53395695	MACS_peak_8564	73.81
chr6	54564734	54565796	MACS_peak_8574	356.37
chr6	54779674	54780683	MACS_peak_8576	82.66
chr2	26309382	26310326	MACS_peak_5715	33.66
chr2	28890063	28891057	MACS_peak_5729	36.25
chr6	72712381	72713328	MACS_peak_8615	181.53
chr2	30236844	30237716	MACS_peak_5733	73.45
chr6	73139923	73140842	MACS_peak_8623	47.53
chr2	30693052	30693846	MACS_peak_5738	259
chr7	110668302	110669113	MACS_peak_9331	45.33
chr7	110895173	110896011	MACS_peak_9338	54.95
chr7	110941079	110941976	MACS_peak_9339	137.3
chr2	31636350	31637170	MACS_peak_5746	112.59
chr6	85349073	85349919	MACS_peak_8640	39.23
chr6	85453450	85454475	MACS_peak_8641	65.99
chr6	86281284	86282339	MACS_peak_8645	104.21
chr2	31790792	31792262	MACS_peak_5749	162.59
chr6	86584924	86585726	MACS_peak_8654	48.88
chr2	32179252	32180045	MACS_peak_5753	50.28
chr6	87161022	87162023	MACS_peak_8660	70.18
chr7	112290188	112291123	MACS_peak_9341	269.22
chr2	32430729	32431720	MACS_peak_5757	57.27
chr7	112908082	112908996	MACS_peak_9350	328.84
chr7	114081746	114082637	MACS_peak_9354	32.64
chr2	32951555	32952912	MACS_peak_5767	763.2
chr7	118461317	118462076	MACS_peak_9369	59.1
chr7	118532688	118533472	MACS_peak_9371	77.1
chr7	118908759	118909616	MACS_peak_9372	65.39
chr7	120513339	120514273	MACS_peak_9375	59.63
chr7	120684442	120685285	MACS_peak_9376	178.46
chr2	33817287	33818342	MACS_peak_5772	222.68
chr2	33821480	33822206	MACS_peak_5773	78.65
chr7	123780262	123781331	MACS_peak_9387	245.49
chr7	123784369	123785099	MACS_peak_9388	109.54
chr2	34879370	34880068	MACS_peak_5786	70.62
chr2	35024605	35025355	MACS_peak_5787	46.03
chr2	35260204	35261006	MACS_peak_5788	61.26
chr7	127421663	127422630	MACS_peak_9409	30.05
chr2	35669078	35670142	MACS_peak_5796	183.22
chr7	128506309	128507237	MACS_peak_9415	135.26
chr7	128671852	128672606	MACS_peak_9417	43.69
chr7	128698654	128699468	MACS_peak_9419	51.77
chr2	35966317	35967037	MACS_peak_5801	42.8
chr2	36105201	36106062	MACS_peak_5802	127.26
chr7	130670228	130671023	MACS_peak_9433	51.75
chr2	48620110	48621182	MACS_peak_5834	229.51
chr7	130866419	130867244	MACS_peak_9435	35.98
chr2	49921625	49922719	MACS_peak_5841	279.89
chr7	132247452	132248265	MACS_peak_9439	183.52
chr7	132259534	132260950	MACS_peak_9440	502.79
chr7	132640707	132641643	MACS_peak_9446	41.1
chr7	132725520	132726456	MACS_peak_9448	113.22
chr7	132872727	132873523	MACS_peak_9450	30.55
chr2	58185725	58186452	MACS_peak_5881	50.47
chr2	58710670	58711588	MACS_peak_5882	50.66
chr2	58743376	58744307	MACS_peak_5884	53.99
chr2	60825556	60826600	MACS_peak_5910	229.2
chr2	61357516	61358329	MACS_peak_5916	213.79
chr2	68271374	68272350	MACS_peak_5934	213.54
chr2	68978539	68979475	MACS_peak_5937	43.7
chr2	69071189	69072231	MACS_peak_5938	97.88
chr2	69128880	69129782	MACS_peak_5939	113.23
chr2	70210151	70211049	MACS_peak_5944	78.94
chr2	70629363	70630033	MACS_peak_5949	64.56
chr2	73502584	73503624	MACS_peak_5977	160.51
chr2	73724565	73725410	MACS_peak_5981	77.83
chr2	74239196	74240263	MACS_peak_5988	177.47
chr2	75060591	75061300	MACS_peak_5992	30.26
chr7	133579404	133580437	MACS_peak_9456	61.29
chr7	135552588	135553566	MACS_peak_9466	107.89
chr7	136049452	136050321	MACS_peak_9470	73.7
chr7	136073813	136074727	MACS_peak_9471	66.07
chr7	137431819	137432634	MACS_peak_9476	61.27
chr7	138326530	138327521	MACS_peak_9483	78.11
chr7	141371656	141372407	MACS_peak_9490	49.46
chr7	142562398	142563778	MACS_peak_9498	172.6
chr7	143252920	143253913	MACS_peak_9501	117.22
chr7	143295603	143296503	MACS_peak_9502	32.73
chr7	145199475	145200391	MACS_peak_9505	44.84
chr8	11044489	11045396	MACS_peak_9541	80.23
chr8	15025410	15025901	MACS_peak_9566	54.37
chr8	15920862	15921623	MACS_peak_9569	105.17
chr8	22432771	22433816	MACS_peak_9584	51.81
chr8	22491251	22492337	MACS_peak_9585	99.08
chr8	25103045	25103970	MACS_peak_9602	99.02
chr8	25153905	25154964	MACS_peak_9605	166.13
chr8	25155943	25156823	MACS_peak_9606	32.09
chr8	34276121	34277044	MACS_peak_9655	131.65
chr8	35205110	35206099	MACS_peak_9662	74.33
chr8	44960444	44961639	MACS_peak_9692	119.02
chr8	45524248	45525048	MACS_peak_9695	92
chr8	47288972	47289903	MACS_peak_9712	149.34
chr8	47974017	47974976	MACS_peak_9716	237.32
chr8	48481667	48482573	MACS_peak_9725	57.41
chr8	57400886	57401818	MACS_peak_9744	32.81
chr8	60631359	60632248	MACS_peak_9751	155.61
chr8	60634630	60635617	MACS_peak_9752	113.03
chr8	61759867	61760651	MACS_peak_9766	44.31
chr8	68908041	68909077	MACS_peak_9781	237.94
chr8	69971780	69972701	MACS_peak_9787	47.4
chr8	71629070	71629956	MACS_peak_9796	61.88
chr8	72582678	72583554	MACS_peak_9800	300.81
chr8	73241829	73242739	MACS_peak_9802	45.03
chr8	75083195	75083903	MACS_peak_9804	96.13
chr8	77261421	77262963	MACS_peak_9806	372.2
chr8	78797681	78798667	MACS_peak_9814	88.08
chr8	79196124	79197193	MACS_peak_9817	110.61
chr8	87182701	87183222	MACS_peak_9853	37
chr8	91509253	91510436	MACS_peak_9874	343.34
chr8	94571702	94572577	MACS_peak_9899	72.84
chr8	103623718	103624578	MACS_peak_9913	107.56
chr8	104533658	104534525	MACS_peak_9921	133.67
chr8	107424608	107425544	MACS_peak_9935	49.68
chr8	110957457	110957988	MACS_peak_9961	65.6
chr8	115413871	115414510	MACS_peak_9989	74.14
chr8	115465882	115466824	MACS_peak_9990	31.89
chr8	115855783	115856621	MACS_peak_9994	88.75
chr8	117181047	117181950	MACS_peak_9998	87.69
chr8	117288680	117289712	MACS_peak_10000	126.39
chr8	120002637	120003388	MACS_peak_10012	44.25
chr8	120149734	120150643	MACS_peak_10015	286.47
chr8	120295125	120296010	MACS_peak_10019	75.89
chr8	121290145	121291263	MACS_peak_10024	77.8
chr8	122172259	122173081	MACS_peak_10035	157.04
chr8	122526133	122527040	MACS_peak_10039	30.67
chr8	122585109	122586062	MACS_peak_10041	77.66
chr8	122660874	122661727	MACS_peak_10042	82.57
chr8	123750140	123751070	MACS_peak_10051	55.9
chr8	123871699	123872681	MACS_peak_10053	412.3
chr8	124070265	124071278	MACS_peak_10055	114.92
chr8	124182293	124182790	MACS_peak_10057	33.96
chr8	125242108	125242689	MACS_peak_10064	30.86
chr8	125254744	125255683	MACS_peak_10065	144.16
chr8	125282320	125283275	MACS_peak_10066	76.66
chr8	125662658	125663548	MACS_peak_10073	131.68
chr8	126918933	126919935	MACS_peak_10083	275.74
chrX	7883581	7884120	MACS_peak_10700	103.87
chrX	12773314	12774094	MACS_peak_10706	53.14
chrX	36830275	36830784	MACS_peak_10716	37.4
chrX	56689780	56690374	MACS_peak_10734	197.02
chrX	139610640	139611458	MACS_peak_10775	137.18
chr9	14215776	14216698	MACS_peak_10118	146.95
chr9	15071469	15072354	MACS_peak_10122	76.21
chr9	23566715	23567466	MACS_peak_10163	85.16
chr9	27110678	27111393	MACS_peak_10175	60.77
chr9	31009036	31010102	MACS_peak_10183	312.27
chr9	32615865	32616606	MACS_peak_10189	64.47
chr9	37232223	37233207	MACS_peak_10219	153.48
chr9	40325361	40326691	MACS_peak_10230	173.41
chr9	40345788	40346805	MACS_peak_10231	127.66
chr9	41583772	41584715	MACS_peak_10238	58.44
chr9	43748116	43748909	MACS_peak_10250	46.13
chr9	45644584	45645542	MACS_peak_10263	30.99
chr9	47642352	47643213	MACS_peak_10275	110.67
chr9	49926077	49926943	MACS_peak_10289	75.47
chr9	50851822	50852832	MACS_peak_10302	134.66
chr9	54804220	54805184	MACS_peak_10313	39.48
chr9	57812012	57812808	MACS_peak_10329	45.03
chr9	58168785	58169503	MACS_peak_10333	115.06
chr9	61111318	61112139	MACS_peak_10349	118.59
chr9	63331835	63332753	MACS_peak_10375	173.61
chr9	63749370	63750369	MACS_peak_10380	53.55
chr9	65073207	65074218	MACS_peak_10389	331.73
chr9	65217484	65218492	MACS_peak_10393	124.91
chr9	67217572	67218637	MACS_peak_10411	521.49
chr9	69199028	69200068	MACS_peak_10426	324.47
chr9	69334205	69335171	MACS_peak_10429	130.8
chr9	71819795	71820860	MACS_peak_10436	89.07
chr9	72532302	72533005	MACS_peak_10447	49.37
chr9	74981535	74982292	MACS_peak_10460	52.38
chr9	77352232	77353118	MACS_peak_10472	93.85
chr9	77426787	77427718	MACS_peak_10473	98.97
chr9	77628719	77629429	MACS_peak_10476	47.06
chr9	78020867	78021745	MACS_peak_10477	56.02
chr9	79534766	79535622	MACS_peak_10486	30.81
chr9	82829194	82829977	MACS_peak_10498	109.92
chr9	83307361	83308239	MACS_peak_10506	41.83
chr9	88403864	88404604	MACS_peak_10525	171.86
chr9	89210846	89211709	MACS_peak_10528	119.86
chr9	92225558	92226492	MACS_peak_10532	284.02
chr9	96067296	96068263	MACS_peak_10547	112.45
chr9	96799782	96801001	MACS_peak_10556	167.12
chr9	102402816	102403734	MACS_peak_10569	196.89
chr9	102734872	102735528	MACS_peak_10575	30.67
chr9	102762599	102763924	MACS_peak_10576	69.91
chr9	102950575	102951573	MACS_peak_10579	43.87
chr9	103709364	103710319	MACS_peak_10584	31
chr9	105852948	105853905	MACS_peak_10594	148.36
chr9	107238716	107239552	MACS_peak_10597	59.28
chr9	108220094	108220966	MACS_peak_10606	71.85
chr9	108340721	108341663	MACS_peak_10607	37.66
chr9	116280691	116281424	MACS_peak_10643	38.61
chr9	117412932	117414039	MACS_peak_10654	306.03
chr9	117781994	117783034	MACS_peak_10657	431.1
chr9	119091304	119092183	MACS_peak_10670	51.05
chr9	120541894	120542891	MACS_peak_10675	181.05
chr9	120981726	120982304	MACS_peak_10677	44.32
chr9	121347679	121348616	MACS_peak_10682	137.05
chr10	4598190	4598867	MACS_peak_880	113.71
chr10	8505043	8505960	MACS_peak_892	43.13
chr10	21594108	21595331	MACS_peak_952	268.34
chr10	23195148	23195927	MACS_peak_966	34.6
chr10	26857718	26858533	MACS_peak_995	32.22
chr10	39262185	39263043	MACS_peak_1045	77.74
chr10	39629247	39629992	MACS_peak_1057	64.76
chr10	39659083	39660803	MACS_peak_1059	243.13
chr10	40069116	40070052	MACS_peak_1061	361.8
chr10	56228285	56229077	MACS_peak_1105	46.68
chr10	56783036	56784056	MACS_peak_1111	73.81
chr10	59510334	59511531	MACS_peak_1120	190.46
chr10	61667467	61668287	MACS_peak_1138	49.35
chr10	61943212	61944119	MACS_peak_1143	99.12
chr10	67098585	67099460	MACS_peak_1159	46.58
chr10	69628568	69629438	MACS_peak_1182	103.1
chr10	69984777	69985728	MACS_peak_1192	82.08
chr10	70159308	70160223	MACS_peak_1196	51.92
chr10	70747139	70748007	MACS_peak_1202	76.26
chr10	75120785	75121674	MACS_peak_1212	89.55
chr10	75441882	75442776	MACS_peak_1217	32.76
chr10	76624520	76625487	MACS_peak_1224	124.38
chr10	77506826	77507741	MACS_peak_1231	82.51
chr10	79945526	79946492	MACS_peak_1241	280.45
chr10	80226076	80226740	MACS_peak_1244	51.42
chr10	81407309	81408263	MACS_peak_1262	112.1
chr10	83018312	83019148	MACS_peak_1271	37.96
chr10	83116457	83117598	MACS_peak_1272	372.74
chr10	85386000	85386739	MACS_peak_1287	78.12
chr10	86171022	86171805	MACS_peak_1291	51.4
chr10	88056839	88057768	MACS_peak_1296	47.22
chr10	88605792	88606639	MACS_peak_1301	38.03
chr10	94458458	94459423	MACS_peak_1329	81.1
chr10	95255818	95256635	MACS_peak_1334	72.03
chr10	95397141	95397888	MACS_peak_1335	62.68
chr10	96374732	96375527	MACS_peak_1342	41.27
chr10	96806483	96807244	MACS_peak_1346	46.6
chr10	105574790	105575690	MACS_peak_1373	40.89
chr10	107205186	107205938	MACS_peak_1379	124.83
chr10	107484600	107485267	MACS_peak_1380	65.53
chr10	110762261	110763335	MACS_peak_1401	129.46
chr10	110952873	110953773	MACS_peak_1407	65.2
chr10	111826944	111827885	MACS_peak_1418	58.89
chr10	117181086	117181950	MACS_peak_1437	50.36
chr10	119819445	119820323	MACS_peak_1453	164.34
chr10	120402427	120403559	MACS_peak_1461	436.1
chr10	121349911	121350902	MACS_peak_1470	103
chr10	121509766	121511806	MACS_peak_1472	420.01
chr10	126957436	126958146	MACS_peak_1484	78.08
chr10	127490048	127490949	MACS_peak_1488	110.17

## Sheet: Cluster_03
Genomic coordinates (mm10) of Pax3-bound loci in Cluster03 from k-means clustering in Figure 6
chr11	3855895	3856763	MACS_peak_1506	69.25
chr11	4678251	4679189	MACS_peak_1513	233.98
chr11	7801978	7802886	MACS_peak_1540	173.59
chr11	9074072	9074976	MACS_peak_1548	145.28
chr11	11884540	11885646	MACS_peak_1555	214.58
chr11	13770724	13772254	MACS_peak_1567	807
chr11	17651425	17652263	MACS_peak_1578	368.53
chr11	17725969	17727145	MACS_peak_1579	167.54
chr11	18109308	18110269	MACS_peak_1580	48.11
chr11	22299243	22300018	MACS_peak_1601	275.22
chr11	22868009	22868956	MACS_peak_1604	968.03
chr11	22934209	22935207	MACS_peak_1605	173.74
chr11	32335135	32335950	MACS_peak_1628	67.87
chr11	35347577	35348716	MACS_peak_1638	197.92
chr11	35365260	35366310	MACS_peak_1639	170.25
chr11	35750397	35751190	MACS_peak_1640	75.55
chr11	36804365	36805192	MACS_peak_1643	101.13
chr11	44313199	44314192	MACS_peak_1657	100.32
chr11	45843520	45844329	MACS_peak_1663	137.36
chr11	46121410	46122278	MACS_peak_1668	139.19
chr11	46841991	46842558	MACS_peak_1675	46.03
chr11	47388605	47389562	MACS_peak_1676	73.2
chr11	50678479	50679433	MACS_peak_1686	155.35
chr11	50705152	50706051	MACS_peak_1687	245.94
chr11	50847856	50848915	MACS_peak_1689	429.44
chr11	51357410	51358390	MACS_peak_1690	538.73
chr11	53067783	53068711	MACS_peak_1700	208.56
chr11	53222606	53223333	MACS_peak_1702	42.97
chr11	54860320	54861263	MACS_peak_1710	41.01
chr11	56092685	56093436	MACS_peak_1716	67.89
chr11	57624107	57625034	MACS_peak_1722	104.75
chr11	57833190	57834061	MACS_peak_1724	59.02
chr11	59654969	59656075	MACS_peak_1733	266.33
chr11	59952703	59953685	MACS_peak_1735	352.94
chr16	26185530	26186319	MACS_peak_4174	138.85
chr11	61658544	61659476	MACS_peak_1747	323.91
chr11	62613479	62614439	MACS_peak_1754	152.7
chr16	28866093	28867359	MACS_peak_4179	926.69
chr11	62656719	62657395	MACS_peak_1756	94.27
chr11	62731552	62732558	MACS_peak_1757	75.2
chr16	29166711	29167427	MACS_peak_4181	95.38
chr11	63293179	63294140	MACS_peak_1761	113
chr11	63731661	63732514	MACS_peak_1764	336.74
chr2	77234827	77235721	MACS_peak_6004	69.19
chr2	77448873	77449742	MACS_peak_6006	57.95
chr16	29632127	29632983	MACS_peak_4182	57.12
chr11	64073033	64074125	MACS_peak_1769	416.21
chr2	77702822	77703640	MACS_peak_6009	89.14
chr11	64799855	64800675	MACS_peak_1770	226.34
chr2	78004189	78005065	MACS_peak_6011	81.26
chr2	78192154	78193044	MACS_peak_6013	48.88
chr16	29949744	29950833	MACS_peak_4188	89.66
chr11	65352181	65353179	MACS_peak_1773	211.7
chr2	78966448	78967238	MACS_peak_6016	111.04
chr11	67007662	67008563	MACS_peak_1776	211.29
chr2	78986330	78987388	MACS_peak_6018	226.07
chr11	67487087	67487957	MACS_peak_1782	77.54
chr16	30317518	30318677	MACS_peak_4196	182.69
chr2	79350505	79351533	MACS_peak_6023	309.12
chr2	79982691	79984033	MACS_peak_6026	122.89
chr2	83819377	83819962	MACS_peak_6032	252.9
chr2	84048415	84049415	MACS_peak_6034	54.63
chr2	84636134	84637166	MACS_peak_6036	288.02
chr2	84721086	84722059	MACS_peak_6038	67.5
chr2	90474751	90475509	MACS_peak_6041	82.59
chr2	90660479	90662002	MACS_peak_6044	227.67
chr2	91410958	91412098	MACS_peak_6050	428.47
chr2	91933820	91934703	MACS_peak_6052	56.33
chr2	93312281	93313134	MACS_peak_6056	98.29
chr16	30661522	30662282	MACS_peak_4202	65.93
chr2	95440352	95441566	MACS_peak_6064	112.82
chr16	31030072	31030826	MACS_peak_4204	41.16
chr11	70763187	70764195	MACS_peak_1809	132.88
chr2	99199954	99200908	MACS_peak_6066	83.93
chr11	71497876	71498492	MACS_peak_1811	51.04
chr2	101705931	101706786	MACS_peak_6067	285.9
chr11	71758154	71759036	MACS_peak_1812	610.07
chr2	102002544	102004169	MACS_peak_6069	229.49
chr16	31484570	31485343	MACS_peak_4210	117.63
chr11	75000586	75001585	MACS_peak_1822	109.45
chr2	102342172	102343211	MACS_peak_6081	181.51
chr11	76033390	76034344	MACS_peak_1829	145.17
chr2	104070234	104070873	MACS_peak_6092	84.18
chr11	76644821	76645866	MACS_peak_1835	257.59
chr11	76780059	76781026	MACS_peak_1836	157.9
chr16	32936710	32937782	MACS_peak_4221	370.53
chr11	77884630	77885945	MACS_peak_1847	2382.23
chr11	79200060	79201015	MACS_peak_1852	171.46
chr2	104157632	104158589	MACS_peak_6096	177.05
chr16	33347229	33347991	MACS_peak_4226	143.89
chr2	104757907	104758856	MACS_peak_6101	127.53
chr2	104762846	104763660	MACS_peak_6102	96.43
chr11	81816290	81817206	MACS_peak_1866	46.44
chr11	81996173	81997062	MACS_peak_1868	110.76
chr16	33453615	33454341	MACS_peak_4229	147.1
chr2	105311640	105312714	MACS_peak_6105	517.8
chr2	105710312	105711118	MACS_peak_6106	146.49
chr2	105977255	105978314	MACS_peak_6107	173.47
chr2	106733328	106733960	MACS_peak_6110	45.95
chr11	85769131	85769998	MACS_peak_1889	82.52
chr11	86331814	86332682	MACS_peak_1890	95.86
chr2	108826975	108827904	MACS_peak_6114	64.45
chr11	87425956	87427370	MACS_peak_1901	394.66
chr2	110080266	110081073	MACS_peak_6118	84.62
chr11	87704519	87705573	MACS_peak_1907	170.41
chr16	33907921	33908976	MACS_peak_4232	299.8
chr11	88393458	88394269	MACS_peak_1915	82.48
chr16	35110338	35111215	MACS_peak_4238	159.44
chr16	35250182	35251232	MACS_peak_4239	136.45
chr16	35681095	35681978	MACS_peak_4241	59.75
chr16	35760036	35760802	MACS_peak_4243	236.18
chr16	36989285	36990150	MACS_peak_4247	168.86
chr11	89293098	89294016	MACS_peak_1924	315.63
chr2	113638850	113640007	MACS_peak_6128	337.12
chr11	90237414	90238395	MACS_peak_1929	255.76
chr16	37596945	37597778	MACS_peak_4249	57.56
chr11	94515878	94516918	MACS_peak_1939	480.56
chr2	113714503	113715388	MACS_peak_6130	161.8
chr2	113887045	113887823	MACS_peak_6131	44.34
chr2	114068995	114070055	MACS_peak_6133	63.62
chr11	97364542	97365591	MACS_peak_1954	118.71
chr11	97622150	97623221	MACS_peak_1955	367.8
chr16	38816270	38817268	MACS_peak_4256	145.94
chr11	97751325	97752575	MACS_peak_1961	106.45
chr16	40709780	40710743	MACS_peak_4260	138
chr11	98129867	98130715	MACS_peak_1968	215.56
chr11	98699608	98700473	MACS_peak_1971	74.78
chr16	42151952	42153138	MACS_peak_4265	105.05
chr11	99316414	99317378	MACS_peak_1982	245.74
chr2	115920024	115921004	MACS_peak_6142	127.33
chr11	100203159	100204071	MACS_peak_1987	34.98
chr16	42444361	42445237	MACS_peak_4268	135.14
chr16	42702311	42703311	MACS_peak_4269	517.52
chr16	42781129	42782055	MACS_peak_4270	96.07
chr11	102106822	102107765	MACS_peak_2004	133.46
chr2	118147668	118148366	MACS_peak_6156	31.88
chr2	118148560	118149164	MACS_peak_6157	42.88
chr11	102721639	102722394	MACS_peak_2009	59.71
chr2	118659858	118660716	MACS_peak_6166	146.88
chr16	43615835	43616724	MACS_peak_4274	119.92
chr11	105507104	105508020	MACS_peak_2026	95.76
chr2	120136119	120137136	MACS_peak_6172	109.67
chr16	44055885	44056945	MACS_peak_4278	224.32
chr11	106065644	106066494	MACS_peak_2029	44.21
chr2	121536643	121537476	MACS_peak_6178	76.06
chr2	121583391	121584488	MACS_peak_6179	521.43
chr2	121838114	121839369	MACS_peak_6182	154.42
chr11	106360669	106361683	MACS_peak_2032	443.46
chr16	44108655	44109689	MACS_peak_4280	177.79
chr11	107682567	107683290	MACS_peak_2038	50.94
chr11	109842849	109843855	MACS_peak_2050	56.77
chr11	109845236	109846079	MACS_peak_2051	167.07
chr11	110459167	110460100	MACS_peak_2052	273.21
chr11	113404155	113404818	MACS_peak_2058	120.71
chr16	44243085	44243765	MACS_peak_4284	53.41
chr11	113664026	113664806	MACS_peak_2063	43.13
chr16	44544746	44545916	MACS_peak_4288	612.5
chr2	128370930	128371872	MACS_peak_6212	97.18
chr11	114015780	114016626	MACS_peak_2065	120.83
chr11	114058731	114059737	MACS_peak_2068	81.19
chr16	46388814	46389884	MACS_peak_4296	168.51
chr11	115681747	115682714	MACS_peak_2080	135.12
chr11	115957608	115958535	MACS_peak_2081	301.32
chr11	116246841	116247784	MACS_peak_2083	68.65
chr2	132017459	132018389	MACS_peak_6237	82.8
chr16	46894436	46895523	MACS_peak_4299	220.74
chr2	133426796	133427680	MACS_peak_6242	258.42
chr11	117176462	117177488	MACS_peak_2096	85.03
chr2	134955684	134956505	MACS_peak_6246	36.89
chr11	117440591	117441617	MACS_peak_2102	76.44
chr16	47536121	47537132	MACS_peak_4303	382.76
chr16	48078247	48079212	MACS_peak_4304	148.72
chr16	49607018	49608679	MACS_peak_4306	219.66
chr16	49803767	49804708	MACS_peak_4307	62.95
chr2	137095005	137095952	MACS_peak_6258	225.15
chr11	119749397	119750964	MACS_peak_2119	132.87
chr2	139397757	139398608	MACS_peak_6263	91.19
chr2	139467426	139468262	MACS_peak_6264	125.5
chr16	50718380	50719136	MACS_peak_4313	52.48
chr16	50877743	50878695	MACS_peak_4316	41.67
chr16	52383433	52384322	MACS_peak_4321	116.63
chr11	120796297	120796996	MACS_peak_2132	152.96
chr11	121013183	121014013	MACS_peak_2134	65.57
chr12	3670193	3671203	MACS_peak_2141	197.26
chr12	3669144	3670130	MACS_peak_2141	197.26
chr16	56696348	56697078	MACS_peak_4331	68.83
chr2	141172975	141173972	MACS_peak_6274	542
chr2	141308172	141308999	MACS_peak_6276	77.19
chr12	4246625	4247540	MACS_peak_2143	159.26
chr2	141814960	141816425	MACS_peak_6282	409.19
chr2	141817813	141818804	MACS_peak_6283	95.43
chr12	4859451	4860254	MACS_peak_2147	49.65
chr12	5144720	5145599	MACS_peak_2149	53.77
chr12	5154418	5155333	MACS_peak_2150	57.15
chr2	142608421	142609458	MACS_peak_6285	444.14
chr2	143811783	143812880	MACS_peak_6290	291.58
chr12	8101351	8102404	MACS_peak_2158	493.54
chr2	144624882	144625696	MACS_peak_6298	87.18
chr12	8281223	8282261	MACS_peak_2161	99.7
chr12	9842142	9842876	MACS_peak_2170	40.41
chr2	145453676	145454553	MACS_peak_6304	64.71
chr2	145736992	145737858	MACS_peak_6310	136.58
chr2	146330610	146331341	MACS_peak_6314	83.26
chr2	146823781	146824399	MACS_peak_6315	79.45
chr2	148668825	148669808	MACS_peak_6321	125.32
chr2	148705848	148706771	MACS_peak_6323	79.03
chr2	149573425	149574511	MACS_peak_6325	802.29
chr2	153350500	153351569	MACS_peak_6339	47.58
chr2	154860686	154861455	MACS_peak_6346	91.6
chr2	156430096	156430980	MACS_peak_6350	85.87
chr2	156597740	156598378	MACS_peak_6352	59.69
chr12	11221215	11222258	MACS_peak_2175	179.99
chr2	157791221	157792300	MACS_peak_6362	683.56
chr2	158232167	158233089	MACS_peak_6365	101.2
chr2	158350998	158351979	MACS_peak_6366	146.19
chr12	12791079	12792272	MACS_peak_2182	445.82
chr2	160418861	160419728	MACS_peak_6371	548.04
chr2	160432818	160433768	MACS_peak_6372	89.67
chr12	13055932	13057016	MACS_peak_2184	520.92
chr12	13143348	13144104	MACS_peak_2186	140.59
chr12	16052379	16053079	MACS_peak_2191	55.68
chr12	16460343	16461178	MACS_peak_2195	123.34
chr2	163358384	163359403	MACS_peak_6391	189.48
chr12	24918340	24919050	MACS_peak_2208	61.85
chr12	24925333	24926276	MACS_peak_2209	268.63
chr16	64726265	64727254	MACS_peak_4349	92.23
chr16	65159979	65160934	MACS_peak_4350	111.15
chr12	26465756	26466622	MACS_peak_2215	46.4
chr2	165131066	165132138	MACS_peak_6401	404.78
chr2	165310155	165311148	MACS_peak_6403	531.88
chr2	165564299	165565306	MACS_peak_6406	110.26
chr16	69799664	69800583	MACS_peak_4366	95.54
chr16	69802465	69803347	MACS_peak_4367	207.69
chr12	29070341	29071376	MACS_peak_2232	342.43
chr2	165927302	165927954	MACS_peak_6413	53.8
chr2	166206317	166207346	MACS_peak_6418	213.99
chr2	166266277	166267336	MACS_peak_6420	657.05
chr2	166305302	166306392	MACS_peak_6421	332.19
chr2	166307206	166308151	MACS_peak_6422	233.1
chr16	71337262	71338052	MACS_peak_4372	102.18
chr2	166557771	166558834	MACS_peak_6429	252.14
chr2	166977485	166978310	MACS_peak_6433	82.37
chr12	33405113	33406004	MACS_peak_2256	67.31
chr16	72419230	72420126	MACS_peak_4376	103.43
chr2	167559284	167560072	MACS_peak_6441	104.1
chr2	167752771	167753890	MACS_peak_6443	377.68
chr16	75202155	75202908	MACS_peak_4384	87.97
chr2	168207068	168207929	MACS_peak_6450	153.74
chr16	75960750	75961538	MACS_peak_4385	40.22
chr12	35567995	35568842	MACS_peak_2265	104.06
chr2	170124580	170125439	MACS_peak_6463	74.09
chr2	170381968	170382972	MACS_peak_6469	404.56
chr2	172841219	172842206	MACS_peak_6474	50.15
chr2	172909210	172910182	MACS_peak_6475	552.29
chr16	76461619	76462517	MACS_peak_4389	60.07
chr16	76621300	76622218	MACS_peak_4390	73.89
chr2	173965781	173966833	MACS_peak_6481	321.91
chr16	82226342	82227224	MACS_peak_4399	123
chr2	174721725	174722546	MACS_peak_6488	50.87
chr12	39797565	39798571	MACS_peak_2279	353.9
chr2	178454482	178455423	MACS_peak_6493	206.52
chr16	85886988	85888318	MACS_peak_4404	661.23
chr2	179444499	179445451	MACS_peak_6497	70.33
chr12	40392394	40393391	MACS_peak_2285	88.98
chr16	86930168	86931148	MACS_peak_4411	76.06
chr12	40597503	40598361	MACS_peak_2288	62.33
chr12	41378297	41379265	MACS_peak_2290	157.26
chr3	9033806	9034860	MACS_peak_6518	242.05
chr12	42716032	42716726	MACS_peak_2293	78.08
chr12	44208038	44208955	MACS_peak_2294	156.31
chr16	87092464	87093242	MACS_peak_4413	136.64
chr12	51504466	51505157	MACS_peak_2300	195.31
chr12	51588030	51589083	MACS_peak_2301	184.66
chr12	51811422	51812293	MACS_peak_2302	62.56
chr3	14795325	14796091	MACS_peak_6533	150.63
chr16	87212791	87213682	MACS_peak_4414	120.86
chr3	15223332	15223975	MACS_peak_6537	146.73
chr3	19233337	19234330	MACS_peak_6539	113.93
chr12	52914162	52915258	MACS_peak_2312	239.25
chr3	20198632	20199571	MACS_peak_6544	50.46
chr12	53265042	53265921	MACS_peak_2317	203.72
chr12	53271372	53272206	MACS_peak_2318	137.66
chr12	53566425	53567551	MACS_peak_2319	196.86
chr3	22009621	22010527	MACS_peak_6553	148.61
chr12	53826200	53827176	MACS_peak_2320	295.76
chr12	53999922	54000682	MACS_peak_2321	63.4
chr3	26243014	26244245	MACS_peak_6556	73.68
chr16	87318255	87320284	MACS_peak_4416	308.58
chr3	27630910	27631896	MACS_peak_6564	136.17
chr12	54695109	54696034	MACS_peak_2329	183.93
chr12	54696295	54697257	MACS_peak_2329	183.93
chr3	27677385	27678450	MACS_peak_6567	242.47
chr3	28248295	28249058	MACS_peak_6572	31.02
chr3	30097549	30098598	MACS_peak_6579	118.71
chr3	30483045	30483977	MACS_peak_6582	87
chr12	55439830	55440756	MACS_peak_2339	90.65
chr3	32494872	32496044	MACS_peak_6592	345.06
chr16	87665014	87665977	MACS_peak_4419	279.86
chr12	59163031	59163939	MACS_peak_2348	39.66
chr12	60967139	60968112	MACS_peak_2349	156.89
chr3	33956025	33956873	MACS_peak_6595	50.1
chr12	64831976	64833033	MACS_peak_2350	336.91
chr16	90242487	90243181	MACS_peak_4430	71.86
chr16	90623589	90624313	MACS_peak_4433	39.4
chr3	35752887	35753769	MACS_peak_6601	59.39
chr12	70588063	70588949	MACS_peak_2370	78.4
chr12	70726833	70728205	MACS_peak_2371	273.83
chr3	36402236	36403114	MACS_peak_6604	33.5
chr12	70969518	70970388	MACS_peak_2375	169.35
chr12	71000899	71001896	MACS_peak_2376	108.91
chr12	71354502	71355530	MACS_peak_2379	390.23
chr16	92234305	92235132	MACS_peak_4443	66.02
chr12	71442904	71443911	MACS_peak_2381	199.99
chr16	92552515	92553450	MACS_peak_4446	132.64
chr3	37906710	37907680	MACS_peak_6620	544.82
chr3	38618077	38619016	MACS_peak_6628	88.39
chr3	39115396	39116291	MACS_peak_6632	100.97
chr12	74141733	74142781	MACS_peak_2408	153.95
chr3	40686559	40687432	MACS_peak_6638	233.66
chr3	50338105	50339076	MACS_peak_6660	746.68
chr12	75973632	75974298	MACS_peak_2418	58.34
chr3	51062471	51063300	MACS_peak_6663	107.32
chr16	93586773	93587846	MACS_peak_4462	76.7
chr12	77004547	77005291	MACS_peak_2424	46
chr3	52390856	52391842	MACS_peak_6674	119.33
chr16	94236542	94237448	MACS_peak_4468	54.12
chr12	77955129	77956113	MACS_peak_2428	154.94
chr16	94781473	94782718	MACS_peak_4472	477.57
chr16	94972063	94973079	MACS_peak_4473	151.19
chr12	79503754	79504762	MACS_peak_2435	240.72
chr16	96880361	96881335	MACS_peak_4482	100.09
chr16	97144556	97145555	MACS_peak_4485	398.61
chr3	54623445	54624434	MACS_peak_6689	151.55
chr12	79950452	79951231	MACS_peak_2441	56.53
chr3	55133904	55134780	MACS_peak_6696	129.6
chr16	97723806	97724706	MACS_peak_4487	35.24
chr17	3432665	3433451	MACS_peak_4489	63.15
chr3	55501061	55502121	MACS_peak_6698	50.46
chr3	55524478	55525550	MACS_peak_6699	193.18
chr17	4073087	4074019	MACS_peak_4491	144.48
chr17	4628460	4629248	MACS_peak_4494	192.96
chr12	80013551	80014395	MACS_peak_2442	351.4
chr17	4940338	4941101	MACS_peak_4497	69.31
chr3	56668519	56669422	MACS_peak_6703	48.54
chr3	57544574	57545568	MACS_peak_6707	78.9
chr3	58165044	58166247	MACS_peak_6711	286.75
chr3	58245126	58246084	MACS_peak_6712	169.97
chr3	58303531	58304386	MACS_peak_6713	53.27
chr3	58658081	58659053	MACS_peak_6717	163.16
chr3	59208910	59209703	MACS_peak_6721	89.38
chr3	59288585	59289458	MACS_peak_6723	98.87
chr12	84161550	84162552	MACS_peak_2460	265.2
chr3	60559509	60560424	MACS_peak_6726	222.21
chr3	61415688	61416659	MACS_peak_6731	152.59
chr12	85272549	85273389	MACS_peak_2471	242.05
chr12	87443302	87444130	MACS_peak_2487	168.83
chr3	64842063	64842937	MACS_peak_6736	72.93
chr3	65364931	65365853	MACS_peak_6738	87.62
chr12	89688019	89688903	MACS_peak_2491	62.69
chr3	65957746	65958668	MACS_peak_6745	93.27
chr3	66105324	66106124	MACS_peak_6746	181.93
chr3	66365530	66366245	MACS_peak_6747	49.54
chr12	90165182	90166320	MACS_peak_2493	331.9
chr3	67070883	67071662	MACS_peak_6749	93.39
chr3	68630043	68631292	MACS_peak_6755	385.47
chr12	91066238	91067320	MACS_peak_2501	704.2
chr12	91412677	91413477	MACS_peak_2503	290.78
chr12	94804412	94805633	MACS_peak_2510	371.34
chr12	94856543	94858016	MACS_peak_2512	158.81
chr12	96130649	96131502	MACS_peak_2516	357.08
chr3	79852597	79853392	MACS_peak_6771	52.12
chr3	79897265	79898194	MACS_peak_6772	234.76
chr12	98107924	98108789	MACS_peak_2520	137.34
chr3	81292058	81293028	MACS_peak_6782	857.68
chr17	11543693	11544647	MACS_peak_4546	58.85
chr17	12205629	12206529	MACS_peak_4547	253.06
chr17	12322815	12323866	MACS_peak_4551	435.46
chr3	82152089	82152763	MACS_peak_6786	30.63
chr3	84735326	84736119	MACS_peak_6798	75.07
chr12	99344312	99345293	MACS_peak_2527	201.99
chr3	84974491	84975447	MACS_peak_6802	346.78
chr3	85319299	85320251	MACS_peak_6804	79.17
chr3	88081472	88082333	MACS_peak_6812	62
chr3	89716582	89717223	MACS_peak_6822	177.92
chr12	99974125	99974955	MACS_peak_2534	50.19
chr17	14301546	14302302	MACS_peak_4557	97.63
chr17	14372142	14373252	MACS_peak_4558	477.68
chr3	90496568	90497445	MACS_peak_6827	62.49
chr3	93447239	93448141	MACS_peak_6833	50.1
chr3	94342224	94343249	MACS_peak_6836	90.8
chr3	96082570	96083490	MACS_peak_6854	201.03
chr3	96208776	96209891	MACS_peak_6856	361.51
chr17	17402349	17403143	MACS_peak_4575	54.33
chr12	102064706	102065363	MACS_peak_2548	64.01
chr17	17403342	17404143	MACS_peak_4576	225.57
chr12	102726535	102727682	MACS_peak_2559	366.81
chr12	103255916	103256808	MACS_peak_2561	78.73
chr12	104363253	104364145	MACS_peak_2564	71.82
chr3	98237906	98238882	MACS_peak_6885	120.39
chr17	21746218	21747137	MACS_peak_4587	106.59
chr3	99854166	99855034	MACS_peak_6888	84.51
chr12	105850311	105851329	MACS_peak_2578	248.57
chr17	25175471	25176275	MACS_peak_4600	36.14
chr3	101436915	101437695	MACS_peak_6899	121.91
chr17	26045128	26046135	MACS_peak_4610	151.69
chr3	102048897	102049843	MACS_peak_6905	96.57
chr12	109677657	109678759	MACS_peak_2596	126.69
chr12	109773501	109774543	MACS_peak_2597	844.89
chr12	109845135	109845859	MACS_peak_2598	138.2
chr3	102151513	102152520	MACS_peak_6907	92.58
chr12	111348189	111349237	MACS_peak_2605	67.15
chr12	111829190	111830186	MACS_peak_2612	30.8
chr3	102353466	102354107	MACS_peak_6910	50.51
chr12	112250567	112251564	MACS_peak_2616	208.53
chr12	112326133	112326762	MACS_peak_2617	42.49
chr12	112329735	112330490	MACS_peak_2618	30.12
chr12	112339865	112340793	MACS_peak_2619	81.6
chr3	105862518	105863440	MACS_peak_6926	60.72
chr17	27941625	27942527	MACS_peak_4622	100.54
chr3	108185486	108186329	MACS_peak_6933	43.22
chr12	113011316	113012249	MACS_peak_2623	168.33
chr17	29294473	29295347	MACS_peak_4633	70.14
chr12	117627929	117628891	MACS_peak_2631	231.69
chr12	117831952	117832936	MACS_peak_2633	544.49
chr12	118811463	118812230	MACS_peak_2637	194.08
chr3	116125735	116126977	MACS_peak_6952	425.9
chr3	118126535	118127519	MACS_peak_6956	257.74
chr3	120551331	120552184	MACS_peak_6960	32.5
chr13	3883168	3884032	MACS_peak_2644	79.16
chr3	121389879	121390872	MACS_peak_6964	161.08
chr13	5225170	5226019	MACS_peak_2650	400.4
chr13	5592179	5593233	MACS_peak_2652	121.99
chr13	5603972	5604919	MACS_peak_2653	141.7
chr13	7195803	7196660	MACS_peak_2657	92.91
chr13	7373249	7374287	MACS_peak_2658	98.01
chr13	8664475	8665336	MACS_peak_2659	79.38
chr13	9277440	9278427	MACS_peak_2661	300.94
chr13	12188356	12189120	MACS_peak_2668	61.88
chr13	15443986	15444920	MACS_peak_2679	66.32
chr13	16332495	16333406	MACS_peak_2685	142.34
chr13	16844866	16845668	MACS_peak_2686	366.11
chr13	18347251	18348054	MACS_peak_2688	61.14
chr13	19724607	19725495	MACS_peak_2690	143.39
chr13	24182943	24183567	MACS_peak_2743	78.2
chr13	28636167	28637042	MACS_peak_2763	231.87
chr13	29006329	29007203	MACS_peak_2768	103.02
chr13	30106047	30106739	MACS_peak_2773	75.5
chr13	30887383	30888394	MACS_peak_2776	99.65
chr3	121592979	121594116	MACS_peak_6972	54.68
chr13	31082409	31083139	MACS_peak_2778	188.4
chr13	31370916	31371953	MACS_peak_2779	363.88
chr13	31389762	31390600	MACS_peak_2780	108.7
chr13	32055132	32055962	MACS_peak_2785	150.45
chr3	123067065	123068062	MACS_peak_6995	88.74
chr13	32716816	32717676	MACS_peak_2787	155.48
chr13	34057207	34057829	MACS_peak_2792	130.94
chr13	34143014	34143997	MACS_peak_2795	116.86
chr13	34324545	34325517	MACS_peak_2798	285.07
chr13	34814352	34815241	MACS_peak_2804	173.28
chr13	34826726	34827628	MACS_peak_2805	64.11
chr13	35188831	35189775	MACS_peak_2806	232.22
chr13	35267942	35269447	MACS_peak_2807	418.64
chr13	35389762	35391052	MACS_peak_2810	236.43
chr3	126966203	126967139	MACS_peak_7014	68.53
chr13	35765759	35766536	MACS_peak_2813	64.43
chr13	36282715	36283962	MACS_peak_2814	437.05
chr3	127492829	127493668	MACS_peak_7016	171.78
chr3	128369100	128370027	MACS_peak_7018	144.12
chr13	38202254	38202996	MACS_peak_2821	209.93
chr13	38461668	38462601	MACS_peak_2824	45.61
chr3	128882637	128883687	MACS_peak_7022	352.13
chr3	129661307	129662132	MACS_peak_7031	86.71
chr3	130792380	130793328	MACS_peak_7037	209.86
chr3	130813825	130814897	MACS_peak_7038	390.79
chr3	130928032	130929218	MACS_peak_7040	213.79
chr13	40364843	40365574	MACS_peak_2836	114.77
chr3	132417647	132418181	MACS_peak_7049	174.39
chr13	41296103	41296918	MACS_peak_2843	111.9
chr13	41491427	41492310	MACS_peak_2846	203.41
chr3	132743319	132744200	MACS_peak_7052	355.14
chr3	132836357	132837456	MACS_peak_7054	76.7
chr13	41817021	41817997	MACS_peak_2850	61.46
chr13	42903351	42904184	MACS_peak_2853	229.32
chr13	42947718	42948530	MACS_peak_2854	51.79
chr3	132938894	132939830	MACS_peak_7056	74.93
chr3	133995027	133996339	MACS_peak_7060	223.71
chr3	135673442	135674560	MACS_peak_7068	322.56
chr13	44737158	44738048	MACS_peak_2872	69.12
chr13	45040096	45040830	MACS_peak_2875	42.05
chr3	137271486	137272408	MACS_peak_7074	113.29
chr13	45469331	45470513	MACS_peak_2880	605.82
chr3	138340298	138340970	MACS_peak_7086	49.04
chr13	45696949	45697981	MACS_peak_2883	101.13
chr3	138489244	138490269	MACS_peak_7088	493.85
chr13	46216976	46218094	MACS_peak_2886	178.3
chr3	139107834	139108871	MACS_peak_7091	206.16
chr3	140812305	140813341	MACS_peak_7094	226.31
chr3	140821045	140821972	MACS_peak_7095	80.04
chr3	141501819	141502635	MACS_peak_7097	238.88
chr13	47014555	47015391	MACS_peak_2895	155.62
chr3	142463794	142464667	MACS_peak_7101	168.51
chr13	47562307	47563332	MACS_peak_2899	89.87
chr3	143748501	143749476	MACS_peak_7103	158.44
chr13	49054534	49055594	MACS_peak_2905	80.93
chr13	49215671	49216597	MACS_peak_2907	120.62
chr3	144395303	144396332	MACS_peak_7108	544.68
chr3	144538842	144539865	MACS_peak_7110	1401.39
chr3	145422295	145423041	MACS_peak_7118	80.18
chr3	145595403	145596269	MACS_peak_7120	274.02
chr3	145612413	145613307	MACS_peak_7121	43.13
chr3	145928986	145929736	MACS_peak_7126	127.35
chr13	53094960	53095875	MACS_peak_2930	71.92
chr3	146036326	146037658	MACS_peak_7128	322.52
chr13	54144317	54145277	MACS_peak_2934	173.98
chr13	55168701	55169615	MACS_peak_2939	84.19
chr13	55171299	55172640	MACS_peak_2940	444.15
chr3	147589617	147590502	MACS_peak_7135	132.84
chr3	147967669	147968867	MACS_peak_7138	350.39
chr6	89235463	89236232	MACS_peak_8677	122.85
chr13	57938876	57939656	MACS_peak_2956	185.07
chr6	90461868	90462761	MACS_peak_8680	181.27
chr6	90673299	90674215	MACS_peak_8681	73.23
chr3	149444565	149445815	MACS_peak_7149	106.18
chr13	58598511	58599286	MACS_peak_2959	137.15
chr13	59988282	59988886	MACS_peak_2965	43.04
chr3	151883853	151884600	MACS_peak_7161	62.33
chr3	152095926	152096986	MACS_peak_7166	346.65
chr13	60146932	60147972	MACS_peak_2969	469.24
chr3	153580624	153581426	MACS_peak_7176	211.19
chr6	91793257	91794113	MACS_peak_8689	106.46
chr6	92821237	92822098	MACS_peak_8690	40.43
chr13	63512262	63513005	MACS_peak_2989	37.62
chr3	153739122	153739995	MACS_peak_7180	213.32
chr13	63650135	63651167	MACS_peak_2991	87.25
chr13	64413102	64413863	MACS_peak_2994	40.63
chr3	156857127	156858044	MACS_peak_7185	73.52
chr6	93280604	93281559	MACS_peak_8696	75.05
chr13	70115871	70116943	MACS_peak_3007	239.02
chr13	70145080	70146046	MACS_peak_3009	205.91
chr3	158786534	158787352	MACS_peak_7191	51.52
chr4	5723908	5724941	MACS_peak_7195	212.72
chr4	5794710	5795756	MACS_peak_7196	209.26
chr6	94547560	94548481	MACS_peak_8700	36.08
chr6	94814761	94815701	MACS_peak_8704	682.66
chr13	71000160	71001124	MACS_peak_3012	57.78
chr13	72849513	72850367	MACS_peak_3020	120.94
chr13	73425655	73426421	MACS_peak_3021	49.48
chr13	80362237	80362816	MACS_peak_3033	88.28
chr6	97586009	97586519	MACS_peak_8721	86.63
chr4	9022366	9023451	MACS_peak_7207	309.35
chr6	97884405	97885271	MACS_peak_8724	80.9
chr6	98038186	98039141	MACS_peak_8726	101.99
chr4	9336448	9337396	MACS_peak_7209	167.78
chr13	86251391	86252351	MACS_peak_3045	125.84
chr4	10984376	10985075	MACS_peak_7214	102.27
chr4	12416400	12417270	MACS_peak_7217	425.99
chr4	12814626	12815267	MACS_peak_7219	41.03
chr13	90896519	90897474	MACS_peak_3053	103
chr13	93212953	93213797	MACS_peak_3058	41.62
chr13	94575398	94576397	MACS_peak_3063	198.33
chr13	94805455	94806192	MACS_peak_3064	137.47
chr13	94931648	94932413	MACS_peak_3065	37.23
chr13	94939860	94940774	MACS_peak_3066	100.04
chr4	13265569	13266241	MACS_peak_7221	58.88
chr13	96971545	96972550	MACS_peak_3074	44.63
chr6	99283018	99283811	MACS_peak_8734	175.15
chr6	99845267	99846325	MACS_peak_8737	192.12
chr6	99990311	99991137	MACS_peak_8739	86.94
chr6	100405790	100406607	MACS_peak_8740	156.68
chr6	100563549	100564534	MACS_peak_8742	174.18
chr13	97483304	97484268	MACS_peak_3082	165.21
chr6	100909124	100910182	MACS_peak_8746	712.28
chr6	100938729	100939770	MACS_peak_8748	523.99
chr6	100975656	100976604	MACS_peak_8749	89.84
chr13	97611071	97612157	MACS_peak_3087	212.01
chr13	97910888	97911883	MACS_peak_3089	50.57
chr6	104037946	104038735	MACS_peak_8756	60.49
chr13	98291648	98292505	MACS_peak_3093	862.98
chr6	109542663	109543576	MACS_peak_8760	52.2
chr13	98655742	98656702	MACS_peak_3096	109.42
chr6	113133103	113134046	MACS_peak_8765	106.42
chr6	114651955	114652653	MACS_peak_8771	155.95
chr13	99761097	99762067	MACS_peak_3113	94.28
chr13	101512601	101513191	MACS_peak_3120	72.34
chr13	101724333	101725311	MACS_peak_3124	61.35
chr13	103752501	103753513	MACS_peak_3132	241.45
chr13	103916116	103916924	MACS_peak_3134	69.29
chr13	104789664	104790119	MACS_peak_3142	80.27
chr13	106166183	106167094	MACS_peak_3143	137.72
chr13	107261293	107262357	MACS_peak_3145	156.32
chr13	107617898	107618836	MACS_peak_3147	113.09
chr17	31156838	31157723	MACS_peak_4641	56.81
chr13	108297478	108298219	MACS_peak_3151	188.46
chr13	108698914	108699920	MACS_peak_3156	92.76
chr13	108765690	108766632	MACS_peak_3157	100.85
chr13	109577354	109578111	MACS_peak_3162	60.3
chr17	36015676	36016589	MACS_peak_4668	46.52
chr13	109662461	109663373	MACS_peak_3165	103.75
chr17	42126578	42127536	MACS_peak_4675	215.15
chr17	43617779	43618875	MACS_peak_4684	125.33
chr13	110476207	110477190	MACS_peak_3172	123.97
chr17	43993773	43994739	MACS_peak_4686	276.8
chr17	45240743	45241759	MACS_peak_4695	105.21
chr13	111862931	111863916	MACS_peak_3188	82.18
chr17	47559134	47560259	MACS_peak_4709	180.91
chr13	111911673	111912367	MACS_peak_3190	55.96
chr17	47568749	47569812	MACS_peak_4710	131.97
chr13	112163881	112164818	MACS_peak_3193	320.74
chr13	112350682	112351565	MACS_peak_3196	36.92
chr13	112533272	112534073	MACS_peak_3198	125.79
chr17	48039161	48039903	MACS_peak_4714	63.54
chr17	49348831	49349991	MACS_peak_4717	232.85
chr13	113640374	113641113	MACS_peak_3207	158.05
chr13	114077525	114078569	MACS_peak_3210	561.97
chr17	49818360	49819371	MACS_peak_4720	383.53
chr17	50494024	50494917	MACS_peak_4722	137.64
chr17	50902222	50903109	MACS_peak_4723	92.15
chr13	116940951	116941636	MACS_peak_3222	97.75
chr17	51546881	51547744	MACS_peak_4727	157.71
chr14	7847655	7848568	MACS_peak_3244	82.77
chr17	56022248	56023089	MACS_peak_4738	63.14
chr17	62409479	62410229	MACS_peak_4747	51.82
chr14	11262713	11263581	MACS_peak_3255	150.24
chr14	11822927	11823525	MACS_peak_3257	120.54
chr17	62700573	62701320	MACS_peak_4749	42.17
chr17	63185352	63186123	MACS_peak_4754	58.49
chr17	63190933	63191741	MACS_peak_4755	131.19
chr14	20200831	20201777	MACS_peak_3273	64.92
chr17	64123873	64124863	MACS_peak_4761	73.33
chr17	65608564	65609553	MACS_peak_4771	44.71
chr14	22037021	22037923	MACS_peak_3291	46.29
chr14	22964918	22965918	MACS_peak_3293	116.68
chr14	23714353	23715327	MACS_peak_3294	382.89
chr14	24586518	24587250	MACS_peak_3297	90
chr17	66286057	66287072	MACS_peak_4780	150.09
chr14	25497477	25498514	MACS_peak_3300	77.82
chr14	25713295	25714287	MACS_peak_3303	244.05
chr17	67651194	67652122	MACS_peak_4790	101.76
chr14	27066183	27067006	MACS_peak_3307	78.71
chr14	27069039	27070132	MACS_peak_3308	850.22
chr17	70429652	70430162	MACS_peak_4797	110.67
chr14	28376200	28377098	MACS_peak_3314	145.99
chr17	70588829	70589815	MACS_peak_4798	157.78
chr17	70629680	70630585	MACS_peak_4799	99.3
chr17	70880948	70881715	MACS_peak_4803	253.14
chr14	28726751	28727598	MACS_peak_3315	30.54
chr17	70920559	70921384	MACS_peak_4805	65.31
chr14	29028915	29029771	MACS_peak_3316	183.56
chr17	72204979	72205943	MACS_peak_4810	362.24
chr14	29222112	29222988	MACS_peak_3318	87.42
chr14	29599143	29600106	MACS_peak_3320	182.64
chr14	30136675	30137614	MACS_peak_3321	92.64
chr14	30298535	30299156	MACS_peak_3323	70.49
chr14	30306009	30306990	MACS_peak_3324	314.78
chr14	30537994	30538563	MACS_peak_3326	36.4
chr14	31374373	31375227	MACS_peak_3331	149.8
chr17	79201411	79201999	MACS_peak_4831	99.62
chr14	32409864	32411186	MACS_peak_3341	273.76
chr17	79315360	79316308	MACS_peak_4832	80.49
chr14	34868809	34869690	MACS_peak_3347	52.3
chr14	45515028	45516427	MACS_peak_3357	74.63
chr14	46605131	46605840	MACS_peak_3361	34.68
chr17	80939454	80940553	MACS_peak_4845	115.06
chr17	82198905	82199945	MACS_peak_4848	194.05
chr17	82664351	82665635	MACS_peak_4850	345.99
chr17	82900241	82901276	MACS_peak_4851	185.01
chr14	48245890	48246882	MACS_peak_3373	1345.55
chr14	48248594	48249593	MACS_peak_3374	174.08
chr14	48256056	48257127	MACS_peak_3375	486.79
chr14	48333863	48334746	MACS_peak_3376	82.74
chr17	83120414	83121159	MACS_peak_4856	88.4
chr14	48456422	48457278	MACS_peak_3380	238.29
chr14	48616267	48617161	MACS_peak_3382	54.32
chr17	83190047	83191010	MACS_peak_4857	66.68
chr17	83537869	83538712	MACS_peak_4861	90.8
chr14	54248953	54249851	MACS_peak_3395	151.96
chr14	54259227	54260140	MACS_peak_3396	127.53
chr17	85836458	85837209	MACS_peak_4876	91.64
chr17	85857778	85858743	MACS_peak_4877	159.64
chr14	54810486	54811361	MACS_peak_3404	89.14
chr17	86008625	86009349	MACS_peak_4879	45.97
chr17	86227148	86227947	MACS_peak_4881	204.71
chr17	86414473	86415420	MACS_peak_4883	500.14
chr17	86905754	86906761	MACS_peak_4886	329.98
chr17	87692977	87693839	MACS_peak_4893	57.95
chr17	88095088	88095970	MACS_peak_4897	1262.68
chr17	88558224	88559149	MACS_peak_4899	177.85
chr17	88600702	88601737	MACS_peak_4901	264.98
chr14	58982492	58983390	MACS_peak_3430	35.63
chr14	59739299	59740338	MACS_peak_3432	145.76
chr18	3547902	3548817	MACS_peak_4908	80.03
chr14	62121177	62122059	MACS_peak_3444	30.77
chr18	4654720	4655575	MACS_peak_4912	145.59
chr14	62352321	62352994	MACS_peak_3446	251.7
chr18	4839677	4840733	MACS_peak_4915	307.74
chr14	62844845	62845803	MACS_peak_3449	90.5
chr14	63110047	63110762	MACS_peak_3450	53.22
chr18	5561955	5562930	MACS_peak_4921	67.99
chr18	8524792	8525702	MACS_peak_4929	61.19
chr14	66004658	66005571	MACS_peak_3462	115.39
chr14	67917062	67918458	MACS_peak_3472	928.02
chr14	68981070	68981804	MACS_peak_3475	154.98
chr18	13287210	13288249	MACS_peak_4944	50.08
chr18	13733234	13733987	MACS_peak_4947	109.15
chr18	13785231	13786028	MACS_peak_4948	74.35
chr18	13874420	13875196	MACS_peak_4950	42.39
chr14	70998850	70999699	MACS_peak_3488	119.54
chr18	14415048	14415964	MACS_peak_4955	205.22
chr14	73452812	73453819	MACS_peak_3493	270.37
chr14	74144925	74145873	MACS_peak_3495	210.96
chr18	21605188	21605911	MACS_peak_4967	73.89
chr18	23785530	23786347	MACS_peak_4972	54.01
chr14	76281566	76282611	MACS_peak_3503	766.4
chr18	24850070	24851122	MACS_peak_4979	345.65
chr18	25297372	25298093	MACS_peak_4983	83.81
chr18	27541748	27542657	MACS_peak_4986	61.96
chr18	27839406	27840126	MACS_peak_4987	44.96
chr14	78015321	78016222	MACS_peak_3517	81.12
chr14	78017741	78018712	MACS_peak_3518	76.57
chr18	29571891	29572765	MACS_peak_4992	102.32
chr18	30718205	30719292	MACS_peak_4993	163.27
chr18	30958510	30959455	MACS_peak_4994	230.18
chr14	78852459	78853257	MACS_peak_3526	63.91
chr14	79331743	79332858	MACS_peak_3529	226.28
chr14	87439194	87440059	MACS_peak_3544	73.44
chr18	34004243	34005347	MACS_peak_5014	148.63
chr18	35312552	35313417	MACS_peak_5027	80.08
chr14	98707865	98708762	MACS_peak_3552	300.59
chr14	99019106	99019750	MACS_peak_3553	34.18
chr14	101984233	101984938	MACS_peak_3560	121.16
chr14	102705357	102706356	MACS_peak_3565	198.81
chr14	102744015	102744952	MACS_peak_3566	232.66
chr14	105098600	105099384	MACS_peak_3570	63.85
chr18	37883714	37884583	MACS_peak_5047	80.4
chr18	38370117	38371563	MACS_peak_5048	255.08
chr14	106606764	106607703	MACS_peak_3577	96.07
chr14	108673541	108674344	MACS_peak_3578	34.34
chr14	114842849	114843828	MACS_peak_3581	236.29
chr18	39266342	39267282	MACS_peak_5055	240.72
chr18	41704635	41705351	MACS_peak_5061	42.69
chr14	116551284	116552075	MACS_peak_3587	105.59
chr14	116937980	116938837	MACS_peak_3588	260.82
chr14	117569796	117570694	MACS_peak_3589	98.25
chr14	117820228	117821149	MACS_peak_3593	87.14
chr14	119581505	119582394	MACS_peak_3604	37.36
chr14	120355149	120356171	MACS_peak_3611	271.84
chr18	46827085	46828110	MACS_peak_5088	81.98
chr14	120381069	120382442	MACS_peak_3613	242.02
chr14	120758222	120759282	MACS_peak_3615	334.89
chr14	120760093	120761061	MACS_peak_3616	37.64
chr14	121058808	121059936	MACS_peak_3620	828.79
chr18	52726670	52727447	MACS_peak_5101	67.54
chr18	53385694	53386814	MACS_peak_5104	186.84
chr14	121246785	121247656	MACS_peak_3626	67.5
chr14	121774218	121775106	MACS_peak_3632	157.36
chr14	122789724	122790542	MACS_peak_3637	64.96
chr18	54815527	54816329	MACS_peak_5120	65.08
chr14	124264291	124265199	MACS_peak_3638	146.2
chr18	54911108	54912223	MACS_peak_5123	363.97
chr15	3836445	3837384	MACS_peak_3643	120.08
chr15	3959788	3960782	MACS_peak_3644	261.16
chr18	54940732	54941538	MACS_peak_5125	93.93
chr15	7151854	7153141	MACS_peak_3661	555.54
chr18	55549665	55550526	MACS_peak_5139	141.71
chr18	56021731	56022583	MACS_peak_5144	75.55
chr18	56655338	56656122	MACS_peak_5148	67.49
chr15	11165761	11166577	MACS_peak_3679	441.9
chr18	56755774	56756740	MACS_peak_5150	116.63
chr15	11883268	11883970	MACS_peak_3683	63.19
chr15	12664629	12665558	MACS_peak_3687	183.53
chr15	13244074	13245084	MACS_peak_3689	295.52
chr15	13275004	13275985	MACS_peak_3690	118.61
chr18	57353178	57354072	MACS_peak_5159	85.46
chr15	15976527	15977460	MACS_peak_3694	119.37
chr18	57716413	57717241	MACS_peak_5164	72.8
chr18	57818545	57819563	MACS_peak_5166	239.11
chr15	25117655	25118424	MACS_peak_3699	105.23
chr18	58105866	58106638	MACS_peak_5167	245.26
chr15	25606426	25607567	MACS_peak_3707	490.61
chr18	58177284	58178232	MACS_peak_5168	78.49
chr18	60886514	60887564	MACS_peak_5178	280.45
chr18	61328854	61329718	MACS_peak_5182	81.76
chr18	61350634	61351459	MACS_peak_5184	75.64
chr15	27987683	27988718	MACS_peak_3729	54.79
chr18	62043294	62044192	MACS_peak_5188	78.58
chr18	62704821	62705853	MACS_peak_5190	242.92
chr18	63296301	63297225	MACS_peak_5192	115.48
chr18	64400529	64401215	MACS_peak_5195	81.69
chr15	32265392	32266452	MACS_peak_3738	425.63
chr15	32278316	32279382	MACS_peak_3740	295.29
chr18	65156441	65157644	MACS_peak_5200	642.97
chr15	34731445	34732331	MACS_peak_3746	203.14
chr18	65519980	65520911	MACS_peak_5201	42.19
chr15	34903809	34904844	MACS_peak_3747	176.08
chr18	65549240	65550277	MACS_peak_5202	91.51
chr15	35540562	35541299	MACS_peak_3749	247.56
chr18	66213802	66214789	MACS_peak_5206	264.11
chr18	66215273	66216021	MACS_peak_5207	58.08
chr18	66471095	66472258	MACS_peak_5209	525.11
chr15	38175855	38177094	MACS_peak_3760	234.77
chr15	39925616	39926446	MACS_peak_3769	179.71
chr18	69335929	69336979	MACS_peak_5221	78.72
chr18	69387657	69388475	MACS_peak_5223	52.94
chr18	69655881	69656745	MACS_peak_5226	96.5
chr18	69678656	69679412	MACS_peak_5227	320.69
chr18	69794242	69795054	MACS_peak_5228	72.37
chr18	69883626	69884668	MACS_peak_5229	521.1
chr15	48421013	48421797	MACS_peak_3785	138.77
chr18	73308660	73309570	MACS_peak_5235	133.4
chr18	73472084	73472902	MACS_peak_5236	103.98
chr18	73702295	73703347	MACS_peak_5237	253.72
chr18	74001970	74002843	MACS_peak_5238	209.42
chr15	51686891	51687744	MACS_peak_3797	142
chr18	74461973	74462875	MACS_peak_5244	139.16
chr15	52622872	52624127	MACS_peak_3805	285.41
chr15	54105448	54106253	MACS_peak_3813	104.1
chr15	54232085	54233016	MACS_peak_3814	48.39
chr15	54699995	54700545	MACS_peak_3816	158.71
chr18	78447934	78448662	MACS_peak_5260	170.04
chr15	54791045	54791935	MACS_peak_3818	49.27
chr15	55196033	55196922	MACS_peak_3819	40.76
chr18	78962223	78963118	MACS_peak_5264	119.55
chr15	55648009	55649045	MACS_peak_3825	269.72
chr18	80073010	80073879	MACS_peak_5267	149.5
chr18	81830739	81832012	MACS_peak_5274	664.85
chr18	82486819	82487761	MACS_peak_5275	94.19
chr18	83507294	83508189	MACS_peak_5288	68.71
chr15	58483510	58484321	MACS_peak_3848	229.06
chr19	3850672	3851373	MACS_peak_5308	59.33
chr19	4015880	4016804	MACS_peak_5310	98.66
chr15	60314542	60315551	MACS_peak_3864	201.03
chr15	60883952	60884563	MACS_peak_3866	58.59
chr15	61678618	61679705	MACS_peak_3869	298.58
chr15	62959210	62960248	MACS_peak_3874	214.41
chr15	63340222	63341069	MACS_peak_3876	36.15
chr15	66818338	66819335	MACS_peak_3886	234.44
chr19	6101001	6101918	MACS_peak_5331	156.12
chr19	6888252	6889200	MACS_peak_5333	117.02
chr15	67143231	67144305	MACS_peak_3889	341.42
chr19	7338832	7340455	MACS_peak_5340	184.05
chr19	7582745	7583904	MACS_peak_5344	319.83
chr15	71812077	71812891	MACS_peak_3899	150.65
chr19	11104540	11105410	MACS_peak_5361	97.75
chr15	74276738	74277447	MACS_peak_3902	49.22
chr15	74296025	74296913	MACS_peak_3903	265.05
chr15	74959126	74960305	MACS_peak_3905	87.3
chr15	75788708	75789665	MACS_peak_3907	102.72
chr15	75829207	75830241	MACS_peak_3908	279.45
chr19	17122142	17122866	MACS_peak_5382	42.69
chr15	76267447	76268426	MACS_peak_3912	261.03
chr19	21160813	21161634	MACS_peak_5388	90.95
chr19	21182772	21183649	MACS_peak_5389	396.51
chr15	76779297	76780156	MACS_peak_3914	84.55
chr19	21370376	21371412	MACS_peak_5391	390.78
chr19	21630515	21631406	MACS_peak_5392	33.61
chr19	22850805	22852279	MACS_peak_5397	149.48
chr19	23866200	23867150	MACS_peak_5400	77.75
chr19	24377835	24378649	MACS_peak_5404	372.74
chr19	24812388	24813512	MACS_peak_5407	405.21
chr15	78839433	78840434	MACS_peak_3930	404.06
chr19	25577592	25578515	MACS_peak_5416	167
chr15	78848759	78849545	MACS_peak_3931	88.59
chr19	25923578	25924576	MACS_peak_5420	93.62
chr19	27396547	27397524	MACS_peak_5427	71.41
chr19	28460640	28461445	MACS_peak_5436	91.62
chr19	28891625	28892552	MACS_peak_5440	77.49
chr15	80533087	80534019	MACS_peak_3953	871.32
chr15	80560968	80561915	MACS_peak_3954	287.63
chr19	31061368	31062212	MACS_peak_5452	177.47
chr19	31073889	31074974	MACS_peak_5453	150.88
chr15	80681832	80682976	MACS_peak_3955	121.32
chr19	31424907	31425843	MACS_peak_5455	254.39
chr15	80849921	80850689	MACS_peak_3957	118.6
chr19	32002387	32003351	MACS_peak_5459	176.32
chr19	32701721	32702778	MACS_peak_5465	207.37
chr19	32909651	32910807	MACS_peak_5466	480.87
chr15	81360342	81361564	MACS_peak_3963	142.78
chr19	36137170	36137992	MACS_peak_5477	158.08
chr15	83661806	83662736	MACS_peak_3980	72.64
chr19	36518266	36518947	MACS_peak_5479	144.51
chr15	84424648	84425613	MACS_peak_3988	138.26
chr15	84771795	84772910	MACS_peak_3992	268.77
chr15	84903433	84904646	MACS_peak_3994	285.95
chr15	85166055	85167025	MACS_peak_3996	94.77
chr19	41097100	41097893	MACS_peak_5502	43.92
chr15	88927576	88928625	MACS_peak_4002	98.47
chr19	41715837	41716836	MACS_peak_5505	230.05
chr15	89128157	89128984	MACS_peak_4003	87.47
chr15	90819852	90820740	MACS_peak_4005	87.68
chr19	43128057	43128813	MACS_peak_5512	190.31
chr19	43155897	43156940	MACS_peak_5513	163.85
chr19	43231340	43232273	MACS_peak_5514	164.93
chr15	93027281	93028075	MACS_peak_4015	140.69
chr19	45737226	45738371	MACS_peak_5529	951.64
chr19	46048947	46049724	MACS_peak_5532	48.49
chr15	94639126	94639658	MACS_peak_4022	71.94
chr15	95643302	95644116	MACS_peak_4024	64.02
chr19	46675030	46676109	MACS_peak_5538	292.34
chr19	46777888	46778922	MACS_peak_5539	66.94
chr15	96852045	96853066	MACS_peak_4031	124.41
chr19	46848173	46849109	MACS_peak_5540	335.9
chr15	97177446	97178963	MACS_peak_4036	254.94
chr15	97234997	97235964	MACS_peak_4038	135.38
chr19	47946794	47947766	MACS_peak_5553	98.2
chr15	98768062	98768903	MACS_peak_4045	287.04
chr19	51481921	51483065	MACS_peak_5559	372.48
chr15	100824635	100825314	MACS_peak_4063	118.06
chr19	52633282	52634172	MACS_peak_5562	428.48
chr19	53132627	53133446	MACS_peak_5564	62.22
chr15	101075701	101076768	MACS_peak_4066	630.85
chr19	53762310	53763404	MACS_peak_5572	531.1
chr15	102730105	102730956	MACS_peak_4072	214.91
chr19	55293842	55294926	MACS_peak_5577	624.45
chr19	55585364	55586230	MACS_peak_5579	241.94
chr15	103519115	103519896	MACS_peak_4078	184.24
chr19	55635130	55636064	MACS_peak_5582	221.87
chr16	4029954	4030860	MACS_peak_4080	109.09
chr19	56022031	56022947	MACS_peak_5588	85.95
chr16	6364732	6365514	MACS_peak_4092	37.4
chr16	6367046	6368002	MACS_peak_4093	133.24
chr16	7146200	7147241	MACS_peak_4094	129.92
chr16	7647294	7648007	MACS_peak_4097	230.25
chr16	8711594	8712523	MACS_peak_4098	83.46
chr16	10661201	10662093	MACS_peak_4101	78.73
chr16	13339723	13340424	MACS_peak_4108	66.36
chr16	17508774	17509686	MACS_peak_4121	58.71
chr16	18461587	18462653	MACS_peak_4127	756.68
chr19	57552699	57553719	MACS_peak_5606	68.66
chr16	20386874	20387912	MACS_peak_4130	245.36
chr16	20485628	20486855	MACS_peak_4132	319.7
chr19	60005586	60006587	MACS_peak_5617	114.46
chr16	22812739	22813348	MACS_peak_4138	40.93
chr16	22987555	22988251	MACS_peak_4141	61.06
chr16	23078790	23079748	MACS_peak_4142	307.86
chr19	60203193	60204029	MACS_peak_5619	191.52
chr16	23307480	23308121	MACS_peak_4146	38.81
chr19	60674962	60675825	MACS_peak_5620	39.49
chr16	23492603	23493268	MACS_peak_4149	108.94
chr1	4812683	4813461	MACS_peak_2	220.23
chr1	9848298	9849257	MACS_peak_4	169.56
chr1	10003906	10004963	MACS_peak_5	372.91
chr16	25064131	25065068	MACS_peak_4164	154.82
chr1	13778971	13780067	MACS_peak_18	122.72
chr1	14303133	14304152	MACS_peak_20	175.31
chr1	14306307	14307104	MACS_peak_21	125.73
chr1	14562976	14563929	MACS_peak_22	282.93
chr1	16518530	16518963	MACS_peak_26	58.1
chr1	17123012	17124017	MACS_peak_28	197.9
chr1	19109448	19110376	MACS_peak_29	112.24
chr1	21911064	21912085	MACS_peak_40	76.01
chr1	22375519	22376305	MACS_peak_42	98.99
chr1	23272876	23273774	MACS_peak_44	190.72
chr1	24107206	24108075	MACS_peak_51	646.51
chr1	28565504	28566280	MACS_peak_64	310.1
chr1	29270814	29271521	MACS_peak_68	563.75
chr1	34202449	34203295	MACS_peak_78	450.96
chr1	37498655	37499615	MACS_peak_105	66.38
chr1	38262815	38264001	MACS_peak_109	690.42
chr1	38526252	38527490	MACS_peak_111	244.74
chr1	39184324	39185278	MACS_peak_117	83.78
chr1	39312079	39313054	MACS_peak_119	130.96
chr6	118687021	118687994	MACS_peak_8789	149.36
chr1	40624962	40625647	MACS_peak_132	117.81
chr1	41811761	41812511	MACS_peak_137	53.34
chr1	43358214	43358946	MACS_peak_143	108.14
chr1	43759899	43760639	MACS_peak_146	104.65
chr1	45576080	45577060	MACS_peak_148	103.97
chr6	119907409	119908365	MACS_peak_8796	97.76
chr6	120225122	120226002	MACS_peak_8798	84.01
chr1	51266969	51267955	MACS_peak_158	125.16
chr6	120363368	120364334	MACS_peak_8800	68.52
chr1	52105341	52106014	MACS_peak_163	37.56
chr1	52271865	52272662	MACS_peak_165	47.2
chr4	13774261	13774979	MACS_peak_7224	60.17
chr4	13823532	13824523	MACS_peak_7225	290.49
chr4	14644794	14645760	MACS_peak_7227	104.7
chr4	14924384	14925142	MACS_peak_7230	239.48
chr4	16053301	16054251	MACS_peak_7233	64.6
chr1	53739905	53740891	MACS_peak_176	89.5
chr1	53933180	53933810	MACS_peak_180	48.8
chr4	25281531	25282554	MACS_peak_7245	176.9
chr4	27786708	27787808	MACS_peak_7246	987.86
chr4	31328461	31329479	MACS_peak_7253	554.51
chr4	32000122	32001070	MACS_peak_7255	157.99
chr4	32358655	32359805	MACS_peak_7257	365.7
chr4	32683607	32684312	MACS_peak_7259	95.1
chr4	32884236	32885357	MACS_peak_7261	191.42
chr4	33292531	33293499	MACS_peak_7266	80.44
chr4	34451136	34452031	MACS_peak_7272	96.92
chr4	34917345	34918230	MACS_peak_7278	132.95
chr4	35191034	35192042	MACS_peak_7280	120.71
chr4	35402150	35403252	MACS_peak_7281	114.96
chr4	36183220	36184189	MACS_peak_7282	125.01
chr4	41314546	41315494	MACS_peak_7290	31.67
chr4	41858171	41859049	MACS_peak_7298	97.75
chr4	42017217	42018052	MACS_peak_7299	86.2
chr4	42207460	42208118	MACS_peak_7300	133.49
chr4	42369352	42370006	MACS_peak_7301	108.75
chr4	42476294	42477180	MACS_peak_7302	100.5
chr4	42704514	42705506	MACS_peak_7303	227.86
chr4	42804547	42805478	MACS_peak_7304	327.65
chr4	43043801	43044742	MACS_peak_7306	170.51
chr4	44701981	44702955	MACS_peak_7313	203.96
chr4	45340685	45341486	MACS_peak_7318	161.48
chr4	45491340	45492459	MACS_peak_7321	506.78
chr4	45671823	45672813	MACS_peak_7323	248.33
chr4	46271152	46271957	MACS_peak_7327	45.4
chr4	46367294	46368363	MACS_peak_7329	155.16
chr4	47349523	47350416	MACS_peak_7330	60.74
chr4	48288890	48289864	MACS_peak_7333	111.29
chr1	57112101	57113119	MACS_peak_199	128.3
chr4	48754715	48756971	MACS_peak_7338	340.4
chr4	49062179	49063227	MACS_peak_7339	173.72
chr4	50424752	50425560	MACS_peak_7342	174.09
chr1	57545811	57546776	MACS_peak_206	77.63
chr4	52660475	52661677	MACS_peak_7343	367.62
chr4	53790648	53791399	MACS_peak_7346	100.75
chr4	54678292	54678940	MACS_peak_7348	36.72
chr4	54865869	54866530	MACS_peak_7351	36.88
chr1	59314985	59315564	MACS_peak_217	92.15
chr4	55145695	55146704	MACS_peak_7354	748.97
chr1	60699078	60700205	MACS_peak_221	724.75
chr1	60880158	60881061	MACS_peak_225	76.35
chr4	56649690	56650360	MACS_peak_7364	64.87
chr4	57091945	57092922	MACS_peak_7367	92.15
chr1	62087230	62088164	MACS_peak_233	37.05
chr1	62209210	62210271	MACS_peak_234	831.16
chr1	62367876	62368847	MACS_peak_236	193.88
chr1	62515629	62516616	MACS_peak_238	348.9
chr1	62726875	62727665	MACS_peak_243	92.75
chr4	58663516	58664163	MACS_peak_7378	55.62
chr1	62901603	62902621	MACS_peak_247	284
chr4	59335720	59336854	MACS_peak_7383	151.27
chr1	62975892	62977464	MACS_peak_249	664.24
chr4	59388094	59389062	MACS_peak_7384	48.48
chr4	59748028	59749047	MACS_peak_7385	97.88
chr1	64111024	64111842	MACS_peak_256	42.67
chr1	64228117	64229155	MACS_peak_257	171.4
chr1	66788339	66789200	MACS_peak_266	89.13
chr4	65610846	65611834	MACS_peak_7404	115.74
chr4	65678893	65679819	MACS_peak_7405	228.65
chr4	72384409	72385699	MACS_peak_7409	314.23
chr4	75385946	75386961	MACS_peak_7413	340.65
chr4	75798458	75799320	MACS_peak_7414	61.76
chr4	82025585	82026406	MACS_peak_7425	120.03
chr4	84172567	84173654	MACS_peak_7436	184.57
chr4	84324059	84324922	MACS_peak_7440	75.95
chr4	86069013	86070016	MACS_peak_7446	326.38
chr4	87723133	87724031	MACS_peak_7453	109.41
chr4	87740845	87741796	MACS_peak_7455	72.27
chr4	88543633	88544649	MACS_peak_7457	313.99
chr4	89306741	89307609	MACS_peak_7464	128.5
chr4	89515687	89516699	MACS_peak_7466	216.06
chr1	67872037	67873072	MACS_peak_271	216.02
chr1	69027561	69028452	MACS_peak_272	69.82
chr4	93794073	93795043	MACS_peak_7471	202.14
chr4	95389246	95390808	MACS_peak_7478	114.15
chr4	95676132	95677148	MACS_peak_7481	219.81
chr4	95700280	95701057	MACS_peak_7483	258.84
chr1	72414415	72415347	MACS_peak_288	94.95
chr1	72450895	72451868	MACS_peak_290	482.77
chr4	97156751	97157667	MACS_peak_7489	196.37
chr1	72481994	72482793	MACS_peak_292	44.7
chr4	97510453	97511224	MACS_peak_7491	69.58
chr4	97797397	97798199	MACS_peak_7494	58.2
chr4	98338650	98339730	MACS_peak_7499	420.66
chr1	73169206	73169873	MACS_peak_302	31.8
chr1	73757988	73759229	MACS_peak_305	1469.28
chr4	98622994	98623915	MACS_peak_7502	57.2
chr4	98657505	98658184	MACS_peak_7503	69.05
chr4	98836210	98837213	MACS_peak_7504	68.59
chr1	74175318	74176293	MACS_peak_308	208.8
chr1	74303403	74304337	MACS_peak_309	185.71
chr4	100192378	100193254	MACS_peak_7510	83.96
chr4	100351599	100352556	MACS_peak_7511	680.87
chr6	121087260	121088180	MACS_peak_8807	155.91
chr1	76246419	76247239	MACS_peak_321	58.67
chr4	101158962	101160007	MACS_peak_7514	204.34
chr1	77245701	77246663	MACS_peak_328	212.33
chr4	102521114	102521970	MACS_peak_7519	39.92
chr4	104434491	104435145	MACS_peak_7522	68.75
chr1	77556008	77556926	MACS_peak_332	124.51
chr4	105944903	105945785	MACS_peak_7527	202.55
chr4	106992193	106992857	MACS_peak_7530	78.54
chr4	107277884	107278767	MACS_peak_7533	63.5
chr4	108675990	108676911	MACS_peak_7540	133.93
chr4	109183391	109184449	MACS_peak_7541	274.13
chr4	115103318	115104320	MACS_peak_7547	65.3
chr4	115329404	115330256	MACS_peak_7548	203.14
chr4	115435604	115436435	MACS_peak_7549	139.01
chr4	116176436	116177395	MACS_peak_7552	280.39
chr4	116678857	116679700	MACS_peak_7555	56.28
chr4	117039537	117040421	MACS_peak_7557	80.32
chr4	117411278	117412353	MACS_peak_7562	223.29
chr4	117595129	117596072	MACS_peak_7565	75.72
chr4	117599712	117600671	MACS_peak_7566	124.06
chr4	118446494	118447387	MACS_peak_7571	86.32
chr4	119140046	119140590	MACS_peak_7572	35.69
chr4	120130821	120131550	MACS_peak_7577	186.05
chr4	126320843	126321505	MACS_peak_7597	84.84
chr4	126706470	126707893	MACS_peak_7603	1568.87
chr1	78159420	78160353	MACS_peak_338	91.62
chr4	128782913	128783936	MACS_peak_7608	209.23
chr1	78330188	78331204	MACS_peak_339	119.08
chr4	129189520	129190194	MACS_peak_7612	106.73
chr1	78337910	78339015	MACS_peak_340	473.49
chr1	78467809	78468752	MACS_peak_345	318.91
chr1	78943198	78943918	MACS_peak_352	36.96
chr1	79055492	79056963	MACS_peak_353	184.05
chr1	79457263	79458139	MACS_peak_357	102.65
chr1	79580794	79582177	MACS_peak_359	149.71
chr1	80737115	80737969	MACS_peak_363	128.75
chr4	133343770	133344561	MACS_peak_7635	54.63
chr4	133431151	133432135	MACS_peak_7638	289.89
chr4	136964703	136965776	MACS_peak_7666	539.83
chr4	139339811	139340478	MACS_peak_7681	64.99
chr4	139468522	139469611	MACS_peak_7683	287.82
chr4	139791152	139792129	MACS_peak_7687	36.31
chr4	140258606	140259575	MACS_peak_7689	165.4
chr1	84380763	84381750	MACS_peak_388	385.99
chr1	85896472	85897364	MACS_peak_390	103.54
chr1	86859557	86860500	MACS_peak_395	100.61
chr1	88537423	88538261	MACS_peak_402	170.64
chr1	89183819	89185049	MACS_peak_406	170.72
chr1	89688568	89689596	MACS_peak_411	153.83
chr1	89699701	89700806	MACS_peak_412	349.17
chr4	141274568	141275683	MACS_peak_7698	209
chr4	141286817	141287763	MACS_peak_7699	83.75
chr4	141356431	141357065	MACS_peak_7700	128.31
chr1	90896810	90897728	MACS_peak_426	32.07
chr1	91605700	91606599	MACS_peak_431	83.77
chr1	92228020	92228919	MACS_peak_434	115.54
chr6	134044435	134045087	MACS_peak_8844	64.71
chr1	94355413	94356304	MACS_peak_443	43.93
chr1	95661035	95661870	MACS_peak_448	157.15
chr4	149178242	149179107	MACS_peak_7722	200.2
chr1	102185715	102186490	MACS_peak_454	44.45
chr4	149752544	149753542	MACS_peak_7727	85.6
chr4	150272306	150273341	MACS_peak_7733	228.11
chr4	150827047	150828105	MACS_peak_7738	410.23
chr4	151405766	151406639	MACS_peak_7742	65.8
chr1	107529331	107530054	MACS_peak_467	234.05
chr4	151455327	151456393	MACS_peak_7744	117.38
chr4	151619151	151620167	MACS_peak_7746	187.91
chr6	134568560	134569546	MACS_peak_8847	400.5
chr6	135040267	135041209	MACS_peak_8850	79.35
chr4	152288134	152289102	MACS_peak_7752	183.09
chr4	155707867	155708904	MACS_peak_7767	222.23
chr5	4732136	4732959	MACS_peak_7777	79.89
chr5	4959257	4960141	MACS_peak_7781	40.94
chr1	120649784	120650704	MACS_peak_486	165.98
chr5	9622837	9623673	MACS_peak_7789	56.88
chr5	12586364	12587303	MACS_peak_7794	341.43
chr1	124369433	124370382	MACS_peak_491	41.67
chr1	125996305	125997260	MACS_peak_497	536.95
chr6	137127348	137128445	MACS_peak_8860	73.38
chr5	18493777	18494958	MACS_peak_7815	204.55
chr1	127622019	127623157	MACS_peak_501	134.54
chr1	128243644	128244530	MACS_peak_506	65.8
chr1	128482697	128483517	MACS_peak_507	88
chr5	20682006	20682655	MACS_peak_7822	128.94
chr1	131179278	131180233	MACS_peak_512	174.08
chr5	21543048	21544061	MACS_peak_7832	62.78
chr5	22266270	22267201	MACS_peak_7836	107.44
chr6	139851639	139852606	MACS_peak_8865	159.38
chr6	140678257	140679299	MACS_peak_8871	135.43
chr1	132805244	132806174	MACS_peak_524	303.67
chr6	142447894	142449102	MACS_peak_8875	300.18
chr6	142450439	142451863	MACS_peak_8876	98.18
chr1	133238884	133239800	MACS_peak_528	458.51
chr5	29892293	29893373	MACS_peak_7854	262.26
chr5	29924689	29925975	MACS_peak_7855	156.57
chr1	134492322	134493447	MACS_peak_536	300.31
chr6	142957877	142958803	MACS_peak_8881	78.35
chr6	144145916	144146789	MACS_peak_8884	108.13
chr6	144165793	144166725	MACS_peak_8885	171.31
chr6	144511723	144512646	MACS_peak_8886	68.03
chr6	144817070	144818042	MACS_peak_8888	65.5
chr5	32210802	32211711	MACS_peak_7871	86.15
chr5	33821036	33822031	MACS_peak_7874	148.3
chr5	33953425	33954151	MACS_peak_7876	80.23
chr6	145631927	145632941	MACS_peak_8893	139.7
chr5	36165327	36166472	MACS_peak_7882	209.1
chr6	146289363	146290525	MACS_peak_8902	758.78
chr5	44365396	44366042	MACS_peak_7896	40.21
chr1	138662043	138662853	MACS_peak_563	260.82
chr1	140364650	140365436	MACS_peak_564	352.12
chr6	147278896	147279921	MACS_peak_8909	142.88
chr5	44942735	44943720	MACS_peak_7898	975.13
chr6	148680085	148681032	MACS_peak_8922	168.58
chr6	148831247	148832769	MACS_peak_8923	61.86
chr5	45202411	45203349	MACS_peak_7900	195.08
chr1	150479379	150480371	MACS_peak_575	135.18
chr5	46573180	46574134	MACS_peak_7903	123.91
chr5	47462433	47463414	MACS_peak_7906	121.56
chr1	150769544	150770532	MACS_peak_577	128.54
chr5	48544366	48545445	MACS_peak_7907	182.1
chr5	50122494	50123257	MACS_peak_7908	71.73
chr5	51415918	51417086	MACS_peak_7912	1555.26
chr5	51471227	51472248	MACS_peak_7913	763.27
chr7	3370302	3371155	MACS_peak_8928	40.79
chr7	3397716	3398432	MACS_peak_8929	142.14
chr1	151000290	151001197	MACS_peak_580	51.27
chr1	152378351	152379123	MACS_peak_587	241.76
chr7	6409928	6410685	MACS_peak_8940	130.04
chr7	6792873	6793997	MACS_peak_8942	282.79
chr5	57803011	57804087	MACS_peak_7942	197.71
chr7	16147551	16148344	MACS_peak_8950	78.75
chr1	155758999	155759778	MACS_peak_616	601.31
chr7	16618560	16619370	MACS_peak_8953	275.08
chr1	156183834	156184838	MACS_peak_618	201.06
chr1	156236281	156237134	MACS_peak_620	74.86
chr5	63932693	63933654	MACS_peak_7949	197.06
chr5	64241344	64242405	MACS_peak_7955	113.08
chr1	156685902	156686662	MACS_peak_625	163.78
chr1	156751666	156752694	MACS_peak_626	216.89
chr7	25633544	25634305	MACS_peak_8981	157.33
chr5	65019636	65020635	MACS_peak_7965	227.52
chr1	157193914	157194854	MACS_peak_633	254.34
chr5	66419194	66420136	MACS_peak_7970	112.41
chr1	158343046	158343825	MACS_peak_636	337.28
chr1	160416866	160417820	MACS_peak_641	294.19
chr1	162075690	162076410	MACS_peak_647	56.64
chr1	162130715	162131622	MACS_peak_649	35.99
chr1	162169719	162170593	MACS_peak_650	47.82
chr5	66794632	66795404	MACS_peak_7973	68.92
chr1	162243379	162244308	MACS_peak_653	58.92
chr1	162281666	162282743	MACS_peak_656	585.08
chr1	162792266	162793278	MACS_peak_658	242.87
chr5	67247762	67248649	MACS_peak_7982	117.47
chr1	163308344	163309412	MACS_peak_661	449.06
chr5	73071059	73071781	MACS_peak_7989	293.15
chr1	165074867	165075932	MACS_peak_670	120.86
chr7	27804282	27805258	MACS_peak_8987	81.63
chr5	73383315	73384306	MACS_peak_7992	88.45
chr5	73884922	73885671	MACS_peak_7993	77.74
chr1	165662364	165663358	MACS_peak_676	177.58
chr5	74983368	74984348	MACS_peak_7998	107.56
chr5	76359039	76360085	MACS_peak_8001	148.8
chr7	29484080	29484977	MACS_peak_8998	200.34
chr7	29505488	29506486	MACS_peak_9000	107.51
chr1	168472753	168473853	MACS_peak_694	521.36
chr5	84281300	84282236	MACS_peak_8015	529.34
chr1	169406715	169407701	MACS_peak_700	96.1
chr5	89165244	89165682	MACS_peak_8024	49.64
chr1	172049159	172050140	MACS_peak_713	75.28
chr5	90960729	90961991	MACS_peak_8032	353.32
chr5	91695574	91696586	MACS_peak_8033	354.38
chr1	172468221	172469037	MACS_peak_717	51.74
chr5	91722869	91723746	MACS_peak_8035	106.12
chr1	172567483	172568471	MACS_peak_719	188.53
chr7	31084792	31085783	MACS_peak_9014	164.19
chr7	34484886	34485902	MACS_peak_9016	120.94
chr1	176357238	176358015	MACS_peak_727	83.85
chr5	96174350	96175281	MACS_peak_8058	72.73
chr5	96678044	96679454	MACS_peak_8060	142.69
chr5	96685946	96686724	MACS_peak_8061	41.42
chr1	177336412	177337055	MACS_peak_733	38.39
chr1	179122264	179123169	MACS_peak_744	205.72
chr1	180194757	180195747	MACS_peak_747	294.97
chr7	35866974	35867549	MACS_peak_9031	64.19
chr1	180849636	180850711	MACS_peak_757	101.34
chr1	180888448	180889421	MACS_peak_758	217.52
chr1	181915816	181916865	MACS_peak_761	272.87
chr5	99474285	99475035	MACS_peak_8082	100.39
chr5	99557834	99559024	MACS_peak_8084	292.81
chr5	101523646	101524564	MACS_peak_8090	167.92
chr1	183439440	183440471	MACS_peak_778	302.48
chr1	183521087	183522101	MACS_peak_780	59.93
chr5	103749512	103750322	MACS_peak_8096	465.57
chr7	36829375	36830279	MACS_peak_9035	129.97
chr1	184667926	184668841	MACS_peak_793	791.63
chr5	104098180	104099043	MACS_peak_8103	163.82
chr1	185730911	185731546	MACS_peak_802	52.94
chr1	185779363	185780409	MACS_peak_803	156.65
chr7	37902041	37903051	MACS_peak_9042	169.97
chr5	105536869	105537799	MACS_peak_8110	36.13
chr7	40275818	40276958	MACS_peak_9047	550.77
chr1	187302849	187303754	MACS_peak_812	109.54
chr1	187751278	187752267	MACS_peak_815	215.16
chr5	106527110	106528080	MACS_peak_8117	143.08
chr7	43305376	43306217	MACS_peak_9053	77.75
chr5	107847693	107848630	MACS_peak_8124	227.1
chr7	43685145	43685858	MACS_peak_9058	43.61
chr7	43782264	43783011	MACS_peak_9059	38.85
chr5	111121806	111122936	MACS_peak_8131	83.37
chr5	111646135	111647101	MACS_peak_8141	78.1
chr5	111957682	111958999	MACS_peak_8147	738.86
chr5	112395918	112396799	MACS_peak_8148	92.77
chr5	114993092	114994095	MACS_peak_8155	201.35
chr5	115204632	115205439	MACS_peak_8157	76.61
chr5	118541040	118542025	MACS_peak_8170	77.09
chr5	119027591	119028315	MACS_peak_8175	78.44
chr5	119366157	119367137	MACS_peak_8176	226.92
chr5	120297181	120297872	MACS_peak_8180	85.94
chr5	121114114	121114928	MACS_peak_8181	80.85
chr5	122372003	122372954	MACS_peak_8184	50.06
chr5	122401856	122402931	MACS_peak_8185	266.29
chr5	122894047	122895572	MACS_peak_8190	357.41
chr5	123018246	123019215	MACS_peak_8192	77.93
chr5	123933523	123934472	MACS_peak_8198	103.61
chr5	123990011	123990968	MACS_peak_8199	412.07
chr5	124161672	124162337	MACS_peak_8202	83.62
chr5	125119998	125121197	MACS_peak_8210	102.56
chr5	131733151	131733913	MACS_peak_8233	118.47
chr7	45050732	45051559	MACS_peak_9066	58.19
chr5	132368504	132369261	MACS_peak_8240	123.06
chr5	132527368	132528091	MACS_peak_8242	52.77
chr7	49259921	49260870	MACS_peak_9089	70.68
chr7	49667739	49669086	MACS_peak_9093	501.12
chr7	49678786	49679651	MACS_peak_9094	158.87
chr7	49698674	49699739	MACS_peak_9095	685.08
chr7	49763686	49764582	MACS_peak_9096	102.57
chr7	51754202	51754933	MACS_peak_9100	207.69
chr5	135106395	135107268	MACS_peak_8252	45.22
chr7	58666399	58667362	MACS_peak_9109	141.79
chr5	135674022	135675091	MACS_peak_8254	41.92
chr7	65600944	65601849	MACS_peak_9126	278.85
chr7	66102214	66103079	MACS_peak_9128	93.24
chr5	136051243	136052072	MACS_peak_8258	159.1
chr7	66724047	66724875	MACS_peak_9139	72.08
chr7	68685400	68686282	MACS_peak_9155	132.4
chr5	139112313	139113022	MACS_peak_8279	66.68
chr5	139610460	139611593	MACS_peak_8282	603.19
chr5	139929797	139930748	MACS_peak_8284	342.13
chr7	70700051	70700921	MACS_peak_9161	152.96
chr5	140091247	140092154	MACS_peak_8286	184.4
chr7	70822174	70823278	MACS_peak_9162	336.66
chr5	140579604	140580420	MACS_peak_8292	170.09
chr7	70848080	70849150	MACS_peak_9163	544.97
chr5	140661773	140662748	MACS_peak_8296	77.72
chr5	140753206	140753936	MACS_peak_8297	84.78
chr7	71189953	71190804	MACS_peak_9164	131.68
chr7	71888224	71889253	MACS_peak_9166	136.42
chr5	141468608	141469449	MACS_peak_8303	80.29
chr7	72998178	72998841	MACS_peak_9172	63.1
chr5	142413651	142414601	MACS_peak_8308	637.74
chr7	73606507	73607529	MACS_peak_9180	169.75
chr7	73920807	73921778	MACS_peak_9181	343.84
chr5	142746643	142747529	MACS_peak_8311	238.65
chr7	76346131	76346956	MACS_peak_9198	67.18
chr5	143625483	143626616	MACS_peak_8321	121.86
chr7	78911883	78912595	MACS_peak_9203	127.1
chr7	79035023	79035812	MACS_peak_9204	105.39
chr5	146792868	146793864	MACS_peak_8337	368.05
chr5	147048949	147049917	MACS_peak_8340	35.83
chr7	80666014	80667215	MACS_peak_9215	96.55
chr5	147104024	147104802	MACS_peak_8343	78.29
chr7	82281436	82282720	MACS_peak_9225	199
chr7	82688139	82688953	MACS_peak_9228	58.2
chr5	148739091	148739967	MACS_peak_8347	154.57
chr7	84113494	84114527	MACS_peak_9238	145.83
chr5	149209026	149210102	MACS_peak_8348	1241.91
chr1	187779504	187780248	MACS_peak_816	84
chr5	149352866	149353837	MACS_peak_8351	156.08
chr1	188150739	188151683	MACS_peak_818	162.38
chr7	89500528	89501508	MACS_peak_9248	631.91
chr1	188553747	188554452	MACS_peak_819	59.44
chr5	150103239	150104188	MACS_peak_8354	71.91
chr1	189142821	189143945	MACS_peak_820	96.47
chr7	91817668	91818714	MACS_peak_9263	1095.81
chr1	189549954	189550791	MACS_peak_823	35.64
chr1	189825486	189826468	MACS_peak_825	109.77
chr1	190066865	190067750	MACS_peak_827	383.73
chr1	190148176	190149237	MACS_peak_829	101.28
chr1	190794784	190795771	MACS_peak_832	110.22
chr1	190808853	190809629	MACS_peak_833	37.45
chr5	150610822	150612242	MACS_peak_8363	340.8
chr1	191120545	191121240	MACS_peak_835	67.33
chr6	3740929	3741878	MACS_peak_8371	484.18
chr7	95756053	95756931	MACS_peak_9272	190.49
chr7	96173997	96174982	MACS_peak_9275	275.43
chr6	4431820	4432828	MACS_peak_8374	134
chr6	4563094	4564044	MACS_peak_8376	87.05
chr1	191558924	191559835	MACS_peak_843	155.88
chr6	4993804	4995192	MACS_peak_8383	535.13
chr6	5005289	5006098	MACS_peak_8384	194.66
chr6	5589327	5590108	MACS_peak_8388	58.33
chr6	5783402	5784622	MACS_peak_8390	523.54
chr1	192781161	192781959	MACS_peak_851	80.83
chr6	6384872	6385681	MACS_peak_8397	155.6
chr6	8446751	8447463	MACS_peak_8399	254.5
chr6	11309876	11310519	MACS_peak_8401	30.3
chr6	15750166	15751205	MACS_peak_8409	137.47
chr6	16873826	16874689	MACS_peak_8414	1059.92
chr6	17142894	17143743	MACS_peak_8415	289.91
chr1	193575896	193576844	MACS_peak_861	76.75
chr6	17350665	17351743	MACS_peak_8420	575.89
chr6	17402707	17403806	MACS_peak_8421	205.82
chr7	98994375	98995245	MACS_peak_9289	146.63
chr7	99151178	99151880	MACS_peak_9290	53.24
chr7	99431951	99432814	MACS_peak_9293	108.91
chr1	194482319	194482982	MACS_peak_866	119.9
chr6	18429738	18430548	MACS_peak_8427	76.06
chr7	102385811	102386700	MACS_peak_9309	32.65
chr1	194756410	194757541	MACS_peak_870	860.79
chr6	21857455	21858545	MACS_peak_8430	1318
chr6	22030114	22030902	MACS_peak_8432	103.34
chr6	22446849	22447681	MACS_peak_8437	203.05
chr2	6352480	6353622	MACS_peak_5639	224.34
chr6	22984012	22985031	MACS_peak_8439	198.72
chr6	24100337	24101160	MACS_peak_8442	41.74
chr6	28344929	28345925	MACS_peak_8448	877.26
chr6	30579934	30580799	MACS_peak_8456	65.45
chr6	30620669	30621786	MACS_peak_8459	1205.92
chr6	30627689	30628761	MACS_peak_8460	114.89
chr6	30702802	30704834	MACS_peak_8461	610.74
chr6	31700723	31701603	MACS_peak_8469	105.52
chr6	32709934	32710829	MACS_peak_8471	288.84
chr6	33793905	33794812	MACS_peak_8478	86.75
chr6	34453189	34454101	MACS_peak_8482	53.88
chr6	34564747	34565799	MACS_peak_8483	153.12
chr6	34638428	34639349	MACS_peak_8485	44.04
chr6	36377794	36378435	MACS_peak_8491	34.2
chr6	36919375	36920179	MACS_peak_8493	63.27
chr6	37211213	37212198	MACS_peak_8495	83.84
chr6	37218354	37219304	MACS_peak_8496	77.47
chr6	37252297	37253346	MACS_peak_8497	98.57
chr2	6850055	6851225	MACS_peak_5643	449.54
chr2	6896212	6897280	MACS_peak_5645	508.76
chr6	38713130	38714283	MACS_peak_8509	256.57
chr2	8112274	8113168	MACS_peak_5650	88.28
chr6	38913220	38914117	MACS_peak_8512	91.34
chr6	39551813	39552616	MACS_peak_8515	99.61
chr2	9434619	9435631	MACS_peak_5651	143.18
chr2	9985739	9986537	MACS_peak_5653	72.83
chr2	11163863	11164975	MACS_peak_5657	252.95
chr2	11288252	11289195	MACS_peak_5659	62.78
chr6	46346848	46347657	MACS_peak_8530	55.32
chr2	11529908	11530952	MACS_peak_5662	177.29
chr2	12174129	12175108	MACS_peak_5664	75.16
chr6	47787725	47788624	MACS_peak_8534	158.68
chr2	13369747	13370661	MACS_peak_5670	72.77
chr2	13589925	13590943	MACS_peak_5676	313.48
chr6	49792297	49793193	MACS_peak_8540	198.49
chr6	50521849	50522771	MACS_peak_8543	155.16
chr2	14114771	14115621	MACS_peak_5680	118.28
chr2	14127296	14128103	MACS_peak_5681	66.81
chr2	14446451	14447484	MACS_peak_5682	218.14
chr6	50814719	50815700	MACS_peak_8545	109.74
chr6	50818776	50819638	MACS_peak_8546	94.33
chr2	18627605	18628468	MACS_peak_5686	48.1
chr2	20419755	20420669	MACS_peak_5691	122.15
chr2	20562794	20563421	MACS_peak_5694	40.22
chr6	52567220	52568128	MACS_peak_8559	68.4
chr6	52576985	52577907	MACS_peak_8560	101.48
chr2	20628560	20629325	MACS_peak_5695	106.03
chr2	20681576	20682376	MACS_peak_5697	64.56
chr6	53733696	53734955	MACS_peak_8566	85.3
chr2	22548139	22549097	MACS_peak_5704	257.46
chr6	54106809	54107752	MACS_peak_8570	247.59
chr6	54592608	54593374	MACS_peak_8575	37.88
chr6	64588726	64589436	MACS_peak_8589	57.25
chr6	64597939	64598931	MACS_peak_8590	130.64
chr6	70071909	70072753	MACS_peak_8600	133.04
chr6	71185644	71186723	MACS_peak_8602	122.88
chr2	26354704	26355790	MACS_peak_5716	99.01
chr6	71823331	71824362	MACS_peak_8604	279.72
chr2	27122301	27123089	MACS_peak_5722	212.52
chr2	27336394	27337310	MACS_peak_5723	136.6
chr6	71900596	71901553	MACS_peak_8605	139.98
chr2	27971658	27972730	MACS_peak_5727	110.14
chr6	72196374	72197250	MACS_peak_8608	70.12
chr6	72864242	72865108	MACS_peak_8618	99.51
chr7	107694128	107695198	MACS_peak_9316	955.66
chr7	109517676	109518540	MACS_peak_9318	63.17
chr7	109620610	109621613	MACS_peak_9319	137.97
chr6	81499388	81500146	MACS_peak_8629	57.13
chr6	83119455	83120438	MACS_peak_8631	221.01
chr2	30293732	30294702	MACS_peak_5735	91.32
chr7	110378874	110379798	MACS_peak_9329	255.99
chr2	31326920	31327916	MACS_peak_5743	449.85
chr2	31500200	31501166	MACS_peak_5745	768.06
chr2	31501281	31502355	MACS_peak_5745	768.06
chr2	32166326	32167118	MACS_peak_5752	395.07
chr2	32362552	32363490	MACS_peak_5755	225.63
chr6	88103694	88104746	MACS_peak_8668	298.6
chr7	112458466	112459275	MACS_peak_9343	51.8
chr2	32617703	32618795	MACS_peak_5761	305.32
chr2	32767115	32768072	MACS_peak_5765	429.73
chr2	32917466	32918545	MACS_peak_5766	233.56
chr7	115290531	115291565	MACS_peak_9359	653.91
chr7	117563781	117564620	MACS_peak_9366	597.73
chr7	117851383	117852356	MACS_peak_9367	130.23
chr2	33444028	33445014	MACS_peak_5769	256.36
chr7	125541981	125542837	MACS_peak_9393	259.83
chr7	126126187	126127144	MACS_peak_9398	82.42
chr7	127260403	127261296	MACS_peak_9408	251.54
chr2	35502336	35503336	MACS_peak_5792	214.67
chr7	128330803	128331439	MACS_peak_9413	48.93
chr2	35736770	35737805	MACS_peak_5797	126.28
chr2	38284739	38285922	MACS_peak_5805	374.54
chr7	129789236	129790124	MACS_peak_9424	252.55
chr2	41498438	41499431	MACS_peak_5811	217.97
chr2	44577557	44578530	MACS_peak_5816	111.51
chr7	130366825	130367710	MACS_peak_9427	35.56
chr2	45514477	45515179	MACS_peak_5818	78.45
chr7	130381235	130382273	MACS_peak_9429	68.75
chr2	48616829	48617872	MACS_peak_5833	234.03
chr2	48706462	48707384	MACS_peak_5839	186.32
chr2	49432051	49432946	MACS_peak_5840	68.03
chr7	131552324	131553192	MACS_peak_9436	88.65
chr7	131747305	131748093	MACS_peak_9437	54.98
chr7	131881601	131882377	MACS_peak_9438	80.31
chr2	50175390	50176430	MACS_peak_5844	82.76
chr7	132262178	132263774	MACS_peak_9441	170.53
chr2	51139220	51140258	MACS_peak_5852	178.42
chr7	132425011	132426103	MACS_peak_9444	434.02
chr7	133034885	133035901	MACS_peak_9453	95
chr7	133112431	133113254	MACS_peak_9454	46.89
chr2	59382163	59383260	MACS_peak_5889	637.61
chr2	59720903	59721889	MACS_peak_5892	62.66
chr2	59765340	59766177	MACS_peak_5893	62.52
chr2	60141930	60142650	MACS_peak_5898	30.97
chr2	60205514	60206455	MACS_peak_5899	136.19
chr2	60221017	60221847	MACS_peak_5900	35.22
chr2	60515488	60516420	MACS_peak_5901	132.06
chr2	61261686	61262529	MACS_peak_5915	89.74
chr2	65619516	65620295	MACS_peak_5931	583.49
chr2	68013466	68014005	MACS_peak_5933	48.92
chr2	70247259	70248343	MACS_peak_5945	49.86
chr2	70338689	70339815	MACS_peak_5946	117.35
chr2	70443835	70444811	MACS_peak_5947	392.43
chr2	70910807	70911791	MACS_peak_5951	210
chr2	71744790	71745503	MACS_peak_5958	81.67
chr2	72228810	72229606	MACS_peak_5963	79.29
chr2	72614128	72615175	MACS_peak_5966	98.78
chr2	72714548	72715375	MACS_peak_5970	101.7
chr2	72785956	72786787	MACS_peak_5971	128.5
chr2	73401335	73402195	MACS_peak_5976	96.48
chr2	75525346	75526279	MACS_peak_5994	60.48
chr7	134027095	134027878	MACS_peak_9458	40.72
chr7	134361984	134363059	MACS_peak_9462	206.99
chr7	137864801	137865421	MACS_peak_9478	51.64
chr7	138132628	138133388	MACS_peak_9479	86.86
chr8	6379199	6380136	MACS_peak_9517	141.22
chr8	6550676	6551674	MACS_peak_9518	555.84
chr8	7472058	7473124	MACS_peak_9519	334.3
chr8	8517261	8518328	MACS_peak_9524	260.33
chr8	8993689	8994733	MACS_peak_9530	92.88
chr8	10152987	10154004	MACS_peak_9533	120.1
chr8	11135094	11136009	MACS_peak_9542	184.45
chr8	12324798	12325737	MACS_peak_9556	73.93
chr8	14503754	14504523	MACS_peak_9562	35.4
chr8	18356238	18357107	MACS_peak_9573	211.58
chr8	22801711	22802656	MACS_peak_9586	129.36
chr8	23176215	23176942	MACS_peak_9590	137.39
chr8	24134227	24135124	MACS_peak_9593	140.05
chr8	24573012	24573880	MACS_peak_9599	52.19
chr8	24639740	24641279	MACS_peak_9600	31.89
chr8	25342983	25343992	MACS_peak_9608	466.32
chr8	25598517	25599320	MACS_peak_9611	94.95
chr8	26307713	26308749	MACS_peak_9614	159.68
chr8	26502894	26503631	MACS_peak_9615	86.91
chr8	26744050	26745125	MACS_peak_9617	889.84
chr8	27411222	27412262	MACS_peak_9629	101.57
chr8	27684174	27685086	MACS_peak_9630	30.42
chr8	33833019	33833950	MACS_peak_9650	187.61
chr8	34300044	34301049	MACS_peak_9656	241.72
chr8	34474397	34475309	MACS_peak_9658	52.37
chr8	35295193	35295916	MACS_peak_9664	35.75
chr8	35388988	35389977	MACS_peak_9665	637.51
chr8	35566939	35567683	MACS_peak_9667	357.51
chr8	40330910	40331781	MACS_peak_9680	85.87
chr8	40915296	40916144	MACS_peak_9682	67.7
chr8	44911293	44912233	MACS_peak_9691	295.31
chr8	46817287	46818152	MACS_peak_9707	31.39
chr8	47061080	47061819	MACS_peak_9709	83.63
chr8	47222391	47223251	MACS_peak_9710	64.32
chr8	47242294	47243293	MACS_peak_9711	388.65
chr8	47763506	47764268	MACS_peak_9714	130.48
chr8	48106419	48107248	MACS_peak_9719	76.16
chr8	48417488	48418202	MACS_peak_9723	646.34
chr8	48797692	48798682	MACS_peak_9728	303.7
chr8	48849128	48849904	MACS_peak_9729	141.2
chr8	56477385	56478139	MACS_peak_9740	183.1
chr8	57327575	57329051	MACS_peak_9742	564.16
chr8	57399343	57399973	MACS_peak_9743	138.8
chr8	57576186	57576973	MACS_peak_9745	37.23
chr8	57918955	57920009	MACS_peak_9746	136.55
chr8	60711325	60712326	MACS_peak_9757	134.18
chr8	60735814	60737008	MACS_peak_9758	108.51
chr8	61814592	61815481	MACS_peak_9767	224.05
chr8	64587702	64588543	MACS_peak_9773	60.68
chr8	64781394	64782233	MACS_peak_9774	35.1
chr8	66274987	66275873	MACS_peak_9776	125.02
chr8	68275494	68276433	MACS_peak_9779	122.74
chr8	68324082	68324796	MACS_peak_9780	42.64
chr8	69901353	69902122	MACS_peak_9784	756.82
chr8	70598081	70599104	MACS_peak_9791	213.54
chr8	72712354	72713370	MACS_peak_9801	130.09
chr8	78624810	78625877	MACS_peak_9813	365.19
chr8	79153614	79154470	MACS_peak_9816	124.06
chr8	79475768	79476680	MACS_peak_9822	218.08
chr8	80866197	80867207	MACS_peak_9828	834.45
chr8	81000057	81000930	MACS_peak_9830	64.91
chr8	81740467	81741303	MACS_peak_9831	82.14
chr8	81800540	81801823	MACS_peak_9833	169.17
chr8	82914456	82915396	MACS_peak_9835	264.72
chr8	87536733	87537612	MACS_peak_9855	42.73
chr8	89299547	89300325	MACS_peak_9861	109.3
chr8	90434219	90434995	MACS_peak_9864	81.47
chr8	90480720	90481621	MACS_peak_9865	78.57
chr8	90741043	90742067	MACS_peak_9868	305.27
chr8	90769676	90770506	MACS_peak_9869	233.74
chr8	91632205	91633030	MACS_peak_9878	153.18
chr8	93573422	93574405	MACS_peak_9890	111.05
chr8	94807316	94808236	MACS_peak_9900	81.69
chr8	102781636	102782624	MACS_peak_9909	195.45
chr8	103736229	103737348	MACS_peak_9915	135.46
chr8	103749914	103751267	MACS_peak_9916	316.8
chr8	104190630	104192325	MACS_peak_9918	147.82
chr8	104241928	104242718	MACS_peak_9919	78.69
chr8	105810770	105811662	MACS_peak_9926	118.61
chr8	106809479	106810372	MACS_peak_9932	33.41
chr8	107651217	107652059	MACS_peak_9937	93.19
chr8	108377807	108378655	MACS_peak_9943	436.37
chr8	108481310	108482022	MACS_peak_9944	473.98
chr8	108845805	108846670	MACS_peak_9948	88.25
chr8	110315633	110316888	MACS_peak_9957	460.86
chr8	111991703	111992567	MACS_peak_9968	61.63
chr8	113634911	113635738	MACS_peak_9969	59.01
chr8	114213752	114214954	MACS_peak_9976	213.29
chr8	114262088	114262925	MACS_peak_9978	102.92
chr8	114274731	114275582	MACS_peak_9979	69.07
chr8	114931722	114932739	MACS_peak_9983	241.16
chr8	115133455	115134463	MACS_peak_9986	195.45
chr8	115313447	115314280	MACS_peak_9987	46.59
chr8	115510307	115511306	MACS_peak_9991	354.89
chr8	118104312	118105470	MACS_peak_10002	465.94
chr8	119258414	119259153	MACS_peak_10005	93.16
chr8	119880754	119881705	MACS_peak_10010	107.87
chr8	120071867	120072877	MACS_peak_10013	105.51
chr8	121907707	121908420	MACS_peak_10028	107.4
chr8	127014859	127015791	MACS_peak_10085	46.79
chr8	127885578	127886238	MACS_peak_10092	43.12
chr8	127985948	127986837	MACS_peak_10094	86.99
chr8	128296841	128297755	MACS_peak_10095	37.79
chr8	128632599	128633567	MACS_peak_10097	83.49
chr8	128727051	128727949	MACS_peak_10098	235.31
chrX	51200361	51201129	MACS_peak_10730	150.44
chrX	52510680	52511660	MACS_peak_10731	75.68
chrX	71293664	71294441	MACS_peak_10737	113.73
chrX	98205663	98206325	MACS_peak_10747	48.56
chrX	107312355	107313235	MACS_peak_10755	554.15
chrX	143895302	143896012	MACS_peak_10783	143.41
chrX	159018667	159019648	MACS_peak_10784	125.88
chrX	167088194	167089084	MACS_peak_10791	144.66
chrX	167315269	167316096	MACS_peak_10793	43.31
chr9	6315889	6316541	MACS_peak_10103	97.68
chr9	6825286	6826073	MACS_peak_10105	154.69
chr9	9075701	9076505	MACS_peak_10110	84.78
chr9	9092885	9093894	MACS_peak_10111	139.51
chr9	13747778	13748754	MACS_peak_10116	46.76
chr9	15415165	15416146	MACS_peak_10123	145.27
chr9	16091964	16092759	MACS_peak_10127	287.16
chr9	16409365	16410264	MACS_peak_10128	128.97
chr9	21130871	21131801	MACS_peak_10135	44.4
chr9	21490842	21491870	MACS_peak_10139	36.02
chr9	21697505	21698465	MACS_peak_10142	95.64
chr9	22528869	22529894	MACS_peak_10151	182.65
chr9	23027283	23028261	MACS_peak_10155	272.57
chr9	23148494	23149346	MACS_peak_10159	113.07
chr9	23688586	23689560	MACS_peak_10164	168.63
chr9	24292976	24294026	MACS_peak_10165	49.52
chr9	24378919	24379931	MACS_peak_10166	238.61
chr9	24414253	24414944	MACS_peak_10167	34.65
chr9	25140994	25141794	MACS_peak_10170	123.28
chr9	28624727	28625514	MACS_peak_10177	37.97
chr9	30575314	30576251	MACS_peak_10179	94.94
chr9	32641371	32642372	MACS_peak_10190	335.11
chr9	32740783	32741802	MACS_peak_10192	59.17
chr9	33069894	33070997	MACS_peak_10194	315.41
chr9	33528135	33529015	MACS_peak_10196	35.32
chr9	34712567	34713701	MACS_peak_10201	135.27
chr9	35111885	35112817	MACS_peak_10205	219.58
chr9	35247190	35247988	MACS_peak_10206	445.52
chr9	35361891	35362641	MACS_peak_10207	55.71
chr9	37196793	37197655	MACS_peak_10218	129.33
chr9	37270572	37271300	MACS_peak_10221	74.77
chr9	40154972	40155987	MACS_peak_10223	170.26
chr9	40228944	40229846	MACS_peak_10226	54.83
chr9	41430666	41431593	MACS_peak_10235	58.63
chr9	42610861	42611484	MACS_peak_10249	147.44
chr9	43808062	43809257	MACS_peak_10252	196.17
chr9	43947307	43948257	MACS_peak_10256	217.67
chr9	44727096	44728145	MACS_peak_10260	302.72
chr9	47421845	47422913	MACS_peak_10271	201.91
chr9	49383732	49384546	MACS_peak_10284	48.97
chr9	49803323	49804271	MACS_peak_10286	48.9
chr9	56624829	56625765	MACS_peak_10321	59.94
chr9	57901839	57902725	MACS_peak_10330	48.14
chr9	58107188	58108139	MACS_peak_10332	447.45
chr9	58841416	58842332	MACS_peak_10337	287.56
chr9	60081713	60082643	MACS_peak_10343	218.95
chr9	61120547	61121671	MACS_peak_10350	442.05
chr9	61256984	61257923	MACS_peak_10351	129.77
chr9	61397417	61398250	MACS_peak_10357	68.61
chr9	62136869	62137859	MACS_peak_10361	224.21
chr9	62232388	62233323	MACS_peak_10363	117.55
chr9	62244044	62244891	MACS_peak_10364	181.37
chr9	62435549	62436470	MACS_peak_10366	105.68
chr9	62515547	62516485	MACS_peak_10368	85.78
chr9	63250484	63251504	MACS_peak_10374	221.43
chr9	63745677	63746822	MACS_peak_10379	87.6
chr9	64784894	64785624	MACS_peak_10387	94.73
chr9	66285594	66286498	MACS_peak_10402	172.09
chr9	67071182	67072257	MACS_peak_10410	425.99
chr9	67287388	67288415	MACS_peak_10412	246.44
chr9	67511061	67511811	MACS_peak_10415	64.69
chr9	68003363	68003966	MACS_peak_10419	48.27
chr9	68334787	68335816	MACS_peak_10421	145.02
chr9	71844837	71845929	MACS_peak_10438	183.17
chr9	71895075	71895976	MACS_peak_10440	60.21
chr9	71974415	71975414	MACS_peak_10441	122.4
chr9	72808462	72809276	MACS_peak_10448	62.71
chr9	73066813	73067560	MACS_peak_10451	46.59
chr9	73129611	73130512	MACS_peak_10452	30.46
chr9	75179146	75180041	MACS_peak_10461	192.72
chr9	75397364	75398486	MACS_peak_10462	120.29
chr9	76641034	76641843	MACS_peak_10467	314.53
chr9	77118382	77119472	MACS_peak_10470	211.82
chr9	78208038	78208902	MACS_peak_10479	139.33
chr9	78847656	78848585	MACS_peak_10482	179.02
chr9	80241242	80242373	MACS_peak_10490	201.18
chr9	80991438	80992156	MACS_peak_10495	140.36
chr9	83076879	83077745	MACS_peak_10503	37.39
chr9	85673251	85674136	MACS_peak_10516	244.25
chr9	85802221	85803268	MACS_peak_10518	88.3
chr9	86699585	86700324	MACS_peak_10520	83.95
chr9	95655232	95656202	MACS_peak_10544	90.08
chr9	95852622	95853582	MACS_peak_10545	122.45
chr9	96117900	96118984	MACS_peak_10548	279.04
chr9	96258505	96259279	MACS_peak_10550	85.95
chr9	99987043	99987991	MACS_peak_10566	240.18
chr9	101563256	101563927	MACS_peak_10568	42.01
chr9	102623367	102624314	MACS_peak_10570	102.07
chr9	104126807	104127533	MACS_peak_10588	64.61
chr9	104243361	104244281	MACS_peak_10589	133.28
chr9	106338750	106339660	MACS_peak_10596	493.51
chr9	108639529	108640443	MACS_peak_10608	110.41
chr9	112186483	112187503	MACS_peak_10622	612.26
chr9	112992735	112993654	MACS_peak_10627	84.47
chr9	113397643	113398352	MACS_peak_10629	38.35
chr9	115323549	115324344	MACS_peak_10637	55.41
chr9	115708791	115709491	MACS_peak_10639	65.39
chr9	117151662	117152712	MACS_peak_10651	408.86
chr9	117669227	117669886	MACS_peak_10656	40.03
chr9	118682449	118683550	MACS_peak_10662	294.45
chr9	123264953	123265889	MACS_peak_10689	142.13
chr10	3630608	3631761	MACS_peak_874	385.97
chr10	4305695	4306306	MACS_peak_876	36.06
chr10	9671385	9672312	MACS_peak_897	100.84
chr10	12824100	12825027	MACS_peak_904	143.18
chr10	12884347	12885233	MACS_peak_905	58.79
chr10	13170401	13171806	MACS_peak_909	349.7
chr10	13178063	13179072	MACS_peak_910	345.88
chr10	17677921	17678766	MACS_peak_930	116.38
chr10	18212571	18213486	MACS_peak_934	106.15
chr10	19494449	19495531	MACS_peak_942	226.32
chr10	20039722	20040657	MACS_peak_946	467.49
chr10	21304309	21305608	MACS_peak_949	193
chr10	21824315	21825270	MACS_peak_955	83.83
chr10	21946325	21947291	MACS_peak_957	113.33
chr10	22271099	22272113	MACS_peak_958	225.09
chr10	22591239	22592552	MACS_peak_960	302.6
chr10	23126320	23127212	MACS_peak_964	592.16
chr10	24224151	24224994	MACS_peak_976	79.13
chr10	25219914	25220937	MACS_peak_983	218.48
chr10	25262895	25263563	MACS_peak_984	49.65
chr10	25366389	25367335	MACS_peak_986	54.44
chr10	25448452	25449327	MACS_peak_989	47.24
chr10	27652843	27653640	MACS_peak_1003	155.5
chr10	28104995	28105690	MACS_peak_1006	274.71
chr10	29351963	29352810	MACS_peak_1009	121.98
chr10	29505048	29505959	MACS_peak_1010	42.54
chr10	29708196	29709296	MACS_peak_1011	54.4
chr10	29921601	29922561	MACS_peak_1013	58.22
chr10	33784068	33785048	MACS_peak_1020	228.34
chr10	34532270	34533082	MACS_peak_1022	34.68
chr10	38553329	38554337	MACS_peak_1036	283.99
chr10	39074244	39075078	MACS_peak_1041	79.89
chr10	39169447	39170750	MACS_peak_1043	111.45
chr10	39171485	39172371	MACS_peak_1044	93.05
chr10	39483980	39484967	MACS_peak_1049	117.55
chr10	39623989	39624956	MACS_peak_1055	62.1
chr10	40244138	40245032	MACS_peak_1062	55.62
chr10	40521267	40522084	MACS_peak_1064	129.48
chr10	40901601	40902535	MACS_peak_1065	214.52
chr10	41054973	41056264	MACS_peak_1066	128.23
chr10	43767713	43768588	MACS_peak_1082	131.48
chr10	44157119	44158162	MACS_peak_1086	70.5
chr10	45340097	45341060	MACS_peak_1089	87.41
chr10	45560519	45561227	MACS_peak_1091	117.88
chr10	45893616	45894564	MACS_peak_1093	52.2
chr10	46064761	46065668	MACS_peak_1094	113.93
chr10	49153907	49154781	MACS_peak_1096	145.8
chr10	51949708	51950657	MACS_peak_1099	157.77
chr10	53812232	53812850	MACS_peak_1103	90.34
chr10	59444330	59445259	MACS_peak_1116	52.05
chr10	59451447	59452190	MACS_peak_1117	119.23
chr10	59991198	59992181	MACS_peak_1124	142.91
chr10	59995505	59996540	MACS_peak_1125	561.61
chr10	60527809	60528703	MACS_peak_1128	63.85
chr10	61167026	61167875	MACS_peak_1130	109.05
chr10	61520433	61521212	MACS_peak_1135	118.29
chr10	61539720	61540584	MACS_peak_1136	123.45
chr10	61569751	61570674	MACS_peak_1137	123.34
chr10	62418525	62419558	MACS_peak_1146	599.68
chr10	63321345	63322339	MACS_peak_1150	149.81
chr10	65233709	65234654	MACS_peak_1154	232.74
chr10	66481866	66482852	MACS_peak_1155	259.97
chr10	66822864	66823783	MACS_peak_1156	79.13
chr10	67110611	67111968	MACS_peak_1160	306.52
chr10	67123855	67124903	MACS_peak_1161	806.3
chr10	67743412	67744073	MACS_peak_1166	258.69
chr10	68090788	68091887	MACS_peak_1169	112.45
chr10	69793470	69794364	MACS_peak_1186	155.75
chr10	69826449	69827504	MACS_peak_1190	183.7
chr10	69966694	69967424	MACS_peak_1191	64.2
chr10	71360709	71361709	MACS_peak_1204	260.63
chr10	71447453	71448118	MACS_peak_1205	96.95
chr10	75336671	75337670	MACS_peak_1215	104.7
chr10	76283737	76284701	MACS_peak_1222	153.83
chr10	76468475	76469275	MACS_peak_1223	68.35
chr10	76816039	76816678	MACS_peak_1226	83.35
chr10	77116409	77117382	MACS_peak_1227	43.35
chr10	80510063	80510895	MACS_peak_1247	41.04
chr10	80928591	80929680	MACS_peak_1253	270.63
chr10	83133800	83134697	MACS_peak_1274	126.24
chr10	84010627	84011493	MACS_peak_1280	33.23
chr10	84879506	84880456	MACS_peak_1282	257.08
chr10	85434641	85435985	MACS_peak_1288	624.34
chr10	86049325	86050287	MACS_peak_1290	152.81
chr10	87805130	87806263	MACS_peak_1294	136.28
chr10	88222425	88223309	MACS_peak_1298	83.5
chr10	90443036	90443874	MACS_peak_1304	106.57
chr10	92335721	92336716	MACS_peak_1316	193.39
chr10	92950523	92951513	MACS_peak_1318	54.99
chr10	93751008	93751953	MACS_peak_1324	238.67
chr10	94182771	94183752	MACS_peak_1328	163.25
chr10	95083185	95084432	MACS_peak_1332	83.53
chr10	96187848	96188741	MACS_peak_1340	120.05
chr10	96462962	96463969	MACS_peak_1344	364.63
chr10	96824110	96825363	MACS_peak_1347	135.4
chr10	96931808	96932536	MACS_peak_1349	39.97
chr10	99298868	99299699	MACS_peak_1362	41.84
chr10	99382776	99383802	MACS_peak_1364	152.96
chr10	104919506	104920287	MACS_peak_1371	63.71
chr10	105933255	105934062	MACS_peak_1377	153.14
chr10	107596899	107597814	MACS_peak_1382	242.08
chr10	108145871	108146565	MACS_peak_1387	110.26
chr10	109131954	109132662	MACS_peak_1391	218.22
chr10	110321877	110322668	MACS_peak_1394	70.42
chr10	110431698	110432508	MACS_peak_1397	97.07
chr10	110642091	110642858	MACS_peak_1399	45.76
chr10	110763344	110764067	MACS_peak_1402	264.38
chr10	110794269	110795122	MACS_peak_1403	445.85
chr10	110900096	110900840	MACS_peak_1406	37.35
chr10	111534479	111535114	MACS_peak_1410	112.1
chr10	111658552	111659568	MACS_peak_1416	261.4
chr10	111834291	111835471	MACS_peak_1419	121.32
chr10	111928789	111929870	MACS_peak_1420	116.23
chr10	115606553	115607581	MACS_peak_1424	390.62
chr10	116072326	116073759	MACS_peak_1426	843.07
chr10	116362396	116363150	MACS_peak_1429	31.69
chr10	116410582	116411669	MACS_peak_1430	166.9
chr10	117009803	117010771	MACS_peak_1434	189.79
chr10	117544187	117545236	MACS_peak_1438	128.39
chr10	117659136	117660120	MACS_peak_1440	100.2
chr10	119341941	119343022	MACS_peak_1449	324.74
chr10	119685897	119686849	MACS_peak_1451	55.09
chr10	119724360	119725457	MACS_peak_1452	185.07
chr10	120303408	120304271	MACS_peak_1457	96.99
chr10	120492979	120493976	MACS_peak_1462	152.23
chr10	120976813	120977547	MACS_peak_1468	93.84
chr10	121992354	121993250	MACS_peak_1473	127.3
chr10	122823411	122824195	MACS_peak_1477	51.35
chr10	126774028	126775059	MACS_peak_1483	269.45
chr10	127730201	127731253	MACS_peak_1491	234.1
chr10	128769120	128770125	MACS_peak_1504	104.68

## Sheet: Cluster_04
Genomic coordinates (mm10) of Pax3-bound loci in Cluster04 from k-means clustering in Figure 6
chr11	3936054	3936765	MACS_peak_1507	109.39
chr11	4802937	4804417	MACS_peak_1514	139.56
chr11	5344743	5345577	MACS_peak_1521	147.61
chr11	5888562	5889294	MACS_peak_1526	66.63
chr11	6199784	6200734	MACS_peak_1527	47.69
chr11	6778199	6779165	MACS_peak_1532	83.18
chr11	7220864	7221568	MACS_peak_1535	38.1
chr11	7237559	7238453	MACS_peak_1537	52.56
chr11	7407918	7408850	MACS_peak_1539	111.92
chr11	8229837	8230649	MACS_peak_1541	44.83
chr11	9072978	9073747	MACS_peak_1547	48.72
chr11	9165800	9166726	MACS_peak_1549	55.18
chr11	11870923	11873068	MACS_peak_1554	149.85
chr11	12350286	12351182	MACS_peak_1559	47.68
chr11	12445074	12445949	MACS_peak_1561	32.5
chr11	12869916	12870863	MACS_peak_1563	32.36
chr11	13141754	13142492	MACS_peak_1564	124.66
chr11	13975017	13975716	MACS_peak_1569	169.82
chr11	16558444	16559544	MACS_peak_1571	146.09
chr11	16717756	16718635	MACS_peak_1572	142.89
chr11	17449575	17449748	MACS_peak_1577	89.78
chr11	18880656	18881458	MACS_peak_1584	45.41
chr11	18882866	18883822	MACS_peak_1585	33.97
chr11	18927283	18928072	MACS_peak_1586	139.6
chr11	19062950	19063741	MACS_peak_1588	78.23
chr11	19388831	19389831	MACS_peak_1590	397.66
chr11	20006639	20007586	MACS_peak_1593	100.46
chr11	24096846	24097755	MACS_peak_1613	42.6
chr11	25357743	25358511	MACS_peak_1614	91.81
chr11	30168170	30169158	MACS_peak_1624	111.84
chr11	33143886	33144497	MACS_peak_1629	106.33
chr11	33876166	33877067	MACS_peak_1633	78.62
chr11	35085716	35086642	MACS_peak_1635	135.03
chr11	35295346	35296056	MACS_peak_1636	49.67
chr11	37143844	37144721	MACS_peak_1645	43.26
chr11	41643929	41644557	MACS_peak_1649	38.31
chr11	44063762	44064534	MACS_peak_1655	68.21
chr11	45254457	45255311	MACS_peak_1660	45.66
chr11	45484427	45485288	MACS_peak_1661	74.77
chr11	46133739	46134630	MACS_peak_1669	42.21
chr11	46277919	46278868	MACS_peak_1670	160.91
chr11	46287955	46288827	MACS_peak_1672	72.4
chr11	46289167	46290150	MACS_peak_1673	80.29
chr11	50725860	50726713	MACS_peak_1688	34.89
chr11	52775459	52776203	MACS_peak_1697	51.37
chr11	52939112	52940235	MACS_peak_1698	289.7
chr11	54075087	54075871	MACS_peak_1707	36.55
chr11	55860230	55860959	MACS_peak_1715	40.23
chr11	57249262	57250120	MACS_peak_1719	128.94
chr11	59264047	59264490	MACS_peak_1730	54.47
chr11	61456552	61457429	MACS_peak_1746	109.47
chr11	62217407	62218181	MACS_peak_1750	55.46
chr16	27416609	27417272	MACS_peak_4176	40.95
chr16	28971643	28972446	MACS_peak_4180	30.85
chr11	63162028	63162840	MACS_peak_1760	62.43
chr2	76312704	76313663	MACS_peak_5998	94.53
chr2	76690805	76691685	MACS_peak_5999	39.17
chr2	77006784	77007465	MACS_peak_6003	36.9
chr11	63580276	63581230	MACS_peak_1762	140.52
chr11	63604070	63604906	MACS_peak_1763	47.15
chr11	64022516	64023306	MACS_peak_1767	90.49
chr11	64024408	64025138	MACS_peak_1768	63.86
chr16	29774119	29774895	MACS_peak_4185	124.19
chr2	77914754	77915653	MACS_peak_6010	93.37
chr11	65240299	65241105	MACS_peak_1772	346.23
chr16	29954413	29955230	MACS_peak_4189	37.48
chr11	66702867	66703678	MACS_peak_1775	62.51
chr2	78977644	78978637	MACS_peak_6017	106.27
chr16	30248269	30248855	MACS_peak_4194	84.4
chr2	79086095	79086754	MACS_peak_6020	41.55
chr11	67636779	67637506	MACS_peak_1783	43.22
chr11	67896920	67897565	MACS_peak_1784	36.17
chr11	68143995	68144750	MACS_peak_1786	43.31
chr11	68270809	68272065	MACS_peak_1788	512.33
chr2	79385638	79386690	MACS_peak_6024	398.69
chr2	81583380	81584200	MACS_peak_6030	129.18
chr2	90583741	90584289	MACS_peak_6043	31.08
chr2	93313160	93313185	MACS_peak_6057	47.06
chr11	70118741	70119360	MACS_peak_1805	66.29
chr2	93702559	93703476	MACS_peak_6059	54.16
chr2	94010410	94011220	MACS_peak_6060	51.93
chr2	94388767	94390634	MACS_peak_6061	72.28
chr16	31013416	31014407	MACS_peak_4203	85.05
chr11	70615456	70616095	MACS_peak_1808	60.31
chr2	95904795	95905677	MACS_peak_6065	196.89
chr11	70968957	70969815	MACS_peak_1810	75.29
chr2	101762102	101762908	MACS_peak_6068	42.14
chr11	74525351	74526309	MACS_peak_1820	66.57
chr2	102013011	102013902	MACS_peak_6071	31.23
chr16	31522690	31524443	MACS_peak_4212	150.27
chr2	102139599	102140505	MACS_peak_6078	52.82
chr2	102703208	102704943	MACS_peak_6083	774.96
chr11	76430797	76431517	MACS_peak_1834	40.02
chr16	32229880	32230854	MACS_peak_4217	210.87
chr11	76879288	76880312	MACS_peak_1838	163.17
chr2	104147352	104148298	MACS_peak_6094	51.78
chr11	79906628	79907506	MACS_peak_1857	56.11
chr2	104510234	104510868	MACS_peak_6098	80.45
chr2	104581177	104581946	MACS_peak_6099	41.72
chr16	33446465	33447343	MACS_peak_4228	243.69
chr11	81369306	81370150	MACS_peak_1865	88.38
chr2	105220618	105221429	MACS_peak_6104	80.05
chr11	82943097	82944072	MACS_peak_1872	136.29
chr11	83527699	83528630	MACS_peak_1877	108.73
chr11	83549181	83549845	MACS_peak_1879	52.47
chr11	83753782	83754707	MACS_peak_1880	32.54
chr11	84100972	84101860	MACS_peak_1883	79.86
chr2	106756318	106757301	MACS_peak_6111	45.31
chr11	87005203	87006084	MACS_peak_1898	56.6
chr2	109892755	109893254	MACS_peak_6115	66.45
chr2	110068081	110068821	MACS_peak_6117	40.27
chr2	110129390	110130393	MACS_peak_6119	52.51
chr11	88049843	88050589	MACS_peak_1909	75.7
chr2	110327760	110328459	MACS_peak_6122	36.22
chr2	113376626	113377506	MACS_peak_6126	45.84
chr2	113449836	113450471	MACS_peak_6127	31.04
chr16	34603824	34604461	MACS_peak_4235	72.72
chr11	88495670	88496744	MACS_peak_1919	110.52
chr11	90239988	90240831	MACS_peak_1930	41.76
chr11	91214099	91214928	MACS_peak_1932	33.22
chr16	37950698	37951284	MACS_peak_4252	47.72
chr11	96775092	96775881	MACS_peak_1950	40.96
chr16	39746006	39746984	MACS_peak_4257	98.37
chr2	115514850	115515483	MACS_peak_6139	34.04
chr11	98059271	98060210	MACS_peak_1967	46.71
chr16	40982067	40983579	MACS_peak_4262	494.77
chr16	42443191	42443823	MACS_peak_4267	71.15
chr2	116407096	116408000	MACS_peak_6145	112.23
chr2	116605773	116606402	MACS_peak_6146	41.36
chr2	117095216	117096193	MACS_peak_6148	153.18
chr11	101984586	101985316	MACS_peak_2003	35.57
chr16	43122531	43123355	MACS_peak_4271	294.96
chr2	117900198	117900895	MACS_peak_6154	34.92
chr2	118058466	118059333	MACS_peak_6155	36.95
chr2	118514642	118515396	MACS_peak_6162	35.95
chr11	105154161	105154999	MACS_peak_2022	50.93
chr16	44104098	44104952	MACS_peak_4279	148.42
chr2	122011339	122012122	MACS_peak_6185	154.37
chr11	109244377	109245137	MACS_peak_2043	56.59
chr2	124702370	124703171	MACS_peak_6191	35.39
chr2	125133896	125134788	MACS_peak_6194	57.25
chr2	125452417	125453330	MACS_peak_6197	35.09
chr11	111330997	111331944	MACS_peak_2053	57.89
chr16	44217059	44218019	MACS_peak_4282	59.09
chr11	113214360	113215382	MACS_peak_2057	98.04
chr2	126792815	126793770	MACS_peak_6203	148.51
chr11	113501820	113502661	MACS_peak_2060	32.23
chr2	127207875	127208669	MACS_peak_6207	49.35
chr16	44679113	44680043	MACS_peak_4290	52.46
chr16	45621030	45621813	MACS_peak_4291	58.02
chr2	128401233	128402060	MACS_peak_6213	31.9
chr2	128488468	128489264	MACS_peak_6215	121.86
chr11	114814852	114815531	MACS_peak_2072	43.76
chr2	128787353	128788368	MACS_peak_6221	75.05
chr11	115675888	115676757	MACS_peak_2079	49.67
chr16	46738763	46739506	MACS_peak_4297	37.73
chr16	46782441	46783321	MACS_peak_4298	87.46
chr2	133335846	133336793	MACS_peak_6240	44.97
chr2	133362810	133363452	MACS_peak_6241	46.4
chr16	46958740	46959632	MACS_peak_4300	108.77
chr16	47080066	47080859	MACS_peak_4301	32.47
chr16	47475133	47476034	MACS_peak_4302	317.49
chr11	117707054	117707930	MACS_peak_2104	84.69
chr2	135914048	135914851	MACS_peak_6253	41.65
chr11	118471640	118472286	MACS_peak_2111	42.2
chr11	119683408	119684192	MACS_peak_2115	32.79
chr2	136788037	136788925	MACS_peak_6256	86.25
chr16	50504349	50505309	MACS_peak_4311	53.66
chr11	120024635	120025469	MACS_peak_2122	308.25
chr11	120064115	120065021	MACS_peak_2123	33.51
chr2	139787602	139788580	MACS_peak_6266	72.91
chr2	139790915	139791794	MACS_peak_6267	60.29
chr16	51521391	51522227	MACS_peak_4319	55.39
chr2	140009646	140010532	MACS_peak_6268	56.47
chr11	120789554	120790560	MACS_peak_2131	103.8
chr16	55546941	55547984	MACS_peak_4324	82.33
chr16	55557944	55558606	MACS_peak_4325	166.84
chr16	55754236	55755163	MACS_peak_4326	30.68
chr2	140242146	140243179	MACS_peak_6270	89.37
chr12	3917344	3918131	MACS_peak_2142	40.41
chr2	141311927	141312597	MACS_peak_6277	36.13
chr2	141514530	141515346	MACS_peak_6279	31.23
chr12	4663005	4663660	MACS_peak_2146	34.12
chr2	142590632	142591472	MACS_peak_6284	66.18
chr2	142610261	142611104	MACS_peak_6286	39.52
chr12	5274189	5275134	MACS_peak_2153	36.3
chr12	5677130	5678058	MACS_peak_2154	37.71
chr2	143990692	143991653	MACS_peak_6294	56.15
chr12	8181591	8182365	MACS_peak_2159	34.83
chr2	145265473	145266168	MACS_peak_6301	50.58
chr12	9948358	9949298	MACS_peak_2171	130.54
chr2	145291220	145291229	MACS_peak_6302	30.04
chr2	145536810	145537496	MACS_peak_6305	33.42
chr2	147699258	147700048	MACS_peak_6317	38.41
chr2	152985350	152986241	MACS_peak_6335	57.14
chr2	154681600	154682429	MACS_peak_6344	47.22
chr2	155103384	155104216	MACS_peak_6347	71.19
chr12	12301712	12302290	MACS_peak_2178	54.24
chr12	12311642	12312549	MACS_peak_2179	65.62
chr2	158672651	158673474	MACS_peak_6367	157.7
chr16	57243220	57244201	MACS_peak_4335	58.53
chr12	13076672	13078411	MACS_peak_2185	450.34
chr2	160994041	160994857	MACS_peak_6375	73.36
chr12	13145667	13146609	MACS_peak_2187	71.11
chr12	15617059	15617814	MACS_peak_2188	113.52
chr2	161001618	161002357	MACS_peak_6376	46.89
chr12	16041009	16041896	MACS_peak_2190	108.74
chr2	161365886	161366737	MACS_peak_6377	74.92
chr16	59559057	59559946	MACS_peak_4343	58.67
chr16	62730003	62730699	MACS_peak_4344	38.74
chr2	161599974	161600990	MACS_peak_6380	36.41
chr12	16840883	16841636	MACS_peak_2197	55.93
chr2	161608388	161609520	MACS_peak_6381	359.44
chr2	162182560	162183397	MACS_peak_6382	39.54
chr2	162911702	162912587	MACS_peak_6383	99.04
chr12	17376225	17376964	MACS_peak_2199	80.09
chr12	17549046	17549967	MACS_peak_2201	104.6
chr12	21426187	21426920	MACS_peak_2204	112.22
chr16	63719189	63720001	MACS_peak_4346	50.55
chr16	64718792	64719714	MACS_peak_4348	88.26
chr2	163466650	163467431	MACS_peak_6394	31.05
chr12	26121269	26122048	MACS_peak_2212	64.23
chr16	65826768	65827792	MACS_peak_4352	102.21
chr12	26176182	26176971	MACS_peak_2213	124.15
chr16	65916606	65917445	MACS_peak_4356	44.57
chr16	65917525	65918605	MACS_peak_4357	322.67
chr16	65954349	65955077	MACS_peak_4358	194.31
chr16	66000621	66001833	MACS_peak_4359	76.33
chr2	164420846	164421701	MACS_peak_6397	121.55
chr2	165020222	165021163	MACS_peak_6400	66.6
chr12	26838167	26839019	MACS_peak_2217	36.21
chr2	165201778	165202664	MACS_peak_6402	36.84
chr12	27172908	27173946	MACS_peak_2220	146.71
chr16	66643547	66644236	MACS_peak_4361	31.16
chr16	69204309	69205004	MACS_peak_4365	51.18
chr12	28760952	28761777	MACS_peak_2230	36.23
chr2	165700021	165700885	MACS_peak_6408	142.07
chr12	29664204	29665097	MACS_peak_2235	47.19
chr12	30333618	30334505	MACS_peak_2236	34.04
chr2	165968597	165969382	MACS_peak_6414	34.97
chr2	166041190	166042026	MACS_peak_6417	74.99
chr12	31133240	31134078	MACS_peak_2237	68.11
chr2	166215634	166216323	MACS_peak_6419	39.21
chr16	70315990	70316578	MACS_peak_4369	32.34
chr2	166465673	166466554	MACS_peak_6427	154.68
chr12	33175541	33176466	MACS_peak_2253	38.83
chr2	166775203	166776161	MACS_peak_6431	88.8
chr16	71740904	71742003	MACS_peak_4373	51.11
chr16	72382473	72383100	MACS_peak_4374	82.93
chr16	73105528	73106238	MACS_peak_4382	47.3
chr12	34790365	34791077	MACS_peak_2259	90.79
chr12	35156931	35157657	MACS_peak_2260	54.76
chr12	35259561	35260180	MACS_peak_2262	50.86
chr12	35565949	35566831	MACS_peak_2264	93.99
chr2	170011653	170012510	MACS_peak_6460	67.6
chr2	170036419	170037319	MACS_peak_6461	86.19
chr2	170052533	170053132	MACS_peak_6462	38.51
chr12	35731222	35731842	MACS_peak_2266	47.6
chr12	35997059	35998026	MACS_peak_2267	125.71
chr16	76255329	76256258	MACS_peak_4386	41.78
chr16	76358609	76359373	MACS_peak_4388	59.93
chr12	36385774	36386758	MACS_peak_2269	91.94
chr12	36410649	36411449	MACS_peak_2270	134.76
chr12	38717326	38718124	MACS_peak_2272	150.97
chr2	173778119	173778864	MACS_peak_6480	30.97
chr12	38821979	38822744	MACS_peak_2275	70.83
chr16	76816989	76817715	MACS_peak_4393	48.2
chr16	78631641	78632389	MACS_peak_4396	44.32
chr16	79794499	79795262	MACS_peak_4398	147.14
chr12	39509754	39510638	MACS_peak_2278	33.27
chr16	85009306	85010151	MACS_peak_4401	41.73
chr2	178412594	178413407	MACS_peak_6490	84.99
chr2	178473734	178474542	MACS_peak_6494	55.81
chr2	179307109	179307971	MACS_peak_6496	143.11
chr16	85891463	85892377	MACS_peak_4405	53.07
chr12	40558932	40559619	MACS_peak_2286	32.31
chr12	40562404	40563322	MACS_peak_2287	33.58
chr3	8417036	8417601	MACS_peak_6514	34.56
chr12	41689580	41690290	MACS_peak_2291	40.72
chr16	87031525	87032569	MACS_peak_4412	104.73
chr12	44268770	44270234	MACS_peak_2295	118.51
chr12	45618921	45619872	MACS_peak_2297	34.44
chr3	10401094	10401980	MACS_peak_6529	32.51
chr3	13459334	13460200	MACS_peak_6531	42.93
chr12	52321118	52322022	MACS_peak_2304	66.69
chr12	52682078	52682995	MACS_peak_2308	44.83
chr3	15053776	15054701	MACS_peak_6534	88.81
chr12	52852126	52852730	MACS_peak_2311	228.67
chr3	15200003	15200893	MACS_peak_6536	71.67
chr16	87225851	87226763	MACS_peak_4415	61.55
chr3	19959796	19960619	MACS_peak_6543	82.25
chr12	53069160	53070078	MACS_peak_2314	214.47
chr3	21995534	21996429	MACS_peak_6552	75.55
chr3	27205762	27206597	MACS_peak_6559	33.29
chr12	54241856	54242855	MACS_peak_2327	65.84
chr3	27348367	27349160	MACS_peak_6560	51.81
chr16	87337952	87339023	MACS_peak_4417	100.59
chr3	30420340	30420826	MACS_peak_6581	50.96
chr12	55461579	55462205	MACS_peak_2341	70.71
chr12	56234543	56235294	MACS_peak_2343	113.49
chr12	57127865	57128828	MACS_peak_2346	112.1
chr3	33979244	33980048	MACS_peak_6596	138.41
chr16	90127046	90127822	MACS_peak_4429	36.68
chr12	66734296	66735098	MACS_peak_2356	32.78
chr3	34048425	34049190	MACS_peak_6598	58.17
chr16	90758639	90759487	MACS_peak_4434	40.87
chr16	90872359	90873082	MACS_peak_4435	46.25
chr3	36358995	36359737	MACS_peak_6603	34.44
chr12	70794721	70795687	MACS_peak_2372	99.16
chr16	91416643	91417489	MACS_peak_4438	32.59
chr3	36407403	36408000	MACS_peak_6605	100.17
chr12	71411365	71411898	MACS_peak_2380	44.53
chr16	92341000	92341688	MACS_peak_4445	49.3
chr3	37305171	37305848	MACS_peak_6610	39.12
chr12	71584348	71585181	MACS_peak_2386	99.36
chr3	37680147	37680976	MACS_peak_6614	94.45
chr3	37733676	37734628	MACS_peak_6615	110.51
chr12	72343379	72344273	MACS_peak_2393	159.24
chr12	73031009	73031830	MACS_peak_2394	40.96
chr3	37916786	37917662	MACS_peak_6621	41.12
chr3	38350581	38351515	MACS_peak_6627	123.7
chr3	40118446	40119929	MACS_peak_6636	98.11
chr16	92890414	92891376	MACS_peak_4455	45.73
chr3	44300437	44301343	MACS_peak_6649	195.42
chr3	45523918	45524776	MACS_peak_6651	58.33
chr3	48058469	48059084	MACS_peak_6653	83.04
chr12	74300825	74301740	MACS_peak_2410	172.12
chr3	49590199	49590832	MACS_peak_6655	31.22
chr3	49910629	49911463	MACS_peak_6657	35.95
chr3	50844484	50845357	MACS_peak_6662	72.43
chr16	93182754	93183356	MACS_peak_4458	31.47
chr12	76556025	76556893	MACS_peak_2420	61.15
chr16	93594765	93595635	MACS_peak_4463	104.96
chr16	93770501	93771375	MACS_peak_4464	72.64
chr3	52420672	52421674	MACS_peak_6675	95.95
chr12	77638333	77639072	MACS_peak_2427	43.78
chr3	53417572	53418435	MACS_peak_6683	64.4
chr12	79476345	79477105	MACS_peak_2433	86.24
chr16	94974280	94975157	MACS_peak_4474	118.39
chr16	95366924	95367816	MACS_peak_4477	36.47
chr12	79757610	79758637	MACS_peak_2437	112.09
chr3	54465963	54466783	MACS_peak_6688	45.82
chr12	79894903	79895816	MACS_peak_2440	48.36
chr3	54667867	54668555	MACS_peak_6690	33.82
chr3	55495449	55496495	MACS_peak_6697	175.85
chr17	3690342	3691228	MACS_peak_4490	92.68
chr3	55673926	55674827	MACS_peak_6700	46.39
chr3	55775186	55775859	MACS_peak_6702	517.21
chr12	82365427	82366317	MACS_peak_2449	60.69
chr12	83514138	83514962	MACS_peak_2453	46.2
chr3	56705796	56706734	MACS_peak_6704	52.16
chr3	57971448	57972501	MACS_peak_6710	228.11
chr17	6752056	6752803	MACS_peak_4511	51.39
chr3	59352211	59352809	MACS_peak_6724	41.13
chr3	60574901	60575771	MACS_peak_6727	56.9
chr17	7761392	7762442	MACS_peak_4523	95.08
chr17	9220925	9221975	MACS_peak_4527	87.05
chr17	9288336	9289239	MACS_peak_4528	139.67
chr12	85642494	85643412	MACS_peak_2475	50.73
chr3	63433671	63434339	MACS_peak_6733	115.47
chr3	63895505	63896206	MACS_peak_6734	41.67
chr12	88967441	88968404	MACS_peak_2490	40.6
chr3	65534131	65534977	MACS_peak_6742	48.28
chr3	65535051	65535591	MACS_peak_6742	48.28
chr12	90148201	90148971	MACS_peak_2492	39.02
chr17	10033804	10034710	MACS_peak_4532	66.87
chr3	68403053	68404068	MACS_peak_6751	157.71
chr12	90460065	90460743	MACS_peak_2495	109.21
chr12	90945792	90946825	MACS_peak_2497	161.61
chr12	91062758	91063344	MACS_peak_2500	32.26
chr3	68895546	68896532	MACS_peak_6759	42.83
chr12	91487994	91488806	MACS_peak_2504	31.46
chr12	91683140	91684046	MACS_peak_2505	82.87
chr12	94691286	94692087	MACS_peak_2509	71.21
chr17	10222226	10222950	MACS_peak_4535	51.64
chr3	69753173	69753880	MACS_peak_6763	45.66
chr3	71000167	71000862	MACS_peak_6764	40.31
chr3	79108078	79109017	MACS_peak_6767	95.36
chr3	79152937	79153890	MACS_peak_6769	33.21
chr3	79379718	79380524	MACS_peak_6770	37.25
chr12	97511535	97512511	MACS_peak_2518	263.49
chr3	79935205	79936046	MACS_peak_6774	58.06
chr17	10721334	10722174	MACS_peak_4539	34.73
chr17	10874147	10875083	MACS_peak_4540	43.09
chr17	11091648	11092447	MACS_peak_4541	37.58
chr17	11213548	11215213	MACS_peak_4543	244.21
chr3	81086384	81087212	MACS_peak_6778	37.26
chr3	81196327	81197222	MACS_peak_6779	39.4
chr17	11251772	11252371	MACS_peak_4544	34.74
chr17	11509979	11510744	MACS_peak_4545	79.84
chr3	81305108	81305753	MACS_peak_6783	37.52
chr12	99289845	99290731	MACS_peak_2525	66.57
chr3	83759370	83760355	MACS_peak_6793	48.65
chr3	83900302	83901258	MACS_peak_6794	90.37
chr3	84168165	84168838	MACS_peak_6797	32.52
chr3	84740041	84740829	MACS_peak_6799	61.78
chr3	84937715	84938416	MACS_peak_6800	31.54
chr12	99779521	99780363	MACS_peak_2530	41.84
chr12	99826364	99826927	MACS_peak_2531	117.9
chr12	99959343	99960220	MACS_peak_2533	79.01
chr12	100151116	100151833	MACS_peak_2537	36.88
chr17	12830463	12831378	MACS_peak_4555	37.23
chr3	89818358	89819046	MACS_peak_6823	50.02
chr3	90126369	90127334	MACS_peak_6825	85.83
chr12	100199045	100199955	MACS_peak_2539	67.18
chr3	95546756	95547466	MACS_peak_6842	55.86
chr12	100346232	100347031	MACS_peak_2540	88.28
chr12	100377799	100378562	MACS_peak_2541	41.04
chr17	15809773	15810565	MACS_peak_4566	60.92
chr17	15873773	15874831	MACS_peak_4568	47.68
chr17	15977126	15977965	MACS_peak_4569	146.2
chr17	15981367	15982087	MACS_peak_4570	113.09
chr17	15988026	15989015	MACS_peak_4571	177.11
chr17	16372451	16373339	MACS_peak_4572	61.65
chr12	100995635	100996533	MACS_peak_2546	32.69
chr3	97220730	97221444	MACS_peak_6876	52.02
chr12	102417885	102418786	MACS_peak_2556	46.2
chr12	102497064	102497730	MACS_peak_2557	30.12
chr17	21398275	21399202	MACS_peak_4582	43.21
chr17	21463487	21464270	MACS_peak_4583	34.03
chr17	21692787	21693714	MACS_peak_4585	70.13
chr3	99266662	99267435	MACS_peak_6887	76.36
chr12	105790142	105790855	MACS_peak_2576	87.98
chr17	24665795	24666455	MACS_peak_4598	85.91
chr12	107937427	107938420	MACS_peak_2583	104.44
chr3	100473899	100474916	MACS_peak_6890	192.63
chr12	107977376	107978263	MACS_peak_2585	136.36
chr17	25521958	25522653	MACS_peak_4603	32.15
chr17	25761532	25762291	MACS_peak_4606	78.17
chr12	108794149	108795152	MACS_peak_2591	87.6
chr12	109949296	109950190	MACS_peak_2599	33.01
chr12	111470804	111471733	MACS_peak_2607	35.81
chr17	26632118	26632654	MACS_peak_4613	33.15
chr17	26972700	26973586	MACS_peak_4614	57.56
chr17	27148581	27149111	MACS_peak_4616	36.8
chr3	102964779	102965600	MACS_peak_6914	44.04
chr17	27796595	27797512	MACS_peak_4621	102.13
chr17	27976100	27976829	MACS_peak_4623	66.25
chr3	109104307	109105274	MACS_peak_6941	138.61
chr17	30026311	30027199	MACS_peak_4634	46.39
chr3	109399822	109400641	MACS_peak_6944	34.08
chr12	118651780	118652580	MACS_peak_2635	150.52
chr3	116119069	116119929	MACS_peak_6951	37.15
chr12	118840205	118840807	MACS_peak_2638	61.32
chr3	116984946	116985907	MACS_peak_6953	305.26
chr3	117606298	117606873	MACS_peak_6954	39.22
chr13	3711959	3712727	MACS_peak_2643	30.15
chr3	120570779	120571715	MACS_peak_6961	69.5
chr3	120868690	120869619	MACS_peak_6962	106.89
chr13	5019154	5020035	MACS_peak_2648	331.51
chr13	5211700	5212390	MACS_peak_2649	41.74
chr3	121449346	121450221	MACS_peak_6967	108.85
chr13	9692690	9693624	MACS_peak_2662	46.6
chr3	121454810	121455733	MACS_peak_6968	143.96
chr13	12311834	12312745	MACS_peak_2669	34.62
chr13	15052506	15053414	MACS_peak_2673	57.75
chr13	15085853	15086585	MACS_peak_2675	39.16
chr13	15332578	15333181	MACS_peak_2676	48.9
chr13	15428639	15429417	MACS_peak_2678	77.45
chr13	15510590	15511575	MACS_peak_2680	96.25
chr13	15664410	15665244	MACS_peak_2682	43.21
chr13	15665768	15666713	MACS_peak_2683	165.33
chr13	23654166	23655109	MACS_peak_2735	88.18
chr13	23836155	23837125	MACS_peak_2739	81.72
chr13	23845038	23845870	MACS_peak_2740	81.84
chr13	23949462	23950429	MACS_peak_2742	85.06
chr13	24656961	24657694	MACS_peak_2749	43.5
chr13	24751241	24752033	MACS_peak_2750	43.32
chr13	26381910	26382785	MACS_peak_2756	68.86
chr13	27706182	27707056	MACS_peak_2758	56.58
chr13	28603682	28604485	MACS_peak_2761	106.3
chr13	28613959	28614791	MACS_peak_2762	93.49
chr13	28829947	28830165	MACS_peak_2766	78.4
chr13	29944134	29945089	MACS_peak_2769	38.21
chr13	30254261	30254477	MACS_peak_2775	40.31
chr3	121700961	121701963	MACS_peak_6975	54.73
chr3	122322026	122323023	MACS_peak_6984	77.31
chr13	31991963	31992874	MACS_peak_2784	67.5
chr3	122797501	122798167	MACS_peak_6991	53.38
chr3	123039106	123039987	MACS_peak_6994	48.42
chr3	123264394	123265182	MACS_peak_6999	38.43
chr13	32739011	32740063	MACS_peak_2788	122.15
chr3	124789140	124789908	MACS_peak_7005	87.37
chr3	125449289	125449924	MACS_peak_7006	51.32
chr13	34332343	34333168	MACS_peak_2799	42.86
chr13	34575172	34576288	MACS_peak_2800	31.48
chr3	125780250	125781189	MACS_peak_7008	45.35
chr13	34717144	34717995	MACS_peak_2802	172.34
chr3	126112418	126113249	MACS_peak_7009	41.13
chr13	35283838	35284745	MACS_peak_2808	163.21
chr13	35359136	35360063	MACS_peak_2809	70.78
chr3	126814274	126815188	MACS_peak_7013	54.87
chr3	127367477	127367982	MACS_peak_7015	39.06
chr13	36337037	36337796	MACS_peak_2815	65.28
chr3	128607328	128608542	MACS_peak_7020	86.35
chr3	128881531	128882422	MACS_peak_7022	352.13
chr13	39074666	39075270	MACS_peak_2827	79.2
chr3	129006525	129007465	MACS_peak_7024	100.25
chr13	39084016	39084795	MACS_peak_2828	99.72
chr3	130035902	130036641	MACS_peak_7032	244.32
chr3	130146614	130147509	MACS_peak_7034	72.23
chr13	39911956	39912945	MACS_peak_2830	46.22
chr13	39978606	39979560	MACS_peak_2831	58.88
chr13	39997378	39998251	MACS_peak_2832	39.82
chr13	40002367	40003098	MACS_peak_2833	58.25
chr13	40022980	40023928	MACS_peak_2834	33.63
chr3	132101436	132102373	MACS_peak_7048	61.81
chr13	40994496	40995472	MACS_peak_2840	45.96
chr3	132463288	132464205	MACS_peak_7050	50.25
chr3	132805175	132806021	MACS_peak_7053	34.72
chr13	41662248	41662922	MACS_peak_2848	33.15
chr13	41694015	41694867	MACS_peak_2849	80.02
chr13	42383092	42383522	MACS_peak_2851	121.14
chr13	43969561	43970474	MACS_peak_2860	53.55
chr3	135192261	135193119	MACS_peak_7065	40.95
chr3	135636361	135637314	MACS_peak_7067	59.99
chr13	44579781	44580861	MACS_peak_2867	87.97
chr3	135909546	135910363	MACS_peak_7070	109.39
chr3	136085739	136087583	MACS_peak_7071	213.15
chr13	45312020	45312925	MACS_peak_2876	94.71
chr3	137688658	137689687	MACS_peak_7077	137.58
chr3	138041572	138043130	MACS_peak_7079	137.15
chr13	45879431	45880881	MACS_peak_2885	46.42
chr3	141890343	141891157	MACS_peak_7098	85.19
chr3	143751105	143752148	MACS_peak_7104	92.2
chr3	144018332	144019297	MACS_peak_7107	92.2
chr3	144481658	144482422	MACS_peak_7109	39.12
chr13	51580357	51581056	MACS_peak_2913	30.9
chr13	51681682	51682367	MACS_peak_2915	50.61
chr3	145262684	145263624	MACS_peak_7115	287.87
chr3	145348350	145349384	MACS_peak_7116	225.63
chr13	52296948	52297852	MACS_peak_2922	149.75
chr13	52448671	52449417	MACS_peak_2923	81.25
chr3	145657147	145658073	MACS_peak_7124	64.91
chr13	52909699	52910600	MACS_peak_2928	154.11
chr3	145939067	145939981	MACS_peak_7127	57.26
chr13	54031138	54031984	MACS_peak_2933	64.96
chr3	146153884	146154803	MACS_peak_7129	72.76
chr13	54412076	54412780	MACS_peak_2936	45.35
chr3	146310868	146311675	MACS_peak_7131	40.93
chr3	146761209	146761877	MACS_peak_7132	79.96
chr13	55174043	55175228	MACS_peak_2941	303.28
chr3	147442051	147442872	MACS_peak_7134	32.66
chr6	88882063	88882687	MACS_peak_8673	33.56
chr13	55857251	55858062	MACS_peak_2947	46.46
chr3	148611762	148612681	MACS_peak_7140	126.42
chr13	56018400	56019428	MACS_peak_2949	224.67
chr3	148649984	148651014	MACS_peak_7143	160.77
chr13	57060291	57061305	MACS_peak_2952	214.98
chr3	148768645	148769567	MACS_peak_7144	64.04
chr6	89880606	89881611	MACS_peak_8679	52.38
chr3	149901420	149902370	MACS_peak_7152	167.3
chr3	150191585	150192386	MACS_peak_7153	69.85
chr3	150396398	150397152	MACS_peak_7154	36.67
chr3	151459542	151460403	MACS_peak_7158	69.5
chr3	152092279	152093049	MACS_peak_7165	35.09
chr13	60276736	60277594	MACS_peak_2972	35.89
chr13	60636672	60637578	MACS_peak_2974	58.76
chr13	60796988	60797904	MACS_peak_2976	202.59
chr3	152880175	152881091	MACS_peak_7173	90.54
chr3	153291513	153292268	MACS_peak_7174	52.15
chr3	153584626	153585536	MACS_peak_7177	424.91
chr3	153689751	153690426	MACS_peak_7179	101.33
chr6	93261093	93262140	MACS_peak_8695	94.31
chr3	154118822	154119760	MACS_peak_7182	117.23
chr13	66436900	66438590	MACS_peak_2996	32.72
chr3	157035927	157036789	MACS_peak_7186	39.58
chr13	68673712	68674347	MACS_peak_3002	53.73
chr3	158080682	158081604	MACS_peak_7188	89.26
chr3	158153781	158154638	MACS_peak_7189	97.44
chr3	158298434	158299361	MACS_peak_7190	92.6
chr6	93447675	93448422	MACS_peak_8697	40.95
chr6	93822361	93823272	MACS_peak_8699	67.92
chr4	6272497	6273313	MACS_peak_7197	57.21
chr13	70146087	70146819	MACS_peak_3009	205.91
chr4	8498612	8499493	MACS_peak_7199	33.44
chr13	71158439	71159252	MACS_peak_3013	249.27
chr13	71165157	71165863	MACS_peak_3014	41.48
chr13	72463327	72464078	MACS_peak_3019	32.02
chr6	97566510	97567366	MACS_peak_8720	229.21
chr13	81630396	81631165	MACS_peak_3035	35.74
chr13	82066532	82067310	MACS_peak_3037	122.42
chr13	82129839	82130582	MACS_peak_3039	56.49
chr13	84321323	84321834	MACS_peak_3042	34.18
chr13	84448056	84449690	MACS_peak_3043	214.61
chr4	10326859	10327827	MACS_peak_7211	81.71
chr13	89029839	89030613	MACS_peak_3048	120.97
chr4	13096124	13096888	MACS_peak_7220	31.73
chr6	98937644	98938516	MACS_peak_8728	115.97
chr13	95007084	95007951	MACS_peak_3067	41.74
chr6	99095206	99095844	MACS_peak_8731	55.28
chr13	96928338	96929071	MACS_peak_3073	60.95
chr6	99135764	99136732	MACS_peak_8732	172.03
chr13	97310576	97311375	MACS_peak_3077	80.83
chr13	97504325	97505249	MACS_peak_3085	271.4
chr13	97594209	97595224	MACS_peak_3086	60
chr6	101484545	101485388	MACS_peak_8752	65.5
chr13	97955659	97956290	MACS_peak_3090	54.51
chr13	98004304	98005387	MACS_peak_3091	314.78
chr13	98474343	98475110	MACS_peak_3095	66.08
chr13	98940942	98941710	MACS_peak_3098	48.26
chr13	98946103	98947068	MACS_peak_3099	64.87
chr6	113513830	113514337	MACS_peak_8767	30.39
chr13	99219705	99220667	MACS_peak_3104	92.26
chr17	30058938	30059661	MACS_peak_4636	55.18
chr13	99312519	99313443	MACS_peak_3108	90.8
chr13	99502004	99502727	MACS_peak_3112	33.29
chr13	102396858	102397583	MACS_peak_3126	54.68
chr13	102595398	102596269	MACS_peak_3127	46.12
chr13	104398614	104399357	MACS_peak_3140	38.44
chr13	108123084	108123833	MACS_peak_3149	72.99
chr13	108582902	108583880	MACS_peak_3153	41.86
chr17	32100213	32101057	MACS_peak_4648	31.98
chr13	109278888	109279751	MACS_peak_3161	132.53
chr13	109645748	109646631	MACS_peak_3163	256.75
chr17	36931420	36932393	MACS_peak_4671	196.29
chr17	37194517	37195490	MACS_peak_4672	131.17
chr17	43904196	43904815	MACS_peak_4685	34.08
chr13	110917136	110918010	MACS_peak_3177	60.43
chr17	44689803	44690926	MACS_peak_4689	111.51
chr13	110969403	110970272	MACS_peak_3179	59.33
chr17	45231302	45232842	MACS_peak_4694	168.76
chr13	111104601	111105317	MACS_peak_3180	31.48
chr13	111156559	111157551	MACS_peak_3181	135.02
chr13	111216533	111217408	MACS_peak_3182	48.68
chr17	46879715	46880523	MACS_peak_4706	53.43
chr17	47531210	47532124	MACS_peak_4708	91.51
chr17	47808028	47808718	MACS_peak_4712	52.87
chr13	113509081	113509825	MACS_peak_3206	82.46
chr13	113842240	113843012	MACS_peak_3209	51.8
chr17	49568579	49569428	MACS_peak_4718	120.62
chr17	49671734	49672619	MACS_peak_4719	44.51
chr13	114288157	114288880	MACS_peak_3212	32.58
chr13	115376201	115376860	MACS_peak_3218	62.81
chr13	116391185	116392157	MACS_peak_3220	105.83
chr17	51625148	51626122	MACS_peak_4728	188.86
chr17	51745569	51746250	MACS_peak_4730	71.05
chr14	8592441	8593383	MACS_peak_3246	32.48
chr14	9160906	9161879	MACS_peak_3248	92.2
chr14	9788117	9788776	MACS_peak_3252	30.06
chr14	11170386	11171359	MACS_peak_3254	174.25
chr17	62437771	62438795	MACS_peak_4748	90.19
chr14	15062883	15063915	MACS_peak_3262	150.53
chr14	16603602	16604342	MACS_peak_3266	34.64
chr14	18572946	18573832	MACS_peak_3267	57.07
chr17	64116676	64117453	MACS_peak_4760	109.1
chr14	20459964	20460935	MACS_peak_3276	68.47
chr17	64140849	64142276	MACS_peak_4762	154.28
chr14	21065587	21066530	MACS_peak_3286	104.25
chr14	21350715	21351423	MACS_peak_3287	59.85
chr14	21679430	21680143	MACS_peak_3288	110.89
chr14	21841364	21842147	MACS_peak_3290	41.76
chr17	65642279	65643019	MACS_peak_4772	31.39
chr17	66874610	66875451	MACS_peak_4785	53.04
chr17	68119124	68119942	MACS_peak_4792	41.29
chr14	28348539	28349561	MACS_peak_3313	98.59
chr14	29229105	29230159	MACS_peak_3319	287.67
chr17	73550692	73551571	MACS_peak_4815	76.22
chr14	30292351	30293227	MACS_peak_3322	58.73
chr17	74804215	74804879	MACS_peak_4819	45.54
chr17	74857022	74857690	MACS_peak_4820	66.71
chr14	31236940	31237817	MACS_peak_3328	53.7
chr14	31263766	31264649	MACS_peak_3329	55.54
chr17	78291354	78292435	MACS_peak_4826	234.95
chr17	78386838	78387886	MACS_peak_4828	95.86
chr17	78835865	78836756	MACS_peak_4830	41.69
chr14	32683572	32684535	MACS_peak_3343	99.22
chr17	79730510	79731447	MACS_peak_4837	110.11
chr14	44729981	44730953	MACS_peak_3355	39.82
chr17	80537024	80537855	MACS_peak_4841	73.39
chr14	46430615	46431494	MACS_peak_3360	61.02
chr14	47083748	47084453	MACS_peak_3366	31.39
chr17	83044332	83045080	MACS_peak_4854	34.14
chr14	48049804	48050741	MACS_peak_3372	37.55
chr14	48445945	48446882	MACS_peak_3377	47.89
chr17	83121201	83122043	MACS_peak_4856	88.4
chr14	49014880	49015750	MACS_peak_3384	88.8
chr14	49133969	49134718	MACS_peak_3385	233.39
chr14	49225815	49226518	MACS_peak_3386	88.35
chr17	84468087	84468602	MACS_peak_4865	46.37
chr17	85817728	85818797	MACS_peak_4875	202.71
chr17	86036500	86037352	MACS_peak_4880	67.48
chr14	57348986	57349739	MACS_peak_3418	90.78
chr17	87171731	87172764	MACS_peak_4890	123.72
chr14	58189727	58190475	MACS_peak_3427	30.71
chr14	58196520	58197282	MACS_peak_3428	36.84
chr14	58679960	58680833	MACS_peak_3429	193.06
chr17	89943739	89944286	MACS_peak_4904	31.79
chr17	91264722	91265411	MACS_peak_4906	48.26
chr14	59801722	59802514	MACS_peak_3434	69.9
chr14	59862229	59862860	MACS_peak_3435	42.15
chr17	93313451	93314156	MACS_peak_4907	31.26
chr14	60285430	60286101	MACS_peak_3439	99.51
chr18	3682921	3683850	MACS_peak_4910	63.33
chr18	4831249	4832140	MACS_peak_4914	186.08
chr18	5368464	5369383	MACS_peak_4917	113.35
chr14	64368100	64368917	MACS_peak_3455	41.48
chr18	10543166	10544007	MACS_peak_4935	42.63
chr18	10757846	10758432	MACS_peak_4937	33.34
chr14	64666365	64667297	MACS_peak_3456	71.82
chr18	12229054	12229903	MACS_peak_4940	42.51
chr18	12320521	12321489	MACS_peak_4941	39.39
chr14	66493450	66495288	MACS_peak_3466	254.41
chr18	13185508	13186134	MACS_peak_4943	59.62
chr18	13375799	13376732	MACS_peak_4945	90.3
chr18	13380459	13380981	MACS_peak_4946	61.47
chr14	70591057	70591734	MACS_peak_3486	38.43
chr18	14174679	14175517	MACS_peak_4953	69.02
chr18	14331104	14331943	MACS_peak_4954	84.64
chr14	73495000	73495800	MACS_peak_3494	83.24
chr18	16783178	16783937	MACS_peak_4961	114.57
chr18	17194775	17195653	MACS_peak_4962	52.36
chr18	21171914	21172705	MACS_peak_4964	50.77
chr14	74258954	74259746	MACS_peak_3496	129.85
chr18	24744575	24745417	MACS_peak_4977	365.61
chr18	26385395	26385879	MACS_peak_4985	84.34
chr14	77310988	77311928	MACS_peak_3511	123.47
chr14	77634103	77635006	MACS_peak_3515	59.97
chr18	27847060	27847819	MACS_peak_4988	34.48
chr14	78363264	78364053	MACS_peak_3521	40.13
chr18	31313036	31313690	MACS_peak_4995	41.67
chr18	31730718	31731567	MACS_peak_4996	30.86
chr14	78462029	78462821	MACS_peak_3522	56.58
chr18	32054580	32055163	MACS_peak_4997	36.55
chr14	78614706	78615411	MACS_peak_3524	41.38
chr18	32365356	32366238	MACS_peak_4999	99.45
chr14	78900572	78901320	MACS_peak_3527	30.71
chr14	79376847	79377498	MACS_peak_3530	70.53
chr18	32818338	32819348	MACS_peak_5005	156.56
chr18	32990242	32990989	MACS_peak_5007	57.98
chr14	84868683	84869495	MACS_peak_3534	214.57
chr18	33622086	33623628	MACS_peak_5010	188.02
chr14	86827103	86828027	MACS_peak_3539	43.08
chr14	87063450	87064375	MACS_peak_3541	59.01
chr18	33868413	33869273	MACS_peak_5012	51.45
chr14	87860720	87861625	MACS_peak_3545	161.41
chr14	89775455	89776336	MACS_peak_3546	47.07
chr14	89921944	89923018	MACS_peak_3548	122.56
chr18	34816335	34817598	MACS_peak_5019	76.11
chr14	93257169	93257946	MACS_peak_3549	62.8
chr18	35364627	35365663	MACS_peak_5028	223.35
chr14	101843375	101844288	MACS_peak_3558	75.86
chr14	102024537	102025273	MACS_peak_3561	68.49
chr14	102216314	102217201	MACS_peak_3562	64.4
chr18	35894580	35895395	MACS_peak_5036	50.55
chr14	106008569	106009594	MACS_peak_3576	65.03
chr18	38728693	38729589	MACS_peak_5050	81.18
chr14	115411210	115412012	MACS_peak_3582	79.69
chr14	115616136	115616871	MACS_peak_3583	85.57
chr18	39311503	39312162	MACS_peak_5056	71.98
chr18	40553222	40554034	MACS_peak_5059	59.1
chr14	116209733	116210539	MACS_peak_3585	32.26
chr18	43320786	43321666	MACS_peak_5067	33.13
chr18	43433204	43433777	MACS_peak_5069	48.08
chr14	118567857	118568740	MACS_peak_3597	67.32
chr18	44573167	44573886	MACS_peak_5073	51.29
chr18	44597205	44598108	MACS_peak_5074	105.21
chr18	45599709	45600577	MACS_peak_5077	59.95
chr18	46389699	46390591	MACS_peak_5082	90.58
chr18	46472992	46473959	MACS_peak_5086	210.35
chr18	47854308	47855175	MACS_peak_5091	39.69
chr18	47942582	47943263	MACS_peak_5092	58.63
chr18	49056393	49057333	MACS_peak_5095	42.67
chr14	121097788	121098630	MACS_peak_3622	31.46
chr18	52894025	52894761	MACS_peak_5102	31.15
chr14	121205296	121205957	MACS_peak_3625	83.81
chr18	53486956	53487635	MACS_peak_5106	42.96
chr18	53628231	53629187	MACS_peak_5108	54.97
chr14	121556164	121557033	MACS_peak_3629	128.15
chr14	121590934	121591976	MACS_peak_3630	141.08
chr18	53766583	53767619	MACS_peak_5112	52.13
chr14	122762302	122763196	MACS_peak_3636	59.51
chr18	54461015	54461743	MACS_peak_5117	66.47
chr15	4087938	4088466	MACS_peak_3645	89.24
chr15	4196453	4197192	MACS_peak_3646	49.07
chr15	4256330	4256937	MACS_peak_3647	33.76
chr15	5196552	5197357	MACS_peak_3653	30.86
chr15	6277177	6277930	MACS_peak_3654	32.07
chr15	7154878	7155502	MACS_peak_3662	60.2
chr18	55009850	55010676	MACS_peak_5130	78.17
chr18	55206561	55207123	MACS_peak_5132	79.48
chr18	55293569	55294518	MACS_peak_5136	38.65
chr18	55296216	55297053	MACS_peak_5137	40.05
chr15	9103497	9104443	MACS_peak_3670	84.19
chr18	55955496	55956366	MACS_peak_5142	69.48
chr18	56003791	56004667	MACS_peak_5143	72.77
chr15	9617447	9617976	MACS_peak_3674	92.61
chr15	10099185	10099989	MACS_peak_3675	96.36
chr15	11139007	11139908	MACS_peak_3678	31.39
chr18	56719937	56720941	MACS_peak_5149	121.39
chr15	11589518	11590637	MACS_peak_3682	97.21
chr18	57140422	57141287	MACS_peak_5152	61.11
chr18	57198552	57199399	MACS_peak_5153	82.38
chr15	13368445	13369141	MACS_peak_3692	62.52
chr15	14845711	14846605	MACS_peak_3693	117.24
chr18	57440309	57441353	MACS_peak_5161	73.76
chr15	15981522	15982437	MACS_peak_3695	55.73
chr15	16715262	16716040	MACS_peak_3696	53.78
chr15	19664189	19664856	MACS_peak_3698	53.85
chr18	58230747	58231369	MACS_peak_5169	35.89
chr18	58467589	58468506	MACS_peak_5170	106.77
chr15	26958966	26959525	MACS_peak_3715	58.59
chr18	59167562	59168339	MACS_peak_5171	185.85
chr15	27381420	27382260	MACS_peak_3716	58.42
chr15	27907398	27908247	MACS_peak_3725	82.31
chr18	61589262	61590219	MACS_peak_5187	109.79
chr15	30547898	30548935	MACS_peak_3732	255.81
chr15	31306650	31307435	MACS_peak_3733	30.71
chr15	31374429	31375505	MACS_peak_3735	109.69
chr15	31650954	31651855	MACS_peak_3736	129.78
chr18	63909330	63910097	MACS_peak_5193	269.33
chr18	64692246	64693056	MACS_peak_5197	95.78
chr15	33648353	33649024	MACS_peak_3743	45.41
chr15	35134876	35135650	MACS_peak_3748	45.2
chr18	65678759	65679917	MACS_peak_5204	49.56
chr15	36551898	36552386	MACS_peak_3750	31.34
chr18	66403518	66404444	MACS_peak_5208	36.72
chr15	37060269	37060928	MACS_peak_3755	32.22
chr15	37438034	37438740	MACS_peak_3757	34.85
chr18	67405940	67406780	MACS_peak_5211	63.38
chr15	37644244	37645099	MACS_peak_3758	86.38
chr15	38363485	38364268	MACS_peak_3763	168.34
chr18	68083726	68084541	MACS_peak_5214	51.65
chr15	42429433	42430124	MACS_peak_3775	67.81
chr15	43638299	43638980	MACS_peak_3779	149.01
chr15	44366485	44367014	MACS_peak_3782	42.9
chr15	48385136	48386126	MACS_peak_3784	354.68
chr18	69950331	69951287	MACS_peak_5230	49.86
chr15	48571540	48572295	MACS_peak_3786	36.49
chr15	50246474	50247352	MACS_peak_3787	59.17
chr15	50371508	50372302	MACS_peak_3788	73.52
chr15	50536976	50537893	MACS_peak_3789	34.49
chr15	50749494	50750336	MACS_peak_3790	36.67
chr15	51070265	51070985	MACS_peak_3792	30.92
chr18	74445220	74446033	MACS_peak_5243	52.82
chr15	52155531	52156275	MACS_peak_3804	30.01
chr15	52715392	52716189	MACS_peak_3806	58.59
chr15	53093608	53094483	MACS_peak_3809	67.39
chr18	77985789	77986698	MACS_peak_5258	86.69
chr15	54303046	54303903	MACS_peak_3815	50.02
chr15	54763454	54764310	MACS_peak_3817	60.67
chr15	55348719	55349489	MACS_peak_3821	95.24
chr15	55415381	55416347	MACS_peak_3824	50.36
chr18	79067597	79068450	MACS_peak_5266	47.74
chr15	55975449	55976463	MACS_peak_3828	201.33
chr18	80609145	80610135	MACS_peak_5271	36.96
chr15	56925995	56926776	MACS_peak_3833	81.26
chr15	57343040	57344083	MACS_peak_3834	173.47
chr15	57841578	57842352	MACS_peak_3836	39.05
chr18	83543353	83544979	MACS_peak_5290	99.38
chr18	84036062	84036830	MACS_peak_5292	30.14
chr15	58294205	58294982	MACS_peak_3845	79.13
chr18	88984458	88985212	MACS_peak_5298	30.58
chr15	58818514	58819456	MACS_peak_3850	64.91
chr15	58997418	58998363	MACS_peak_3851	242.45
chr15	59431582	59432783	MACS_peak_3858	43.41
chr15	63371013	63371829	MACS_peak_3878	80.82
chr19	6076842	6077664	MACS_peak_5330	40.8
chr15	67239586	67240510	MACS_peak_3891	84.5
chr15	67494821	67495599	MACS_peak_3894	53.17
chr15	69251911	69252555	MACS_peak_3897	49
chr19	9896139	9897020	MACS_peak_5351	38.29
chr19	10247923	10248820	MACS_peak_5352	203.06
chr15	71610301	71611031	MACS_peak_3898	53.34
chr19	10847481	10848395	MACS_peak_5357	307.01
chr15	73464124	73464906	MACS_peak_3901	59.46
chr19	12496016	12496955	MACS_peak_5365	303.26
chr15	75441144	75441747	MACS_peak_3906	37.82
chr19	14508540	14509318	MACS_peak_5370	109.8
chr19	16993544	16994901	MACS_peak_5381	120.81
chr19	20254040	20254930	MACS_peak_5386	42.4
chr15	76607043	76607965	MACS_peak_3913	47.65
chr15	77088945	77089910	MACS_peak_3918	57.67
chr19	22449375	22450161	MACS_peak_5394	43.05
chr19	24783422	24784239	MACS_peak_5406	100.66
chr19	24932837	24933832	MACS_peak_5410	44.2
chr19	25736498	25737278	MACS_peak_5419	88.12
chr15	78916419	78917085	MACS_peak_3933	63.86
chr19	26037028	26038054	MACS_peak_5421	268.63
chr19	27261411	27262419	MACS_peak_5426	152.51
chr19	28204067	28204776	MACS_peak_5433	30.9
chr19	28545033	28545806	MACS_peak_5438	42.42
chr15	79831905	79832693	MACS_peak_3942	40.07
chr19	29121739	29122701	MACS_peak_5441	61.3
chr19	29228826	29229617	MACS_peak_5442	30.04
chr19	29271003	29271675	MACS_peak_5443	119.21
chr15	80159242	80160329	MACS_peak_3950	130.09
chr19	29809836	29810696	MACS_peak_5445	36.87
chr19	30872841	30874005	MACS_peak_5451	239.68
chr19	31631180	31631999	MACS_peak_5456	55.1
chr19	33103141	33104029	MACS_peak_5470	67.5
chr19	34191475	34192269	MACS_peak_5471	57.24
chr15	82036608	82037342	MACS_peak_3970	106.94
chr19	34345728	34346586	MACS_peak_5472	50.7
chr15	82102179	82103239	MACS_peak_3971	103.71
chr19	34777972	34778785	MACS_peak_5474	34.65
chr15	83654908	83655626	MACS_peak_3979	43.87
chr19	36177343	36178200	MACS_peak_5478	97.63
chr15	84358973	84359666	MACS_peak_3986	77.49
chr19	36602350	36603203	MACS_peak_5481	55.88
chr15	84512675	84513584	MACS_peak_3989	45.37
chr19	37057082	37058119	MACS_peak_5483	280.66
chr19	37075494	37076166	MACS_peak_5484	56.71
chr19	41696966	41697778	MACS_peak_5504	76.15
chr15	91055983	91056808	MACS_peak_4007	116.27
chr15	91341287	91342025	MACS_peak_4009	74.47
chr15	91371653	91372592	MACS_peak_4010	66.22
chr15	91428719	91429574	MACS_peak_4011	42.12
chr19	45388124	45389079	MACS_peak_5526	55.09
chr15	94095735	94096666	MACS_peak_4020	40.22
chr15	96963385	96964362	MACS_peak_4032	37.64
chr15	97606637	97607541	MACS_peak_4041	42.57
chr15	97778437	97779167	MACS_peak_4043	70
chr19	50488225	50489022	MACS_peak_5556	93.34
chr19	51227830	51228696	MACS_peak_5557	91.34
chr15	99823176	99824012	MACS_peak_4056	121.53
chr15	101334151	101334990	MACS_peak_4069	96.84
chr19	55039016	55039732	MACS_peak_5575	33.37
chr15	102748797	102749661	MACS_peak_4075	84.19
chr19	55596588	55597453	MACS_peak_5581	31.44
chr16	4028993	4029932	MACS_peak_4079	40.56
chr16	4450790	4451728	MACS_peak_4082	117.88
chr19	55749341	55750139	MACS_peak_5584	68.2
chr19	55824060	55824874	MACS_peak_5585	97.41
chr16	5036412	5037369	MACS_peak_4087	33.96
chr16	5495920	5497008	MACS_peak_4090	112.61
chr19	56037349	56038257	MACS_peak_5589	301.07
chr19	56176852	56177750	MACS_peak_5592	154.3
chr16	9819314	9820189	MACS_peak_4099	74.92
chr16	12694536	12695661	MACS_peak_4106	102.6
chr19	56645451	56646487	MACS_peak_5598	169.68
chr16	13644410	13645277	MACS_peak_4111	51
chr19	56651868	56652791	MACS_peak_5599	224.56
chr16	15806910	15807858	MACS_peak_4116	166.36
chr16	17601209	17602210	MACS_peak_4123	102.28
chr19	57109648	57110560	MACS_peak_5604	62.48
chr19	57907387	57908078	MACS_peak_5607	108.81
chr19	58039967	58040755	MACS_peak_5610	122.24
chr19	58060602	58061478	MACS_peak_5611	121.76
chr16	20481606	20482382	MACS_peak_4131	37.97
chr16	21687374	21688286	MACS_peak_4135	48.8
chr19	60861299	60862112	MACS_peak_5621	71.26
chr16	24579210	24580150	MACS_peak_4156	63.97
chr16	24625878	24626853	MACS_peak_4158	108.91
chr16	24737456	24738045	MACS_peak_4159	32.89
chr1	10038274	10039052	MACS_peak_6	66.23
chr16	24885803	24886684	MACS_peak_4161	40.44
chr1	10396265	10396874	MACS_peak_8	48.03
chr1	11125068	11125880	MACS_peak_11	106.99
chr16	25484988	25485795	MACS_peak_4167	116.35
chr1	11872743	11873365	MACS_peak_12	55.46
chr1	13296250	13297015	MACS_peak_16	139.33
chr1	14225245	14225992	MACS_peak_19	71.66
chr6	115286530	115287151	MACS_peak_8779	32.93
chr1	16127528	16128499	MACS_peak_23	68.47
chr6	116072121	116073084	MACS_peak_8782	113.73
chr1	19950956	19951827	MACS_peak_30	60.12
chr6	116385040	116385654	MACS_peak_8784	82.48
chr1	20287036	20287805	MACS_peak_31	36.91
chr6	117271623	117272519	MACS_peak_8787	135.77
chr1	21820040	21820815	MACS_peak_39	93.57
chr1	22117345	22118185	MACS_peak_41	53.02
chr1	23340836	23341813	MACS_peak_45	231.18
chr1	23867190	23868029	MACS_peak_47	35.59
chr1	24364654	24365445	MACS_peak_52	90.34
chr1	24517338	24518067	MACS_peak_53	55.86
chr1	24520343	24521130	MACS_peak_54	108.61
chr1	25880087	25880893	MACS_peak_61	81.99
chr1	28379084	28379778	MACS_peak_63	46.99
chr1	28732569	28733559	MACS_peak_65	307.21
chr1	29262124	29262934	MACS_peak_67	52.15
chr1	31050011	31050907	MACS_peak_70	36.52
chr1	35380692	35381605	MACS_peak_84	220.75
chr1	35650732	35651454	MACS_peak_86	47.04
chr1	35926725	35927536	MACS_peak_88	219.34
chr1	36116186	36117209	MACS_peak_89	107.66
chr1	36797418	36798132	MACS_peak_97	147.04
chr1	37167646	37168674	MACS_peak_101	208.05
chr1	37496544	37497450	MACS_peak_104	79.99
chr1	38164242	38165225	MACS_peak_107	64.01
chr1	38252019	38252711	MACS_peak_108	74.18
chr1	39624726	39625383	MACS_peak_123	35.39
chr1	39830844	39831964	MACS_peak_126	282.46
chr1	40190345	40191250	MACS_peak_130	36.03
chr6	118770218	118771087	MACS_peak_8790	35.37
chr1	41086570	41087382	MACS_peak_133	37.94
chr6	119192561	119193265	MACS_peak_8792	31.9
chr6	119634824	119635687	MACS_peak_8793	58.21
chr1	42410665	42411412	MACS_peak_139	163.61
chr1	43225527	43226246	MACS_peak_142	33.21
chr6	119635728	119636710	MACS_peak_8794	49.26
chr1	46075803	46076640	MACS_peak_154	30.31
chr1	46362918	46363806	MACS_peak_155	66.49
chr1	51089603	51090958	MACS_peak_157	136.14
chr1	51521430	51522298	MACS_peak_160	41.21
chr1	51572365	51573242	MACS_peak_161	45.38
chr6	120376140	120377138	MACS_peak_8801	112.77
chr1	52636513	52637327	MACS_peak_169	31.93
chr4	13719275	13720230	MACS_peak_7223	158.64
chr1	52766402	52767292	MACS_peak_170	81.5
chr1	53086755	53087564	MACS_peak_171	121.2
chr1	53090043	53090804	MACS_peak_172	39.17
chr1	53311383	53312407	MACS_peak_173	126.69
chr1	53358118	53358753	MACS_peak_174	219.17
chr1	53928851	53929450	MACS_peak_179	148.85
chr4	24999621	25000356	MACS_peak_7244	114.67
chr1	53995809	53996882	MACS_peak_183	67.33
chr4	33842932	33843859	MACS_peak_7270	176.49
chr4	34753810	34754812	MACS_peak_7276	104.29
chr4	34903582	34904538	MACS_peak_7277	32.43
chr4	37946394	37946949	MACS_peak_7284	117.22
chr4	40971372	40972033	MACS_peak_7288	37.1
chr4	41178788	41179455	MACS_peak_7289	55.51
chr4	41429001	41429658	MACS_peak_7291	39.38
chr4	43763126	43763974	MACS_peak_7308	47.15
chr4	44808392	44809198	MACS_peak_7315	42.67
chr4	45122429	45123234	MACS_peak_7316	47.39
chr4	45270847	45271757	MACS_peak_7317	142.42
chr1	54091015	54091719	MACS_peak_184	51.98
chr1	54187302	54188102	MACS_peak_188	31.03
chr1	54702612	54703324	MACS_peak_189	36.57
chr1	54850754	54851627	MACS_peak_190	77.72
chr1	56832862	56833851	MACS_peak_195	58.6
chr1	57058981	57059897	MACS_peak_198	48.48
chr1	57243682	57244569	MACS_peak_200	34.45
chr4	49109192	49110398	MACS_peak_7340	54.24
chr1	57442372	57443289	MACS_peak_205	64.03
chr1	57600625	57601706	MACS_peak_207	179.21
chr1	57629129	57630736	MACS_peak_208	56.34
chr1	57637281	57638079	MACS_peak_209	85.6
chr1	57875400	57876327	MACS_peak_210	226.32
chr4	53104421	53105333	MACS_peak_7344	35.56
chr1	58165215	58166126	MACS_peak_212	79.23
chr1	61191669	61192463	MACS_peak_226	84.04
chr1	61658146	61658977	MACS_peak_230	60.64
chr1	61849994	61850729	MACS_peak_231	79.49
chr4	57635004	57635598	MACS_peak_7369	79.35
chr1	62245279	62245888	MACS_peak_235	73.4
chr4	57793749	57794642	MACS_peak_7372	56.59
chr1	62522601	62523440	MACS_peak_239	107.16
chr4	58521275	58521976	MACS_peak_7377	36.13
chr4	59256009	59256666	MACS_peak_7380	52.23
chr1	62916343	62917106	MACS_peak_248	66.7
chr1	63114920	63115737	MACS_peak_250	81.1
chr1	63395369	63396142	MACS_peak_253	75.73
chr1	63534005	63534995	MACS_peak_254	44.48
chr4	62774879	62775809	MACS_peak_7390	57.81
chr1	66227981	66228845	MACS_peak_263	154.69
chr1	66744530	66745379	MACS_peak_265	51.82
chr4	63056718	63057428	MACS_peak_7391	60.77
chr1	66964280	66965236	MACS_peak_268	31.05
chr4	63474359	63475331	MACS_peak_7394	84.66
chr4	64323977	64324939	MACS_peak_7401	37.43
chr4	73040787	73041696	MACS_peak_7411	64.1
chr4	76180172	76180936	MACS_peak_7416	60.74
chr4	76453988	76454871	MACS_peak_7418	41.85
chr4	81332325	81332993	MACS_peak_7421	38.12
chr4	81930919	81931713	MACS_peak_7423	65.75
chr4	82304271	82305167	MACS_peak_7428	121.19
chr4	83040629	83041459	MACS_peak_7431	187.39
chr4	84282167	84283170	MACS_peak_7438	155.03
chr4	84309493	84310285	MACS_peak_7439	32.26
chr4	86263196	86263970	MACS_peak_7447	62.71
chr4	86835450	86836324	MACS_peak_7449	69.33
chr4	87041398	87042415	MACS_peak_7450	138.94
chr4	87463052	87463970	MACS_peak_7451	100.68
chr4	87739210	87740189	MACS_peak_7454	77.34
chr4	89100331	89101105	MACS_peak_7461	70.62
chr1	66996340	66997005	MACS_peak_270	45.31
chr4	91263368	91264388	MACS_peak_7470	116.24
chr1	69435567	69436468	MACS_peak_275	53.55
chr1	70256724	70257766	MACS_peak_278	64.74
chr4	96845042	96845954	MACS_peak_7488	89.09
chr1	72462109	72462796	MACS_peak_291	60.15
chr1	72751955	72752699	MACS_peak_295	52.24
chr4	97235858	97236844	MACS_peak_7490	44.6
chr1	72779861	72780644	MACS_peak_297	197.72
chr4	97582634	97583606	MACS_peak_7493	48.91
chr4	98082969	98083897	MACS_peak_7496	46.68
chr4	99087860	99088585	MACS_peak_7506	32.47
chr4	99828867	99829685	MACS_peak_7509	54.33
chr6	120716442	120716988	MACS_peak_8803	68.99
chr1	75633730	75634669	MACS_peak_317	92.49
chr1	75656430	75657287	MACS_peak_318	78.68
chr1	75705848	75706830	MACS_peak_319	140.4
chr4	100683379	100684408	MACS_peak_7513	75.83
chr1	76913874	76915568	MACS_peak_323	105.11
chr1	76933177	76934036	MACS_peak_324	62.33
chr4	102451281	102452306	MACS_peak_7517	47.95
chr1	77510562	77511829	MACS_peak_330	86.94
chr4	104738374	104739122	MACS_peak_7523	46.02
chr4	105870438	105871308	MACS_peak_7526	36.14
chr1	77558350	77559282	MACS_peak_333	111.2
chr4	121023896	121024526	MACS_peak_7580	44.65
chr4	123813902	123814571	MACS_peak_7587	67.07
chr4	126521197	126521996	MACS_peak_7599	71.98
chr1	77656674	77657358	MACS_peak_334	36.77
chr4	128956987	128957788	MACS_peak_7610	64.22
chr4	129227765	129228595	MACS_peak_7614	171.48
chr1	78421533	78422213	MACS_peak_343	30.15
chr4	130071168	130072215	MACS_peak_7620	98.35
chr1	78490891	78491582	MACS_peak_346	91.96
chr4	130814621	130815471	MACS_peak_7622	39.52
chr4	130883772	130884500	MACS_peak_7624	31.73
chr1	78921803	78922734	MACS_peak_351	60.01
chr4	131879439	131880423	MACS_peak_7626	74.68
chr1	80609179	80609889	MACS_peak_362	34.09
chr1	81544852	81545663	MACS_peak_365	46.88
chr1	81738087	81739199	MACS_peak_366	181.78
chr4	133001859	133002736	MACS_peak_7630	60.73
chr1	81945002	81945938	MACS_peak_369	79.56
chr1	81962201	81962875	MACS_peak_370	37.14
chr1	81976738	81977712	MACS_peak_371	46.15
chr4	133737039	133737757	MACS_peak_7640	148.22
chr1	82795350	82796047	MACS_peak_381	31.97
chr1	83166836	83167645	MACS_peak_382	41.93
chr4	134578934	134579918	MACS_peak_7648	128.54
chr6	121106566	121107339	MACS_peak_8808	92.44
chr1	83272257	83273310	MACS_peak_383	95.81
chr6	121151131	121152029	MACS_peak_8809	46.82
chr6	126175684	126176547	MACS_peak_8822	72.99
chr6	126559707	126560823	MACS_peak_8823	234.33
chr6	126653490	126654208	MACS_peak_8824	37.97
chr4	141398393	141399293	MACS_peak_7701	46.53
chr1	91860768	91861761	MACS_peak_432	63.53
chr6	128491757	128492416	MACS_peak_8837	70.13
chr1	93334450	93335426	MACS_peak_441	169.31
chr1	94581777	94582553	MACS_peak_444	39.07
chr1	95519125	95519905	MACS_peak_446	40.22
chr1	95528734	95529367	MACS_peak_447	38.28
chr4	149049411	149050304	MACS_peak_7721	50.62
chr1	100220192	100220975	MACS_peak_452	132.65
chr4	149637982	149638578	MACS_peak_7725	30.9
chr1	104997594	104998408	MACS_peak_455	38.57
chr4	150396936	150397599	MACS_peak_7735	61.14
chr1	107528295	107529091	MACS_peak_467	234.05
chr4	151411442	151412273	MACS_peak_7743	54.68
chr6	134449109	134449845	MACS_peak_8846	43.93
chr4	151895032	151895911	MACS_peak_7747	55.52
chr1	115926532	115927285	MACS_peak_472	109.07
chr1	116294823	116295458	MACS_peak_474	66.85
chr4	155113715	155114771	MACS_peak_7757	534.67
chr1	119852514	119853571	MACS_peak_481	188.86
chr1	119894671	119895367	MACS_peak_482	44.97
chr5	3529495	3530480	MACS_peak_7772	327.63
chr5	3532497	3533087	MACS_peak_7773	47.19
chr5	4484731	4485458	MACS_peak_7775	49.28
chr5	4820776	4821410	MACS_peak_7779	41.51
chr1	120124651	120125446	MACS_peak_484	46.61
chr5	5159347	5160020	MACS_peak_7782	41.93
chr5	5480152	5481038	MACS_peak_7783	39.08
chr5	5540458	5541490	MACS_peak_7784	118.19
chr5	5622403	5623401	MACS_peak_7785	57.62
chr5	12297142	12297943	MACS_peak_7790	120.94
chr5	12514953	12515774	MACS_peak_7793	83.21
chr1	121366957	121367884	MACS_peak_488	111.71
chr6	137060269	137061280	MACS_peak_8858	48.72
chr6	137097909	137098691	MACS_peak_8859	49.71
chr5	17544393	17544917	MACS_peak_7810	31.83
chr1	127290490	127291399	MACS_peak_499	48.77
chr5	18165675	18166480	MACS_peak_7813	50.14
chr5	18492047	18492768	MACS_peak_7814	38.82
chr1	127381895	127382975	MACS_peak_500	157.06
chr1	127638900	127639782	MACS_peak_502	87.14
chr5	19711720	19713157	MACS_peak_7816	100.32
chr5	20521422	20522333	MACS_peak_7817	53.09
chr5	20526484	20527442	MACS_peak_7818	118.77
chr5	20527462	20528256	MACS_peak_7818	118.77
chr1	129146371	129147319	MACS_peak_508	56.09
chr5	20583080	20583928	MACS_peak_7819	80.16
chr5	20831261	20832009	MACS_peak_7825	39.82
chr5	20933996	20934613	MACS_peak_7826	49.63
chr5	20946895	20947774	MACS_peak_7827	381.1
chr1	130995930	130996775	MACS_peak_511	36.7
chr1	131435184	131436129	MACS_peak_514	66.38
chr1	131521240	131522261	MACS_peak_515	262.38
chr1	132229014	132229751	MACS_peak_518	53.95
chr1	132267087	132267772	MACS_peak_519	76.31
chr1	132286842	132287497	MACS_peak_520	34.15
chr5	21732119	21732782	MACS_peak_7834	42.23
chr6	139821522	139822623	MACS_peak_8864	299.09
chr6	140567528	140568588	MACS_peak_8868	146.63
chr6	140575920	140576740	MACS_peak_8869	39.03
chr5	22596802	22597314	MACS_peak_7837	39.61
chr1	132419475	132420302	MACS_peak_523	110.43
chr6	140905354	140906238	MACS_peak_8873	50.87
chr6	142258672	142259257	MACS_peak_8874	55.32
chr5	25695521	25696416	MACS_peak_7848	185.89
chr6	142806008	142806921	MACS_peak_8878	38.22
chr5	30745403	30746213	MACS_peak_7857	40.49
chr1	134420162	134421116	MACS_peak_535	73.74
chr1	135487270	135488099	MACS_peak_543	45.41
chr1	136228656	136229560	MACS_peak_547	142.85
chr1	136552034	136552872	MACS_peak_550	39.03
chr1	136691974	136692726	MACS_peak_551	31.82
chr1	137587925	137588930	MACS_peak_555	114.6
chr5	37439468	37440156	MACS_peak_7887	127.78
chr5	38346422	38347398	MACS_peak_7890	79.9
chr5	43526849	43527653	MACS_peak_7894	42.26
chr6	146934470	146935401	MACS_peak_8908	145.54
chr5	44667993	44668939	MACS_peak_7897	60.14
chr6	147778884	147779781	MACS_peak_8914	31.25
chr6	148485916	148487195	MACS_peak_8918	73.21
chr5	45106210	45107120	MACS_peak_7899	38.87
chr1	143596577	143597470	MACS_peak_566	59.33
chr1	144544280	144545290	MACS_peak_570	248.37
chr1	144912961	144913917	MACS_peak_572	185.11
chr1	150744581	150745588	MACS_peak_576	123.35
chr7	3260560	3261162	MACS_peak_8927	44.73
chr1	150949912	150950838	MACS_peak_579	92.87
chr5	51750206	51751194	MACS_peak_7915	79.12
chr5	53518872	53519585	MACS_peak_7931	46.99
chr5	57450948	57451670	MACS_peak_7937	180.33
chr1	153327527	153328165	MACS_peak_595	34.12
chr1	153556082	153557505	MACS_peak_598	37.2
chr1	153709328	153709907	MACS_peak_602	45.41
chr5	57777967	57779203	MACS_peak_7941	32.74
chr1	153753604	153754604	MACS_peak_605	108.87
chr5	57815818	57816541	MACS_peak_7943	47.07
chr5	57945331	57946112	MACS_peak_7944	63.32
chr1	155233707	155234496	MACS_peak_610	58.41
chr1	155818591	155819490	MACS_peak_617	55.25
chr7	19127690	19128503	MACS_peak_8964	40.43
chr1	156639153	156640134	MACS_peak_624	110.74
chr7	19818168	19819069	MACS_peak_8970	66.4
chr1	157000967	157001679	MACS_peak_629	35.06
chr5	64381328	64382110	MACS_peak_7958	55.83
chr5	65038402	65039257	MACS_peak_7966	43.11
chr1	157778245	157778993	MACS_peak_635	31.82
chr1	162183836	162185302	MACS_peak_651	52.29
chr5	66846241	66847003	MACS_peak_7975	75.08
chr1	162279612	162280544	MACS_peak_655	71.62
chr1	163152726	163153296	MACS_peak_659	186.26
chr5	73059332	73060256	MACS_peak_7988	69.52
chr1	164899343	164900254	MACS_peak_668	56.67
chr7	29042974	29043880	MACS_peak_8995	177.52
chr1	166008461	166009621	MACS_peak_680	75.83
chr5	75082591	75083373	MACS_peak_7999	50.55
chr1	167339888	167340869	MACS_peak_685	74.65
chr1	167421945	167422795	MACS_peak_687	33.96
chr1	167549120	167549994	MACS_peak_688	53.28
chr1	167551454	167552332	MACS_peak_689	183.4
chr5	77379979	77381585	MACS_peak_8005	87.3
chr5	81279592	81280525	MACS_peak_8009	49.79
chr1	168419565	168420299	MACS_peak_693	36.67
chr5	81392427	81393216	MACS_peak_8010	36.91
chr7	29841918	29842828	MACS_peak_9001	31.09
chr5	84853497	84854094	MACS_peak_8017	39.42
chr1	170111623	170112506	MACS_peak_702	82.47
chr1	170706021	170706753	MACS_peak_704	47.26
chr5	86540652	86541577	MACS_peak_8019	64.4
chr5	89263824	89264763	MACS_peak_8025	72.86
chr1	172213187	172213773	MACS_peak_715	31.39
chr5	91705507	91706313	MACS_peak_8034	76.77
chr7	31012460	31013465	MACS_peak_9013	102.7
chr5	91790465	91791147	MACS_peak_8036	80.35
chr1	172912441	172913425	MACS_peak_722	170.85
chr5	91860140	91861087	MACS_peak_8039	82.44
chr1	174874836	174875794	MACS_peak_726	97
chr5	92147925	92148885	MACS_peak_8042	85.47
chr5	92330735	92331563	MACS_peak_8043	46.71
chr5	93020003	93021018	MACS_peak_8048	45.9
chr5	93021797	93022826	MACS_peak_8049	99.04
chr7	34949700	34951206	MACS_peak_9021	69.49
chr1	176814359	176814871	MACS_peak_730	65.11
chr5	96934426	96935062	MACS_peak_8063	317.4
chr1	177490585	177491313	MACS_peak_734	37.43
chr5	97878744	97879708	MACS_peak_8067	81.71
chr1	178777753	178778590	MACS_peak_741	40.35
chr7	35850148	35850866	MACS_peak_9030	101.48
chr5	98297405	98298243	MACS_peak_8073	68.32
chr5	98766423	98767254	MACS_peak_8076	71.45
chr1	181979866	181980970	MACS_peak_762	100.52
chr7	36135424	36136394	MACS_peak_9033	252.41
chr5	100208787	100209716	MACS_peak_8085	106.61
chr1	183101849	183102748	MACS_peak_773	237.57
chr5	103507718	103508599	MACS_peak_8095	41.07
chr5	103831032	103831854	MACS_peak_8098	30.74
chr5	103871732	103872467	MACS_peak_8099	35.16
chr5	103966155	103967071	MACS_peak_8100	58.07
chr7	37374509	37375349	MACS_peak_9041	41.25
chr5	104342585	104343565	MACS_peak_8104	72
chr1	186287856	186288338	MACS_peak_805	34.31
chr1	187293413	187294147	MACS_peak_811	42.05
chr5	106224047	106224890	MACS_peak_8115	50.56
chr7	40287601	40288014	MACS_peak_9049	36.77
chr7	40655061	40655912	MACS_peak_9052	61.32
chr5	106797820	106798541	MACS_peak_8119	58.8
chr5	110856910	110857763	MACS_peak_8129	49.75
chr5	111562610	111563181	MACS_peak_8140	83.97
chr5	115340724	115341401	MACS_peak_8158	48.48
chr5	118378946	118379868	MACS_peak_8167	61.99
chr5	122821012	122821940	MACS_peak_8189	129.17
chr5	124174855	124175815	MACS_peak_8204	380.64
chr5	124339054	124339929	MACS_peak_8206	34.63
chr5	129019507	129020455	MACS_peak_8219	252.61
chr5	132163095	132163720	MACS_peak_8237	33.27
chr5	132305356	132305977	MACS_peak_8239	33.64
chr7	46348516	46349537	MACS_peak_9076	170.08
chr7	48922538	48923454	MACS_peak_9086	109.76
chr5	133159957	133160899	MACS_peak_8244	42.68
chr5	134466087	134466884	MACS_peak_8249	46.54
chr7	49555797	49556774	MACS_peak_9091	111.47
chr5	134653380	134654134	MACS_peak_8251	33.37
chr7	51982056	51982759	MACS_peak_9102	133.09
chr7	55531166	55531782	MACS_peak_9104	34.31
chr7	58954151	58954853	MACS_peak_9113	72.72
chr5	135984379	135985074	MACS_peak_8257	59.84
chr7	66120521	66121412	MACS_peak_9129	49.19
chr7	66300638	66301348	MACS_peak_9135	36.47
chr7	66597663	66598537	MACS_peak_9137	68.47
chr7	66865544	66866383	MACS_peak_9143	48.22
chr7	67910144	67910742	MACS_peak_9148	32.69
chr7	68074689	68075354	MACS_peak_9149	113.1
chr7	68312750	68313586	MACS_peak_9154	184.64
chr5	138938573	138939378	MACS_peak_8278	67.73
chr7	70433433	70434069	MACS_peak_9158	61.22
chr7	70643430	70644355	MACS_peak_9160	66.86
chr5	140263751	140264709	MACS_peak_8287	76.55
chr7	72738942	72739820	MACS_peak_9169	46.69
chr7	72751367	72752290	MACS_peak_9170	70.27
chr7	73250322	73251342	MACS_peak_9173	118.57
chr7	73261648	73262428	MACS_peak_9174	119.92
chr7	73285980	73286895	MACS_peak_9175	194.31
chr7	74647739	74648536	MACS_peak_9188	47.84
chr7	77502560	77503121	MACS_peak_9199	95.87
chr5	143706325	143706958	MACS_peak_8323	57.68
chr7	79205453	79206195	MACS_peak_9205	59.46
chr7	79466151	79467205	MACS_peak_9206	112.33
chr5	146434872	146435928	MACS_peak_8335	184.19
chr7	80113860	80114600	MACS_peak_9210	56.73
chr7	80462905	80463724	MACS_peak_9213	114.9
chr7	80790385	80791179	MACS_peak_9216	70.84
chr7	82337877	82338877	MACS_peak_9226	70.44
chr7	82418020	82419045	MACS_peak_9227	116.47
chr7	83074762	83075565	MACS_peak_9229	65.26
chr7	83131184	83132006	MACS_peak_9230	37.72
chr7	83381670	83382517	MACS_peak_9231	59.49
chr7	84076946	84077785	MACS_peak_9236	35.95
chr7	88945053	88946010	MACS_peak_9242	491.01
chr5	149216117	149217044	MACS_peak_8349	30.53
chr7	89202876	89203788	MACS_peak_9245	50.4
chr7	89408947	89409755	MACS_peak_9247	39.69
chr7	89664739	89665617	MACS_peak_9249	72.41
chr7	90091992	90092774	MACS_peak_9252	69.04
chr7	90152284	90153073	MACS_peak_9254	107.04
chr7	90395839	90396632	MACS_peak_9259	32.22
chr7	91369027	91370841	MACS_peak_9260	272.26
chr7	91370981	91372001	MACS_peak_9261	192.4
chr7	91613522	91614270	MACS_peak_9262	124.43
chr7	91614306	91615246	MACS_peak_9262	124.43
chr1	189237808	189238658	MACS_peak_822	90.42
chr7	92248418	92249307	MACS_peak_9264	53.99
chr1	189782745	189783690	MACS_peak_824	60.76
chr5	150570672	150571245	MACS_peak_8361	70.15
chr7	92425483	92426124	MACS_peak_9265	85.02
chr5	150878711	150879428	MACS_peak_8364	34.98
chr7	95231160	95232023	MACS_peak_9271	111.24
chr6	3934665	3935336	MACS_peak_8372	59.97
chr1	191470199	191470993	MACS_peak_839	49.17
chr6	3953793	3954429	MACS_peak_8373	76.81
chr1	191474331	191475356	MACS_peak_840	476.26
chr7	96300380	96302407	MACS_peak_9276	182.7
chr6	4686922	4687663	MACS_peak_8378	78.8
chr1	191529476	191530248	MACS_peak_841	49.13
chr6	4870130	4871046	MACS_peak_8381	66.45
chr6	4938693	4939479	MACS_peak_8382	30.31
chr1	191657401	191658434	MACS_peak_844	82.26
chr7	96801160	96801926	MACS_peak_9277	101.26
chr6	5935635	5936558	MACS_peak_8391	156.48
chr6	6121489	6122403	MACS_peak_8393	62.39
chr6	6159197	6159699	MACS_peak_8394	95.96
chr6	8032374	8033290	MACS_peak_8398	32.22
chr6	9834881	9835361	MACS_peak_8400	78.19
chr6	12336627	12337585	MACS_peak_8402	38.6
chr6	13733407	13734312	MACS_peak_8404	48.53
chr1	193232678	193233592	MACS_peak_858	107.42
chr6	15202889	15203767	MACS_peak_8405	233.68
chr6	16152483	16153152	MACS_peak_8412	36.57
chr7	98804043	98804730	MACS_peak_9286	85.53
chr6	17312177	17313036	MACS_peak_8418	33.81
chr1	193731696	193732615	MACS_peak_863	130.4
chr7	98977252	98978197	MACS_peak_9288	74.14
chr1	193779392	193780431	MACS_peak_864	248.87
chr1	193841772	193842734	MACS_peak_865	94.48
chr7	99998435	99999134	MACS_peak_9297	49.87
chr1	194502498	194503424	MACS_peak_867	115.56
chr6	21660818	21661414	MACS_peak_8428	31.22
chr6	21828819	21829774	MACS_peak_8429	85.49
chr1	194588776	194589555	MACS_peak_869	109.23
chr1	194929686	194930429	MACS_peak_871	91.79
chr6	22109093	22109787	MACS_peak_8433	40.04
chr6	22161924	22162677	MACS_peak_8434	56.48
chr6	22252646	22253357	MACS_peak_8436	70.83
chr2	4585992	4586718	MACS_peak_5632	65.13
chr2	5661768	5662617	MACS_peak_5636	89.94
chr6	22825133	22826133	MACS_peak_8438	644.35
chr2	6523162	6524148	MACS_peak_5641	52.1
chr6	23728277	23729258	MACS_peak_8440	62.36
chr6	23868558	23869111	MACS_peak_8441	47.75
chr6	24669290	24670102	MACS_peak_8444	115.59
chr6	25441870	25442650	MACS_peak_8446	143.49
chr6	26032069	26032778	MACS_peak_8447	47.13
chr6	28498316	28499006	MACS_peak_8450	39.55
chr6	30479791	30480721	MACS_peak_8455	47.96
chr6	31362503	31363297	MACS_peak_8467	52.02
chr6	33346822	33347865	MACS_peak_8474	196.62
chr6	33381647	33382602	MACS_peak_8475	105.35
chr6	33792355	33793184	MACS_peak_8477	114.73
chr6	34154241	34154878	MACS_peak_8481	38.91
chr6	35353811	35354534	MACS_peak_8489	115.14
chr6	37256056	37256985	MACS_peak_8498	61.33
chr6	37356367	37357140	MACS_peak_8500	78.05
chr2	7012798	7013751	MACS_peak_5647	75.22
chr2	7282811	7283802	MACS_peak_5649	216.95
chr6	38718983	38719871	MACS_peak_8510	70.62
chr6	41559918	41560683	MACS_peak_8518	40.67
chr2	9789434	9790197	MACS_peak_5652	77
chr2	10204041	10204764	MACS_peak_5656	72.41
chr6	43384728	43385500	MACS_peak_8527	43.69
chr6	47228382	47229359	MACS_peak_8531	30.36
chr2	12178736	12179587	MACS_peak_5665	33.77
chr6	48813232	48813933	MACS_peak_8537	36.67
chr2	13379705	13380388	MACS_peak_5671	78.29
chr6	49108973	49109866	MACS_peak_8538	34.12
chr2	13522062	13522548	MACS_peak_5674	53.75
chr6	49235951	49236998	MACS_peak_8539	123.43
chr2	14089933	14090835	MACS_peak_5679	56.08
chr2	16502740	16503589	MACS_peak_5683	73.51
chr2	17739945	17740768	MACS_peak_5684	38.76
chr6	51712067	51712665	MACS_peak_8550	46.06
chr6	52087620	52088445	MACS_peak_8552	106.81
chr2	20534314	20535110	MACS_peak_5693	42.88
chr6	52724746	52725490	MACS_peak_8561	62.71
chr6	53704953	53705683	MACS_peak_8565	45.73
chr2	22127643	22128257	MACS_peak_5702	42.09
chr6	53977232	53978175	MACS_peak_8568	244.86
chr2	22679703	22680499	MACS_peak_5705	39.45
chr2	22813774	22814540	MACS_peak_5706	32.32
chr6	53995304	53996142	MACS_peak_8569	35.39
chr6	54300516	54301253	MACS_peak_8572	69.03
chr6	56273211	56274112	MACS_peak_8578	78.77
chr6	56906860	56907572	MACS_peak_8581	36.57
chr2	25080864	25081583	MACS_peak_5710	38.71
chr7	107574144	107575100	MACS_peak_9315	72.73
chr6	80619346	80619914	MACS_peak_8624	33.73
chr6	81471048	81471939	MACS_peak_8627	80.3
chr2	30259768	30260640	MACS_peak_5734	32.74
chr7	110034642	110035402	MACS_peak_9325	83.71
chr2	31068510	31069459	MACS_peak_5740	48.57
chr6	83440116	83441091	MACS_peak_8634	88.93
chr6	84407358	84408243	MACS_peak_8638	36.74
chr7	111771344	111772144	MACS_peak_9340	38.46
chr6	86284341	86284821	MACS_peak_8646	36.52
chr6	86541562	86542123	MACS_peak_8652	31.24
chr6	87079272	87080726	MACS_peak_8659	80.81
chr6	87466021	87466701	MACS_peak_8664	33.14
chr7	112614685	112615814	MACS_peak_9346	107.69
chr7	112917355	112918327	MACS_peak_9351	38.6
chr7	114098319	114099167	MACS_peak_9355	37.05
chr7	115922288	115923159	MACS_peak_9362	86.17
chr7	117553033	117553750	MACS_peak_9365	52.55
chr7	118195563	118196460	MACS_peak_9368	88.78
chr7	123547904	123548752	MACS_peak_9386	127.96
chr2	33865899	33866786	MACS_peak_5774	80.97
chr2	34346324	34347228	MACS_peak_5776	116.56
chr2	34374067	34374977	MACS_peak_5777	60.08
chr2	34591141	34592253	MACS_peak_5780	114.58
chr7	125262793	125263423	MACS_peak_9391	38.17
chr2	34683741	34684632	MACS_peak_5781	78.02
chr7	125786570	125787442	MACS_peak_9395	80.69
chr7	126291620	126292392	MACS_peak_9400	57.15
chr7	128641310	128642121	MACS_peak_9416	56.09
chr2	35851807	35852655	MACS_peak_5798	91.49
chr7	129226250	129227093	MACS_peak_9422	52.65
chr2	36140436	36141337	MACS_peak_5803	33.27
chr2	38823663	38824589	MACS_peak_5808	77.14
chr2	38829292	38830250	MACS_peak_5809	42.31
chr7	130199057	130199913	MACS_peak_9425	34.56
chr7	130379693	130380431	MACS_peak_9428	100.6
chr2	48088988	48089801	MACS_peak_5820	107.11
chr2	48090296	48091230	MACS_peak_5821	54.78
chr2	48123592	48124353	MACS_peak_5822	50.38
chr2	48377661	48378585	MACS_peak_5825	54.74
chr2	48414577	48415281	MACS_peak_5828	50.52
chr2	48448844	48449824	MACS_peak_5830	61.02
chr7	130833931	130835054	MACS_peak_9434	96.28
chr2	48634215	48634840	MACS_peak_5835	160.49
chr2	49957439	49958379	MACS_peak_5842	190.47
chr2	51089870	51090793	MACS_peak_5851	56.44
chr7	132320477	132321614	MACS_peak_9442	64.15
chr2	51234297	51235206	MACS_peak_5854	176.95
chr7	132464732	132465427	MACS_peak_9445	45.59
chr7	132761084	132761976	MACS_peak_9449	91.93
chr2	51730542	51731324	MACS_peak_5860	113.51
chr2	52661782	52662733	MACS_peak_5863	98.96
chr2	53711131	53711771	MACS_peak_5867	47.14
chr2	55191640	55192504	MACS_peak_5871	40.76
chr2	55547484	55548156	MACS_peak_5872	168.2
chr2	57318111	57318778	MACS_peak_5876	49.77
chr2	57882082	57882905	MACS_peak_5879	62.68
chr2	58137386	58138152	MACS_peak_5880	89.98
chr2	59181165	59181986	MACS_peak_5887	39.23
chr2	59962278	59963201	MACS_peak_5894	153.39
chr2	60121963	60122625	MACS_peak_5895	75.76
chr2	60122681	60122757	MACS_peak_5896	37.85
chr2	60812874	60813761	MACS_peak_5909	53.7
chr2	61070726	61071592	MACS_peak_5913	33.37
chr2	61560379	61561127	MACS_peak_5919	52.69
chr2	63803919	63804495	MACS_peak_5922	44.68
chr2	64247842	64248614	MACS_peak_5926	47.12
chr2	64534690	64536027	MACS_peak_5927	156.64
chr2	65421204	65422107	MACS_peak_5929	126.74
chr2	65423473	65424135	MACS_peak_5930	30.77
chr2	68870725	68871634	MACS_peak_5936	47.4
chr2	69169899	69170631	MACS_peak_5940	48.13
chr2	70126128	70127056	MACS_peak_5943	37.31
chr2	70460408	70461228	MACS_peak_5948	62.56
chr2	70977392	70978200	MACS_peak_5953	84.04
chr2	72053649	72054366	MACS_peak_5962	40.17
chr2	72499438	72500403	MACS_peak_5965	138.57
chr2	72688771	72689631	MACS_peak_5968	36.25
chr2	72995217	72996137	MACS_peak_5974	36.3
chr2	73695408	73696156	MACS_peak_5980	52.5
chr2	73768153	73768740	MACS_peak_5982	30.21
chr2	74650742	74651614	MACS_peak_5989	64.65
chr2	75182370	75183822	MACS_peak_5993	133.98
chr2	75631789	75632630	MACS_peak_5995	32.85
chr7	133494862	133495763	MACS_peak_9455	252.27
chr7	133770494	133771072	MACS_peak_9457	134.82
chr7	134090453	134091393	MACS_peak_9459	48.48
chr7	134579982	134580677	MACS_peak_9464	54.15
chr7	138237355	138238365	MACS_peak_9480	104.26
chr7	138271313	138272097	MACS_peak_9481	68.49
chr7	140859839	140860556	MACS_peak_9488	37.39
chr7	141911983	141912927	MACS_peak_9492	57.99
chr8	6132027	6132879	MACS_peak_9515	45.61
chr8	7831716	7832593	MACS_peak_9520	139.16
chr8	7945829	7946696	MACS_peak_9521	54.98
chr8	10842929	10843934	MACS_peak_9536	110.49
chr8	10938746	10939662	MACS_peak_9539	55.62
chr8	11385417	11386370	MACS_peak_9549	144.85
chr8	14637976	14638675	MACS_peak_9563	65.38
chr8	15945860	15946760	MACS_peak_9570	104.32
chr8	16051340	16052021	MACS_peak_9571	41.26
chr8	20874463	20875114	MACS_peak_9580	38.24
chr8	21011170	21012697	MACS_peak_9581	76.62
chr8	22806925	22807754	MACS_peak_9587	48.61
chr8	23125615	23126475	MACS_peak_9588	196.41
chr8	23723832	23725209	MACS_peak_9591	82.03
chr8	24135915	24136818	MACS_peak_9594	72.99
chr8	24239828	24240734	MACS_peak_9595	127.53
chr8	24382922	24384197	MACS_peak_9596	108.64
chr8	24420596	24422316	MACS_peak_9598	215.21
chr8	25173600	25174470	MACS_peak_9607	43.6
chr8	25708820	25709515	MACS_peak_9612	91.64
chr8	27395225	27396111	MACS_peak_9628	39.58
chr8	28476700	28477631	MACS_peak_9631	163.14
chr8	30960455	30961063	MACS_peak_9632	159.51
chr8	31300852	31301702	MACS_peak_9636	77.72
chr8	31343223	31344157	MACS_peak_9637	37.95
chr8	31409539	31410224	MACS_peak_9640	48.2
chr8	31638112	31638820	MACS_peak_9642	88.64
chr8	32832083	32832911	MACS_peak_9645	60.9
chr8	34583431	34584261	MACS_peak_9660	59.72
chr8	36013984	36014857	MACS_peak_9670	33.39
chr8	36751169	36751993	MACS_peak_9677	174.61
chr8	37377903	37378418	MACS_peak_9679	51.02
chr8	42045576	42046143	MACS_peak_9683	46.03
chr8	43427681	43428175	MACS_peak_9684	53.84
chr8	44770574	44771349	MACS_peak_9689	128.46
chr8	44817555	44818273	MACS_peak_9690	121.65
chr8	45028329	45029321	MACS_peak_9694	198.59
chr8	45528573	45529516	MACS_peak_9696	57.3
chr8	45586607	45587528	MACS_peak_9697	102.62
chr8	45762764	45763534	MACS_peak_9699	101.78
chr8	45853110	45853962	MACS_peak_9701	49.77
chr8	46488132	46488734	MACS_peak_9704	30.99
chr8	46941023	46941912	MACS_peak_9708	47.6
chr8	47948582	47949470	MACS_peak_9715	40.76
chr8	47985557	47986523	MACS_peak_9717	96.96
chr8	48458141	48459033	MACS_peak_9724	50.46
chr8	49822489	49823414	MACS_peak_9730	130.41
chr8	50414635	50415588	MACS_peak_9731	161.86
chr8	53945455	53946080	MACS_peak_9733	35.1
chr8	54657907	54658727	MACS_peak_9738	108.85
chr8	57955214	57956310	MACS_peak_9747	92.93
chr8	59953498	59954316	MACS_peak_9749	34.65
chr8	60636143	60637342	MACS_peak_9753	43.73
chr8	60654839	60655677	MACS_peak_9754	82.06
chr8	60786286	60787003	MACS_peak_9759	30.55
chr8	61144878	61145923	MACS_peak_9763	79.2
chr8	61390007	61390654	MACS_peak_9765	49.4
chr8	64019905	64020691	MACS_peak_9771	109.95
chr8	67401095	67401947	MACS_peak_9777	55.07
chr8	72145368	72146159	MACS_peak_9798	36.93
chr8	72443432	72444256	MACS_peak_9799	44.95
chr8	78585570	78586497	MACS_peak_9811	135.26
chr8	78595106	78595946	MACS_peak_9812	31.3
chr8	78796862	78797677	MACS_peak_9814	88.08
chr8	80314487	80315362	MACS_peak_9824	50.16
chr8	80789471	80790179	MACS_peak_9826	104.3
chr8	80832341	80833215	MACS_peak_9827	59.28
chr8	82848216	82848918	MACS_peak_9834	70.25
chr8	84833902	84834553	MACS_peak_9847	40.46
chr8	85794101	85794707	MACS_peak_9851	30.12
chr8	89003296	89004098	MACS_peak_9859	63.78
chr8	90542911	90543776	MACS_peak_9866	73.6
chr8	90977068	90977742	MACS_peak_9871	68.4
chr8	91584160	91585822	MACS_peak_9876	105.41
chr8	91651317	91652167	MACS_peak_9881	72.4
chr8	92065593	92066516	MACS_peak_9885	143.39
chr8	96151805	96152737	MACS_peak_9903	132.11
chr8	101781639	101782529	MACS_peak_9906	87.71
chr8	102537167	102538085	MACS_peak_9907	39.3
chr8	106717779	106718578	MACS_peak_9931	34.31
chr8	107197704	107198595	MACS_peak_9934	173.01
chr8	107450458	107451363	MACS_peak_9936	416.47
chr8	108034494	108035249	MACS_peak_9939	46.15
chr8	108305183	108305932	MACS_peak_9941	66.33
chr8	108368769	108369561	MACS_peak_9942	53.55
chr8	109358578	109359517	MACS_peak_9950	47.08
chr8	109750358	109751421	MACS_peak_9954	45.59
chr8	111155465	111156171	MACS_peak_9963	31.17
chr8	111769779	111770595	MACS_peak_9966	44.64
chr8	113762117	113762896	MACS_peak_9970	53.45
chr8	113763582	113764551	MACS_peak_9971	94.17
chr8	113902072	113903052	MACS_peak_9972	88.11
chr8	113910241	113911154	MACS_peak_9974	109.01
chr8	114228963	114229750	MACS_peak_9977	62.79
chr8	114806450	114807095	MACS_peak_9981	52
chr8	115379678	115380518	MACS_peak_9988	33.13
chr8	118348811	118350432	MACS_peak_10004	125.85
chr8	119436703	119437672	MACS_peak_10006	32.89
chr8	120161867	120162769	MACS_peak_10016	127.63
chr8	120357478	120358453	MACS_peak_10021	140.82
chr8	121577548	121578321	MACS_peak_10026	40.32
chr8	122832476	122833305	MACS_peak_10044	43.36
chr8	123077604	123078430	MACS_peak_10047	154.53
chr8	124862642	124863508	MACS_peak_10062	47.78
chr8	124970162	124970967	MACS_peak_10063	116.73
chr8	125451937	125452845	MACS_peak_10070	81.57
chr8	126838643	126839592	MACS_peak_10081	40.9
chr8	126986285	126986783	MACS_peak_10084	37.83
chr8	127804973	127805845	MACS_peak_10091	96.21
chr8	127915224	127916058	MACS_peak_10093	101.45
chrX	7789477	7790161	MACS_peak_10699	61.73
chrX	11406087	11406654	MACS_peak_10704	34.29
chrX	38671430	38672141	MACS_peak_10720	76.04
chrX	38707807	38708314	MACS_peak_10721	71.72
chrX	38711617	38712391	MACS_peak_10722	64.15
chrX	41015536	41015965	MACS_peak_10724	33.59
chrX	50732236	50732761	MACS_peak_10727	189.34
chrX	51185131	51185775	MACS_peak_10729	35.23
chrX	52525743	52526439	MACS_peak_10732	35.42
chrX	72788760	72789360	MACS_peak_10738	118.54
chrX	80706312	80707226	MACS_peak_10742	153.01
chrX	80881118	80881843	MACS_peak_10744	33.31
chrX	82814621	82815195	MACS_peak_10745	33.72
chrX	94233814	94234380	MACS_peak_10746	37.05
chrX	105376280	105376863	MACS_peak_10751	101.91
chrX	105800350	105801129	MACS_peak_10752	120.03
chrX	107776451	107777083	MACS_peak_10756	108.22
chrX	107811661	107812436	MACS_peak_10757	72.59
chrX	116286933	116287479	MACS_peak_10760	34.71
chrX	129056404	129056880	MACS_peak_10761	44.79
chrX	137106468	137107052	MACS_peak_10769	44.99
chrX	138232656	138233517	MACS_peak_10770	67.3
chrX	138954476	138955375	MACS_peak_10773	158.92
chrX	139051224	139052108	MACS_peak_10774	136.75
chrX	141276123	141276817	MACS_peak_10776	37.35
chrX	143836445	143836928	MACS_peak_10779	59.05
chrX	143893036	143893555	MACS_peak_10782	35.3
chrX	167132695	167133443	MACS_peak_10792	38.76
chr9	6212471	6213410	MACS_peak_10102	278.14
chr9	7784527	7785245	MACS_peak_10108	89.27
chr9	13433656	13434614	MACS_peak_10114	137.98
chr9	14520867	14521908	MACS_peak_10119	45.57
chr9	15487796	15488684	MACS_peak_10124	83.67
chr9	15719335	15720065	MACS_peak_10125	149.16
chr9	21220683	21221620	MACS_peak_10136	74.31
chr9	21810863	21811450	MACS_peak_10146	32.24
chr9	22618514	22619345	MACS_peak_10152	90.9
chr9	23061405	23062377	MACS_peak_10156	102.4
chr9	23165243	23165889	MACS_peak_10160	48.13
chr9	24943007	24943728	MACS_peak_10169	36.83
chr9	27106616	27107321	MACS_peak_10174	74.27
chr9	27147585	27148680	MACS_peak_10176	164.13
chr9	32302341	32303273	MACS_peak_10186	75.55
chr9	32453014	32454222	MACS_peak_10188	85.28
chr9	33866242	33866850	MACS_peak_10198	36.39
chr9	34404521	34405447	MACS_peak_10200	47.53
chr9	39208031	39208598	MACS_peak_10222	142.76
chr9	40234377	40235387	MACS_peak_10227	53.12
chr9	40268040	40268987	MACS_peak_10229	68.8
chr9	41483768	41484578	MACS_peak_10237	44.38
chr9	41705364	41706061	MACS_peak_10241	50.8
chr9	43826324	43827104	MACS_peak_10253	48.42
chr9	43850954	43851810	MACS_peak_10254	43.08
chr9	45172367	45173134	MACS_peak_10262	87.98
chr9	47570054	47570669	MACS_peak_10273	58.78
chr9	47571622	47572528	MACS_peak_10274	43.94
chr9	47649959	47650762	MACS_peak_10276	44.03
chr9	47664304	47665109	MACS_peak_10277	52.99
chr9	47683904	47684730	MACS_peak_10279	55.72
chr9	47797214	47798157	MACS_peak_10281	173.58
chr9	48660839	48661671	MACS_peak_10282	42.81
chr9	49087115	49087985	MACS_peak_10283	108.86
chr9	49792400	49793298	MACS_peak_10285	162.93
chr9	49862500	49863366	MACS_peak_10288	135.65
chr9	50339408	50340231	MACS_peak_10295	90.85
chr9	51790974	51791531	MACS_peak_10304	37.26
chr9	51834973	51835806	MACS_peak_10306	214.89
chr9	52767674	52768813	MACS_peak_10307	181.48
chr9	52956885	52957925	MACS_peak_10308	223.53
chr9	53609767	53610460	MACS_peak_10310	99.13
chr9	55480109	55480908	MACS_peak_10318	83.39
chr9	56776171	56777085	MACS_peak_10323	32.38
chr9	58085802	58086761	MACS_peak_10331	105.99
chr9	60103259	60104199	MACS_peak_10344	76.48
chr9	60369617	60370590	MACS_peak_10346	108.62
chr9	62348644	62349516	MACS_peak_10365	75.74
chr9	63345379	63346274	MACS_peak_10376	50.51
chr9	63362485	63363154	MACS_peak_10377	67.61
chr9	64025508	64026502	MACS_peak_10383	62.19
chr9	66295498	66296333	MACS_peak_10403	77.47
chr9	67356263	67357203	MACS_peak_10413	64.52
chr9	69157652	69158586	MACS_peak_10425	53.18
chr9	70881660	70882672	MACS_peak_10433	293.24
chr9	72084935	72086449	MACS_peak_10443	83.8
chr9	72219505	72220400	MACS_peak_10444	37.38
chr9	72343521	72344358	MACS_peak_10445	62.95
chr9	73317514	73318423	MACS_peak_10455	64.1
chr9	74647263	74648277	MACS_peak_10457	74.9
chr9	74953506	74954216	MACS_peak_10459	56.58
chr9	76670144	76670984	MACS_peak_10468	110.31
chr9	76960594	76961177	MACS_peak_10469	70.19
chr9	77475931	77476585	MACS_peak_10474	31.51
chr9	79388336	79389194	MACS_peak_10483	116.38
chr9	79509504	79510336	MACS_peak_10485	43.3
chr9	80026538	80027444	MACS_peak_10489	81.58
chr9	82960821	82961604	MACS_peak_10499	47.91
chr9	82976333	82976875	MACS_peak_10500	64.11
chr9	83109670	83110651	MACS_peak_10504	119.64
chr9	83127757	83128739	MACS_peak_10505	131.65
chr9	83402652	83403422	MACS_peak_10507	35.19
chr9	83644003	83644880	MACS_peak_10508	35.4
chr9	83940804	83941728	MACS_peak_10510	33.16
chr9	83962210	83963057	MACS_peak_10511	51.95
chr9	84032655	84033547	MACS_peak_10513	33.31
chr9	86767910	86768764	MACS_peak_10522	34.57
chr9	89821322	89821894	MACS_peak_10529	50.47
chr9	91004088	91004963	MACS_peak_10531	34
chr9	93944472	93945407	MACS_peak_10535	237.91
chr9	94567692	94568328	MACS_peak_10538	40.62
chr9	96529764	96530469	MACS_peak_10551	40.82
chr9	96574482	96575332	MACS_peak_10553	31.35
chr9	96770890	96771887	MACS_peak_10555	70.96
chr9	99046924	99047949	MACS_peak_10563	157.26
chr9	100951337	100952003	MACS_peak_10567	100.16
chr9	102946111	102946979	MACS_peak_10578	48.48
chr9	103011727	103012384	MACS_peak_10580	46.51
chr9	103576223	103576986	MACS_peak_10583	51.48
chr9	103763707	103764724	MACS_peak_10586	84.17
chr9	106002533	106003385	MACS_peak_10595	108.2
chr9	107833931	107834818	MACS_peak_10604	37.69
chr9	110468802	110469735	MACS_peak_10611	50.99
chr9	111184535	111185177	MACS_peak_10615	52.69
chr9	111993632	111994513	MACS_peak_10618	68.03
chr9	112123126	112123954	MACS_peak_10621	47.09
chr9	112533091	112533959	MACS_peak_10625	59.29
chr9	113248569	113249374	MACS_peak_10628	131.3
chr9	115306047	115306746	MACS_peak_10636	62.72
chr9	115922853	115923881	MACS_peak_10642	242.41
chr9	116475446	116476173	MACS_peak_10645	34.21
chr9	116748959	116749905	MACS_peak_10646	34.96
chr9	116833055	116833795	MACS_peak_10647	158.38
chr9	116903285	116904292	MACS_peak_10649	133.92
chr9	117191865	117192719	MACS_peak_10652	31.68
chr9	117342186	117343000	MACS_peak_10653	170.11
chr9	118789723	118790410	MACS_peak_10663	32.99
chr9	121331210	121332205	MACS_peak_10681	73.15
chr9	121718377	121719176	MACS_peak_10684	52.1
chr9	122240354	122241594	MACS_peak_10686	150.3
chr9	123529174	123529764	MACS_peak_10691	62.4
chrY	90828606	90829656	MACS_peak_10799	34.6
chrY	90837167	90844730	MACS_peak_10800	62.96
chr10	4388793	4389809	MACS_peak_878	104.14
chr10	6396496	6397477	MACS_peak_884	331.74
chr10	12424021	12424898	MACS_peak_901	52.47
chr10	13106122	13107052	MACS_peak_907	48.41
chr10	13107524	13108505	MACS_peak_908	98.15
chr10	13269883	13270836	MACS_peak_912	41.9
chr10	13428961	13429877	MACS_peak_916	193.59
chr10	13505643	13506633	MACS_peak_917	170.53
chr10	13766843	13767778	MACS_peak_918	348.36
chr10	14914824	14915735	MACS_peak_922	67.63
chr10	16635219	16636152	MACS_peak_926	145.72
chr10	17602229	17603082	MACS_peak_928	48.37
chr10	20185563	20186263	MACS_peak_947	37.83
chr10	22608573	22609533	MACS_peak_961	144.39
chr10	22615043	22615968	MACS_peak_962	65.86
chr10	23698756	23699705	MACS_peak_973	51.87
chr10	23974190	23975145	MACS_peak_975	100.82
chr10	24782357	24783109	MACS_peak_981	60.08
chr10	25372384	25373098	MACS_peak_987	33.53
chr10	26838301	26839138	MACS_peak_994	85.84
chr10	27322240	27323119	MACS_peak_996	49.92
chr10	27383766	27384315	MACS_peak_997	38.33
chr10	27483865	27484728	MACS_peak_998	126.83
chr10	27901851	27902673	MACS_peak_1004	33.53
chr10	31079461	31080174	MACS_peak_1015	37.73
chr10	33177083	33177727	MACS_peak_1019	68.21
chr10	37078531	37079194	MACS_peak_1024	67.28
chr10	37407373	37408154	MACS_peak_1029	47.98
chr10	37422435	37423284	MACS_peak_1030	62.08
chr10	37714177	37715062	MACS_peak_1033	105.29
chr10	38098484	38099421	MACS_peak_1035	89.65
chr10	38569021	38569710	MACS_peak_1037	111.03
chr10	38585785	38586459	MACS_peak_1038	60.51
chr10	39049005	39050010	MACS_peak_1040	147.93
chr10	39153626	39154263	MACS_peak_1042	46.99
chr10	39385557	39386427	MACS_peak_1048	57.52
chr10	39524189	39525190	MACS_peak_1052	158.64
chr10	39551176	39552317	MACS_peak_1054	116.95
chr10	41519887	41520851	MACS_peak_1070	101.09
chr10	41863300	41864227	MACS_peak_1076	66.07
chr10	44082274	44082910	MACS_peak_1084	55.23
chr10	44124060	44125138	MACS_peak_1085	51.49
chr10	49895430	49896246	MACS_peak_1097	63.57
chr10	52416186	52417109	MACS_peak_1101	38.91
chr10	54879006	54879682	MACS_peak_1104	45.92
chr10	56530952	56531757	MACS_peak_1107	77.41
chr10	56642964	56644372	MACS_peak_1108	214.58
chr10	59235682	59236523	MACS_peak_1114	37.74
chr10	59473584	59474549	MACS_peak_1118	109.01
chr10	60462734	60463532	MACS_peak_1127	108.99
chr10	61745249	61746048	MACS_peak_1140	64.87
chr10	64199184	64199926	MACS_peak_1152	34.45
chr10	68483931	68484721	MACS_peak_1172	56.71
chr10	68559427	68560147	MACS_peak_1174	82.64
chr10	69212649	69213505	MACS_peak_1177	58.65
chr10	69243538	69244298	MACS_peak_1178	33.8
chr10	69521794	69522612	MACS_peak_1180	38.67
chr10	69790652	69791624	MACS_peak_1185	45.68
chr10	69818510	69819884	MACS_peak_1189	68.03
chr10	70655635	70656326	MACS_peak_1200	57.83
chr10	70714279	70715216	MACS_peak_1201	55.41
chr10	75352741	75353381	MACS_peak_1216	59.67
chr10	75548255	75549646	MACS_peak_1219	56.95
chr10	75549697	75550597	MACS_peak_1220	81.96
chr10	79942115	79942972	MACS_peak_1240	66.38
chr10	86406716	86407607	MACS_peak_1292	38.58
chr10	86455127	86455936	MACS_peak_1293	162.49
chr10	88032016	88032703	MACS_peak_1295	32.89
chr10	88154616	88155456	MACS_peak_1297	83.78
chr10	88784275	88785177	MACS_peak_1302	77.35
chr10	89774353	89775201	MACS_peak_1303	54.87
chr10	90599719	90600652	MACS_peak_1306	63.81
chr10	90637217	90638139	MACS_peak_1307	117
chr10	91226600	91227596	MACS_peak_1313	61.11
chr10	93598914	93599577	MACS_peak_1321	118.32
chr10	93736106	93736764	MACS_peak_1323	45.56
chr10	94962839	94963767	MACS_peak_1330	115.82
chr10	95021021	95021886	MACS_peak_1331	156.45
chr10	95729595	95730405	MACS_peak_1337	173.06
chr10	96832937	96833971	MACS_peak_1348	93.64
chr10	98793610	98794483	MACS_peak_1354	98.85
chr10	99246631	99247510	MACS_peak_1359	44.71
chr10	99265992	99266977	MACS_peak_1361	47.59
chr10	99926200	99926851	MACS_peak_1367	52.97
chr10	100017618	100018214	MACS_peak_1368	39.13
chr10	105932509	105933238	MACS_peak_1376	35.67
chr10	106254076	106254774	MACS_peak_1378	85.74
chr10	107542768	107543616	MACS_peak_1381	159.51
chr10	107615218	107616055	MACS_peak_1383	87.07
chr10	107735165	107736113	MACS_peak_1385	56.38
chr10	108110616	108111414	MACS_peak_1386	61.31
chr10	108821659	108822385	MACS_peak_1390	46.61
chr10	110000660	110001583	MACS_peak_1392	54.85
chr10	110386197	110386927	MACS_peak_1396	38.36
chr10	110879477	110880103	MACS_peak_1405	30.22
chr10	112969777	112970601	MACS_peak_1423	54.64
chr10	115975927	115976635	MACS_peak_1425	34.55
chr10	117559313	117560461	MACS_peak_1439	98.39
chr10	118172284	118173129	MACS_peak_1441	47.53
chr10	118792410	118793194	MACS_peak_1443	83.93
chr10	119681511	119682360	MACS_peak_1450	76.06
chr10	119844746	119845583	MACS_peak_1454	89.34
chr10	119885969	119886690	MACS_peak_1455	72.24
chr10	120687654	120688240	MACS_peak_1465	49.86
chr10	120859442	120860311	MACS_peak_1467	142.73
chr10	122847737	122848781	MACS_peak_1478	60.1
