# Supplementary material for: Time-dependent Pax3-mediated chromatin remodeling and cooperation with Six4 and Tead2 specify the skeletal myogenic lineage in developing mesoderm
Source: PLoS Biol. 2019 Feb 26;17(2):e3000153. doi: 10.1371/journal.pbio.3000153 (PMC6390996; doi:10.1371/journal.pbio.3000153)
Supplement: S8 Table — (XLSX) [file pbio.3000153.s015.xlsx]

## Sheet: Primers
Primers for cloning
Msgn1-FW	acatGAATTCatggacaacctgggtgagac
Msgn1-RV	gacaGAATTCcacactctgtggcctgggc
Primers for qPCR
Ccnd3+54Kb-FW	CTGGAATTGGAGGCCTGGAG
Ccnd3+54Kb-RV	CTTCCCTTTCTCCGCTCTGG
Dbx1+2Kb-FW	ACCAACTCTGTGGGAAACGG
Dbx1+2Kb-RV	ACATTTGAGGCGGTTCCCTT
Ebf3+13Kb-FW	GCATGCGTAACAGAACTCGG
Ebf3+13Kb-RV	GTTAGGACGGCATGGACGAA
Ebf3-56Kb-FW	ATTGGCTAATGGGCTGTGCT
Ebf3-56Kb-RV	GGGTGTCCAGGTCATCTGTC
Fzd7+1.8Kb-FW	CCTGTCGGGTTGCTACTTCA
Fzd7+1.8Kb-RV	GTAGCCATCGTCCGAGAAGC
Hdac10+0.2Kb-FW	GATCCGCTCTAACGCAACAC
Hdac10+0.2Kb-RV	CGTCCCGAGTGAGGATTGTT
Lfng-27Kb-FW	AAGTTCTTCCCAGCCTGCTC
Lfng-27Kb-RV	AGCAGAGCAGTTGCTTGAGA
Megf10-47Kb-FW	CCACCATGACAACACGAAGG
Megf10-47Kb-RV	GCTTTTCCCCTCCGTCAGAA
Megf10+139Kb-FW	TCTGGGTCTTTTCCATGGGC
Megf10+139Kb-RV	TGAGCACTATGAGTGTGGGG
Myf5+0.7Kb-FW	ACACGGCTCTTAAAGCAATGG
Myf5+0.7Kb-RV	AACTGCTCTGACGGCATGGTA
Myf5-57Kb-FW	ATACAGACATGCAGGCTTCAC
Myf5-57Kb-RV	CTCCGTATGTTTGTTGGAAAGG
Myf5-111Kb-FW	GCCCCTGGTTTTCACAATAA
Myf5-111Kb-RV	GATGGATGGGAAAGATGACC
Myf5-257Kb-FW	GTGTGTCAGTGCATAGCCTAA
Myf5-257Kb-RV	AGGAAGAGCTTGATGGACCAA
Nkx2.5-19Kb-FW	CGGTTCCATCCTTGACCACTC
Nkx2.5-19Kb-RV	GGATCTGGGATCTTTCACCCC
Notch2+10Kb-FW	AGTTCAGGCAGACAACTGGG
Notch2+10Kb-RV	CCACTCCATCCCACAACGAA
Pax3+55Kb-FW	GAAAGGCAAAGGGCCAAGTG
Pax3+55Kb-RV	CAGCCTGTGATAAGAGGGCA
Pax3+80Kb-FW	TCTCCTGACAGATCCAGCCT
Pax3+80Kb-RV	TCCTGTGAGCATGGCCAAAT
Pitx2+1Kb-FW	CGCTAGCTTTAGCAGCCCC
Pitx2+1Kb-RV	GTGGAACTGCGGGGATCTTG
Prex1+158Kb-FW	TGTGGATCTGAGAATCCGCTG
Prex1+158Kb-RV	TTGCAGATTTCACGCACACG
Smarca2+156Kb-FW	GGAGCCACATGACCATGACA
Smarca2+156Kb-RV	CTCAGAAAGCCCAGGCATGA
Snai1-0.5Kb-FW	GCTAGGGGATCGTAGTGTGC
Snai1-0.5Kb-RV	ACCTAGGTAGTCGGGGTCAC
Vcam1+1Kb-FW	GGTCAGAACGGACTTGGACC
Vcam1+1Kb-RV	TGCGAGTCACCATTGTTCTCA
Vcam1+3Kb-FW	AGGGGGCCACTGAATTGAATC
Vcam1+3Kb-RV	AGGTGTTCTCAACAGAAGCCA

## Sheet: Antibodies
Primary Ab	Application	Species	Cat no	Supplier
ACTIN	WB	mouse monoclonal	MAB1501	EMD Millipore
H3K4me1	ChIP	rabbit polyclonal	ab8895	Abcam
HA	ChIP	rabbit polyclonal	ab9110	Abcam
MYHC embryonic	WB	mouse monoclonal	F1-652	Developmental Studies Hybridoma Bank
MYHC (pan)	Immunostaining	mouse monoclonal	MF20	Developmental Studies Hybridoma Bank
MYOG	WB - Immunostaining	mouse monoclonal	F5D	Developmental Studies Hybridoma Bank
PAX3	ChIP	goat polyclonal	sc-34926	Santa Cruz Biotechnology
SSRP1	WB	mouse monoclonal	609701	Biolegend
PDGFRα-PE	FACS	rat monoclonal	12-1401-81	e-Bioscience
FLK1-APC	FACS	rat monoclonal	560070	BD Biosciences
VCAM1-biotin	FACS	rat monoclonal	13-1061-85	e-Bioscience
Controls and secondary Ab
Normal rabbit IgG	ChIP		sc-2027	Santa Cruz Biotechnology
Normal goat IgG	ChIP		ab37373	Abcam
Alexa-555 anti-mouse	Immunostaining		A-21424	Invitrogen
HRP-conjugated anti-mouse	WB		NA931V	GE Healthcare
HRP-conjugated anti-rabbit	WB		NA934VS	GE Healthcare
Streptavidin-PeCy7	FACS		25-4317-82	e-Bioscience
