# Supplementary material for: Time-dependent Pax3-mediated chromatin remodeling and cooperation with Six4 and Tead2 specify the skeletal myogenic lineage in developing mesoderm
Source: PLoS Biol. 2019 Feb 26;17(2):e3000153. doi: 10.1371/journal.pbio.3000153 (PMC6390996; doi:10.1371/journal.pbio.3000153)
Supplement: S1 Data — (XLSX) [file pbio.3000153.s016.xlsx]

## Sheet: Fig_1B
									Mean	St dev
Msgn1 no dox	0.106	0.19	0.247						0.181	0.0709295
Msgn1 +dox	0.326	0.387	0.493						0.402	0.0845044
Tbx6 no dox	0.259	0.264	0.298						0.273667	0.0212211
Tbx6 +dox	0.208	0.303	0.271						0.260667	0.0483356
FoxC1 no dox	0.179	0.376	0.429	0.232					0.304	0.117782
FoxC1 +dox	0.329	0.518	0.498	0.424					0.44225	0.0856441
Pax3 no dox	0.3706	0.3417	0.2387						0.317	0.0693323
Pax3 +dox	0.6127	0.5819	0.6112						0.601933	0.0173656
Paraxis no dox	0.1446	0.1243	0.1346	0.243	0.269	0.331			0.20775	0.0854253
Paraxis +dox	0.1205	0.125	0.1258	0.258	0.306	0.325			0.21005	0.0970256
Meox1 no dox	0.1642	0.1372	0.1604	0.354	0.307	0.384	0.22		0.246686	0.100795
Meox1 +dox	0.2017	0.1974	0.1503	0.366	0.307	0.439	0.268		0.275629	0.102626
Six1 no dox	0.3439	0.2598	0.269	0.213					0.271425	0.0541822
Six1 +dox	0.2502	0.2405	0.238	0.254					0.245675	0.00764782
Myf5 no dox	0.224	0.384	0.0761						0.228033	0.15399
Myf5 +dox	0.221	0.355	0.0162						0.1974	0.170628

## Sheet: Fig_1C
								Mean	St dev
Msgn1 no dox	0.386	8.77	0.627					4.6985	5.75797
Msgn1 +dox	79.7	70.4	73.8					72.1	2.40416
Tbx6 no dox	4.29	0.107	7.84					4.079	3.87082
Tbx6 +dox	78.5	34.7	52.5					55.2333	22.0276
FoxC1 no dox	0.362	0.118	0.594	0.139				0.30325	0.223072
FoxC1 +dox	29.8	29.8	33.4	21.7				28.675	4.95
Pax3 no dox	18.2	5.21	16.4	1.57	7.94	3.45		8.795	6.93748
Pax3 +dox	54.7	64.8	63.1	27.7	35.4	23.6		44.8833	18.2377
Paraxis no dox	0.227	1.53	5.23					2.329	2.59544
Paraxis +dox	11.1	21.6	29					20.5667	8.99463
Meox1 no dox	0.193	0.626	7.51					2.77633	4.10519
Meox1 +dox	0.41	2.05	9.41					3.95667	4.79338
Six1 no dox	1.18	1.31	2.37					1.62	0.652763
Six1 +dox	3.29	0.854	3.14					2.428	1.36519
Myf5 no dox	1.15	8.22	1.05					3.47333	4.11104
Myf5 +dox	0.135	1.11	0.194					0.479667	0.546681

## Sheet: Fig_1F
	Serum-free							Serum
	Pax3	Foxc1	Tbx6	Tcf15	Msgn1	Myf5		Pax3	Foxc1	Tbx6	Tcf15	Msgn1	Myf5
	0.203138	0.0199793	0.00908669	0.0101752	0.030128	0.223692		0.360759	0.00739242	0.00542021	0.0383918	0.00745898	0.136665
	0.231724	0.0239024	0.0126951	0.0125152	0.0393526	0.160292		0.528675	0.00560628	0.00514948	0.00558591	0.00582968	0.167917
	0.175103	0.0148452	0.00824863	0.00815458	0.0516997	0.210679		0.330355	0.00535696	0.0036813	0.0036036	0.00741632	0.117998
								0.415264			0.00143889
								0.350017
Average	0.203321	0.0195756	0.0100102	0.0102817	0.0403934	0.198221		0.397014	0.00611855	0.00475033	0.0122551	0.00690166	0.14086
St dev	0.0283109	0.00454207	0.00236272	0.00218224	0.0108234	0.0334856		0.0800533	0.00111022	0.000935653	0.0175066	0.000928606	0.0252227

## Sheet: Fig_2D
Peaks with increased chromatin accessibility induced by Msgn1 in serum-free differentiation
# GREAT version 3.0.0	Species assembly: mm10	Association rule: Single nearest gene: 500000 bp max extension, curated regulatory domains included
# Term Name	Binom Rank	Binom Raw P-Value	Binom FDR Q-Val	Binom Fold Enrichment	Binom Observed Region Hits	Binom Region Set Coverage	Hyper Rank	Hyper FDR Q-Val	Hyper Fold Enrichment	Hyper Observed Gene Hits	Hyper Total Genes	Hyper Gene Set Coverage
pattern specification process	41	3.59097e-29	8.81803e-27	2.01658	305	0.0552536	50	1.42227e-22	2.22707	159	427	0.0434189
blood vessel morphogenesis	46	1.87451e-28	4.10272e-26	2.08673	274	0.0496377	31	1.14576e-25	2.45584	147	358	0.040142
regionalization	70	1.4294e-25	2.05589e-23	2.14155	231	0.0418478	83	3.38308e-18	2.29299	120	313	0.032769
striated muscle tissue development	94	3.53487e-22	3.78607e-20	2.12633	202	0.0365942	42	9.19989e-24	2.67627	115	257	0.0314036
muscle tissue development	97	3.75238e-21	3.89473e-19	2.04704	210	0.0380435	41	6.78238e-24	2.63602	119	270	0.0324959
muscle organ development	126	4.86325e-18	3.88597e-16	2.11381	164	0.0297101	99	5.6509e-17	2.46423	96	233	0.0262152
ameboidal cell migration	140	4.53654e-16	3.26242e-14	2.35983	114	0.0206522	167	3.44186e-12	2.76427	55	119	0.0150191
segmentation	146	2.09914e-15	1.44755e-13	2.60981	90	0.0163043	242	7.5858e-09	2.74983	40	87	0.010923
anterior/posterior pattern specification	154	9.85738e-15	6.44442e-13	2.08209	136	0.0246377	256	1.64817e-08	2.07258	70	202	0.0191152
gastrulation	155	1.27021e-14	8.25065e-13	2.40333	99	0.0179348	380	8.64081e-06	2.12225	44	124	0.0120153
Peaks with increased chromatin accessibility induced by Pax3 in serum-free differentiation
# GREAT version 3.0.0	Species assembly: mm10	Association rule: Single nearest gene: 500000 bp max extension, curated regulatory domains included
# Term Name	Binom Rank	Binom Raw P-Value	Binom FDR Q-Val	Binom Fold Enrichment	Binom Observed Region Hits	Binom Region Set Coverage	Hyper Rank	Hyper FDR Q-Val	Hyper Fold Enrichment	Hyper Observed Gene Hits	Hyper Total Genes	Hyper Gene Set Coverage
stem cell development	96	3.59983e-10	3.77532e-08	2.04785	92	0.0282209	105	2.64029e-11	2.69132	60	195	0.0239617
cardiocyte differentiation	107	7.71008e-10	7.25468e-08	2.37459	64	0.0196319	153	1.95545e-09	3.16551	38	105	0.0151757
mesenchymal cell development	112	2.00257e-09	1.80017e-07	2.33321	63	0.0193251	134	4.60293e-10	3.37116	37	96	0.0147764
neural tube patterning	118	4.11301e-09	3.5093e-07	3.62687	30	0.00920245	337	6.89903e-05	3.58843	16	39	0.00638978
mesenchymal cell differentiation	131	1.59054e-08	1.22241e-06	2.12975	68	0.0208589	119	9.74752e-11	3.29008	41	109	0.0163738
neural tube development	132	1.74229e-08	1.32889e-06	2.1525	66	0.0202454	261	5.21137e-06	2.364	40	148	0.0159744
vascular smooth muscle cell development	144	2.80787e-08	1.96317e-06	8.68062	12	0.00368098	459	0.00111073	6.5601	6	8	0.00239617
midbrain-hindbrain boundary development	158	5.86456e-08	3.73699e-06	8.10294	12	0.00368098	516	0.00267555	5.8312	6	9	0.00239617
regulation of organ morphogenesis	159	6.14593e-08	3.89165e-06	2.0057	72	0.0220859	109	4.36409e-11	2.99716	49	143	0.0195687
regulation of timing of neuron differentiation	160	7.11173e-08	4.47506e-06	7.13767	13	0.00398773	411	0.000476779	8.74681	5	5	0.0019968
Peaks with increased chromatin accessibility induced by Myf5 in serum-free differentiation
# GREAT version 3.0.0	Species assembly: mm10	Association rule: Single nearest gene: 500000 bp max extension, curated regulatory domains included
# Term Name	Binom Rank	Binom Raw P-Value	Binom FDR Q-Val	Binom Fold Enrichment	Binom Observed Region Hits	Binom Region Set Coverage	Hyper Rank	Hyper FDR Q-Val	Hyper Fold Enrichment	Hyper Observed Gene Hits	Hyper Total Genes	Hyper Gene Set Coverage
muscle structure development	14	2.07358e-36	1.4912e-33	2.09379	353	0.0502992	13	2.38623e-30	2.33288	182	382	0.0406886
muscle organ development	24	3.98631e-30	1.67226e-27	2.33171	230	0.0327729	26	1.58142e-23	2.5218	120	233	0.0268276
striated muscle tissue development	30	4.18018e-28	1.40287e-25	2.13611	258	0.0367626	25	1.34009e-24	2.47682	130	257	0.0290633
muscle tissue development	36	9.17596e-26	2.56621e-23	2.03178	265	0.0377601	24	6.19883e-25	2.44825	135	270	0.0301811
skeletal muscle organ development	40	2.06702e-24	5.20268e-22	2.71561	139	0.0198062	62	2.80807e-17	2.77088	73	129	0.0163201
skeletal muscle tissue development	44	1.93361e-23	4.42445e-21	2.69301	135	0.0192362	77	4.19648e-16	2.74681	69	123	0.0154259
muscle cell differentiation	45	2.35148e-23	5.26103e-21	2.14161	211	0.0300655	63	3.41104e-17	2.35498	101	210	0.0225799
muscle cell development	62	1.06627e-19	1.73149e-17	2.73512	109	0.0155315	163	1.02873e-09	2.47248	51	101	0.0114017
actin filament-based process	63	1.54437e-19	2.46804e-17	2.00502	204	0.0290681	244	5.55551e-07	1.66355	106	312	0.0236977
actin cytoskeleton organization	69	2.56367e-18	3.74072e-16	2.00602	190	0.0270732	274	3.36584e-06	1.64334	98	292	0.0219092

## Sheet: Fig_2E
Msgn1 serum-free
	MOTIF_SOURCE	MOTIF_ID	ALT_ID	CONSENSUS	WIDTH	SITES	E-VALUE
	db/JASPAR/JASPAR2018_CORE_vertebrates_non-redundant.meme	MA1109.1	bHLH	NRACAGATGGYNN	13	5217	1.2e-66
	db/JASPAR/JASPAR2018_CORE_vertebrates_non-redundant.meme	MA0139.1	CTCF	YGRCCASYAGRKGGCRSYR	19	2846	4.5e-20
	db/JASPAR/JASPAR2018_CORE_vertebrates_non-redundant.meme	MA0751.1	ZIC4	GRCCCCCCGCKGYGH	15	3875	9.4e-18
Pax3 serum-free
	MOTIF_SOURCE	MOTIF_ID	ALT_ID	CONSENSUS	WIDTH	SITES	E-VALUE
	db/EUKARYOTE/jolma2013.meme	CTCF_full		WGCGCCMYCTAGYGGYV	17	610	2.8e-32
	DREME	ATTA	DREME-3	ATTA	4	1532	3.4e-13
	db/JASPAR/JASPAR2018_CORE_vertebrates_non-redundant.meme	MA0014.3	PAX	RRGCGTGACCNN	12	2545	2.8e-07
Myf5 serum-free
	MOTIF_SOURCE	MOTIF_ID	ALT_ID	CONSENSUS	WIDTH	SITES	E-VALUE
	db/JASPAR/JASPAR2018_CORE_vertebrates_non-redundant.meme	MA0499.1	Myod1	NSCAGCTGYYNYB	13	4594	2.3e-216
	DREME	DAAATA	DREME-2	DAAATA	6	861	5.7e-51
	db/JASPAR/JASPAR2018_CORE_vertebrates_non-redundant.meme	MA0775.1	MEIS	DTGACAGS	8	4889	1.4e-21

## Sheet: Fig_3A
Feature ID	non-ind_B	non-ind_C	non-ind_D	1day_B	1day_C	1day_D
1110032F04Rik	55	73	61	16	26	32
1810011O10Rik	26	16	27	130	127	482
2010111I01Rik	108	111	113	213	262	363
2510009E07Rik	209	189	168	406	573	736
2610307P16Rik	77	47	37	30	28	17
6330403A02Rik	18	10	2	42	72	17
Abtb2	273	602	211	168	193	72
Acot7	135	159	213	88	107	92
Acta2	35	28	72	88	115	340
Acvrl1	63	114	52	394	1151	586
Adamts4	33	17	34	56	75	97
Adcy8	32	20	38	294	261	178
Adora1	105	85	89	18	45	37
Aff1	743	442	320	2326	1931	1790
Alox15	317	478	835	92	262	293
Ano1	207	261	75	27	58	8
Anxa11	612	397	404	214	266	259
Apobec3	258	248	285	778	841	704
Arhgef10l	141	160	97	335	373	278
Arhgef28	40	51	26	135	165	78
Arrb1	3668	2407	2827	8572	8111	10046
Asb4	3189	2737	3276	8821	10462	27173
AW011738	18	10	22	123	121	61
Bambi	1886	2655	1785	638	1601	497
Bgn	36	85	86	127	225	184
Bhlhe41	134	76	17	700	469	102
Boc	644	555	325	2711	2657	1704
Btbd11	32	52	22	204	214	158
Cacng4	16	12	13	38	51	51
Calcrl	82	103	42	267	472	93
Camk1d	20	12	20	52	28	182
Capg	169	127	171	705	605	748
Capn5	403	888	377	146	403	78
Car11	41	40	28	131	145	80
Car4	1506	3250	900	299	560	748
Cass4	40	24	65	124	106	254
Cd109	67	51	42	282	244	66
Cd82	64	34	17	100	78	142
Cd93	225	124	77	28	52	62
Cdc42ep1	203	260	238	1597	1832	1005
Cdh23	44	12	15	249	231	249
Cdon	752	662	597	1941	2468	1817
Cdx2	580	749	562	68	167	164
Cecr6	62	61	55	129	187	147
Cnksr2	414	488	401	161	305	234
Cnr1	224	152	95	81	58	42
Cntfr	176	140	103	325	418	374
Cntnap2	375	211	96	1188	1290	809
Cobll1	258	431	282	141	214	117
Col1a2	85	88	207	961	967	469
Col4a1	3939	3000	3753	9292	8083	9173
Col4a2	1738	1352	1480	4115	3601	4226
Col9a1	222	351	153	32	106	58
Cpm	330	373	262	811	1450	472
Cpne7	110	99	49	242	276	233
Crip2	109	283	122	58	110	86
Crlf1	42	42	118	187	350	550
Cthrc1	389	234	405	132	102	141
Cutal	44	26	14	157	152	88
Dclk1	406	246	510	131	120	148
Ddah1	66	118	28	22	16	16
Dgkk	457	261	709	256	179	176
Dlk1	200	404	168	36	118	129
Dmd	41	65	58	157	269	144
Dmrt2	12	19	2	201	136	74
Dmrt3	38	28	8	191	110	40
Dmrta2	44	32	30	126	84	344
Dpf3	86	119	97	30	55	51
Draxin	93	67	173	348	479	901
Dsc2	162	233	119	101	100	40
Dtx4	98	84	36	280	271	140
Dusp9	4344	4031	4318	1595	2175	2411
Ebf2	12	12	19	210	103	21
Edn3	52	49	77	429	491	1213
Egln3	602	633	1025	1154	1632	2911
Elf4	120	125	110	344	352	453
Elk3	222	157	232	570	777	926
Emilin1	252	214	259	1085	1317	891
Enho	106	83	83	364	403	459
Erich2	30	19	12	82	103	124
Eya1	98	76	114	212	330	342
Fam122b	354	538	569	191	346	196
Fam134b	44	36	38	87	127	114
Fam163a	64	108	63	232	418	302
Fam81a	10	2	18	152	262	170
Fat3	137	155	164	63	85	111
Fbln2	861	1391	1536	377	1027	693
Fbln7	136	92	64	214	318	246
Fgf15	682	1146	907	110	290	163
Fgf3	776	806	1181	182	298	586
Fgfr4	13	14	14	48	50	26
Fhdc1	349	293	191	629	1138	823
Filip1	53	24	22	13	10	8
Frem1	1051	1195	206	345	437	61
Fry	20	12	27	108	115	95
Fyn	1135	1016	430	1825	2579	1809
Gabra3	31	16	25	60	104	67
Gabrb3	152	114	133	45	81	73
Gal3st4	57	39	30	138	212	86
Galnt12	90	64	84	210	185	359
Gata4	4350	5004	5219	2010	3264	3395
Gbp4	49	86	112	9	26	14
Gcnt4	8	7	18	64	77	98
Gfra2	441	264	611	1229	1349	2177
Gmpr	25	26	50	106	82	189
Gne	322	325	345	551	711	1293
Gpc3	20280	19392	13493	8424	13300	9123
Gpr153	155	107	107	61	68	75
Grin2c	1042	972	1376	2122	2746	4926
Grip2	88	48	35	319	338	333
Gsn	215	121	161	764	787	431
Gstp1	663	735	749	1534	1956	2293
Gstt1	44	37	22	104	99	119
Gxylt2	34	14	14	181	123	55
Hapln3	44	61	34	10	34	14
Hebp1	200	183	167	465	521	549
Hes7	102	49	30	171	184	269
Hoxd9	70	157	102	2	8	49
Hprt	36	24	35	688	851	576
Hs6st2	350	669	273	170	213	166
Igfbp5	108	68	18	804	556	512
Il4ra	75	21	38	385	412	138
Ildr2	106	86	74	340	270	277
Itga4	106	110	32	1556	1743	270
Itga8	748	520	720	1553	1836	2213
Jam2	54	35	40	94	89	140
Kdr	3182	4181	9328	1154	2244	2911
Kitl	340	416	208	64	102	85
Klhl34	112	160	107	53	84	51
Krt18	2166	4570	1057	858	1424	363
Lama2	14	24	4	117	149	24
Lama4	389	744	258	118	344	84
Lcp1	88	52	44	149	138	249
Lfng	1400	483	536	3343	3137	3578
Lhx2	41	24	38	85	193	130
Lix1	69	60	40	543	1028	421
Lpar1	283	204	153	934	894	389
Lpl	151	189	99	526	961	158
Lrig1	715	362	294	2036	1631	1840
Lrp2	66	115	44	8	6	22
Lrrk2	20	24	26	57	75	56
Lrrn4	653	1161	1033	225	671	183
Mab21l2	6	16	12	54	34	46
Maf	16	15	13	110	93	49
Map3k5	532	339	218	1256	1041	585
Mdfi	483	491	633	1345	1779	1293
Meox1	50	19	12	217	227	147
Mertk	72	38	20	231	297	109
Mex3b	1497	1292	1624	714	869	945
Morc4	437	1058	661	153	321	75
Mum1l1	1793	2119	2223	865	1442	1122
Mxra7	380	369	366	1571	1466	1184
Myc	1212	1608	1941	488	1166	873
Mycbpap	19	10	23	88	165	88
Myl1	10	4	17	254	170	161
Myl4	101	174	103	30	75	19
Myl7	635	433	867	208	236	243
Mylip	846	454	258	1559	1224	1354
Nbl1	18	12	14	92	51	56
Nckap5	50	35	12	292	262	58
Nfic	65	63	139	195	204	386
Ngfr	32	36	123	486	779	1146
Nkx1-2	31	54	42	12	12	6
Nmnat2	12	10	8	38	55	116
Npr3	14	14	2	54	64	16
Nptx2	182	91	283	97	69	57
Nrcam	52	30	65	199	168	197
Nrg1	33	39	46	9	14	13
Nrk	85	137	131	61	63	65
Nrp1	3388	4537	2446	1536	3290	809
Nrp2	1329	1578	3412	813	1357	1196
Nsg2	62	43	49	492	470	230
Ntsr1	14	18	14	102	79	193
Nudt7	60	42	30	118	118	161
Nup210	166	241	159	93	103	104
Nup62cl	139	258	132	70	70	104
Osbpl10	149	230	118	67	101	76
Pacsin1	64	48	104	18	10	18
Palld	342	366	350	1079	888	980
Palmd	14	16	13	28	41	198
Pard6b	1132	2416	997	665	1191	261
Parm1	36	59	4	284	156	38
Pax3	255	77	14	10613	10464	8440
Pcdh1	52	93	122	18	46	42
Pcdh7	2008	1732	3573	573	960	2136
Pcdh9	16	8	6	150	92	31
Pcgf5	212	288	237	99	156	134
Pcolce	101	114	101	648	455	391
Pde1c	222	124	65	385	311	405
Pdzd2	74	42	34	213	148	128
Pdzd4	290	271	593	173	228	150
Peg10	62987	83882	59565	27222	44862	24947
Peg12	491	345	329	948	888	916
Perp	135	79	110	1189	797	529
Pgbd5	85	57	82	226	262	420
Phlda2	1262	1759	1446	358	684	613
Pilra	104	60	48	12	18	10
Pilrb2	141	62	68	12	7	12
Pkp2	282	600	126	136	214	65
Plac1	80	264	86	12	42	2
Plagl1	292	215	239	3677	3753	2619
Plbd1	42	26	30	224	157	71
Plekha2	349	481	346	1075	1161	776
Plekhg1	106	89	98	896	677	452
Pmp22	1737	3572	4219	1019	2367	1820
Pnmal2	74	49	56	185	137	123
Podxl	5572	11374	2778	1210	2998	600
Ppargc1b	72	70	69	199	184	240
Ppm1k	56	36	48	92	115	130
Ppp1r3b	80	83	43	362	476	128
Prdm1	137	109	127	62	83	36
Prdm6	1670	2809	1864	883	2162	840
Prrx1	73	75	30	617	540	69
Ptch1	4275	3057	1688	1934	2108	1133
Ptgr1	249	232	290	699	841	579
Ptgs1	38	28	52	152	180	807
Ptn	53	31	39	110	69	140
Pygm	14	25	4	428	355	178
Rab27a	103	96	113	259	318	187
Rab3il1	263	400	165	1823	1518	481
Radil	58	108	110	31	67	30
Rap1gap2	142	100	56	382	283	221
Rassf4	71	60	26	10	28	20
Reps2	70	60	26	14	16	6
Rerg	38	32	57	130	219	364
Rgag4	48	45	44	141	136	87
Rgs10	46	42	34	137	117	108
Rgs9	66	43	22	131	118	132
Rhbg	108	27	76	1158	917	1447
Rhpn2	558	549	720	403	344	313
Rnasel	37	24	7	78	93	52
Rtn1	96	112	54	30	43	18
Scn2b	11	42	20	84	189	84
Scrn1	40	10	15	448	312	166
Sel1l3	55	64	30	292	318	98
Sema3e	161	108	95	50	83	46
Sh2d3c	27	32	49	187	223	160
Slc2a1	5250	8123	2784	2504	3201	2172
Slc2a12	35	17	10	70	97	62
Slc2a3	4189	6273	1998	1902	3304	1558
Slc2a4	36	47	66	156	221	227
Slc30a3	25	33	25	64	110	91
Slc7a2	156	146	111	61	100	38
Slco3a1	318	345	327	80	192	248
Slitrk2	48	66	99	12	32	6
Smoc1	413	338	201	1651	1459	1316
Sned1	11	16	13	58	56	43
Socs2	1117	709	1066	2233	2149	2531
Sox17	93	73	49	24	40	16
Sox8	16	16	60	68	144	191
Sp5	844	380	870	3674	2751	6803
Sparcl1	73	88	77	200	269	142
Spink1	80	69	16	16	16	14
Spon1	67	114	41	7	18	16
Spsb1	32	44	52	165	154	134
Srgap3	124	110	109	498	758	142
St6galnac2	36	23	33	79	102	165
St8sia4	14	8	10	23	39	58
Stard8	1549	3737	1327	509	1566	738
Ston1	361	294	217	764	704	635
Sulf1	4691	2893	3275	8622	8750	9203
Susd4	64	26	44	151	130	208
Sytl4	30	34	34	55	92	240
Tanc2	631	581	396	1310	1520	1020
Tbx3	1622	3387	4372	633	2381	1620
Tcf15	171	74	53	495	345	214
Tfap2a	8	14	11	122	119	142
Tgfb2	765	1354	1156	304	781	78
Tgfb3	19	14	14	78	93	81
Thbd	126	78	22	16	10	16
Thbs1	61	30	72	230	371	105
Thnsl2	84	40	48	158	202	147
Thsd4	68	50	42	174	84	199
Tmem119	218	215	426	872	922	706
Tmem229a	226	104	202	422	442	498
Tmem63a	135	112	119	250	213	419
Tnc	54	94	67	157	284	124
Tnnc1	62	140	44	25	58	37
Tns1	206	147	209	489	406	487
Tpd52	156	156	85	365	389	220
Tshz3	40	46	38	84	118	94
Ttn	16	28	20	125	162	87
Tubb2b	1378	803	515	3622	3393	1431
Twist1	1170	657	340	2529	2391	1182
Vat1l	32	10	10	236	143	209
Vav3	113	83	60	43	43	16
Vcan	3799	2824	4362	1779	2010	2510
Vstm2b	211	409	932	107	139	112
Zc3hav1	308	470	935	234	279	235
Zfp711	198	461	129	96	130	68
4831440E17Rik	1	0	0	18	15	0
A730017C20Rik	2	0	2	28	24	37
Abcc2	0	0	0	10	14	11
Adamts5	0	0	0	56	20	30
Adamtsl1	2	2	0	22	20	10
Adgrd1	2	0	0	12	22	14
Adora2a	2	2	6	18	44	16
Adra1a	0	0	0	16	18	0
Aloxe3	4	2	4	24	61	18
Ank1	4	4	0	37	14	12
Apba2	4	0	4	41	36	96
Asah2	8	13	8	34	41	25
Ascl1	0	2	8	22	39	212
Atp6v0a4	23	9	14	2	4	4
Avpr1a	0	0	2	12	23	16
Bhmt	2	0	2	14	16	12
C430002N11Rik	0	2	0	4	12	14
Calcr	18	2	4	190	133	26
Cd79b	6	0	6	16	28	30
Cdh22	8	6	6	28	30	36
Cdx4	23	26	73	8	10	4
Col17a1	2	4	10	79	141	108
Col6a3	4	0	2	8	22	32
Cpa1	2	2	2	64	54	16
Cpa4	2	0	4	12	6	31
Cpz	6	4	0	24	22	10
Cryab	10	28	4	0	12	2
Cyp1b1	2	0	6	22	36	794
D7Ertd443e	2	0	2	12	16	51
Dbx1	0	0	0	496	173	86
Dnaic1	12	6	0	32	50	42
Drd2	0	0	4	17	8	59
Entpd3	0	0	2	104	136	58
Epn3	2	4	4	20	20	16
Erbb4	0	0	0	12	11	23
Espn	18	18	6	2	0	0
Exph5	0	2	4	16	11	26
Fam196b	0	0	0	18	13	16
Fam69c	4	4	6	56	52	100
Fam71e1	4	2	0	7	16	17
Fap	0	0	0	18	10	2
Fetub	4	2	0	16	24	80
Foxd3	12	8	2	174	72	32
Gja5	8	6	0	21	24	28
Gjb2	35	84	20	2	6	4
Gjd2	0	1	0	20	20	2
Gprc5a	0	0	4	30	5	6
Gucy2e	8	8	6	94	140	70
Haglr	32	92	28	2	11	12
Hnf1b	22	26	8	2	8	4
Hopx	8	6	4	26	24	26
Hoxb5	28	38	12	2	6	2
Hoxb6	75	232	41	2	22	4
Hoxb9	8	20	20	2	0	6
Hoxd1	51	140	22	6	10	2
Hoxd3	10	8	16	0	0	3
Il18rap	0	0	0	12	14	41
Il19	0	0	0	18	18	8
Irs3	10	6	0	102	70	52
Irx6	0	0	0	8	16	6
Itgb8	20	35	51	0	0	2
Jph4	34	38	34	6	10	4
Kcnh1	8	6	0	30	24	16
Klhl14	6	2	4	20	22	47
Lbx1	0	0	0	4	6	22
Lmcd1	0	0	0	28	42	48
Lppr1	0	6	2	318	440	141
Lrrtm1	0	0	0	32	27	0
Lynx1	8	0	0	22	26	15
Mafa	4	0	4	79	32	4
Mamstr	4	2	0	12	16	6
Mchr1	6	4	8	52	49	28
Megf10	0	0	4	20	31	14
Mgam	46	22	28	2	5	4
Mlph	8	8	2	32	35	46
Mybpc1	0	2	2	8	0	84
Myf5	0	0	0	40	22	30
Myom2	6	4	2	17	20	26
Myom3	0	0	0	20	22	8
Nav3	8	2	0	30	52	32
Nell2	21	35	42	6	12	8
Npbwr1	31	48	18	4	8	6
Nr5a2	2	9	2	20	61	74
Nrxn3	2	0	0	16	20	2
Ntn5	2	2	0	73	64	27
Ntng2	16	21	15	4	7	6
Oacyl	0	0	2	8	4	26
Pax5	0	0	0	6	3	38
Pax6	8	4	5	152	124	33
Pcsk2	4	0	0	274	114	51
Pdzph1	0	0	0	18	12	22
Pglyrp3	10	12	8	2	0	1
Pgm5	2	8	0	24	34	4
Pilrb1	92	36	23	2	6	6
Pitx1	16	32	10	5	9	2
Postn	16	8	0	36	38	40
Prrt1	6	6	2	39	23	16
Prss30	0	0	0	14	20	14
Rasd1	10	6	10	68	60	126
Rbm11	4	4	2	33	28	18
Rfx4	2	3	0	40	37	6
Rgcc	0	0	0	2	12	24
Rprm	40	72	31	4	8	10
Sec1	0	1	2	119	121	29
Sema3d	28	36	16	4	8	12
Six3	6	4	0	41	27	11
Sla	0	0	2	48	34	38
Slc51a	0	0	0	21	43	6
Slc6a2	0	0	2	26	52	9
Sowaha	8	2	6	86	56	130
Sp7	10	13	4	37	34	36
Strip2	0	2	4	14	8	16
Sv2b	2	0	0	14	8	10
Tacr1	0	0	4	115	52	45
Tbc1d30	0	0	0	18	16	4
Tbx1	20	31	6	2	2	0
Tbx15	7	6	2	46	40	32
Tbx18	5	4	0	474	253	93
Tbx22	0	0	0	17	10	4
Tbx4	6	24	10	2	2	0
Tfap2e	0	0	0	34	35	74
Tfpi2	5	0	0	45	49	40
Thrb	6	20	8	0	4	0
Timp4	40	38	12	6	6	0
Tmem179	10	16	12	2	4	0
Tmem200c	12	6	13	2	0	0
Tshr	2	2	0	11	11	14
Vcam1	2	7	0	1464	3060	1970
Vtn	2	0	0	35	12	8
Wif1	10	2	0	80	68	10
Wisp1	14	0	0	286	247	219
Wscd1	11	6	2	64	33	46

## Sheet: Fig_3B
Feature ID	non-ind_B	non-ind_C	non-ind_D	1day_B	1day_C	1day_D	6day_B	6day_C	6day_D
0610010F05Rik	363	305	280	434	483	402	1072	947	848
0610040B10Rik	13	9	12	13	26	14	76	47	20
1110007C09Rik	74	66	72	90	109	102	298	287	341
1110008P14Rik	108	98	130	116	121	159	410	354	300
1110034G24Rik	188	200	135	166	227	175	46	79	76
1190002N15Rik	735	538	486	538	496	423	4039	3851	3729
1500011K16Rik	50	22	23	56	82	52	127	126	114
1700001L05Rik	50	39	20	76	57	38	155	112	52
1700007K13Rik	18	8	26	20	34	22	106	101	176
1700021K19Rik	442	425	320	463	550	481	1170	962	1070
1700037C18Rik	24	29	15	28	44	30	66	48	57
1700066M21Rik	172	151	129	195	231	270	450	350	346
1700096K18Rik	24	31	17	27	58	28	77	50	44
1810011O10Rik	26	16	27	130	127	482	321	350	789
1810037I17Rik	322	277	314	459	461	487	961	719	805
2010111I01Rik	108	111	113	213	262	363	2500	2063	1624
2200002D01Rik	29	37	32	19	42	39	60	82	139
2210015D19Rik	151	158	118	159	191	157	386	334	272
2210404O09Rik	100	119	83	122	156	65	38	52	52
2310010J17Rik	22	12	15	29	42	21	52	33	25
2310015A10Rik	54	58	21	80	98	82	241	172	135
2410003L11Rik	417	408	352	389	544	466	141	159	167
2410006H16Rik	2822	3252	776	2286	3834	1292	1153	1020	974
2410016O06Rik	760	832	758	825	956	1020	398	363	389
2410127L17Rik	319	365	368	328	394	414	200	186	171
2500004C02Rik	90	165	74	112	171	123	313	253	204
2610002M06Rik	281	328	254	499	532	362	921	792	661
2610015P09Rik	341	319	295	381	509	330	204	154	143
2610305D13Rik	390	469	529	396	600	487	120	114	189
2810410L24Rik	66	75	21	46	96	46	134	130	112
2810468N07Rik	24	38	37	60	112	50	334	340	275
3010026O09Rik	295	368	243	361	506	288	199	140	119
3110001I22Rik	140	106	100	147	152	106	54	61	62
3110002H16Rik	320	276	173	297	357	295	574	506	558
3110021N24Rik	96	84	90	92	96	116	53	43	42
3425401B19Rik	50	22	14	14	32	22	235	206	94
3632451O06Rik	259	343	236	244	293	210	31	36	24
3830406C13Rik	129	111	112	154	242	171	303	194	251
4732491K20Rik	14	16	8	22	24	16	81	39	48
4921531C22Rik	2	12	16	22	24	22	80	62	26
4930402H24Rik	461	392	210	520	549	302	995	983	1409
4930412O13Rik	67	146	152	87	197	109	22	7	14
4930427A07Rik	370	359	276	397	483	404	798	730	631
4930447C04Rik	115	130	112	155	210	142	26	46	36
4933412E12Rik	22	32	23	28	48	20	62	40	64
5430416N02Rik	432	389	283	299	518	361	225	153	161
5730409E04Rik	130	124	133	195	287	298	449	341	251
5730559C18Rik	618	474	527	603	642	800	238	188	190
6030443J06Rik	27	42	36	33	40	28	165	100	90
6330403A02Rik	18	10	2	42	72	17	659	449	219
6430548M08Rik	16	28	14	36	46	61	926	664	609
6720489N17Rik	214	287	237	218	315	222	73	95	60
8430419L09Rik	100	95	84	166	195	128	231	203	251
9130019O22Rik	127	147	84	109	191	203	63	51	52
9130024F11Rik	24	22	22	20	22	24	16	10	6
9230114K14Rik	15	36	28	36	32	36	170	126	206
9330102E08Rik	58	66	53	78	144	83	158	139	95
9330182L06Rik	83	54	43	75	73	32	26	16	10
9430020K01Rik	1178	1334	626	952	1569	485	383	325	570
9530068E07Rik	1483	1395	1406	1716	2132	2039	5199	4559	5016
9830147E19Rik	549	599	365	369	593	371	96	92	120
9930014A18Rik	30	33	33	54	83	42	8	21	13
A230050P20Rik	151	135	132	140	122	115	52	41	46
A4galt	150	112	32	62	79	39	21	15	36
A930004D18Rik	62	59	49	62	84	78	13	18	39
Aard	64	96	113	56	71	68	256	285	263
Abat	80	85	217	193	196	424	720	676	764
Abca3	116	125	66	154	183	127	503	445	469
Abca5	328	201	226	496	606	588	1053	931	936
Abcb9	8	8	20	20	19	35	94	58	60
Abcc4	133	102	119	151	136	226	51	25	30
Abcd2	62	44	44	56	106	89	445	378	130
Abcd4	1530	1777	1586	1337	2678	1800	456	417	425
Abhd11os	57	40	35	52	81	60	20	14	11
Abhd14b	278	305	109	433	609	453	80	54	38
Abhd3	44	19	50	16	59	63	6	8	20
Abhd8	353	317	306	488	473	448	951	757	822
Abracl	952	866	1126	1076	1071	1454	3057	2623	2676
Abtb1	820	762	511	769	997	743	217	196	145
Acacb	153	145	117	173	281	203	76	69	48
Acad10	215	201	197	320	347	254	86	74	63
Acad12	63	77	78	78	123	67	50	22	22
Acadl	840	726	760	1108	1340	1133	2212	1843	1770
Acadvl	450	405	365	526	611	641	1111	1012	1226
Acat1	422	396	361	570	673	479	3655	3198	2427
Acer2	200	224	413	256	370	502	42	37	74
Aco2	4508	3847	4140	4854	5529	4814	10361	9096	8608
Acot2	94	74	73	106	153	95	244	223	177
Acot6	29	20	14	29	23	10	78	62	67
Acot7	135	159	213	88	107	92	1104	1031	995
Acot9	539	548	563	539	690	651	1246	1083	1452
Acox1	607	645	529	775	974	816	1858	1674	1655
Acox3	163	179	154	318	301	218	485	450	591
Acrbp	212	155	98	137	216	142	84	53	44
Acsl1	395	259	266	697	663	732	1539	1112	813
Acsl3	3300	3264	2682	3558	4381	2944	9819	7985	5735
Acsl4	1247	1204	1520	1270	1589	1832	5521	4456	3920
Acsl5	305	393	409	340	548	507	904	875	910
Acta1	18	7	45	30	20	41	8872	7252	4408
Acta2	35	28	72	88	115	340	30660	23350	21797
Actc1	42	18	201	53	91	415	51372	40060	36592
Actn2	44	46	56	4	46	34	7927	5915	3692
Actn3	128	101	162	150	191	307	1024	756	1062
Acvr1b	1688	1548	1275	1537	2141	1660	700	598	521
Acvr2b	859	527	662	727	620	629	268	238	187
Acyp2	6	7	24	6	21	19	52	67	50
Adal	614	585	456	582	824	604	280	267	240
Adam10	1920	1383	1436	2172	2351	2808	4418	3532	3614
Adam12	17	64	10	30	86	118	262	270	284
Adam15	149	140	119	146	202	141	332	284	535
Adam9	1172	993	1021	1476	1539	1586	2549	2603	3756
Adamts1	266	220	293	475	482	348	1323	1233	1257
Adamts12	56	28	12	34	45	18	373	236	140
Adamts14	97	28	67	127	130	130	1373	1057	828
Adamts15	181	86	100	244	164	238	407	401	404
Adamts17	271	361	58	114	154	38	57	46	44
Adamts3	377	657	438	389	771	394	51	29	64
Adamts4	33	17	34	56	75	97	305	281	261
Adamts7	157	123	110	112	143	140	376	368	488
Adamtsl2	80	53	234	149	86	603	34	30	24
Adar	1605	1428	1029	1313	1713	1076	714	709	679
Adat1	770	710	599	494	690	491	307	280	290
Adck3	194	234	70	191	295	76	91	58	62
Adcy3	510	321	487	402	429	500	228	194	186
Adcy5	83	62	132	86	85	40	22	4	8
Adcy7	42	34	28	50	31	18	528	538	656
Adcy9	42	32	10	34	28	43	215	178	219
Adcyap1r1	338	589	682	192	387	427	18	32	16
Add3	2280	1747	1062	2746	2806	1557	646	445	365
Adgra3	755	1743	354	680	1204	209	2461	2595	3219
Adgrb2	267	203	275	256	173	232	64	39	30
Adgre5	91	79	95	52	75	66	1342	1078	1192
Adgrf5	14	10	16	20	55	4	36	42	88
Adgrg1	285	136	28	170	140	28	4	9	20
Adgrl1	3559	4135	3955	3270	5023	3851	1052	926	844
Adgrl3	38	37	14	38	20	24	282	256	115
Adgrv1	10	10	12	36	40	20	178	147	145
Adm2	202	279	26	116	250	22	16	16	8
Adora1	105	85	89	18	45	37	778	781	692
Adora2b	8	8	26	38	38	46	62	27	41
Adra1b	22	6	16	50	25	88	48	45	70
Adra2a	537	242	145	1009	967	475	47	24	152
Adrb2	27	19	4	20	41	13	271	266	266
Adrbk2	1318	923	905	995	1373	1996	55	60	22
Aebp1	356	500	334	382	682	374	861	875	1405
Aes	265	241	195	436	485	308	5068	4200	3787
AF357359	220	298	148	172	348	264	919	742	321
Afap1	734	577	582	1238	1248	1163	2397	2208	2218
Afap1l1	95	83	67	102	131	101	1157	954	867
Afap1l2	62	52	10	76	98	8	441	468	475
Aff3	426	465	445	359	473	467	72	58	38
Afmid	51	55	49	64	111	57	169	137	94
Agbl3	22	26	12	33	30	30	109	99	65
Agfg2	172	201	258	308	385	329	635	589	487
Agl	222	227	125	298	414	312	2420	1956	1628
Agpat9	494	380	260	201	394	212	25	13	17
Agtrap	1699	1167	1774	1504	1681	3176	377	373	370
Ahcyl2	1135	825	709	1191	1217	1062	402	390	396
Ahnak	1715	4939	880	1105	2425	587	5369	5140	9257
Ahr	24	35	15	10	20	14	436	437	796
AI413582	22	80	25	70	111	40	123	84	138
AI464131	86	48	39	93	87	66	2604	2087	1803
AI467606	10	26	20	20	20	30	132	92	85
AI504432	60	28	36	34	22	42	22	18	14
AI506816	32	49	62	21	43	68	22	23	15
AI661453	63	98	57	74	95	50	12	8	22
AI854703	60	82	39	26	110	46	18	20	6
Aif1l	1317	1217	1193	809	1282	829	2805	2308	4310
Aifm2	20	19	19	29	38	28	370	319	364
Airn	37	89	11	36	139	14	449	341	299
Ak1	379	329	397	358	396	364	3545	3168	3360
Ak4	322	420	214	270	335	174	113	71	58
Akap12	4419	5851	2920	3282	5432	2872	1357	1300	1550
Akap5	22	34	24	39	40	51	573	393	281
Akap6	20	24	2	38	58	18	2436	1932	1457
Akip1	181	201	176	208	309	286	491	337	369
Akr1b10	254	220	210	339	411	476	526	528	605
Akr1b8	63	64	37	65	92	38	2447	2053	1699
Akt1	2150	1815	2076	2639	2827	2940	7631	7048	6998
Akt2	1533	1458	1422	1606	1853	1572	3622	3078	2933
Aktip	341	317	208	378	482	311	704	605	664
Alcam	28	36	40	85	64	50	337	239	329
Aldh1b1	242	76	45	250	258	140	26	46	20
Aldh1l1	181	181	194	200	245	197	87	86	64
Aldh4a1	234	190	360	482	538	652	1148	1068	1329
Aldh9a1	2591	2069	2436	2756	3206	3012	907	872	722
Alkbh3	187	273	209	268	370	276	716	728	599
Alpk3	337	793	120	141	487	58	4306	3121	1955
Alpl	1039	998	1568	626	1192	1118	2	18	15
Als2cl	56	34	74	115	106	153	22	24	29
Amacr	225	184	195	302	378	253	1172	1076	1028
Amer2	41	52	34	24	27	34	20	26	17
Amot	7582	9363	18571	4497	7173	10586	1494	1449	1857
Amph	95	163	55	103	217	106	10	20	6
Amt	627	388	388	637	623	438	81	96	85
Angel1	282	250	286	355	454	418	166	103	130
Angpt1	27	20	4	62	59	18	89	94	120
Ank	134	114	167	221	261	175	684	536	652
Ankrd13a	1642	1570	1506	1690	1933	1668	3978	3303	2872
Ankrd27	1547	1606	1814	1795	2169	2030	891	817	905
Ankrd33b	39	30	75	30	46	82	407	364	215
Ankrd42	143	121	121	126	186	187	63	44	59
Ankrd44	72	33	74	136	149	131	1104	870	746
Ankrd52	1380	1421	1172	1418	1775	1513	3504	3104	2933
Ankrd6	439	357	320	523	528	459	115	93	57
Ankrd9	32	30	26	37	38	41	106	102	94
Ano1	207	261	75	27	58	8	8	4	18
Ano6	863	895	672	948	1197	797	3777	3013	2649
Ano8	369	266	295	377	364	288	891	813	668
Anp32a	9262	7966	7904	10180	12033	9859	4514	3970	3183
Anpep	1406	1012	1418	2573	3121	1939	178	198	316
Antxr1	878	650	799	822	933	1400	3082	2690	3209
Antxr2	503	262	311	729	682	574	1079	919	945
Anxa11	612	397	404	214	266	259	522	441	379
Anxa2	390	946	427	706	1129	422	15916	14093	18568
Anxa3	91	141	182	152	228	203	674	591	1158
Anxa4	392	436	284	428	493	450	1014	961	1211
Anxa5	493	559	646	708	805	1060	6454	5090	6814
Anxa6	823	1156	812	1199	1981	1163	16671	13951	14803
Ap1s1	719	725	710	811	1085	953	1759	1527	1861
Ap3m2	18	23	20	26	20	20	262	276	254
Apbb1	1198	1213	730	1250	1534	961	376	380	401
Apcdd1	1096	1930	1115	982	2509	1506	64	60	183
Aph1b	215	155	128	116	214	98	455	382	395
Apln	129	89	182	58	71	84	40	16	47
Aplp2	9399	7073	11243	7977	9038	10791	4257	3859	5165
Apobec3	258	248	285	778	841	704	304	264	323
Apobr	16	10	12	42	44	57	52	26	95
Apoe	9650	10897	3647	8261	11162	3455	922	1112	1054
App	2707	2911	1719	2842	3617	2156	5891	4980	6911
Arfgap3	279	235	158	339	446	283	643	607	605
Arhgap18	82	72	38	109	84	70	294	227	235
Arhgap23	395	489	285	360	519	392	1222	1166	1271
Arhgap24	62	46	49	54	57	54	279	201	242
Arhgap27	139	115	109	145	190	133	40	38	98
Arhgap28	980	709	619	1005	1150	757	3341	2768	2921
Arhgap29	767	1283	453	655	1194	443	7982	6652	5881
Arhgap31	14	40	35	34	44	38	168	107	136
Arhgap33	288	341	229	498	590	285	1030	692	395
Arhgdib	30	25	42	80	84	64	4987	4357	4037
Arhgef10	225	212	179	349	303	285	605	510	500
Arhgef10l	141	160	97	335	373	278	1390	1292	1548
Arhgef16	30	6	4	16	28	6	56	63	47
Arhgef2	3909	3931	2981	3112	4574	2882	11594	9440	7627
Arhgef26	279	237	401	308	236	425	30	12	22
Arhgef28	40	51	26	135	165	78	758	664	1025
Arhgef6	14	54	16	26	65	28	400	345	266
Arid3b	5680	5291	5989	3901	4763	7009	582	521	444
Arid5a	56	49	35	36	81	14	602	504	386
Arid5b	132	125	91	58	137	53	567	599	599
Arl14ep	2131	2294	961	1515	2770	1082	1085	951	740
Arl4a	270	162	236	230	181	224	1342	941	843
Arl4d	648	408	1275	1416	1408	4691	28	34	51
Arl6ip5	444	382	314	490	520	497	5146	4237	3774
Arl8a	870	869	650	787	924	652	1593	1476	2063
Armcx3	352	344	230	437	526	309	1589	1403	1066
Armcx4	3082	2656	2598	2551	3246	2798	6906	5822	5982
Armcx6	144	121	90	183	196	144	613	476	335
Arnt2	598	353	402	547	503	483	197	159	134
Arrb1	3668	2407	2827	8572	8111	10046	438	368	394
Arrdc3	697	1102	1202	788	1573	1632	3028	2403	1864
Arrdc4	1222	1193	575	1186	1859	737	344	361	329
Arsa	1294	1874	1162	1089	2320	1089	351	271	277
Art5	13	14	14	16	25	26	127	89	57
Arvcf	755	622	381	589	650	545	1401	1260	1201
Arxes2	388	431	410	452	607	625	1283	1114	1320
Asah1	1512	1550	528	1558	2000	859	2998	2626	2795
Asap3	79	54	40	107	111	99	160	119	143
Asb13	628	560	398	484	613	350	270	233	307
Asb4	3189	2737	3276	8821	10462	27173	112	163	254
Asb8	366	266	237	379	463	380	1473	1067	846
Asf1b	629	542	720	809	901	1165	2372	1919	1530
Ash1l	1397	1239	1061	1242	1427	1180	3294	2876	2932
Asic1	206	217	150	195	198	118	62	52	48
Asns	7597	8127	1938	5578	9244	2098	2270	2192	1469
Asphd2	39	37	47	72	73	69	107	139	71
Asrgl1	753	747	440	788	1060	650	248	179	210
Asxl3	363	271	307	220	311	388	189	163	126
Atf6	699	823	464	717	1074	521	2426	1879	2034
Atf7ip2	180	177	159	126	192	167	20	15	23
Atg10	87	75	44	141	162	127	244	221	177
Atg9b	24	23	42	30	28	47	238	231	274
Athl1	719	754	554	854	1062	713	294	295	274
Atoh8	162	158	100	180	222	249	370	299	380
Atp11a	421	378	256	570	655	460	1514	1248	1654
Atp13a3	3575	2701	3397	3067	3314	3299	7358	6387	7311
Atp1b1	96	61	56	143	204	56	157	151	320
Atp1b2	1201	1136	721	1007	1124	580	368	249	145
Atp2a1	213	162	70	135	225	240	9140	7048	5247
Atp2b4	198	282	161	187	272	184	1383	1094	738
Atp5l	1203	1194	1770	1531	1840	2116	3497	3045	3034
Atp5sl	884	855	628	874	1140	876	381	396	304
Atp6v0e2	32	57	16	32	25	10	340	317	230
Atp6v1a	2629	2272	2193	2797	3316	2804	6924	6385	6783
Atp6v1g2	14	36	14	6	42	35	116	108	118
Atp7a	724	568	622	643	799	726	3497	3069	3011
Atp7b	75	85	39	94	90	67	9	18	16
Atp8a1	485	331	259	694	740	321	137	114	125
Atp9a	188	192	133	275	358	245	2517	2208	1386
Atrn	498	503	363	519	694	514	1815	1450	1596
Aunip	398	458	409	347	549	429	141	120	138
Avpi1	183	227	183	223	317	232	484	460	517
AW011738	18	10	22	123	121	61	53	36	39
AW551984	468	359	158	1043	1240	248	1777	1386	998
Awat2	30	46	14	19	37	41	186	126	78
Axin2	1861	1886	2104	1809	2661	2252	114	110	138
Axl	130	148	39	132	151	72	2832	2560	5134
B2m	658	583	596	911	976	1063	2077	2008	2182
B3gnt2	180	143	175	312	273	339	36	46	49
B3gnt7	132	165	239	141	199	264	47	48	30
B4galnt1	121	166	87	78	134	103	16	14	46
B4galnt4	1071	845	669	812	896	737	109	117	75
B4galt4	100	46	29	92	106	50	164	172	238
B630005N14Rik	467	512	391	510	613	503	922	913	1272
Bach2	778	968	460	642	894	404	331	290	355
Bag2	428	420	487	459	621	504	983	853	1002
Baiap2	293	251	202	233	280	148	907	752	830
Baiap2l1	424	370	208	457	468	312	1116	932	990
Bambi	1886	2655	1785	638	1601	497	143	118	179
Banp	1046	1096	751	953	1374	1071	398	358	599
Bbs9	413	360	238	521	547	351	106	95	139
BC023829	1570	1968	2207	1525	3235	3356	552	464	515
BC026585	85	79	55	126	142	100	29	24	34
BC029214	89	82	40	60	110	66	251	259	166
BC052040	513	456	406	521	656	525	265	200	224
Bcam	292	396	208	338	337	286	1159	879	789
Bcl11b	16	24	52	16	54	88	500	424	385
Bcl2	134	167	119	133	216	232	288	271	339
Bcorl1	1052	833	772	797	1081	750	343	319	436
Bdnf	20	20	10	14	17	14	74	38	74
Bend3	2197	1613	2341	1742	1994	2345	764	755	764
Bend6	72	78	71	95	82	102	411	374	506
Bex2	2032	2321	1872	2080	2985	2313	1196	1028	909
Bex4	476	683	432	452	522	578	125	112	81
Bgn	36	85	86	127	225	184	1028	1069	1251
Bhlhe40	77	87	72	121	166	62	608	457	508
Bhlhe41	134	76	17	700	469	102	230	195	166
Bicd2	974	865	916	970	1114	1096	2782	2393	2624
Bin1	1461	1345	1154	1585	2030	1752	9870	8180	7404
Bin3	506	361	421	489	645	522	1066	831	840
Blvra	56	49	66	91	127	99	338	314	334
Bmp1	740	502	537	866	926	902	1339	1220	1726
Bmp2	795	818	909	630	815	638	18	26	28
Bmp4	1992	3373	2170	1080	3155	831	30	72	85
Bmp7	2956	2703	1556	2733	3984	3378	207	261	211
Bmper	1043	1334	1868	844	1878	1536	150	134	310
Bmpr1b	6	10	14	10	11	14	126	84	52
Bmpr2	1098	924	1045	1008	1248	1274	2750	2330	2621
Bnc2	8	21	26	10	10	30	340	305	374
Boc	644	555	325	2711	2657	1704	1292	1387	1632
Bok	56	54	133	49	43	64	194	277	302
Bola3	177	171	233	184	281	321	475	489	447
Braf	3964	5053	4495	2208	3863	3011	1198	1051	970
Brca2	1725	1509	1294	1792	2249	1790	795	789	602
Brdt	28	6	8	22	30	29	94	58	30
Bsn	30	34	16	50	36	29	87	69	51
Btbd11	32	52	22	204	214	158	92	88	129
Btbd19	125	151	165	119	197	170	391	377	310
Btbd6	515	451	485	521	650	524	250	241	224
Btg1	865	801	511	879	1080	1054	2605	2265	2052
Btg2	470	244	727	443	295	982	1024	956	1490
Bves	152	123	87	137	122	89	427	353	451
Bzw2	5139	4871	4605	4563	5908	4757	2371	2008	1992
C130083M11Rik	45	28	39	32	40	35	153	134	183
C1galt1	242	153	195	267	202	179	510	417	460
C1galt1c1	169	168	107	126	151	86	637	533	595
C1qtnf1	14	19	12	14	32	34	40	36	50
C1qtnf6	50	70	26	115	128	104	117	205	211
C530008M17Rik	2833	3475	2065	2459	4115	1803	1027	834	714
C630043F03Rik	12	12	12	50	44	24	42	16	45
Cables1	404	362	265	253	311	215	171	146	128
Cabp1	136	122	625	368	785	2456	12	11	8
Cachd1	3675	2276	4319	2526	2716	4023	325	380	419
Cacna1g	60	90	201	65	171	186	56	30	49
Cacna1h	105	88	80	167	114	38	1545	1078	527
Cacna2d1	167	175	115	132	194	108	3221	2277	1489
Cacnb1	119	154	143	146	264	215	923	590	448
Cacnb3	952	1029	878	1558	2635	1104	575	421	494
Cacnb4	30	10	14	13	26	14	75	54	28
Cacng7	112	83	93	129	161	135	38	39	52
Cadm1	1432	975	824	2757	2095	2315	2855	2944	3195
Cadm4	42	29	14	32	30	20	122	101	91
Cadps2	98	78	54	180	98	43	4	16	18
Calcrl	82	103	42	267	472	93	564	430	273
Cald1	3803	3176	2542	4758	6274	7270	10839	9739	14345
Calr	5315	5482	9906	7267	7829	12964	15831	14116	17512
Camk1	252	295	187	297	460	227	537	511	498
Camk1d	20	12	20	52	28	182	53	54	62
Camk1g	166	98	115	258	261	135	77	38	24
Camk2a	72	46	36	129	108	67	3809	2701	1495
Camk2d	273	251	174	274	289	203	1195	1087	1257
Camkk1	40	82	51	40	71	54	371	247	217
Camkv	96	106	68	105	142	69	12	20	14
Camsap3	240	233	120	199	141	110	59	49	38
Cap2	2178	1469	1419	1656	1932	1548	4555	4038	3631
Capg	169	127	171	705	605	748	167	144	357
Capn1	309	218	187	417	503	319	731	623	727
Capn15	1141	925	934	895	1109	1188	522	529	414
Capn5	403	888	377	146	403	78	366	295	247
Capn6	4613	5001	1510	3145	4224	760	39614	37222	27218
Car12	118	86	64	57	89	71	172	178	239
Car13	672	607	507	614	953	650	258	230	242
Car14	4459	3247	2647	4105	5109	3442	360	373	381
Car2	1440	1060	3760	365	669	1982	714	668	699
Car3	167	82	355	93	178	582	28	12	117
Car5b	12	6	13	20	12	22	35	22	65
Car9	37	32	11	72	46	31	98	131	75
Card10	71	89	200	161	163	270	483	359	286
Card6	4	16	14	16	28	16	38	26	34
Cask	1507	1256	1108	1592	2013	1348	827	592	610
Casp7	137	151	145	114	196	186	1030	891	918
Casp8	74	68	94	153	164	163	368	366	453
Cass4	40	24	65	124	106	254	332	254	193
Casz1	37	31	13	69	81	23	472	435	291
Catsper2	27	30	18	43	67	39	112	105	57
Cbfa2t3	63	45	17	57	110	38	482	367	238
Cbln1	346	250	452	143	148	285	2	4	30
Cbx2	3898	3131	2504	3490	3693	3531	1137	1028	956
Cbx4	141	127	72	182	203	159	258	249	231
Cbx6	784	648	408	1026	1223	809	2065	1937	1881
Cbx7	429	592	98	387	617	202	118	89	110
Ccbl2	81	34	158	108	126	230	232	218	238
Ccdc101	605	563	338	453	628	424	278	231	265
Ccdc106	64	58	55	83	117	118	17	10	12
Ccdc114	123	132	86	159	189	174	51	42	43
Ccdc120	371	320	171	349	370	247	147	141	151
Ccdc122	52	32	28	78	85	60	97	98	105
Ccdc134	354	389	551	324	519	526	1295	1042	882
Ccdc136	1521	1570	815	1614	2135	1213	369	368	306
Ccdc141	10	29	14	26	57	10	1898	1379	1104
Ccdc18	655	683	494	656	836	699	293	238	210
Ccdc181	71	64	62	126	128	97	196	142	168
Ccdc23	264	246	230	321	343	344	1915	1534	1560
Ccdc28a	141	136	64	111	123	102	63	39	38
Ccdc30	74	59	40	88	75	81	16	16	14
Ccdc32	220	178	144	282	300	270	455	410	314
Ccdc40	188	148	130	163	199	113	28	20	18
Ccdc74a	9	14	10	10	15	19	63	64	41
Ccdc8	835	745	723	1184	1684	1290	2778	2526	2469
Ccdc85c	505	461	388	582	564	495	105	73	71
Ccdc88a	1181	1048	1143	1270	1581	1429	3016	2595	2444
Ccdc88c	163	98	66	177	129	117	1041	956	728
Ccdc92	74	62	48	64	71	42	20	18	28
Ccnb1ip1	28	25	99	30	42	39	4	15	14
Ccnd3	1709	2431	2260	2265	3516	3303	12055	10103	9113
Ccng1	2733	2068	2205	2456	2699	2507	10429	9936	15310
Ccnjl	630	485	544	494	508	507	64	64	62
Ccpg1os	114	101	105	158	179	123	52	26	37
Ccser2	627	492	488	637	722	618	2091	1646	1780
Cd109	67	51	42	282	244	66	1430	1318	2266
Cd151	1151	1316	979	1237	1589	1347	3163	2812	3300
Cd160	32	30	87	68	70	136	10	14	6
Cd164	5837	5419	5054	5882	7278	7508	13866	10779	10713
Cd1d1	18	18	22	28	30	34	105	139	68
Cd24a	12580	9017	4328	10830	8966	5526	1287	1359	1651
Cd36	28	24	52	6	30	49	902	651	268
Cd38	41	24	64	74	73	114	148	129	381
Cd40	171	228	416	122	220	323	101	87	106
Cd44	228	315	181	249	464	238	3073	2681	4811
Cd47	123	141	103	285	295	268	430	385	507
Cd63	2923	2766	1921	3176	4055	2864	6272	5644	7350
Cd82	64	34	17	100	78	142	2831	2650	2594
Cd9	362	257	229	229	330	300	933	823	1191
Cd99l2	691	725	419	861	1025	549	1502	1258	1357
Cdc14b	1873	1715	1582	1580	2065	2175	709	614	714
Cdc25b	365	397	264	620	817	669	1989	1492	1264
Cdc42bpa	916	912	824	1075	1304	1336	2186	1978	1772
Cdc42ep1	203	260	238	1597	1832	1005	1346	1277	1357
Cdc42ep2	14	2	14	24	10	16	62	64	82
Cdc42ep3	43	34	4	6	18	10	555	476	461
Cdc42ep4	3192	2820	2809	3691	4563	3945	543	559	675
Cdca7	3927	3336	3145	4211	4746	4963	1509	1365	1177
Cdca7l	971	793	1200	1012	1142	1729	306	279	235
Cdh11	2487	3573	4435	1672	2791	5588	415	480	576
Cdh13	93	71	12	157	173	26	261	213	229
Cdh6	49	62	111	138	243	248	524	427	783
Cdk2	1979	1940	1796	2237	2834	2306	5565	4160	3578
Cdk2ap2	214	191	240	245	291	398	536	474	506
Cdk5r1	85	72	70	142	85	71	852	765	750
Cdkn1a	239	231	193	189	258	192	8363	7499	9891
Cdkn1b	1979	1658	811	1446	2004	941	815	767	678
Cdkn1c	459	607	282	276	393	317	3841	3701	5192
Cdkn2b	34	14	14	20	8	17	398	379	739
Cdkn2c	16	13	9	28	32	26	337	223	163
Cdkn2d	225	222	185	317	359	374	865	745	635
Cdo1	39	31	34	68	81	71	130	141	144
Cdon	752	662	597	1941	2468	1817	6843	6223	7290
Cdt1	2825	2871	1944	2738	3811	2561	1471	1352	1055
Cebpb	102	159	84	196	214	243	416	496	440
Cecr2	5103	3548	2671	5505	5656	6271	651	495	441
Celf2	181	192	175	128	139	91	5510	4936	4516
Celf4	184	115	149	105	167	340	31	21	23
Celf5	40	39	37	63	80	70	114	85	162
Celsr1	526	495	463	511	586	704	70	46	48
Cemip	58	22	91	4	10	78	720	636	550
Cend1	8	18	20	20	20	40	83	76	52
Cenpi	530	513	491	543	699	698	1429	1175	986
Cep126	446	406	403	297	496	374	124	142	144
Cep170	1711	1326	1362	1465	1667	1285	5216	4390	4970
Cep41	92	160	208	142	207	203	1874	1489	1112
Cep44	816	723	458	664	888	612	396	336	305
Cep55	422	517	368	692	936	657	1343	1139	1063
Cep78	1164	895	914	993	1196	1086	457	425	377
Cep83	1777	1664	1249	1688	2013	1405	847	743	665
Cep97	1281	984	828	957	1167	888	394	416	368
Cerk	223	158	166	227	268	174	494	511	571
Cers4	668	844	513	576	836	508	407	366	275
Cfap69	48	37	33	49	53	40	570	575	1015
Cfl2	1150	1268	1112	1337	1493	1465	8485	6882	6464
Cgn	303	244	124	211	273	96	60	67	42
Cgnl1	2618	4879	1656	1834	3974	1073	1323	966	1277
Cgref1	50	58	59	70	78	41	229	219	343
Chchd10	42	39	60	89	54	85	627	608	286
Chd3	1421	1579	870	1893	2467	1496	11174	8574	8525
Chd9	464	353	343	826	806	918	1160	955	1143
Chid1	488	430	353	489	790	560	1196	1098	1146
Chn1	527	522	384	546	644	495	1912	1538	1240
Chn2	45	24	30	33	33	57	728	503	381
Chpt1	242	230	248	265	315	398	751	677	528
Chrdl1	8	16	8	8	8	14	565	716	435
Chrm4	58	38	73	84	157	163	12	16	8
Chrnb1	11	18	6	8	18	7	5723	4250	3091
Chst1	67	62	40	149	128	127	24	10	2
Chst10	74	54	42	105	94	66	22	21	34
Chst11	223	126	187	164	203	345	1843	1648	2187
Chst14	287	383	295	315	557	296	702	682	888
Chst15	73	93	217	87	157	248	1602	1400	1387
Chst2	1669	911	1302	670	869	963	406	281	454
Chst7	620	348	1010	327	367	1571	4	6	20
Cirbp	643	553	417	742	977	754	2336	2009	1244
Cited2	2152	2414	1893	3499	4740	3603	1088	937	928
Ckap2	1184	1149	945	1215	1355	1136	2652	2278	2557
Ckb	240	290	1442	135	216	677	2465	2053	1633
Ckmt1	14	12	14	10	24	24	35	27	48
Clcn5	1358	808	1197	1615	1484	1374	7981	6921	6192
Cldn4	20	8	4	10	10	10	175	159	177
Clmn	580	457	311	717	715	443	108	88	164
Clmp	332	321	312	475	500	358	95	49	127
Clptm1l	1051	1006	1183	1089	1357	1621	3120	2791	2748
Clstn1	2436	2172	2169	3065	3656	3353	1357	1126	1074
Clstn3	364	251	246	510	533	484	46	33	18
Cltb	8	22	8	16	20	18	354	341	407
Clu	281	192	169	202	193	138	18	24	40
Cluh	1539	1611	1903	1498	1953	2150	5018	4421	4083
Cmklr1	280	210	222	222	281	392	23	20	24
Cmtm4	2842	2739	1570	1991	2298	1592	896	811	975
Cmtm6	1900	1904	1872	1603	2018	1727	1123	941	919
Cnih2	26	17	35	54	65	80	106	131	69
Cnksr2	414	488	401	161	305	234	69	141	100
Cnn2	865	1197	1806	1071	1330	2660	6082	5193	8772
Cnn3	7622	6928	8558	9080	10476	10558	18681	15661	14985
Cnot6l	478	490	447	525	717	756	2721	2324	2203
Cnr1	224	152	95	81	58	42	2508	1947	1457
Cntfr	176	140	103	325	418	374	166	161	223
Cntln	135	88	52	137	217	126	594	469	302
Cobl	24	18	12	20	18	10	1136	757	573
Cobll1	258	431	282	141	214	117	274	237	667
Coch	550	359	324	1014	871	591	44	37	16
Col11a1	65	42	72	95	114	77	279	314	311
Col11a2	80	62	48	96	77	61	37	19	21
Col14a1	126	102	207	71	148	84	644	544	305
Col16a1	36	25	33	78	53	48	372	419	540
Col18a1	1002	1701	319	666	1319	506	3208	3081	4945
Col19a1	8	4	95	0	4	28	2825	2413	2088
Col1a2	85	88	207	961	967	469	5458	4468	6193
Col20a1	67	48	17	56	94	37	561	385	107
Col22a1	85	49	64	76	72	82	10	20	14
Col23a1	3935	2069	917	4397	3807	1513	14	16	22
Col24a1	77	102	116	85	127	144	307	245	134
Col25a1	12	14	28	26	40	79	2049	1695	1046
Col26a1	421	319	170	784	760	484	5106	3713	2498
Col27a1	235	286	286	312	416	445	115	74	186
Col2a1	112	77	110	49	77	108	392	237	131
Col4a1	3939	3000	3753	9292	8083	9173	17492	17588	20048
Col4a2	1738	1352	1480	4115	3601	4226	12055	11992	12656
Col4a5	369	403	189	465	624	201	877	1098	1718
Col4a6	378	515	199	509	793	273	110	100	221
Col5a1	871	606	999	988	1136	1434	3213	3834	5254
Col5a2	187	125	137	137	146	116	1345	1622	2783
Col6a1	247	230	61	246	375	133	671	799	770
Col6a2	148	137	64	178	249	112	524	518	254
Col7a1	114	104	68	154	221	140	452	268	167
Col9a2	27	10	19	36	46	27	112	158	63
Col9a3	141	115	77	106	157	63	18	24	27
Colec12	1820	1733	1019	1881	1985	1528	788	566	554
Commd3	706	564	605	778	817	669	1563	1256	1178
Copz2	79	93	36	100	143	56	304	245	238
Coq10b	209	207	283	216	202	284	641	477	622
Coq3	191	182	179	229	270	269	512	501	480
Cox4i2	98	129	103	136	257	158	9	18	10
Cox6b2	141	144	103	256	208	210	233	208	425
Cox8a	2742	2782	2941	4111	4799	4967	7019	6207	5823
Cpe	227	154	178	208	218	182	394	478	1088
Cpeb1	31	42	16	61	93	26	88	71	86
Cpeb2	60	72	64	123	118	58	177	154	225
Cpeb3	22	17	30	24	38	33	69	68	28
Cpeb4	284	214	192	336	397	339	1117	913	1027
Cpm	330	373	262	811	1450	472	794	627	759
Cpne2	87	56	112	85	114	129	605	405	480
Cpne7	110	99	49	242	276	233	93	61	37
Cpped1	565	435	263	591	583	485	1027	1041	1164
Cpq	17	16	8	34	38	8	48	44	44
Cpsf4	1605	1502	1342	1458	1854	1543	788	748	741
Cpt1c	359	382	226	322	434	263	769	843	1099
Cpxm1	739	616	583	869	1020	889	305	318	332
Crabp1	2323	1801	1149	2797	2241	1941	18	51	36
Crabp2	330	202	91	233	182	50	761	722	446
Cracr2b	6	17	8	28	16	10	64	36	71
Crat	305	276	281	429	541	405	1341	1111	941
Crb2	2311	4211	2449	1099	3263	594	50	89	37
Creb3l1	222	430	220	326	660	570	1099	1200	1452
Creb3l2	168	146	185	190	253	192	609	536	577
Crebrf	880	839	215	585	908	327	231	196	224
Creld1	38	54	67	70	51	98	1032	956	840
Crim1	145	124	126	146	149	134	644	655	1243
Crip1	36	58	42	52	68	62	104	107	106
Crip2	109	283	122	58	110	86	660	791	1118
Crispld1	257	296	187	142	278	120	23	20	11
Crlf1	42	42	118	187	350	550	246	188	765
Crtc3	286	235	175	352	423	367	850	713	676
Crym	12	18	50	14	8	31	302	180	228
Cs	5578	5140	4341	5696	7243	5221	11793	10568	9664
Csdc2	24	18	30	50	37	36	837	547	464
Csf1	93	71	101	78	157	69	1271	1267	2069
Cspg4	7	16	20	10	41	30	117	127	92
Cspg5	16	16	8	16	14	7	34	31	32
Csrnp3	190	200	91	212	257	146	28	44	24
Csrp2	1638	2810	707	1455	2850	741	255	200	231
Cth	1236	1282	756	599	1255	659	513	465	303
Cthrc1	389	234	405	132	102	141	93	97	244
Ctif	319	279	205	362	381	198	761	667	596
Ctsb	2013	1700	1637	1809	2282	1713	5060	4763	6389
Ctsh	35	33	29	35	44	31	15	8	7
Ctso	54	95	26	62	74	20	167	135	114
Cttnbp2	295	417	205	217	369	57	11	14	25
Cubn	35	31	36	12	24	28	160	128	164
Cuedc1	251	319	184	362	479	363	1089	946	856
Cutal	44	26	14	157	152	88	46	40	107
Cxcl12	25	44	62	92	93	18	116	92	551
Cxcr4	1953	1506	2299	952	1077	1408	296	236	175
Cxx1c	226	241	366	181	269	727	23	14	24
Cxxc5	2361	2344	2446	2625	3444	3452	1446	1155	1168
Cyfip2	445	367	325	917	728	372	4289	3376	2404
Cygb	10	24	18	6	14	16	475	352	271
Cyp26a1	4171	3026	9064	1333	1530	10738	8	12	12
Cyp27a1	200	178	70	198	362	201	76	58	42
Cyp39a1	399	351	176	395	447	262	88	62	44
Cyr61	154	393	429	52	93	317	869	685	1531
Cystm1	45	50	8	19	41	6	161	149	153
Cyth1	213	205	222	212	282	261	803	688	707
Cyyr1	11	9	32	22	20	58	33	43	99
D030056L22Rik	923	933	770	941	1209	1065	501	354	434
D17H6S56E-5	963	771	1134	1138	1452	1638	4095	3410	2819
D2hgdh	187	182	122	182	201	161	92	52	74
D430020J02Rik	90	118	109	127	187	138	291	241	202
D430041D05Rik	228	92	459	139	81	336	93	80	53
D8Ertd82e	813	801	758	458	582	498	465	330	375
D930015E06Rik	1020	731	761	900	1052	1015	2244	1826	1826
D930048N14Rik	28	45	16	41	40	33	273	202	138
Daam1	1252	1658	830	1327	1812	1132	4130	3274	2619
Daam2	648	778	603	329	570	372	187	144	196
Dab1	241	123	192	311	232	248	36	22	14
Dab2	394	558	257	459	671	445	1116	914	1286
Dach1	437	309	216	204	302	312	45	29	20
Dact1	1403	874	1073	947	1028	1679	131	142	272
Dact3	516	683	398	655	864	460	1380	1215	1153
Dag1	3051	2842	2314	3535	3772	3443	9165	7595	6531
Dagla	64	40	4	60	34	9	495	447	491
Dapk1	6732	3444	3378	4877	3804	5468	1569	1428	1692
Dapk2	90	159	89	45	119	54	670	546	573
Dapp1	26	20	13	24	58	16	191	178	240
Dazap2	1302	1256	1113	1556	1824	1670	3076	2942	2751
Dbn1	3575	3230	2519	3875	3922	2599	7704	6354	6555
Dbndd1	130	101	28	95	100	45	1094	792	736
Dcaf12l1	52	66	82	41	81	67	276	254	207
Dcaf17	1021	951	695	942	1092	862	458	360	364
Dclk1	406	246	510	131	120	148	3606	2583	1523
Dcxr	137	106	142	204	200	202	349	354	637
Ddah1	66	118	28	22	16	16	408	329	473
Ddb2	200	213	115	207	318	154	73	81	48
Ddc	17	22	24	12	34	15	542	445	385
Ddias	505	450	484	545	579	564	987	958	1202
Ddit4l	117	97	65	77	34	49	313	257	534
Ddr1	433	652	457	428	684	617	3508	2951	3408
Ddt	931	1163	1080	1326	1610	1709	507	427	363
Ddx25	286	199	227	310	379	303	70	91	69
Ddx41	2094	1818	1936	2335	2452	2335	1127	922	1001
Ddx58	42	34	53	68	51	74	101	123	151
Def6	50	46	60	77	68	134	266	278	354
Dennd6a	2205	1781	1610	2092	2417	2086	1096	914	883
Dennd6b	521	668	317	531	824	463	372	239	115
Depdc7	92	52	82	112	130	120	691	548	391
Des	201	249	190	168	363	261	13454	10309	8205
Dgke	122	140	112	99	151	132	403	286	243
Dgkk	457	261	709	256	179	176	190	139	203
Dhcr24	5674	6038	8194	5910	7869	7744	3726	3518	3091
Dhdh	578	527	544	628	784	566	144	139	101
Dhrs7	181	174	160	385	451	336	45	51	64
Dhtkd1	542	481	424	552	645	511	254	219	274
Dhx32	328	311	256	425	488	379	824	760	600
Dip2a	547	476	442	647	671	583	1216	1180	1279
Dip2c	561	447	537	576	776	650	2237	1932	1843
Disp1	608	588	723	598	815	791	1587	1460	1332
Dkk3	129	160	43	105	152	60	191	204	467
Dlc1	3462	2753	6307	4993	6937	11864	440	336	446
Dlg3	2130	1624	1116	2589	2896	1921	776	717	914
Dlg4	847	1017	495	1027	1558	982	430	372	416
Dlg5	4126	5208	4993	2918	5365	3306	1973	1817	2318
Dlgap3	89	106	45	86	110	56	35	30	19
Dlk1	200	404	168	36	118	129	1984	1942	1206
Dll1	4762	1874	1138	4007	3784	4556	1106	903	854
Dlx2	10	30	14	2	21	22	45	32	114
Dmd	41	65	58	157	269	144	279	231	224
Dmpk	419	389	236	522	644	395	2607	1913	1286
Dmrt2	12	19	2	201	136	74	876	856	723
Dmrt3	38	28	8	191	110	40	12	16	8
Dmrta2	44	32	30	126	84	344	57	36	62
Dmtn	43	74	93	46	69	74	42	22	22
Dnaaf3	95	102	100	85	91	170	36	38	22
Dnah17	12	24	11	11	17	4	56	46	53
Dnah2	157	159	141	197	299	187	16	14	8
Dnaja4	165	160	108	209	199	162	64	40	84
Dnajb14	122	86	96	108	188	125	294	306	226
Dnajb4	230	192	139	243	293	236	790	763	869
Dnajb5	198	128	254	236	282	391	652	499	581
Dnajc28	110	84	42	66	74	52	46	27	40
Dnal1	325	293	246	307	406	330	2319	1897	2159
Dnd1	90	72	119	102	118	142	27	20	36
Dner	30	18	26	3	14	24	304	221	269
Dnm1	45	41	22	123	89	64	351	284	181
Dnmt3b	4820	4313	5357	5188	5936	7280	269	207	197
Dock10	13	20	8	34	36	24	143	114	88
Dock11	4420	3090	3764	3896	4078	5412	1363	1216	1066
Dock3	23	8	24	21	19	52	104	93	38
Dok2	64	47	37	46	57	77	19	20	6
Dok4	1269	2662	1067	693	2335	478	92	63	105
Dok5	46	44	49	52	68	70	172	122	178
Dpf1	106	156	114	72	166	84	48	52	53
Dpf3	86	119	97	30	55	51	52	34	34
Dpy19l3	511	500	744	1155	1391	1487	1737	1548	2035
Dpysl3	172	185	300	300	196	103	973	911	2145
Dpysl5	5525	3600	4775	4301	4776	6540	192	126	198
Dqx1	90	107	78	97	162	82	23	26	13
Draxin	93	67	173	348	479	901	166	158	112
Drp2	48	34	15	56	54	34	281	194	143
Dsc2	162	233	119	101	100	40	196	205	152
Dsg2	807	1274	657	518	769	413	16	54	40
Dstyk	469	417	324	503	542	529	1141	956	883
Dtx3	2161	2373	1294	2545	3615	1951	1189	898	744
Dtx4	98	84	36	280	271	140	2834	2473	2514
Dusp14	19	36	33	52	32	58	185	166	245
Dusp27	42	110	30	20	62	22	1385	1048	851
Dusp3	143	235	96	112	129	98	2099	1710	1769
Dusp4	1804	1293	3119	1863	1939	3920	678	660	1230
Dusp5	416	300	280	270	274	262	99	86	148
Dusp9	4344	4031	4318	1595	2175	2411	1157	1074	1625
Dym	980	893	658	896	1082	800	384	337	326
Dync1li2	1662	1576	1248	1661	2015	1772	4835	4130	3769
Dynlt3	292	365	266	425	546	401	1419	1184	1155
Dysf	46	36	55	56	38	72	596	472	445
E130012A19Rik	2120	1680	2228	2178	2129	3232	161	168	148
E230016M11Rik	21	29	12	24	42	22	79	74	31
E2f2	111	117	91	172	163	110	2352	2058	1807
E2f5	1934	1743	1706	1864	2361	1882	605	642	559
E2f8	522	429	476	541	643	580	1423	1154	1024
E330009J07Rik	190	171	254	263	273	206	84	79	83
E330033B04Rik	12	16	12	14	61	31	47	36	60
Ebf1	94	25	32	101	54	22	14	10	10
Ebf3	118	156	38	370	484	79	530	424	371
Ebf4	116	227	34	103	175	48	35	12	15
Ece2	757	592	550	713	920	743	292	254	277
Echdc2	577	517	596	683	862	987	213	204	242
Echdc3	12	12	14	24	44	40	26	32	36
Ecm1	59	45	68	69	154	56	286	259	689
Eda2r	406	192	190	273	278	194	1517	1368	2092
Edem3	1301	974	883	1111	1119	981	3794	2946	2730
Edn3	52	49	77	429	491	1213	135	108	90
Eea1	707	752	474	623	926	457	1784	1447	1457
Eef2k	470	546	301	353	489	216	1579	1444	1261
Efemp1	83	42	75	122	141	149	222	257	479
Efhd2	579	606	755	670	731	996	1477	1448	1542
Efna1	425	832	343	286	655	476	20	32	56
Efna2	796	611	577	991	979	812	305	280	285
Efna3	742	589	1426	618	809	1856	17	16	22
Efna4	943	705	751	974	1097	1035	319	329	354
Efnb3	810	1136	1057	938	1511	930	94	96	78
Egfl7	538	580	339	561	853	393	107	75	114
Egfr	32	29	64	18	31	52	431	429	1126
Egln1	398	408	439	502	606	696	1289	1118	1168
Egln3	602	633	1025	1154	1632	2911	2337	2032	2584
Egr1	729	364	347	1223	982	412	1190	842	989
Egr3	20	10	49	18	13	60	405	350	171
Ehbp1l1	116	117	242	177	273	447	7787	6018	5177
Ehd2	93	133	111	123	226	148	2819	2612	2757
Ehd4	523	361	589	939	819	939	4619	3878	4979
Ehhadh	32	39	26	55	56	106	54	69	92
Eif2ak1	1131	1010	1259	1014	1285	1250	3673	2635	2228
Eif2ak2	293	225	266	264	465	308	840	802	793
Eif4b	29540	28254	16542	25504	32609	21593	13205	11979	12389
Elavl2	400	211	183	284	261	223	95	101	180
Eldr	34	58	17	60	78	49	124	76	75
Elf3	93	130	74	81	145	52	18	18	22
Elf4	120	125	110	344	352	453	1127	1113	1267
Elk3	222	157	232	570	777	926	674	635	1078
Ell3	90	51	29	76	86	19	16	12	26
Elmo1	844	534	487	479	439	428	53	69	97
Elovl2	276	239	418	268	293	462	24	26	23
Elovl4	317	351	226	282	307	222	125	115	123
Elovl7	32	36	12	44	67	29	370	311	172
Emb	6695	4024	5377	4492	4251	4543	839	858	935
Emc1	909	880	877	832	1267	1109	2638	2205	1790
Emc3	855	847	725	887	1211	939	1936	1597	1630
Emc9	28	40	16	30	44	12	83	73	91
Emid1	117	143	96	116	158	155	28	30	17
Emilin1	252	214	259	1085	1317	891	2017	2047	2002
Emilin2	83	62	222	60	102	224	20	13	4
Emilin3	29	28	56	48	42	95	20	18	6
Eml3	1204	1243	1068	1310	1676	1381	566	501	549
Eml4	5489	4825	4084	5109	5708	4763	2225	1870	1994
Emp1	14	18	16	22	32	18	2650	2675	4447
Emp3	96	138	114	169	274	160	1212	1218	1706
Endod1	61	106	125	93	101	122	310	273	353
Eng	70	167	208	253	415	397	379	450	1044
Enho	106	83	83	364	403	459	570	496	363
Eno3	408	630	381	390	780	292	3297	2580	2309
Enox1	31	44	16	44	46	34	550	392	409
Enpp4	10	4	30	14	13	15	390	307	302
Enpp5	41	44	8	88	92	32	168	156	146
Entpd4	70	140	70	137	150	104	670	317	233
Entpd6	802	668	771	776	1003	856	312	237	306
Epas1	196	416	61	285	633	535	43	30	39
Epb4.1l3	4506	2593	1609	4335	3555	2528	1350	1296	1573
Epb4.1l4a	284	314	237	543	696	453	695	698	1011
Epcam	411	321	298	426	447	326	22	6	16
Epha1	821	431	1289	850	928	3245	92	40	89
Epha2	141	96	229	202	164	340	1009	862	1776
Epha4	4288	2318	1993	3501	3563	3491	268	262	426
Epha7	283	194	181	417	299	246	123	90	53
Ephb2	1212	1064	527	1084	1334	845	121	190	367
Ephx2	74	65	65	82	90	49	6	20	18
Epm2a	23	15	10	22	43	29	58	47	31
Epor	110	74	97	181	221	227	478	425	260
Erbb2ip	1278	1249	1238	1633	1957	1662	4785	4181	3794
Erbb3	40	24	17	72	105	30	2159	1496	1497
Erc2	37	25	36	78	62	65	102	79	133
Erdr1	2644	2909	1736	2058	3410	2583	1569	1218	938
Ero1lb	20	20	15	51	23	31	50	46	44
Errfi1	276	297	257	392	382	432	1437	1212	2156
Esd	1404	1205	1253	1662	2073	1719	3795	3336	4479
Esyt1	746	779	550	938	1182	802	2420	2022	1953
Etaa1	1230	1106	1080	1238	1327	1347	613	548	558
Etl4	775	944	401	638	743	374	2341	2223	2308
Etv5	1725	1544	3305	1495	1741	4799	836	640	712
Evi5l	58	40	60	101	98	96	153	127	110
Exd1	84	79	80	140	134	102	41	39	41
Exoc6	188	157	124	108	150	98	890	605	408
Exosc5	1095	1196	935	1068	1340	1175	323	253	300
Exosc7	1424	1351	1267	1266	1867	1558	598	454	508
Eya1	98	76	114	212	330	342	776	629	522
Eya2	26	18	8	10	24	10	1870	1453	1691
Eya4	16	20	2	30	48	10	2459	1981	1679
F11r	533	420	721	747	684	737	125	122	235
F3	26	20	82	32	30	70	144	242	303
F5	78	55	156	52	77	74	12	8	12
F930015N05Rik	44	28	22	20	38	28	11	12	8
Fabp3	80	101	91	55	68	60	602	414	226
Fabp5	1341	1659	1623	1342	1613	1568	4698	3930	3310
Fads3	104	156	73	258	252	176	1067	909	1012
Fam102a	376	283	359	433	456	452	129	138	199
Fam109b	155	108	99	99	147	89	23	30	20
Fam110b	133	128	82	119	128	66	322	308	262
Fam111a	277	215	328	571	636	538	1110	979	1291
Fam114a1	112	82	69	126	173	123	577	560	697
Fam117a	1242	970	699	950	1103	724	555	448	410
Fam118b	492	412	403	495	518	548	1488	1287	1270
Fam120a	2549	2568	2550	2747	3562	3552	6686	5828	6121
Fam120aos	39	55	50	73	87	105	182	105	100
Fam120c	180	144	76	149	232	95	387	291	332
Fam122b	354	538	569	191	346	196	498	452	510
Fam124a	38	25	35	70	28	36	64	62	108
Fam126a	1063	999	814	891	1143	871	2404	1880	1814
Fam129a	19	24	2	14	22	14	309	273	208
Fam129c	223	218	106	202	308	164	59	58	35
Fam131b	46	52	76	48	41	98	22	16	28
Fam134b	44	36	38	87	127	114	396	324	277
Fam149a	236	190	273	234	310	359	443	520	617
Fam151b	14	4	16	32	32	18	50	25	31
Fam160a1	46	37	28	38	26	32	83	75	104
Fam161a	12	10	14	10	29	33	35	33	33
Fam169a	685	763	670	854	1032	1037	110	94	124
Fam174b	25	33	20	52	40	76	445	321	271
Fam178a	2941	3066	2366	2605	3193	2531	9843	8051	7979
Fam184a	135	112	55	139	137	74	50	53	45
Fam185a	359	359	349	268	423	382	140	160	224
Fam195a	56	92	64	50	68	62	308	312	255
Fam198b	44	36	56	36	68	70	394	299	318
Fam199x	1260	1150	1092	1023	1396	1000	436	431	438
Fam19a5	478	401	477	370	336	415	48	38	72
Fam20c	56	24	27	84	50	61	321	230	193
Fam210b	433	518	271	372	474	299	165	93	217
Fam212a	384	238	365	525	476	937	40	48	49
Fam212b	189	118	86	137	84	76	1437	1221	1644
Fam213a	1174	896	215	455	512	205	227	161	123
Fam214a	206	170	72	192	228	138	976	741	573
Fam214b	311	388	311	801	1033	531	1157	1014	1141
Fam217b	42	33	20	25	31	30	112	69	60
Fam219a	24	25	52	60	86	58	167	112	128
Fam222a	55	46	50	26	60	72	16	14	16
Fam229b	24	18	22	40	55	36	58	67	40
Fam3c	583	526	590	580	763	696	2021	1798	1498
Fam43a	380	434	428	202	380	246	63	92	97
Fam46b	18	10	12	14	34	22	40	36	28
Fam49a	203	195	369	177	193	468	717	641	700
Fam60a	4050	3294	3303	3165	3892	3203	1003	967	902
Fam69b	71	76	52	72	85	138	143	134	187
Fam78a	39	30	26	26	32	34	569	488	307
Fam78b	102	46	41	139	122	145	12	22	30
Fam81a	10	2	18	152	262	170	107	69	141
Fam83h	347	361	343	457	484	369	158	166	194
Fam84b	222	300	107	316	472	204	70	74	85
Fam89a	36	32	87	21	61	67	17	10	29
Fam92a	473	433	357	540	568	530	1051	910	872
Fam98c	135	109	94	170	221	159	47	28	38
Farp2	60	31	40	59	69	70	193	179	189
Fat3	137	155	164	63	85	111	341	225	258
Fat4	257	172	436	141	189	241	129	134	141
Fbln2	861	1391	1536	377	1027	693	161	260	242
Fbln5	17	12	8	10	16	4	98	71	166
Fbln7	136	92	64	214	318	246	36	38	20
Fbn1	982	1123	480	1039	1541	324	3744	3449	3456
Fbxl14	2284	2505	3079	1505	1884	2014	889	904	923
Fbxl19	3760	3244	3600	3771	4279	4283	1368	1372	1408
Fbxl20	2325	2137	1039	1887	2374	1459	707	662	898
Fbxl22	28	19	4	8	16	12	662	461	497
Fbxl4	188	156	113	212	276	195	347	348	337
Fbxl8	10	8	16	24	15	20	59	32	59
Fbxo10	490	447	409	657	821	815	1627	1368	1254
Fbxo17	86	68	76	167	177	146	844	739	600
Fbxo27	79	134	59	138	166	112	39	18	20
Fbxo31	855	768	688	948	1123	840	374	337	327
Fbxo32	137	77	43	134	92	76	826	747	1083
Fbxo4	40	36	58	44	97	62	231	205	257
Fbxo48	46	46	44	46	98	79	119	132	94
Fbxw9	300	270	197	298	368	274	582	610	783
Fdxr	323	323	410	390	502	667	142	144	140
Fech	729	687	538	1297	1712	1150	2648	2090	1723
Fer1l5	202	188	125	199	243	165	79	93	85
Fgd6	400	408	442	278	474	592	155	111	185
Fgf10	720	1003	2406	559	1041	1433	43	51	20
Fgf11	36	28	23	39	62	17	229	134	156
Fgf7	18	28	4	16	12	12	167	119	62
Fgfr2	1183	2029	362	849	1506	258	65	33	138
Fgfr3	291	629	102	205	621	112	32	36	27
Fgfr4	13	14	14	48	50	26	4406	3548	2706
Fggy	204	321	171	301	501	330	68	59	91
Fhl1	3073	2606	1448	2230	2563	1354	516	431	522
Fhl2	80	80	70	68	69	128	244	186	420
Ficd	37	28	48	62	82	68	130	128	140
Fignl2	3451	2461	1911	6070	5820	4371	814	733	674
Filip1	53	24	22	13	10	8	269	212	115
Filip1l	12	11	10	34	40	19	624	671	1054
Fitm2	110	84	51	110	124	101	612	541	592
Fjx1	530	402	522	785	810	1419	1099	1037	1047
Fkbp10	878	873	710	1158	1610	1082	1758	1591	2278
Fkbp11	299	263	266	318	384	369	131	120	134
Fkbp4	17294	15762	16481	16584	20550	17221	7641	6847	7412
Fkbp7	74	114	41	98	113	62	246	276	263
Fkbp9	2618	2464	2355	3650	4402	3424	5319	4875	6128
Flnb	8575	6047	17179	8599	8600	13708	3396	3816	7017
Flnc	4129	4163	2923	5099	6254	4866	11586	9696	11583
Flrt2	227	208	106	149	218	82	822	797	669
Flrt3	207	292	300	385	420	248	750	840	853
Flt1	143	111	221	91	95	459	24	10	26
Flt4	96	61	115	78	75	150	20	6	26
Fmn1	8	10	18	18	48	28	250	215	251
Fmn2	66	47	62	58	76	81	30	22	14
Fmnl2	2241	1821	2086	1767	1953	2217	503	431	357
Fmr1nb	124	94	199	184	243	341	66	54	87
Fn1	60224	54504	93739	63877	83276	132006	16851	17222	27553
Fndc1	4	7	38	30	25	28	385	260	212
Fndc3a	1431	1216	1085	1418	1641	1426	3042	2752	3053
Fndc3b	616	806	487	624	805	604	3095	2817	2987
Fndc5	154	136	189	107	175	213	4963	3574	3319
Fosl2	66	112	185	68	128	201	360	383	444
Foxc1	1308	713	353	1114	883	1236	139	76	71
Foxc2	3266	1345	358	2608	1901	1016	10	6	16
Foxf1	1956	3704	1984	1103	3334	962	43	47	166
Foxo1	437	297	204	601	563	965	1445	1141	1166
Foxo3	1381	969	714	665	883	709	396	371	480
Foxo6	18	36	48	26	127	50	12	13	6
Foxp4	2645	1963	1257	2881	2561	2620	685	607	510
Frat2	664	621	401	431	492	369	13	14	14
Frem1	1051	1195	206	345	437	61	1282	1401	1464
Frem2	897	1460	221	395	644	224	4916	3743	2813
Frk	12	4	16	22	24	8	210	180	213
Frmd4a	522	489	997	806	1092	1842	2337	2126	2387
Fry	20	12	27	108	115	95	1034	990	727
Frzb	1957	993	2107	2429	2718	4553	24	16	22
Fsd1	155	165	74	185	204	80	18	34	40
Fst	707	501	1461	556	651	2595	52	33	116
Fuca1	360	314	270	526	572	511	808	767	1068
Fuom	48	47	46	89	99	85	234	153	123
Fut10	497	451	494	476	617	647	207	152	225
Fut4	93	92	86	62	89	75	38	38	61
Fxyd6	1768	1796	1045	1789	2072	1671	5480	4212	3167
Fyco1	571	549	378	649	726	661	1920	1410	1139
Fyn	1135	1016	430	1825	2579	1809	3268	2719	2230
Fzd1	1264	646	604	1688	1694	1609	511	346	439
Fzd10	369	331	527	620	845	1791	22	8	28
Fzd4	388	747	142	166	331	84	1598	1346	997
Fzd6	114	64	65	74	60	34	255	262	148
Fzd7	9598	6859	7888	5295	5916	8355	1123	990	958
Gaa	1204	1198	752	1246	1702	965	3172	2827	2410
Gab2	62	48	32	46	68	14	617	514	466
Gabrb3	152	114	133	45	81	73	30	29	50
Gadd45a	145	122	114	167	177	284	745	635	637
Gadd45b	45	86	69	52	78	66	402	386	472
Gadd45g	50	107	58	44	113	12	799	654	811
Gal3st4	57	39	30	138	212	86	14	14	21
Galns	152	178	110	218	307	183	692	623	515
Galnt10	1495	1590	1237	1503	2467	1641	653	591	730
Galnt12	90	64	84	210	185	359	21	16	12
Galnt14	38	47	48	60	105	225	12	8	14
Galnt16	1170	452	131	1572	893	263	19	22	26
Galnt2	1632	1337	1277	2323	2382	2312	3044	3037	3892
Galnt4	121	80	105	130	109	211	405	334	395
Galnt7	1468	1309	1613	1754	2163	1960	529	517	894
Gamt	109	146	86	111	144	82	1184	861	655
Gan	189	131	171	167	169	186	307	318	407
Gap43	28	33	49	22	37	60	324	297	859
Gar1	1765	1621	1897	1525	2091	2058	924	943	912
Gas2	31	21	18	40	66	46	298	267	183
Gas2l3	278	262	209	390	457	358	839	841	650
Gas6	104	220	126	76	109	88	825	601	566
Gas7	122	126	83	128	174	97	545	487	370
Gata2	97	191	280	74	208	86	74	65	128
Gata4	4350	5004	5219	2010	3264	3395	261	367	443
Gata6	1234	1483	1266	628	941	904	30	120	76
Gatm	44	22	34	25	17	24	4136	3000	2020
Gatsl2	245	106	131	349	275	190	1172	933	783
Gatsl3	190	164	309	224	286	492	38	22	60
Gbas	1012	1106	719	1245	1608	1131	3261	2930	2567
Gbe1	156	143	180	142	192	215	590	517	511
Gbf1	1678	1321	1549	1704	2154	1838	4017	3214	3383
Gbp2	38	36	163	55	50	294	10	22	29
Gbp9	34	36	109	8	46	50	18	27	16
Gcnt2	183	149	101	150	175	108	330	273	360
Gcnt4	8	7	18	64	77	98	466	404	442
Gdf11	78	101	74	151	175	99	377	339	422
Gdpd1	94	68	22	58	67	27	386	366	283
Gdpd5	107	84	60	129	97	135	520	516	657
Gem	32	26	81	42	69	72	14	20	22
Gemin5	3599	3145	3551	2899	3795	3694	1660	1546	1738
Gfod1	23	36	34	22	59	14	62	73	149
Gfpt2	624	1126	1741	815	1434	1264	286	220	192
Gfra2	441	264	611	1229	1349	2177	20	56	42
Ggact	58	64	26	45	76	44	122	107	108
Ggct	74	91	153	70	81	160	47	56	48
Ggh	71	40	37	73	94	71	159	174	135
Ggt1	28	33	42	34	44	66	6	2	24
Ggt7	142	145	73	136	227	114	63	32	22
Ggta1	472	497	437	668	738	495	1062	1142	1778
Ghr	344	331	177	311	585	242	1121	1079	996
Gid4	2381	2174	1447	2239	2684	1844	648	569	705
Gja1	9577	7790	6918	7613	7899	6954	3004	2884	4693
Glcci1	1343	744	483	692	691	531	257	163	187
Gldc	681	573	1342	414	450	589	70	31	30
Glipr2	2063	1938	701	1368	2074	978	6160	5248	5575
Glis1	301	316	450	177	381	333	40	30	16
Glrb	40	60	10	29	46	2	340	282	190
Glrx	74	50	52	102	158	83	292	286	341
Glul	6134	4837	6676	5792	6674	8611	1802	1420	1371
Gm10451	51	60	48	41	50	54	30	20	18
Gm10560	23	23	6	29	39	18	63	33	33
Gm11696	40	41	17	51	49	36	10	16	5
Gm12250	44	37	28	29	30	41	10	8	12
Gm13139	18	29	31	23	29	59	10	9	12
Gm13154	87	117	114	65	126	113	16	19	7
Gm13157	626	676	498	624	695	499	278	186	198
Gm13251	53	27	30	38	39	29	11	8	14
Gm14057	22	12	4	10	10	10	42	41	43
Gm14124	41	48	85	15	32	59	11	6	21
Gm14139	70	40	100	20	50	97	6	20	22
Gm15421	61	57	66	55	44	42	29	38	27
Gm17296	484	445	450	404	404	408	236	193	275
Gm2027	64	29	26	37	32	38	8	13	27
Gm20939	146	161	166	143	174	195	69	79	67
Gm29766	410	397	428	413	560	515	224	219	176
Gm35612	13	14	3	18	23	8	41	36	16
Gm5141	175	160	133	204	244	173	82	87	56
Gm5595	454	613	342	458	715	339	146	123	96
Gm561	104	75	100	93	123	111	224	200	173
Gm5617	89	77	54	92	159	130	51	32	24
Gm6981	38	50	57	32	47	28	20	22	27
Gm7694	149	122	12	135	106	18	28	22	21
Gm8773	10	12	8	14	20	12	56	41	47
Gmpr	25	26	50	106	82	189	545	442	458
Gnao1	417	328	138	338	278	189	104	65	57
Gnaz	43	46	21	26	39	20	14	16	8
Gnb5	92	93	42	162	92	94	286	199	222
Gne	322	325	345	551	711	1293	546	394	640
Gng10	284	255	302	347	508	390	845	791	1015
Gng11	22	6	18	42	51	26	113	86	76
Gng12	618	482	653	737	912	953	1613	1461	1679
Gng3	53	78	101	89	125	144	27	20	7
Gnptab	957	715	967	1405	1534	2073	469	399	506
Golga1	361	377	308	377	517	419	966	757	714
Golga2	732	738	612	765	1005	774	2003	1714	1695
Gpat2	37	16	43	20	42	44	11	16	12
Gpc1	1798	1756	1922	1930	2412	2044	10411	8658	7121
Gpc3	20280	19392	13493	8424	13300	9123	3007	2604	1754
Gpc4	464	196	301	252	209	350	1018	790	889
Gpcpd1	352	419	463	455	620	556	1128	957	651
Gphn	516	444	329	504	628	409	220	224	225
Gpkow	552	516	486	565	774	699	1496	1248	1413
Gpr146	22	22	4	26	20	8	151	144	142
Gpr153	155	107	107	61	68	75	219	189	139
Gpr155	57	52	44	66	69	56	132	138	102
Gpr27	67	74	61	43	71	49	21	43	19
Gpr85	18	12	11	14	16	18	47	64	76
Gprc5b	256	164	251	271	217	324	1473	1260	1242
Gpt	188	222	108	192	262	199	68	61	78
Gpx8	312	350	243	359	541	581	791	599	1074
Gramd1b	41	51	49	47	51	56	654	560	437
Gramd1c	28	15	10	38	52	26	54	44	36
Grasp	167	148	70	191	289	156	910	743	600
Greb1	5592	3413	4413	4256	4139	5134	106	122	141
Greb1l	5915	5314	2843	4395	5629	2513	135	159	135
Grhpr	589	708	516	680	809	609	230	227	209
Gria3	312	208	111	266	264	133	634	639	1184
Grik3	577	466	763	619	777	835	10	8	13
Grip2	88	48	35	319	338	333	359	240	137
Grk5	131	139	189	184	213	171	52	42	58
Grtp1	116	118	84	99	105	74	376	250	204
Gsap	14	48	15	21	33	18	188	120	141
Gsn	215	121	161	764	787	431	3880	3721	4933
Gsta4	741	513	646	883	857	761	170	137	111
Gstp1	663	735	749	1534	1956	2293	2408	2445	2448
Gstt2	177	248	212	322	464	410	61	39	70
Gstt3	89	92	71	177	210	212	28	16	54
Gulp1	404	371	219	326	379	245	162	125	132
Gxylt2	34	14	14	181	123	55	558	594	752
Gyltl1b	84	102	73	134	132	67	14	30	20
Gypc	2	10	40	16	46	46	230	217	227
Gys1	954	874	712	1064	1208	1023	4188	3140	2439
H19	23264	37093	14647	47871	79603	21449	208702	182064	127462
H1fx	2049	2035	1141	2852	3357	2179	641	554	404
H2afj	331	293	313	352	407	473	638	642	776
H2afx	5758	5173	4609	6341	6964	6351	2480	2332	2362
H2-Q4	269	222	168	275	280	223	22	14	6
H6pd	421	473	387	481	635	577	1432	1319	1103
Habp4	284	308	172	327	363	277	1022	846	642
Hacd1	218	249	320	288	429	716	596	603	506
Hacd4	13	20	11	32	29	24	36	48	71
Hace1	794	686	725	732	897	779	353	391	323
Hadhb	481	432	509	626	692	669	1788	1474	1595
Haghl	157	176	93	242	332	273	371	347	245
Hand1	6026	13377	6529	2355	9214	1949	62	81	275
Hand2	892	1408	516	369	697	76	96	190	107
Hapln4	55	30	30	36	44	48	8	10	14
Harbi1	450	322	363	449	480	390	231	181	186
Has2	1369	2020	2197	1134	2448	1587	69	51	59
Hbegf	241	434	238	133	328	164	80	105	214
Hccs	502	469	519	485	561	584	1199	1191	1020
Hcfc1r1	419	381	231	524	648	490	1182	941	1257
Hcfc2	176	157	94	164	210	143	810	651	646
Hcn2	22	16	46	26	24	51	8	11	12
Hcn4	86	106	28	30	34	12	33	28	6
Hdac11	421	427	318	430	611	465	1388	1131	1015
Hdac6	5218	2736	853	3526	2938	1228	1286	1090	969
Hddc3	82	105	132	138	243	218	483	426	315
Hdgf	15760	16194	17510	15515	20128	17166	9181	8179	8021
Hebp1	200	183	167	465	521	549	805	814	773
Hebp2	138	104	150	212	207	248	30	40	48
Heca	992	810	547	924	994	850	357	375	311
Hecw2	54	64	42	44	60	52	158	163	188
Heg1	500	375	531	627	610	1007	1197	1160	926
Hells	3746	2962	3692	3335	3981	3756	1928	1659	1518
Helz	1868	1453	1401	1494	1774	1875	723	652	769
Helz2	535	400	470	373	473	369	102	96	141
Herc3	624	624	720	395	510	327	283	238	159
Hes6	274	249	236	350	370	434	3980	3303	2805
Hexb	236	197	128	301	290	152	482	439	506
Hey1	859	723	831	719	908	615	203	160	137
Hhat	82	51	46	91	130	99	215	198	163
Hhex	116	80	118	117	124	148	23	14	48
Hip1r	287	220	244	409	374	304	120	78	81
Hipk3	747	748	814	734	967	969	6142	5216	4870
Hist1h1c	64	45	34	82	74	33	334	343	279
Hist1h2bc	26	14	15	25	36	16	228	187	230
Hist2h2be	36	10	10	16	37	26	64	54	50
Hivep1	1067	743	780	1035	1139	927	362	411	444
Hivep2	120	119	137	148	143	170	1496	1356	1220
Hk1	372	303	248	421	567	359	1159	1000	995
Hkdc1	30	26	16	48	44	34	11	10	12
Hlcs	516	459	330	535	645	361	220	208	163
Hlx	24	43	16	39	67	31	383	361	277
Hmcn1	225	181	236	489	600	339	497	549	611
Hmga2	26724	21881	21196	24840	30814	22433	8468	6885	14930
Hmga2-ps1	15	15	16	15	18	16	438	335	335
Hmgn3	152	79	122	181	157	295	308	268	274
Hmha1	668	857	689	721	1258	807	84	87	119
Hmox1	763	661	609	849	1066	772	1889	1438	1443
Hn1	2724	2368	2020	2998	3075	2672	5895	4981	4639
Homer2	443	751	307	349	736	228	235	177	204
Hook1	374	312	154	323	278	253	83	94	72
Hotairm1	15	60	23	10	45	22	11	10	12
Hoxa1	108	258	68	42	126	110	20	4	14
Hoxb2	851	1146	740	577	1039	985	117	162	197
Hoxb3	1090	1231	617	847	1423	1100	139	167	153
Hoxd9	70	157	102	2	8	49	20	23	18
Hp1bp3	1902	1873	1121	2206	2760	1958	6840	5727	5134
Hpdl	36	32	77	34	46	52	26	20	18
Hprt	36	24	35	688	851	576	1126	862	668
Hps1	386	448	388	537	609	605	134	144	156
Hrc	39	67	12	69	97	37	1997	1511	1014
Hrsp12	578	490	475	643	738	715	163	154	228
Hs3st3a1	73	76	40	59	94	40	10	17	21
Hs3st3b1	1395	1453	2200	675	1365	1531	686	543	774
Hs6st1	447	415	263	412	534	381	1956	1674	2174
Hs6st2	350	669	273	170	213	166	4968	4204	3594
Hsd11b2	853	758	135	628	896	106	16	8	18
Hsd17b11	576	548	431	725	852	766	195	209	263
Hspa13	632	538	606	606	694	632	1818	1513	1683
Hspa2	33	20	48	59	56	40	121	100	153
Hspa4l	74	85	70	90	96	56	2262	1959	1661
Hspa5	7111	6816	11967	8197	8747	14459	23339	20248	24165
Hspb1	101	133	162	156	213	273	1630	1464	1682
Hspb8	213	206	303	338	347	434	778	712	681
Hspbap1	802	775	717	604	805	693	276	222	291
Hspg2	4544	4268	3548	5252	6627	5134	12630	12862	15869
Htra1	242	172	263	198	306	696	415	453	845
Htra3	2	6	26	4	16	14	416	492	383
Hunk	2493	2561	3012	1792	2612	1944	637	483	404
Hvcn1	105	180	83	155	177	81	52	48	60
Icam1	5	12	20	12	8	36	48	38	102
Id1	1185	1500	2315	1171	1962	2878	235	223	286
Id3	3104	4146	2754	4337	6974	3528	1185	916	901
Id4	25	20	44	123	109	88	85	53	177
Idh2	3357	2760	2199	4437	5227	3775	9729	8628	8030
Ier2	1315	1123	947	1787	1904	1392	535	511	503
Ier5l	661	858	617	956	1233	883	177	209	267
Iffo1	364	339	275	350	513	372	3062	2226	1984
Iffo2	303	260	260	491	516	596	1826	1804	2243
Ifi30	388	267	204	486	397	340	760	784	1083
Ifit2	78	78	116	106	111	134	264	228	208
Ifitm2	4137	3825	3832	3926	4519	4224	1314	1321	1589
Ifngr2	249	247	233	270	302	284	764	727	769
Ifrd2	1884	1774	1814	1539	1910	1560	840	668	789
Ift140	1368	1153	752	1203	1630	1110	512	520	506
Igdcc3	1249	1049	1077	1919	2130	1595	33	23	14
Igdcc4	851	740	545	1212	1611	1106	7029	5781	5311
Igf2	14910	25126	7318	28639	51176	6744	133810	110448	77456
Igf2bp1	9786	9671	9769	9493	13293	12265	4247	4006	4301
Igf2os	708	1028	554	1088	1869	399	2889	2127	1363
Igfbp2	461	438	582	552	521	760	1416	1268	1701
Igfbp3	98	101	254	22	37	141	12835	9886	10939
Igfbp4	4905	5964	7794	5432	8449	14024	2329	2788	2787
Igfbp5	108	68	18	804	556	512	30994	30824	24168
Igsf11	130	284	22	69	97	20	35	38	9
Igtp	90	81	135	92	108	180	20	25	35
Ikbip	329	316	192	307	447	326	835	734	959
Ikbke	12	22	8	26	22	32	66	95	108
Ikzf2	57	35	14	74	103	32	115	114	95
Il10rb	427	170	86	404	376	200	504	423	525
Il13ra1	95	68	78	143	248	174	263	283	475
Il17ra	274	234	282	441	622	741	74	93	115
Il17rc	52	66	82	92	96	77	145	190	166
Il17rd	3309	2966	4010	3468	4499	8528	1526	1387	1549
Il4ra	75	21	38	385	412	138	140	220	169
Ildr2	106	86	74	340	270	277	52	59	38
Ilvbl	329	308	212	402	491	390	808	661	493
Impdh2	7668	7709	6219	7745	9621	7153	3609	2961	3217
Inadl	1227	1188	1055	1197	1587	1264	476	459	792
Inafm2	148	174	126	120	182	79	473	398	452
Inca1	13	12	6	29	39	18	38	41	17
Ing5	1866	1648	1467	1467	1917	1524	826	713	713
Inha	16	34	12	40	53	21	159	157	121
Ino80dos	25	22	12	25	49	24	69	54	45
Iqcg	58	43	91	72	57	80	38	37	27
Irak4	24	25	31	26	42	50	60	58	54
Irf2	109	85	52	70	122	82	224	191	229
Irf2bp2	580	585	492	470	579	636	1471	1472	1698
Irgq	637	560	442	685	661	529	1306	1183	1104
Irs1	546	748	446	508	649	421	2853	2730	3176
Irs2	1088	896	562	1044	1157	970	388	382	328
Irx3	1768	756	203	1598	1121	670	309	293	344
Irx5	648	262	122	714	498	246	152	123	112
Itga2b	18	19	15	27	36	16	78	47	36
Itga3	64	192	29	47	79	26	888	685	1692
Itga4	106	110	32	1556	1743	270	8692	7308	5103
Itga6	611	508	649	494	399	379	4552	3851	3996
Itga7	22	8	20	17	24	20	463	359	363
Itga8	748	520	720	1553	1836	2213	103	184	188
Itgav	880	772	793	931	1186	1031	2051	1898	2912
Itgb1	6633	6795	6584	6523	8643	7659	15642	13478	17181
Itgb1bp2	15	24	4	15	10	16	655	495	309
Itgb4	13	16	8	16	16	29	533	554	854
Itgb5	4040	3804	2339	2484	3556	2279	1458	1320	1677
Itih5	330	203	168	323	343	228	77	56	74
Itm2a	291	277	150	554	532	214	46069	37173	27976
Itm2b	1503	1182	786	1683	1948	1259	7151	5988	7407
Itpk1	622	462	670	462	629	931	185	206	138
Itpkb	132	111	140	208	270	426	252	296	377
Itpr1	6215	4271	4334	5267	5784	5795	337	356	370
Itpripl2	268	269	275	323	401	342	1301	1288	1773
Itsn2	312	314	158	269	348	177	1250	994	1132
Izumo4	14	29	23	25	55	46	93	66	51
Jade1	787	693	356	855	923	532	1308	1136	1441
Jade2	447	461	685	505	603	898	170	146	252
Jag1	3223	1433	991	1844	1807	1073	208	247	172
Jag2	37	49	19	59	60	48	489	338	337
Jakmip2	50	68	46	32	65	14	26	22	26
Jam2	54	35	40	94	89	140	2326	1804	1059
Jam3	1716	1382	1078	1771	1969	1418	4453	3614	3462
Jarid2	2717	2294	2370	2403	2960	3350	735	621	643
Josd2	148	155	149	172	233	192	768	666	570
Jph1	288	310	235	300	372	225	775	626	447
Jph2	39	111	38	50	100	56	2936	2438	3149
Jund	431	364	323	811	680	759	2351	2353	2432
Kalrn	679	820	524	403	564	479	223	198	166
Kank1	3229	1522	1299	3515	2723	2330	1073	849	618
Kansl1l	314	281	234	438	606	454	830	649	597
Kat2b	126	124	37	108	162	43	503	523	422
Katnal1	321	310	225	369	491	301	717	711	811
Katnal2	185	143	136	208	278	230	93	64	80
Kazn	631	679	558	373	684	498	339	274	226
Kbtbd11	66	30	50	73	45	92	99	103	246
Kbtbd8	412	336	547	425	557	529	106	113	66
Kcna6	90	77	62	115	119	124	4	20	34
Kcnc3	140	121	142	125	111	135	18	16	25
Kcne1l	32	13	71	22	37	124	172	138	113
Kcnh2	95	116	59	94	129	70	612	582	370
Kcnip3	554	550	609	547	821	727	139	135	138
Kcnk5	302	252	182	190	254	268	72	78	75
Kcnk6	28	31	24	28	47	62	10	4	16
Kcnma1	44	56	14	14	41	10	271	171	115
Kcnn3	82	32	17	114	88	68	205	245	196
Kcnq1ot1	159	207	108	213	275	232	1017	816	561
Kcnt2	123	119	32	67	123	13	28	32	10
Kcp	340	290	187	297	344	169	32	28	18
Kctd1	414	377	183	274	371	238	116	98	200
Kctd12	120	85	109	175	152	150	478	507	494
Kctd6	536	380	448	516	453	646	257	208	243
Kctd7	53	66	59	65	128	108	234	149	209
Kdelr3	63	59	58	86	109	132	212	190	299
Kdm2b	2335	2076	2945	2286	2846	3396	1290	1198	1169
Kdm5b	5959	5116	4018	4957	6038	4706	2334	1948	2328
Kdm7a	953	772	676	830	962	712	465	318	387
Khdrbs3	935	698	564	1249	1129	627	217	170	180
Khk	434	438	322	488	667	443	92	87	107
Khnyn	1440	1407	1093	1450	1855	1274	678	693	564
Kif1a	751	1090	431	485	586	359	1752	1495	1651
Kif21b	2930	3401	2125	2261	3830	2264	953	871	631
Kif26a	1741	845	713	908	741	322	150	92	92
Kif5b	3956	3373	3913	3611	4088	3832	8830	7380	7890
Kif5c	864	757	503	704	648	452	258	243	301
Kif6	52	61	37	54	50	25	17	2	12
Kifc2	1982	1977	1382	1556	2240	1390	49	31	26
Kitl	340	416	208	64	102	85	38	40	66
Kiz	692	626	372	789	1017	598	248	230	208
Klc1	1353	1386	1008	1450	1724	1460	3731	3204	3014
Klc3	109	90	36	107	78	21	38	20	8
Klf10	1440	1755	505	1182	1923	548	642	617	528
Klf11	1299	1125	489	947	1213	512	363	322	198
Klf12	536	392	281	320	252	98	232	206	159
Klf15	389	403	420	565	633	574	116	117	115
Klf3	458	417	305	614	768	813	936	839	788
Klf4	221	373	137	197	335	102	74	54	56
Klf5	62	38	67	56	49	128	520	394	449
Klf8	198	283	166	163	244	104	48	34	39
Klf9	695	544	520	500	602	584	251	182	235
Klhdc10	1898	1946	1672	1753	2509	1886	4723	4119	4033
Klhl13	849	804	545	962	1151	650	6117	4927	4138
Klhl22	893	824	642	1026	1422	1058	1901	1777	2181
Klhl24	3982	3510	2128	2686	3356	2734	1323	1344	1333
Klhl34	112	160	107	53	84	51	12	26	29
Klhl36	54	58	20	95	99	64	22	16	12
Klhl42	191	212	113	204	214	166	295	401	564
Klhl6	415	369	1563	209	330	2152	78	112	78
Klhl7	598	540	444	499	731	596	1528	1412	1248
Klhl8	128	117	88	182	213	150	270	233	253
Kremen1	481	324	350	510	514	295	2722	2372	2334
Krt18	2166	4570	1057	858	1424	363	738	640	2526
Krt19	98	140	72	53	112	120	16	20	48
Krtcap3	222	250	109	214	234	79	57	48	54
Ksr1	205	191	173	115	213	152	1448	972	635
L1cam	537	802	1049	296	772	370	14	14	10
L3hypdh	52	50	23	54	46	46	123	85	115
Lacc1	65	64	102	129	137	206	353	394	399
Lad1	452	232	177	318	274	248	26	16	33
Lama1	3062	1597	1576	2463	2009	1978	56	44	58
Lama2	14	24	4	117	149	24	5624	4871	3906
Lama4	389	744	258	118	344	84	230	198	133
Lamc2	14	22	8	8	16	14	72	129	120
Lamp2	2053	2167	1410	2846	3383	2267	5683	4833	5339
Laptm4b	6862	5223	5315	6687	7202	8922	1567	1417	1336
Larp1b	63	52	68	67	73	52	242	165	219
Lat2	38	22	11	22	34	34	56	44	54
Lats2	277	364	207	251	342	294	1834	1535	1818
Lbh	566	423	116	609	439	212	1186	979	2003
Lbr	4698	5507	4790	4271	6711	5850	2320	2139	1925
Lcat	14	26	17	30	22	24	71	28	41
Lck	200	218	161	210	315	269	45	54	33
Lclat1	348	311	345	349	501	394	995	853	951
Lcor	65	45	63	60	75	58	209	175	166
Lcp1	88	52	44	149	138	249	19	25	28
Ldb2	80	112	63	125	178	53	10	18	32
Ldha	16206	20143	28050	17284	23855	26102	9979	8795	10422
Ldhb	7737	4245	3350	8873	8261	5838	2058	1893	2402
Ldlrad3	2221	1691	1363	1588	2126	1631	6872	5627	4300
Lef1	4610	3077	3450	4961	5274	6293	316	236	301
Lekr1	6	22	10	30	39	20	84	75	64
Leng1	135	120	81	86	152	113	301	239	278
Lepr	16	14	14	44	38	22	28	20	89
Letmd1	330	292	178	200	322	189	878	809	710
Lfng	1400	483	536	3343	3137	3578	1172	1136	958
Lgals1	1741	2991	1001	2795	3940	1637	33398	29417	38029
Lgals3	45	24	62	40	27	103	1137	1039	1935
Lgals8	116	138	115	158	243	164	790	762	621
Lgalsl	997	902	1388	1107	1506	2082	297	277	411
Lgi2	104	120	65	47	41	68	354	238	103
Lhfp	2359	1217	1113	1989	1570	2129	704	641	888
Lhfpl2	3670	2932	907	2587	3160	884	328	350	519
Lhfpl4	196	167	246	171	202	311	16	12	6
Lhpp	322	289	360	301	306	323	102	80	65
Lig1	6306	5581	5330	6275	7959	6557	3412	2962	2524
Lima1	237	161	169	268	331	182	4303	3683	4091
Limch1	744	642	524	806	1046	1438	6513	5923	6712
Lin28a	11271	12266	11525	7242	11171	9235	20	33	41
Lin28b	1624	1732	1441	2427	3380	2326	678	632	459
Lix1	69	60	40	543	1028	421	1504	1256	1122
Llgl2	470	863	250	363	703	189	80	55	93
Lmbr1	96	119	72	126	193	148	240	218	165
Lmna	206	207	244	254	439	423	5427	5057	6447
Lmnb2	1420	1218	1758	1485	1776	1829	3717	3245	2973
Lmntd2	124	138	71	144	224	166	32	54	24
Lmo2	65	75	167	66	58	351	24	19	16
Lnpep	596	474	513	573	746	584	2058	1789	2188
LOC102636514	130	158	66	40	92	12	12	18	11
Lonrf1	743	737	272	574	679	346	281	318	293
Lor	90	85	197	42	70	164	13	18	10
Loxl1	74	84	12	64	99	18	1549	1203	1011
Loxl2	230	360	108	255	349	155	2132	2575	4701
Lpar1	283	204	153	934	894	389	961	795	608
Lpar2	936	720	758	753	874	688	298	308	360
Lpcat1	1328	1051	1212	1458	1439	1236	539	483	393
Lpcat4	425	486	597	452	621	604	164	158	217
Lpin2	464	345	492	595	624	667	2246	1888	1383
Lpin3	180	125	177	178	250	227	20	16	18
Lpl	151	189	99	526	961	158	404	297	213
Lrch1	196	163	88	222	304	223	516	487	411
Lrfn1	356	386	272	383	408	342	49	51	54
Lrfn3	172	109	171	212	230	168	48	58	53
Lrguk	97	76	59	92	105	55	37	27	10
Lrig1	715	362	294	2036	1631	1840	2030	2145	2027
Lrig3	4209	2084	1334	3715	2968	3513	707	590	561
Lrp1	9291	7997	5750	6223	8149	6128	2476	2473	3470
Lrp11	226	239	497	326	330	589	86	74	126
Lrp12	640	512	383	647	615	493	1738	1524	1390
Lrp2	66	115	44	8	6	22	12	8	20
Lrp3	1267	1061	722	940	1179	789	268	234	228
Lrrc14b	57	51	39	27	53	32	43	16	12
Lrrc16a	678	782	576	752	1187	688	323	269	261
Lrrc16b	329	336	191	358	433	183	158	164	57
Lrrc39	22	17	12	18	27	23	126	131	44
Lrrc4	46	17	38	20	20	32	14	14	18
Lrrc56	178	156	114	207	208	206	34	42	19
Lrrc8b	66	42	22	81	81	26	318	326	280
Lrrc8d	421	392	211	372	468	203	1671	1574	1475
Lrrfip1	1394	1571	1008	1074	1576	947	3304	2847	3560
Lrrk1	230	226	371	216	325	341	520	522	1217
Lrrk2	20	24	26	57	75	56	930	745	1048
Lrrn1	468	216	130	409	289	251	7196	5066	4011
Lrrn2	62	64	41	55	64	18	685	479	318
Lsp1	118	164	196	141	227	146	1056	841	994
Lsr	2335	2411	2533	2132	2907	2394	122	117	239
Ltbp1	736	606	303	568	692	379	2467	2410	4771
Ltbp3	48	28	19	35	66	32	1025	912	1103
Ltbp4	288	221	222	478	427	360	614	532	432
Lxn	114	158	123	159	260	182	348	344	508
Ly6e	794	796	1080	913	1085	1493	2765	2632	4255
Lypd6	116	202	79	176	228	85	398	437	487
Lyrm1	34	25	38	24	40	39	82	67	72
Lyrm5	230	183	113	266	256	258	598	460	400
Lyrm7	20	24	18	28	47	26	72	74	62
Lyrm9	55	59	29	60	108	42	108	122	116
Lzic	512	496	596	622	728	735	1759	1478	1605
Lzts1	24	56	205	21	50	151	34	30	20
Lzts3	67	49	52	106	113	164	311	262	259
Mab21l2	6	16	12	54	34	46	22	23	22
Macf1	4278	3788	3006	4124	5276	3610	10291	8652	9496
Macrod1	26	48	27	54	75	41	488	372	210
Maf	16	15	13	110	93	49	433	421	468
Mafk	134	181	184	91	135	152	374	372	479
Magee1	125	110	55	204	185	102	445	411	501
Magef1	54	54	24	67	77	26	188	135	120
Magel2	479	334	221	931	948	463	22	21	43
Magi1	1373	1363	698	1146	1364	987	391	297	183
Magi2	50	53	64	52	46	46	275	255	144
Magt1	1455	1295	1229	1453	1861	1577	3434	2856	2924
Malat1	1880	2292	1327	2320	4303	1794	5389	3519	3543
Mamdc2	10	10	17	8	16	26	219	186	339
Man1a	164	232	265	96	148	219	33	22	64
Manba	76	50	30	152	93	91	310	262	348
Manf	1054	1016	2018	1214	1368	2184	3248	2677	3149
Map1a	441	500	264	467	670	340	2378	1951	1599
Map2k6	940	592	486	1020	1237	698	156	182	149
Map3k14	48	58	26	54	65	60	338	353	290
Map3k15	71	45	109	81	131	162	21	16	9
Map3k5	532	339	218	1256	1041	585	247	190	177
Map3k6	146	86	60	128	117	59	38	30	58
Map3k8	10	6	16	16	18	10	42	47	56
Map3k9	157	102	42	117	99	40	34	49	35
Map6	10	12	24	16	18	24	112	125	182
Mapk3	5118	5249	3734	4265	6293	3560	1522	1465	1639
Mapk8ip1	300	320	404	380	480	530	810	761	648
Mapk8ip2	339	579	195	239	499	130	14	14	19
Mapre2	2370	2340	2250	2504	2992	2770	917	911	1168
Mapre3	117	122	63	183	231	124	825	549	516
2019-03-02	247	269	121	370	428	222	1037	877	742
2019-03-02	236	280	165	295	348	222	519	491	428
2019-03-08	1137	1198	1005	1122	1221	1160	2729	2384	2171
Marcks	5844	5139	4867	5626	6202	5941	15413	13356	9346
Marveld2	52	28	16	32	29	6	432	309	244
Masp1	23	20	29	21	47	28	213	287	617
Masp2	34	57	25	37	40	35	20	17	23
Mbd2	272	299	204	337	424	279	1347	1243	1459
Mbd4	672	585	578	610	743	668	370	331	252
Mbnl1	76	64	31	78	76	35	1284	1211	1261
Mbnl2	361	402	196	325	573	316	3943	3662	3926
Mboat1	18	34	18	38	22	76	427	321	273
Mbp	42	22	16	46	33	8	116	161	172
Mbtd1	5105	3875	3144	4003	4513	3408	2383	2053	1740
Mcam	64	74	15	35	48	23	1851	1655	1692
Mcf2l	64	68	26	62	88	51	1335	1074	612
Mcm10	2781	2565	3377	2846	3561	3305	1649	1310	1332
Mcm3	9209	7505	7864	8088	9707	8527	4632	4141	3857
Mcm4	7239	5974	7090	6501	7512	7285	3647	3366	3555
Mcm5	7516	6600	8029	7374	9064	8451	4194	3954	3333
Mcm6	9593	8651	8611	9069	11109	9408	4345	3721	3307
Mcm8	859	915	747	918	1198	1005	435	460	318
Mcoln3	76	48	49	54	78	38	20	28	20
Mcu	302	292	250	361	480	377	1724	1355	1235
Mcur1	244	137	167	203	259	248	504	450	398
Mdfi	483	491	633	1345	1779	1293	103	66	166
Mdfic	201	171	132	435	432	313	1262	1187	1256
Mdga1	127	74	68	184	147	152	52	34	50
Mdm2	1581	1421	1112	1291	1566	1142	3363	3043	4713
Me1	299	444	549	185	405	312	1958	1990	2683
Mecom	36	38	16	32	43	30	136	191	256
Med30	524	411	457	534	656	665	1517	1325	1121
Mef2a	742	778	614	715	906	589	3544	2945	2702
Mef2c	178	240	50	130	222	46	8242	6070	4064
Meg3	4214	7326	2632	4390	7968	4822	20548	14589	5658
Megf6	353	208	184	287	207	249	49	36	55
Megf9	48	38	54	74	82	60	275	292	232
Meis2	1350	1103	1158	738	1065	1372	519	598	627
Meis3	625	693	625	629	742	535	302	268	322
Meox1	50	19	12	217	227	147	270	192	183
Mertk	72	38	20	231	297	109	492	357	591
Mest	5609	10066	7860	11519	13887	8254	53980	48872	38955
Met	186	133	49	499	367	93	2062	1905	2045
Metrnl	8	16	16	52	52	12	92	82	138
Mettl15	57	54	38	64	72	40	126	127	97
Mettl7a1	57	62	47	65	82	55	39	23	19
Mex3b	1497	1292	1624	714	869	945	1510	1385	1127
Mfap2	311	269	167	503	617	269	765	726	606
Mfap3l	67	49	46	70	87	60	3330	2412	2317
Mgarp	70	126	56	116	153	109	8	23	8
Mgat4b	699	815	593	739	1055	606	1701	1458	1812
Mgat5b	153	85	241	138	192	261	26	20	30
Mgll	36	25	18	52	30	42	1010	773	611
Mgst1	30	24	10	40	4	19	175	201	129
Mical1	2365	2084	1446	2269	3056	1697	966	845	744
Mical2	12	21	10	8	20	2	1552	1129	1193
Micu1	454	435	346	554	777	566	2680	2253	1891
Micu2	1054	898	636	1103	1278	952	2287	2033	1807
Mief2	174	122	147	205	236	228	547	480	342
Mif4gd	284	299	186	348	444	320	134	103	120
Minos1	710	716	878	990	1015	1254	2138	1882	1996
Mir22hg	4	12	14	10	18	14	624	463	354
Mir3064	20	21	10	16	38	35	171	148	123
Mir682	260	292	394	288	390	265	148	175	179
Mitf	27	24	24	58	52	47	66	78	59
Mkx	67	49	125	48	63	129	5	16	29
Mlf1	94	53	71	88	71	104	38	42	22
Mllt10	2305	2110	1619	2273	2715	2102	993	954	876
Mllt11	187	136	131	163	189	174	901	733	787
Mmaa	72	58	98	137	133	134	242	186	235
Mmd	1051	736	799	1441	1647	1173	2460	2304	3714
Mme	79	269	162	177	406	160	380	421	1029
Mmp11	238	247	178	320	360	174	1084	813	686
Mmp17	414	160	86	932	632	333	24	39	22
Mmp23	15	14	12	10	31	12	126	146	251
Mnd1	507	461	396	563	644	557	247	213	223
Mns1	722	856	1078	544	832	870	536	445	396
Mob1b	374	323	399	324	366	357	1024	964	1044
Mob3b	199	90	125	200	281	224	58	64	52
Mob3c	56	56	64	94	123	67	179	140	143
Mogat2	2671	2812	1907	2189	3181	1863	63	62	268
Mogs	2313	1997	2150	2148	2670	2684	974	850	967
Morc4	437	1058	661	153	321	75	789	661	587
Morn1	107	89	37	80	142	68	42	30	25
Mov10	428	338	573	674	643	678	1093	1152	977
Moxd1	41	26	24	117	77	30	867	446	287
Mpc1	17	12	19	12	20	64	154	160	142
Mphosph8	2040	1927	2261	2000	2422	2193	1140	963	949
Mpnd	2331	2345	1403	2844	3426	2187	962	946	787
Mpp2	183	152	147	297	432	252	55	41	49
Mpp3	16	8	15	18	8	8	242	174	82
Mpped2	320	300	104	663	850	331	77	59	129
Mpv17l	32	20	17	40	51	28	181	159	172
Mpv17l2	142	107	150	173	235	231	375	411	367
Mr1	31	19	4	24	44	28	82	62	67
Mras	94	93	73	59	119	100	239	204	259
Mroh1	661	472	378	895	913	750	1080	1011	1070
Mrpl33	283	310	310	359	414	460	875	674	717
Msh2	5090	4136	4096	4838	5615	4842	1351	1222	1136
Msh5	22	48	21	47	98	80	99	88	51
Msi1	948	921	743	1186	1247	1050	465	444	376
Msrb3	30	40	71	35	32	70	339	331	482
Msx2	1295	2912	1770	827	2607	970	30	16	118
Mt1	103	34	40	122	55	40	1337	1162	810
Mt2	69	36	26	80	48	62	1718	1568	910
Mta3	1167	1288	1118	1060	1546	1166	478	446	513
Mtap7d3	142	189	142	159	306	206	39	24	34
Mtcl1	1009	797	1033	1007	1093	1507	228	206	247
Mtfp1	267	245	197	295	292	226	125	110	81
Mthfr	2281	2273	1489	1713	2786	1303	1077	864	906
Mtm1	42	52	39	48	56	32	134	123	140
Mtmr1	135	141	109	162	242	116	304	313	328
Mtmr10	339	363	296	327	445	443	790	716	1082
Mtmr11	108	103	104	220	267	257	412	343	402
Mtmr7	64	114	66	87	74	40	23	28	24
Mttp	354	268	219	316	387	315	953	748	590
Mturn	479	383	299	433	461	444	106	102	120
Mtus2	34	22	24	17	30	14	80	51	81
Mum1l1	1793	2119	2223	865	1442	1122	2170	1945	1928
Murc	87	36	68	63	58	75	200	169	139
Mvd	1836	2440	1838	1908	2836	2207	1165	1094	811
Mvp	110	158	104	125	220	222	634	504	674
Mxd3	49	46	49	80	73	75	307	273	202
Mxi1	506	375	310	605	675	488	204	148	185
Mxra7	380	369	366	1571	1466	1184	1014	881	981
Myadm	2066	2182	2569	1498	2260	3104	5253	4548	5189
Myc	1212	1608	1941	488	1166	873	606	561	782
Mycbpap	19	10	23	88	165	88	40	24	32
Mycn	5458	3601	3317	3461	3490	3230	554	576	575
Myh7b	63	56	43	82	76	58	26	19	15
Myl1	10	4	17	254	170	161	7129	5151	4091
Myl12a	3426	3467	4641	3528	4167	6112	10979	9512	11622
Myl4	101	174	103	30	75	19	6559	5045	2829
Myl6b	35	43	38	42	52	32	562	438	336
Myl9	16	22	105	22	27	195	339	275	313
Mylip	846	454	258	1559	1224	1354	735	670	587
Mylk	12	4	17	16	25	19	66	45	71
Mylpf	26	10	17	31	32	17	20996	16228	10803
Myo10	1142	826	1238	1621	1912	2292	5509	4978	4961
Myo16	26	16	12	26	12	22	70	74	101
Myo18a	732	753	511	654	944	586	2335	1850	1713
Myo18b	26	14	10	46	49	37	1298	904	511
Myo1c	843	897	721	816	921	754	3124	2867	3617
Myo1d	147	110	137	109	111	109	399	421	792
Myo5a	1448	1224	1052	1338	1379	1025	2899	2596	2632
Myo5b	36	15	20	54	48	27	1573	1195	1071
Myo5c	16	12	35	51	55	66	59	38	71
Myof	187	126	250	119	126	302	6681	5813	7475
Myom1	45	28	16	42	38	21	2197	1664	1045
Myrf	937	792	306	1068	1044	443	110	127	77
Myzap	20	18	36	10	14	12	188	157	207
Mzt2	408	446	391	485	557	457	194	170	210
N4bp3	113	130	76	128	94	72	1489	1206	996
N6amt1	354	256	312	371	527	385	821	666	578
Nab1	351	418	338	365	448	367	940	899	758
Nab2	170	270	315	607	662	528	1630	1410	1196
Nadk2	2433	2358	1519	2158	2598	1624	1062	1080	934
Naf1	1244	1209	1317	1042	1379	1362	382	376	378
Nagk	203	313	185	437	637	416	664	668	650
Naglu	143	114	71	210	268	185	216	237	272
Nanos1	28	25	37	41	34	54	81	83	200
Nap1l2	29	31	33	22	38	34	60	61	105
Nap1l5	30	36	56	49	105	86	118	154	93
Napb	96	85	46	84	121	65	495	300	200
Napepld	149	95	136	161	162	204	371	294	204
Naprt	52	69	44	236	212	56	25	16	17
Narf	829	936	316	798	1061	314	326	337	281
Nasp	23904	19973	19852	22369	25337	22030	12522	10631	7830
Nat8l	35	52	26	38	36	34	22	12	10
Nav1	419	449	468	449	491	366	2518	2412	2246
Nav2	69	96	61	73	101	106	1169	950	771
Nbl1	18	12	14	92	51	56	2369	1948	2082
Ncald	28	68	28	58	127	24	189	171	142
Ncam1	1347	827	399	1133	1241	726	2223	1738	1714
Nceh1	254	226	156	274	266	214	778	630	754
Nckap1l	44	28	27	46	45	34	20	8	16
Nckap5	50	35	12	292	262	58	52	48	59
Ncoa1	432	364	258	491	648	384	3321	2707	2067
Ncoa3	2584	2273	1887	1767	2278	1753	1145	1093	1117
Ndrg2	121	140	79	154	169	86	60	55	44
Ndst1	1631	1409	1332	1665	2239	1592	3207	3090	3127
Ndufa5	467	480	585	745	736	1017	1316	1152	949
Ndufaf4	1222	1258	1553	974	1377	1651	785	604	609
Ndufb6	723	752	817	904	1116	1089	1688	1516	1694
Ndufs8	853	761	833	1014	1169	1157	2307	2236	2250
Neat1	68	66	24	116	102	54	2033	1646	1336
Neb	80	60	54	60	48	73	9516	6862	5613
Necap1	785	857	814	823	1047	993	2003	1633	1739
Nedd4l	269	237	216	257	265	240	1029	866	899
Neil1	71	75	40	90	104	117	289	267	207
Nek6	359	302	361	583	535	712	1020	842	1302
Nek7	1014	866	778	1043	1202	981	2272	1796	1635
Nes	503	459	756	1207	1043	1685	28043	22414	23551
Nexn	441	288	50	316	291	18	2927	2022	2131
Nfatc1	392	317	428	367	492	741	114	83	143
Nfatc4	1116	1458	856	2068	2667	1680	103	97	90
Nfia	58	20	13	42	64	38	423	407	316
Nfib	20	32	27	14	20	19	1399	1522	1185
Nfic	65	63	139	195	204	386	1640	1673	1537
Nfkb1	1387	1213	1150	1246	1342	1260	3131	2833	2905
Nfkb2	540	479	435	459	583	621	1151	1088	925
Nfkbiz	93	60	58	49	49	75	330	372	371
Ngfr	32	36	123	486	779	1146	3173	2175	1588
Ngly1	203	216	140	183	267	178	464	401	402
Nhej1	161	160	130	182	236	237	84	64	50
Nhlrc1	14	8	20	14	8	28	92	87	84
Nhlrc3	194	167	151	181	211	194	389	355	337
Nhs	222	156	188	127	141	114	30	40	65
Nhsl2	482	849	379	265	513	104	60	74	96
Nid1	652	611	528	786	998	759	2734	2975	10414
Nid2	2089	1625	2297	2857	3390	3083	9740	8471	10828
Ninj1	164	245	202	204	274	257	602	504	576
Ninl	1576	1222	1020	1511	1627	1388	560	487	546
Nipal3	220	211	118	276	273	140	21	26	50
Nkapl	37	34	16	36	26	32	16	16	6
Nkd1	1171	1680	1507	965	1884	1309	607	513	415
Nkiras1	81	84	99	63	130	89	244	182	165
Nlgn3	63	120	59	92	133	72	36	23	14
Nlrx1	16	24	17	42	41	46	45	39	42
Nmb	104	110	150	101	208	130	41	28	34
Nme7	696	668	668	695	868	838	347	355	328
Nmnat2	12	10	8	38	55	116	32	24	18
Nmt2	2274	2251	1885	2157	2303	1856	1104	1060	997
Nnat	5150	2353	1716	4425	3673	2684	20075	15548	12859
Nnt	1281	1015	945	1286	1507	1360	3346	2796	2267
Nod2	61	38	74	56	93	106	6	19	21
Nol4	20	10	12	8	8	16	41	32	52
Notch4	78	52	112	116	86	295	37	7	30
Nova1	265	145	194	242	172	231	29	26	25
Nox4	64	42	62	50	94	64	201	205	248
Noxo1	21	17	28	43	39	46	67	67	33
Npm1	74116	71403	58286	66242	81694	64125	31243	27096	27533
Npm3-ps1	27	34	56	44	29	45	6	12	19
Npnt	10	16	8	22	26	14	5024	4157	6784
Npr1	153	125	253	203	203	492	20	20	38
Npr2	215	172	60	319	281	244	674	612	653
Npr3	14	14	2	54	64	16	504	297	576
Nptn	1827	1637	1200	1771	2072	1489	3660	3349	3436
Nptx2	182	91	283	97	69	57	40	28	63
Nqo1	18	18	44	30	42	54	1067	1109	964
Nr1d1	275	298	230	238	292	228	128	110	99
Nr3c1	202	253	238	292	530	444	1222	1001	1074
Nr4a1	255	263	177	147	182	265	106	122	98
Nr4a2	104	83	36	81	99	70	30	49	32
Nr6a1	5215	3480	3254	3892	3511	3499	255	280	299
Nrarp	902	501	540	902	991	1293	51	44	46
Nrcam	52	30	65	199	168	197	276	218	216
Nrep	1372	970	826	1416	1353	908	2963	2488	1966
Nrg1	33	39	46	9	14	13	36	41	87
Nrk	85	137	131	61	63	65	10977	9472	6180
Nrp1	3388	4537	2446	1536	3290	809	516	483	821
Nrp2	1329	1578	3412	813	1357	1196	905	1228	1299
Nsg2	62	43	49	492	470	230	34	14	12
Ntf3	14	15	16	20	20	16	111	80	63
Ntn4	32	24	49	39	58	33	106	104	92
Nudt10	142	126	118	100	123	119	33	22	28
Nudt11	319	325	331	305	325	295	36	40	87
Nudt17	82	72	76	118	119	134	43	22	18
Nudt18	36	16	12	46	40	52	180	150	234
Nudt7	60	42	30	118	118	161	204	202	171
Numb	1149	1235	754	1041	1208	773	411	443	487
Numbl	493	365	240	519	554	330	936	859	805
Nup210	166	241	159	93	103	104	1803	1466	858
Nup210l	26	23	19	28	34	22	72	62	65
Nup62cl	139	258	132	70	70	104	36	38	38
Nxt2	126	87	159	163	150	159	378	330	328
Nynrin	4350	3881	3042	4676	5789	3807	1873	1860	1626
Obsl1	1770	1534	1585	2060	2257	2360	5026	4281	3777
Ocel1	42	26	13	46	59	40	51	56	96
Ociad2	32	27	36	40	30	44	238	179	216
Olfml2b	72	50	61	100	164	62	1950	1816	2544
Olfr1372-ps1	38	37	4	36	36	34	116	109	93
Opn3	267	195	206	212	245	198	101	78	98
Orai2	102	96	51	122	135	88	232	217	337
Orc1	1396	1193	1399	1195	1411	1680	602	506	544
Os9	611	567	434	619	781	597	1282	1151	1165
Osbp	813	816	801	821	1214	1022	2039	1719	1679
Osbpl10	149	230	118	67	101	76	42	46	83
Osbpl5	87	155	106	109	181	152	2007	1732	1755
Otx2	1671	771	661	618	594	652	71	50	87
Ovca2	422	400	375	473	591	491	223	178	214
Oxct1	937	914	1758	1221	1762	2650	5271	4530	4135
Oxr1	571	482	414	643	735	744	1534	1223	1321
Oxsm	157	135	112	214	204	144	285	275	286
P2rx3	104	120	53	71	108	58	42	28	24
P2rx7	21	8	4	5	12	14	27	30	28
P2ry1	18	18	18	62	52	40	90	132	65
P3h1	642	641	656	709	943	720	1598	1436	1503
P3h3	130	120	104	200	219	148	375	301	361
P4htm	24	30	10	40	18	12	67	62	39
Pacs2	1308	1466	1235	1544	1787	1606	4372	3480	3393
Pacsin1	64	48	104	18	10	18	38	39	15
Pacsin2	1358	1313	1388	1778	2077	2126	3152	2748	2850
Paics	13292	12812	11058	13825	16560	13110	7015	6218	5624
Pak3	22	18	36	107	54	42	831	603	527
Pak7	10	6	15	12	30	22	48	28	32
Pald1	2169	1685	1444	2228	2834	2303	543	489	425
Palld	342	366	350	1079	888	980	6190	4947	4812
Palm2	10	16	22	6	21	14	782	559	623
Palm3	25	32	55	22	44	44	235	194	241
Palmd	14	16	13	28	41	198	1424	1078	803
Paox	424	520	391	542	698	516	253	242	202
Pappa	736	280	95	430	242	173	38	20	70
Papss2	28	59	41	46	95	52	4	14	28
Paqr4	34	27	24	38	45	29	221	162	221
Pard3b	17	22	8	50	30	20	105	122	96
Pard6b	1132	2416	997	665	1191	261	149	157	239
Parm1	36	59	4	284	156	38	6467	5425	4261
Parp10	84	112	253	94	86	255	26	30	44
Parp3	51	83	75	113	132	146	668	542	458
Parp4	116	120	42	225	219	102	866	688	582
Parp8	119	88	139	181	155	395	502	475	473
Parva	892	920	591	1157	1323	1089	3415	2904	4580
Pask	1513	1263	1395	1606	1984	1736	778	621	590
Pawr	763	803	436	765	950	393	273	252	306
Pax3	255	77	14	10613	10464	8440	9294	7548	6880
Pbx1	5621	4234	4408	4898	5653	6130	2369	2284	2239
Pbxip1	582	557	248	640	828	549	2692	2279	2155
Pcbd1	38	68	28	40	75	36	239	239	249
Pcbp3	344	316	371	406	519	482	223	202	101
Pcdh1	52	93	122	18	46	42	12	6	12
Pcdh18	1739	1943	1703	1648	2919	1651	568	561	817
Pcdh19	2953	1613	742	1213	1400	1130	307	216	307
Pcdh7	2008	1732	3573	573	960	2136	1310	1083	1115
Pcdh9	16	8	6	150	92	31	75	104	193
Pcdhga10	42	47	32	58	69	58	199	127	134
Pcdhga11	84	78	86	84	109	100	240	201	210
Pcdhga5	46	25	28	60	58	30	197	161	159
Pcdhga6	23	14	4	4	14	12	58	81	77
Pcdhga7	118	63	61	150	150	72	314	333	286
Pcdhgb2	51	44	24	45	36	42	120	106	107
Pcdhgb4	69	56	19	73	76	47	108	84	145
Pcdhgb5	54	50	30	45	59	44	128	139	100
Pcdhgb6	74	53	54	70	65	69	189	153	93
Pcdhgb8	30	37	36	42	38	34	224	150	149
Pced1b	167	226	227	116	196	154	23	40	31
Pcgf5	212	288	237	99	156	134	240	258	295
Pcgf6	1344	1199	1203	1233	1473	1417	551	538	424
Pck2	2993	3642	792	2131	4319	966	1136	1186	840
Pclo	113	76	76	90	170	75	56	46	37
Pcmtd2	2001	1574	1038	1766	1924	1496	750	621	675
Pcolce	101	114	101	648	455	391	3672	3631	4771
Pcsk4	44	63	46	68	76	19	13	12	14
Pcsk5	602	615	616	1133	1522	1215	78	46	48
Pcsk9	135	150	99	116	163	115	43	53	9
Pddc1	885	792	739	987	1308	928	376	315	456
Pde1c	222	124	65	385	311	405	242	171	123
Pde3a	35	31	26	74	96	51	10	12	22
Pde3b	836	642	750	715	738	793	361	347	252
Pde4a	304	410	375	350	588	609	129	127	211
Pde4b	23	36	24	22	76	47	519	407	484
Pde4d	207	177	595	152	215	600	1178	1046	978
Pde4dip	873	904	515	972	1480	674	4580	3705	4039
Pde8a	17	27	12	12	47	12	64	54	41
Pdgfa	156	182	124	189	231	98	1527	1467	1250
Pdgfc	31	54	14	52	99	10	2317	1992	1908
Pdgfra	6006	4039	4314	5614	6203	5181	16	16	26
Pdgfrb	433	784	620	861	1165	675	366	345	251
Pdgfrl	86	109	186	61	102	105	66	34	43
Pdia5	190	163	226	286	245	307	422	390	473
Pdk4	18	32	30	50	145	25	242	192	262
Pdlim1	460	564	362	404	405	428	1060	841	1252
Pdlim2	144	121	152	193	312	320	185	184	506
Pdlim3	125	273	340	225	556	211	941	817	978
Pdlim5	2247	1480	2328	1911	1876	3335	934	727	996
Pdlim7	832	747	855	798	854	1014	2472	2103	2571
Pdpn	60	93	46	86	106	52	1100	927	683
Pdrg1	588	651	391	520	749	519	1342	1058	1303
Pdzd2	74	42	34	213	148	128	84	93	76
Pdzd4	290	271	593	173	228	150	62	67	77
Pear1	28	80	130	56	84	115	178	167	274
Peg10	62987	83882	59565	27222	44862	24947	64299	60743	56018
Peg12	491	345	329	948	888	916	2328	2137	1466
Peli2	653	480	219	761	850	368	63	39	30
Peo1	1828	1579	1547	1570	1790	1587	834	755	879
Per3	427	453	439	440	606	483	198	154	102
Perp	135	79	110	1189	797	529	2128	2274	2665
Pex11a	191	140	95	138	209	138	66	62	71
Pex11g	30	32	15	39	61	24	77	66	62
Pex19	2401	2128	2229	2484	3208	2984	8810	7246	6633
Pex26	358	351	503	343	404	369	134	154	160
Pex6	1377	1408	1141	1567	1761	1559	674	622	601
Pfkl	3227	3478	2740	3619	4039	3123	1495	1328	1456
Pfn2	280	401	257	428	513	363	1148	993	1097
Pgam2	97	95	31	98	85	45	1706	1353	901
Pgap1	242	163	143	278	330	182	2235	1534	967
Pgbd1	143	126	110	158	221	170	56	52	60
Pgbd5	85	57	82	226	262	420	18	12	20
Pgf	66	84	38	156	139	70	420	340	286
Pgk1	4790	5652	5509	7846	9393	8298	13051	11591	10947
Pgm1	387	288	368	472	507	471	743	674	884
Pgm2	490	507	238	507	633	374	1093	937	989
Pgpep1	383	399	257	381	438	387	1026	978	1141
Phactr1	127	79	26	175	105	45	20	4	6
Phactr2	263	238	204	471	574	386	1137	1157	1009
Phc1	2229	2321	2071	2231	2651	2476	1285	1109	1064
Phc3	581	621	342	542	715	441	1425	1190	1250
Phf19	16	37	25	48	115	62	355	286	186
Phf2	819	687	708	955	1074	1037	2236	1935	1872
Phf21b	114	154	201	127	177	216	41	22	16
Phka1	194	201	166	252	283	263	946	806	769
Phlda1	662	572	294	1187	1179	680	1382	1381	1714
Phlda3	504	373	260	379	336	317	1479	1513	2502
Pid1	619	467	651	363	450	705	77	82	146
Piezo2	352	300	336	395	442	281	14	6	20
Pigk	775	705	581	882	982	723	1846	1673	1562
Pik3ip1	518	504	333	340	614	359	124	115	165
Pik3r1	398	442	651	455	671	546	3430	2976	2566
Pim1	917	758	494	483	680	694	218	170	189
Pim2	164	87	264	111	79	87	87	71	76
Pisd-ps2	13	15	21	35	29	27	39	31	89
Pitpnc1	1262	881	850	902	1077	1058	191	178	290
Pja2	1547	1409	1151	1500	1903	1460	5203	4247	4200
Pkdcc	5094	2602	924	6022	4133	1269	1062	940	711
Pkia	130	98	70	130	160	97	2474	2145	1724
Pkig	337	357	513	435	531	659	1145	950	853
Pkp2	282	600	126	136	214	65	810	731	892
Pla2g16	24	27	19	46	34	46	461	488	540
Pla2g4a	20	16	24	35	46	52	597	775	1460
Pla2g4c	74	77	73	57	103	82	25	38	20
Pla2r1	44	51	22	14	30	12	179	139	269
Plac1	80	264	86	12	42	2	20	12	13
Plagl1	292	215	239	3677	3753	2619	55457	53702	42376
Plat	84	40	10	320	173	22	754	780	1120
Plaur	27	25	32	22	11	20	290	290	609
Plbd1	42	26	30	224	157	71	22	24	12
Plcb1	14	12	13	10	8	12	38	49	29
Plcb4	194	140	217	193	213	223	1011	728	742
Plcd1	119	71	97	168	132	164	262	206	350
Plce1	48	46	47	121	110	51	198	173	95
Plcg2	259	136	199	157	163	164	56	58	89
Plch1	121	137	42	250	270	44	24	24	15
Plcxd1	43	61	26	44	80	28	13	13	18
Plcxd2	71	59	54	62	58	41	368	328	413
Pld1	68	58	26	84	114	41	206	159	269
Pld2	70	92	63	199	217	112	323	254	315
Pld3	770	695	481	936	1202	743	1819	1716	1596
Pld6	44	46	33	43	58	28	14	12	15
Plec	721	1010	746	761	1028	718	6565	6429	7664
Plekha2	349	481	346	1075	1161	776	1618	1567	2063
Plekha5	4052	2972	1758	3077	3394	1912	1162	1133	976
Plekha6	496	642	639	843	1554	656	56	81	74
Plekha7	286	160	115	165	200	103	413	449	619
Plekha8	1964	1369	2216	2397	2193	2427	933	952	977
Plekhb2	152	104	72	182	151	133	232	220	415
Plekhf1	82	58	65	146	114	126	296	257	316
Plekhf2	678	898	1036	647	926	770	389	342	314
Plekhg1	106	89	98	896	677	452	396	491	524
Plekhg3	737	729	621	609	779	645	203	209	223
Plekhg5	140	144	78	96	130	42	630	511	323
Plekhh2	296	201	166	340	356	302	2852	2355	2364
Plekho1	1038	817	784	921	1100	980	2051	1665	1882
Plekho2	247	206	210	310	416	378	477	514	876
Plgrkt	227	144	156	264	262	208	444	386	347
Plin2	961	868	501	1053	1145	700	1642	1540	2803
Plk2	276	231	217	415	413	275	1830	1569	2534
Plk3	81	92	83	52	101	91	314	276	281
Plod2	749	641	497	617	742	426	2331	1940	2667
Pls3	1638	1563	1205	1750	2081	1524	3502	3107	3675
Plscr3	547	442	384	596	708	511	1057	923	912
Pltp	92	172	48	77	100	36	261	322	435
Plxna1	3723	2892	3262	3104	3295	3447	7244	6830	9204
Plxnd1	712	502	595	980	904	997	139	143	165
Pm20d2	228	216	218	258	282	264	40	40	32
Pmp22	1737	3572	4219	1019	2367	1820	1981	1813	3183
Pmpcb	1133	1105	1057	1048	1309	1254	3006	2595	2712
Pnldc1	83	75	80	110	78	112	25	20	12
Pnma1	18	23	25	28	14	18	70	78	100
Pnma2	231	182	143	236	225	199	12	11	16
Pnmal2	74	49	56	185	137	123	8153	6373	4809
Pnpla2	144	163	111	205	134	162	380	275	356
Pnpla7	513	562	367	370	577	336	255	240	205
Pnrc1	1208	1145	558	1208	1292	842	457	468	423
Podxl	5572	11374	2778	1210	2998	600	239	248	662
Podxl2	46	34	24	25	38	55	171	162	99
Pogk	527	450	255	441	610	360	1539	1335	1177
Pold1	2866	2586	2440	3079	3775	2951	1480	1227	1128
Pold3	2229	1921	1651	2195	2576	2215	1250	971	842
Polg	5411	8253	3153	4308	7539	2786	1584	1296	1119
[truncated: 2,817 more rows]

## Sheet: Fig_3C
GOTERM_BP_DIRECT
Term	Count	%	P-Value	Benjamini	log(p-value)
cell adhesion	25	8.7	8.5e-08	0.00015	-7.07058
pos regul transcr from RNA pol II prom	35	12.2	1.2e-06	0.0011	-5.92082
multicellular organism development	32	11.1	4.5e-05	0.025	-4.34679
regulation of somitogenesis	4	1.4	0.00014	0.06	-3.85387
extracellular matrix organization	9	3.1	0.0002	0.066	-3.69897
muscle organ development	7	2.4	0.00024	0.067	-3.61979
nervous system development	16	5.6	0.00028	0.066	-3.55284
pos reg renal sodium excr.	4	1.4	0.00069	0.14	-3.16115
embryonic skeletal system morph.	6	2.1	0.001	0.17	-3
skeletal muscle cell differentiation	6	2.1	0.001	0.17	-3

## Sheet: Fig_3D
GOTERM_BP_DIRECT
Term	Count	%	P-Value	Benjamini	log(p-value)
cell adhesion	137	5	3.4e-21	1.9e-17	-20.4685
muscle contraction	32	1.2	1.6e-16	3.1e-13	-15.7959
skeletal muscle tissue development	30	1.1	3.3e-12	6.1e-09	-11.4815
cardiac muscle contraction	27	1	4e-12	5.5e-09	-11.3979
muscle organ development	30	1.1	4.5e-11	4.9e-08	-10.3468
angiogenesis	67	2.4	1.5e-10	1.4e-07	-9.82391
sarcomere organization	19	0.7	1.8e-09	1.4e-06	-8.74473
regulation of muscle contraction	16	0.6	4.4e-09	3e-06	-8.35655
positive regulation of cell migration	56	2	1e-08	6.3e-06	-8
cell-matrix adhesion	30	1.1	1.9e-08	1e-05	-7.72125

## Sheet: Fig_3G
mouse iPax3 RNAseq											Mean				St dev
	1day_no_B	1day_no_C	1day_no_D	1day_plus_B	1day_plus_C	1day_plus_D	6day_plus_B	6day_plus_C	6day_plus_D		1day_nodox	1day_plusdox	6day_plusdox		1day_nodox	1day_plusdox	6day_plusdox		Fold 1-day	Fold 6-day
Boc	644	555	325	2711	2657	1704	1292	1387	1632		508	2357.33	1437		164.612	566.447	175.428		4.64042	2.82874
Cdon	752	662	597	1941	2468	1817	6843	6223	7290		670.333	2075.33	6785.33		77.8353	345.665	535.832		3.09597	10.1223
Gas1	1536	1154	2460	2002	2235	5156	2281	2186	1783		1716.67	3131	2083.33		671.483	1757.57	264.398		1.82388	1.21359
Lfng	1400	483	536	3343	3137	3578	1172	1136	958		806.333	3352.67	1088.67		514.813	220.659	114.583		4.15792	1.35014
Notch2	2570	2177	1617	2653	2953	1780	3898	3522	3375		2121.33	2462	3598.33		478.932	609.379	269.726		1.16059	1.69626
Rbpj	1914	1553	1340	1592	1938	1731	3417	2581	3048		1602.33	1753.67	3015.33		290.163	174.11	418.956		1.09445	1.88184
Megf10	0	0	4	20	31	14	6919	5879	6013		1.33333	21.6667	6270.33		2.3094	8.62168	565.743		16.25	4702.75
human iPAX3 RNAseq
	no_I	no_J	no_L	plus_I	plus_J	plus_L					Mean_nodox	Mean_plus_dox			StDev_nodox	StDev_plusdox			Fold
BOC	15.8	15.59	11.8	9.08	6.29	6.45					14.3967	7.27333			2.25123	1.56666			0.50521
CDON	7.85	7.24	4.95	54.79	51.47	42.88					6.68	49.7133			1.52895	6.14625			7.44212
GAS1	5.42	6.41	7.49	32.57	26.06	12.74					6.44	23.79			1.03533	10.108			3.6941
LFNG	8.05	14.9	18.64	41.15	28.32	25.94					13.8633	31.8033			5.37057	8.18146			2.29406
NOTCH2	60.51	62.57	67.42	124.21	114.48	124.08					63.5	120.923			3.54763	5.58047			1.9043
RBPJ	45.23	47.76	45.64	71.23	61.66	59.92					46.21	64.27			1.3579	6.09			1.39082
MEGF10	5.84	5.11	7.24	3	3.92	5.63					6.06333	4.18333			1.08242	1.33463			0.68994

[truncated: 30 more sheets: Fig_4B, Fig_4G, Fig_5B, Fig_5F, Fig_6B, Fig_6F, Fig_S1A, Fig_S1C, Fig_S1E, Fig_S2B_heatmap, Fig_S2B_GO, Fig_S2G, Fig_S3A, Fig_S3B, Fig_S3D, Fig_S3E, Fig_S3F, Fig_S3H, Fig_S4A, Fig_S4C …]
